# Supplementary material for: Discrete photoentrainment of mammalian central clock is regulated by bi-stable dynamic network in the suprachiasmatic nucleus
Source: Nat Commun. 2025 Apr 8;16:3331. doi: 10.1038/s41467-025-58661-1 (PMC11978930; doi:10.1038/s41467-025-58661-1)
Supplement: Supplementary file 4 — Source Data [file 41467_2025_58661_MOESM4_ESM.zip]

Archive with 36 entries (35 files):
- Source data/
- __MACOSX/._Source data
- Source data/Figure E2.xlsx
- __MACOSX/Source data/._Figure E2.xlsx
- Source data/Figure E3.xlsx
- __MACOSX/Source data/._Figure E3.xlsx
- Source data/Figure 1.xlsx
- __MACOSX/Source data/._Figure 1.xlsx
- Source data/Figure E12.xlsx
- __MACOSX/Source data/._Figure E12.xlsx
- Source data/Figure E4.xlsx
- __MACOSX/Source data/._Figure E4.xlsx
- Source data/Figure E8.xlsx
- __MACOSX/Source data/._Figure E8.xlsx
- Source data/Figure 6.xlsx
- __MACOSX/Source data/._Figure 6.xlsx
- Source data/Figure E9.xlsx
- __MACOSX/Source data/._Figure E9.xlsx
- Source data/Figure E5.xlsx
- __MACOSX/Source data/._Figure E5.xlsx
- Source data/Figure E10.xlsx
- __MACOSX/Source data/._Figure E10.xlsx
- Source data/Figure 4.xlsx
- __MACOSX/Source data/._Figure 4.xlsx
- Source data/Figure 5.xlsx
- __MACOSX/Source data/._Figure 5.xlsx
- Source data/figure E11.xlsx
- __MACOSX/Source data/._figure E11.xlsx
- Source data/Figure E7.xlsx
- __MACOSX/Source data/._Figure E7.xlsx
- Source data/Figure 2.xlsx
- __MACOSX/Source data/._Figure 2.xlsx
- Source data/Figure E1.xlsx
- __MACOSX/Source data/._Figure E1.xlsx
- Source data/Figure 3.xlsx
- __MACOSX/Source data/._Figure 3.xlsx
