# Supplementary material for: Discrete photoentrainment of mammalian central clock is regulated by bi-stable dynamic network in the suprachiasmatic nucleus
Source: Nat Commun. 2025 Apr 8;16:3331. doi: 10.1038/s41467-025-58661-1 (PMC11978930; doi:10.1038/s41467-025-58661-1)
Supplement: Supplementary file 4 — Source Data [file 41467_2025_58661_MOESM4_ESM.zip › Source data/Figure E2.xlsx]

## Sheet: Figure E2d
▽ CT 16	△ CT 22	○ CT 8
-170	36	-14
-198	84	-35
-68	15	29
-211	33	-33
-137	56	-11

## Sheet: Figure E2e
▽ CT 16	△ CT 22	○ CT 8
-158	221	-15
-180	21	6
-129	35	-6
-219
-166	60	24
-143	39	-33
-196	27	0

## Sheet: Figure E2f
▽ CT 16	△ CT 22	○ CT 8
-124	55	-25
-136	99
-114	71	5
-197	62	-17
-283	70	29
-217	64	0
