# Supplementary material for: Discrete photoentrainment of mammalian central clock is regulated by bi-stable dynamic network in the suprachiasmatic nucleus
Source: Nat Commun. 2025 Apr 8;16:3331. doi: 10.1038/s41467-025-58661-1 (PMC11978930; doi:10.1038/s41467-025-58661-1)
Supplement: Supplementary file 4 — Source Data [file 41467_2025_58661_MOESM4_ESM.zip › Source data/Figure E3.xlsx]

## Sheet: Figure E3e
	DIO-EGFP + CNO			DIO-DREADDs + CNO
	CT 16	CT 22	CT 2	CT 16	CT 22	CT 2
	27	6	16	-44	-112	-14
	5	22	-25	-56	-68	-89
	18	-9	4	-125	28	-50
	19	-23	23	-15	-44	-42
	-17	-17	-13	-120	-35	-159
	12			-68	31	6
				-190
Mean	10.6667	-4.2	1	-88.2857	-33.3333	-58
P-value				0.0040709	0.270209	0.0597644	unpaired, two-tail, heteroscedastic
Result of multiple t-test
	Significant?	P value	Mean of GFP	Mean of TRAP 16	Difference	SE of difference	t ratio	df	Adjusted P Value
CT 16	Yes	0.002403	10.67	-88.29	98.95	25.26	3.917	11	0.007193
CT 22	No	0.293479	-4.2	-33.33	29.13	26.11	1.116	9	0.293479
CT 2	No	0.063569	1	-58	59	27.9	2.115	9	0.123097
