# Supplementary material for: Discrete photoentrainment of mammalian central clock is regulated by bi-stable dynamic network in the suprachiasmatic nucleus
Source: Nat Commun. 2025 Apr 8;16:3331. doi: 10.1038/s41467-025-58661-1 (PMC11978930; doi:10.1038/s41467-025-58661-1)
Supplement: Supplementary file 4 — Source Data [file 41467_2025_58661_MOESM4_ESM.zip › Source data/Figure 1.xlsx]

## Sheet: Figure 1f
	DIO-EGFP + CNO			DIO-DREADDs + CNO
	CT 16	CT 22	CT 2	CT 16	CT 22	CT 2
	-12	14	21	-180	-56	-29
	23			-95	-19	-27
	-8	-10	19	-46	-44	-62
	-11	-9	-16
	0	-16	-29	-114	-69	-21
	-23	-22	15	-57	-60	-68
	-10			-77	-26	0
				-58
Mean	-5.85714	-8.6	2	-89.5714	-45.6667	-34.5
Result of multiple t-test
	Significant?	P value	Mean of GFP	Mean of TRAP 16	Difference	SE of difference	t ratio	df	Adjusted P Value
CT 16	Yes	0.000656	-5.857	-89.57	83.71	18.36	4.559	12	0.001968
CT 22	Yes	0.006402	-8.6	-45.67	37.07	10.5	3.531	9	0.012763
CT 2	Yes	0.036671	2	-34.5	36.5	14.89	2.451	9	0.036671

## Sheet: Figure 1g
	DIO-EGFP + CNO			DIO-DREADDs + CNO
	CT 16	CT 22	CT 2	CT 16	CT 22	CT 2
	-12	14	21	-101	40	23
	23			-99	71	-28
	-8	-10	19	-68	56	-10
	-11	-9	-16		59	-9
	0	-16	-29	-151	43	-18
	-23	-22	15	-104	47	30
	-10			-47	58	-25
				-45	31	-21
Mean	-5.85714	-8.6	2	-87.8571	50.625	-7.25
Result of multiple t-test
	Significant?	P value	Mean of GFP	Mean of TRAP 22	Difference	SE of difference	t ratio	df	Adjusted P Value
CT 16	Yes	0.000161	-5.857	-87.86	82	15.19	5.398	12	0.000321
CT 22	Yes	7e-06	-8.6	50.63	-59.23	7.463	7.936	11	2.1e-05
CT 2	No	0.481951	2	-7.25	9.25	12.71	0.7278	11	0.481951
