# Supplementary material for: Discrete photoentrainment of mammalian central clock is regulated by bi-stable dynamic network in the suprachiasmatic nucleus
Source: Nat Commun. 2025 Apr 8;16:3331. doi: 10.1038/s41467-025-58661-1 (PMC11978930; doi:10.1038/s41467-025-58661-1)
Supplement: Supplementary file 4 — Source Data [file 41467_2025_58661_MOESM4_ESM.zip › Source data/Figure E12.xlsx]

## Sheet: Figure E12ac
0	5	10	15	20	25	30	35	40	45	50	55	60	65	70	75	80	85		Seconds after light onset
																			Note:
ZT	16	Neuron	1																Trial
-0.0353781	0.098519	-0.223677	-0.026869	-0.0898706	-0.0966425	-0.02081	-0.150665	-0.25949	-0.317835	-0.298221	-0.296257	-0.195309	-0.168052	-0.264943	-0.123848	-0.239712	0.11006		1
-0.0345381	0.148914	0.304501	0.501775	0.474659	0.129698	0.243881	0.261692	0.392264	0.325945	0.429157	0.39748	0.162051	0.146034	0.328411	0.0338462	0.305812	0.282683		2
0.163553	0.15729	0.250516	0.327497	0.332403	0.41823	0.0175539	-0.224375	-0.231259	-0.1365	-0.204725	-0.0154141	-0.105557	0.0303978	-0.0705758	-0.259527	0.106986	-0.070167		3
0.182303	0.334071	0.141862	0.102272	0.0480833	0.0933062	0.600808	0.338689	0.304281	0.285309	-0.0225515	-0.151237	-0.0637264	-0.0411823	0.0283307	-0.0420815	-0.090529	-0.147367		4
-0.0392066	-0.0766261	-0.0270333	0.0158956	-0.294056	-0.144563	-0.102736	0.202656	-0.0637072	0.0588052	-0.283649	-0.0989146	0.227098	-0.122436	0.036862	0.0636849	-0.0707038	0.21238		5
-0.282688	0.132706	-0.116705	0.234576	-0.00651603	-0.136896	-0.118134	-0.156775	-0.122727	0.0864305	-0.0183824	0.251477	-0.0468257	-0.0697635	-0.126816	-0.17087	-0.0532628	-0.0714462		6
0.192468	0.207288	0.0232532	-0.208732	-0.121398	0.148466	0.168372	0.298849	-0.103848	0.149069	0.247846	0.321651	-0.153641	0.174584	0.141968	0.0839307	0.221612	0.266872		7
0.172296	0.159787	0.377631	0.160489	-0.0511827	0.224238	0.305153	0.154736	0.290521	0.200978	0.134253	-0.08179	0.095193	-0.125356	0.132624	-0.00464721	0.168287	0.0869808		8
0.0399125	-0.1089	-0.307048	-0.0786602	-0.211291	-0.360352	-0.250528	-0.378748	-0.389983	-0.207815	-0.338059	-0.357728	-0.262387	-0.297547	-0.324245	-0.490266	-0.399247	-0.105159		9
t test	0.282708	0.940984	0.419947	0.756845	0.923137	0.604571	0.989264	0.581683	0.918252	0.455907	0.682696	0.322281	0.221232	0.549236	0.100989	0.628623	0.768463		P value of two-tailed unpaired t-test between certain 5-sec bin and baseline (the -5~0 sec bin)
levene	0.487204	0.176233	0.376899	0.449776	0.295591	0.241955	0.136718	0.20302	0.35046	0.130919	0.220986	0.898325	0.83918	0.498844	0.806585	0.321612	0.652728		P value ofLevene variance test between certain 5-sec bin and baseline (the -5~0 sec bin)
ZT	16	Neuron	2
-0.107346	0.181856	0.149622	0.00761674	-0.0755594	-0.106401	-0.206897	-0.0469246	0.091005	-0.206031	0.128854	-0.197329	-0.0985407	-0.0975185	0.0609458	0.0968107	0.188757	0.189902
0.111726	-0.233739	-0.210185	-0.176293	0.0558534	-0.0740823	-0.0454958	-0.0470522	0.229622	-0.0573982	0.246033	0.302287	-0.0125949	-0.167236	-0.180618	-0.0527243	-0.251273	0.0275226
0.130811	0.368133	0.298236	0.193795	0.2264	0.562569	0.609849	0.214734	0.0790317	-0.0384399	0.129128	0.120591	-0.175871	-0.116165	0.197237	0.0816563	0.0107218	-0.00768999
0.317328	0.864808	0.646268	0.268584	0.19478	0.878127	0.700395	0.592341	0.229217	-0.238338	-0.189931	-0.273773	-0.0597901	-0.108272	-0.141478	-0.0411525	-0.119297	-0.184417
0.00523834	0.342599	0.215653	0.260351	0.396511	0.512552	0.338781	0.367632	0.361072	0.228213	0.541593	0.702134	0.791887	0.530975	0.4789	0.572192	0.474442	0.870671
-0.0742037	0.448272	0.420855	0.416029	0.160929	-0.139924	0.107353	0.332527	-0.101794	-0.00663802	-0.101362	0.161882	-0.0478608	0.188352	0.142601	0.170724	0.355615	0.403437
0.25066	0.359562	0.610895	-0.227114	-0.284623	0.0449499	-0.274742	-0.301941	-0.412044	-0.155963	-0.0638501	-0.151521	-0.0709413	0.0540974	0.131072	-0.0348351	-0.203931	-0.138091
0.364757	0.67293	0.408067	0.619905	0.359027	0.478756	0.376277	0.278195	0.264571	0.409683	0.476727	0.419818	0.180444	0.625358	0.451458	0.202461	0.407986	0.301961
-0.0329846	0.0589982	0.00611376	-0.104737	-0.0398108	0.0897293	0.108915	0.11871	-0.27344	0.0763559	0.0693271	0.0529155	-0.106993	-0.00255904	-0.0277688	-0.287028	0.10854	0.159889
t test	0.0743546	0.127286	0.774466	0.974194	0.306543	0.524581	0.579673	0.60437	0.260335	0.770717	0.876234	0.590596	0.954588	0.868224	0.772967	0.995442	0.558541
levene	0.319152	0.252218	0.166487	0.616636	0.0847267	0.0967608	0.319466	0.358055	0.855492	0.452687	0.173833	0.916669	0.396749	0.573384	0.741672	0.149886	0.266078
ZT	16	Neuron	3
0.136752	0.621211	0.676199	0.540138	0.289868	0.463274	0.215962	0.152424	0.110383	0.00204343	0.124903	0.280985	0.13306	0.00975857	-0.108883	0.592376	-0.0623686	0.232145
-0.0318416	-0.318757	-0.379337	-0.302551	0.611144	-0.0233937	-0.0247391	0.0234915	0.154847	-0.0282964	-0.0908621	0.0404824	0.211554	0.0443303	-0.146224	-0.0544766	-0.0975435	0.0183315
0.329104	0.826956	0.52462	0.628133	0.666771	0.94018	1.39531	1.18108	1.1367	1.238	1.00995	1.09566	0.582406	1.01239	1.10038	1.00077	0.998813	0.980978
0.232704	0.957447	0.638359	0.236011	0.105857	0.608057	0.63862	0.45641	0.146095	-0.248422	-0.225018	-0.195865	-0.203615	-0.0843191	-0.278782	-0.4252	-0.362194	-0.2464
0.00761623	0.31496	0.258759	0.252484	0.487217	0.738603	0.238666	0.549019	0.208144	0.466565	0.427465	0.361407	0.592956	0.308472	0.297756	0.323873	0.206014	0.865076
-0.233844	0.4452	0.24008	0.0168064	0.0128068	-0.340312	-0.100391	-0.0243519	-0.0858353	-0.0983395	-0.362216	-0.106048	-0.356971	-0.159663	0.0340111	-0.216739	0.0685321	0.166753
0.16727	0.525766	0.803091	-0.38945	-0.439107	-0.221088	-0.43277	-0.37241	-0.428747	-0.374866	-0.545853	-0.381866	-0.494437	-0.18384	-0.543538	-0.467204	-0.645923	-0.255587
0.0858218	0.784897	0.440389	0.111303	0.12322	0.617893	0.389707	0.243509	0.180141	-0.0977113	0.411351	0.0245009	-0.134795	0.173329	0.374108	0.077207	0.0305482	0.0358196
0.0992728	-0.30763	-0.400436	-0.533569	-0.359683	-0.37664	-0.178078	-0.0116034	0.0332403	-0.199823	-0.138362	0.0895038	0.0664991	0.116394	0.171737	-0.119462	-0.140653	0.681592
t test	0.0549398	0.171216	0.860668	0.588604	0.327768	0.436592	0.338645	0.627794	0.932966	0.906708	0.765177	0.754956	0.715644	0.943628	0.95809	0.586933	0.267518
levene	0.0578413	0.0687675	0.0288184	0.040991	0.0101465	0.0539921	0.0930363	0.356444	0.257147	0.054271	0.177833	0.0326314	0.304975	0.066945	0.0528395	0.179758	0.0320364
ZT	16	Neuron	4
-0.148745	1.20794	0.332345	0.062053	-0.557943	-0.327892	-0.388311	-0.213525	0.392963	0.238984	0.318534	0.100019	0.655816	1.40991	1.44827	1.5664	0.816179	0.80451
-0.287948	-0.286056	-0.521231	1.20631	1.61921	0.903874	0.160721	0.240701	1.62876	1.27109	0.870376	0.988645	1.11957	1.03868	0.638035	1.17349	0.522824	0.456523
0.0364616	0.624706	0.610062	0.116953	-0.181278	0.134677	0.941174	1.06543	-0.173765	-0.421588	-0.668543	-0.658408	-0.787482	-0.297823	-0.605541	-1.12648	-1.03191	-0.125353
-0.149799	1.07627	0.769126	1.21111	0.67453	0.0650352	0.740608	0.183216	0.438561	0.0389583	-0.132364	-0.149794	-0.151139	-0.0839202	-0.180683	-0.156042	0.0596342	0.216416
-0.163038	0.484392	0.657847	0.332378	1.13271	0.971508	0.819667	0.741202	0.856228	0.807867	0.730217	0.677406	0.976179	0.974976	0.747766	0.606341	0.682303	1.57859
0.429276	0.875884	0.501138	-0.046432	-0.374268	-0.31479	-0.208858	0.697831	0.465284	0.547275	0.202251	0.169616	-0.0486857	-0.253897	-0.601233	-0.475124	-0.382559	-0.573309
0.086398	1.10786	0.395065	3.037	1.37043	1.2383	1.07312	0.562471	0.910835	0.569637	0.452514	0.438688	0.552104	0.63329	0.323507	0.462752	0.410879	0.653704
0.128283	0.797437	0.997064	0.9818	0.867177	1.57499	1.27529	0.900552	0.762616	0.205171	1.57988	0.943789	0.559123	0.742175	1.36731	0.742157	0.445128	0.725478
0.150859	1.28155	0.844369	0.486027	0.338343	0.555241	0.52157	0.58488	0.392435	0.086905	-0.0288089	0.222124	0.265193	0.0199056	-0.111404	0.0479838	0.00401935	1.71125
t test	0.000415877	0.00768286	0.0253213	0.0669919	0.0438888	0.0186667	0.00334379	0.00338553	0.0605758	0.134345	0.142182	0.129715	0.0575185	0.24024	0.302858	0.451388	0.0331293
levene	0.180728	0.362514	0.0690652	0.00530234	0.00323975	0.0597314	0.219158	0.208713	0.123624	0.0532255	0.0709833	0.0791293	0.00829846	0.00350539	0.0151433	0.125798	0.0366291
ZT	16	Neuron	5
-0.0117836	0.508026	0.723011	1.01361	0.698025	0.888771	0.903909	0.556315	0.417044	0.522278	0.660797	0.678656	0.636961	0.424174	0.419748	0.886092	0.546836	1.1052
0.236396	-0.389776	-0.304356	-0.426466	0.419964	-0.392593	-0.353271	-0.201292	0.213902	-0.167789	-0.0888618	0.0523967	-0.0823457	-0.0951092	-0.202833	0.0866204	-0.0746235	-0.0735848
0.168561	0.466089	0.0995084	0.293831	0.159747	0.199481	0.429124	0.197301	0.212379	-0.0453135	-0.174943	0.0634754	-0.223687	-0.127075	0.113093	-0.203952	-0.27026	-0.153948
0.49092	0.73769	0.539453	0.289309	0.262938	0.509821	0.705878	0.828033	0.138298	-0.29939	-0.378293	-0.372841	-0.221525	-0.238954	-0.347556	-0.366127	-0.39024	-0.247224
0.0192444	0.225594	0.317248	0.179751	0.348759	0.536008	0.321917	0.448938	0.387187	0.571389	0.530952	0.329004	0.876383	0.490309	0.656743	0.586307	0.569882	1.01534
-0.16999	0.568311	0.642084	0.395445	0.181477	0.0261173	-0.0666325	0.373468	-0.379348	0.0562156	-0.467684	-0.176262	-0.624335	-0.126291	0.0512647	-0.280125	0.311157	0.326645
0.0370297	-0.401655	-0.29391	-1.03561	-0.798284	-0.578226	-0.186388	-0.291025	-0.114923	-0.0248817	0.0763464	0.128119	-0.0336928	0.0815904	0.0160633	0.02861	-0.227129	0.0488667
0.0890389	-0.0734703	-0.46181	-0.567968	-0.479911	0.0464438	-0.288885	-0.267866	-0.201651	-0.171898	-0.0286313	-0.29177	-0.134381	-0.249938	0.0238475	-0.125999	0.0691135	-0.0833138
0.207607	-0.194197	-0.252925	-0.341584	-0.513565	-0.650197	-0.331049	-0.183557	-0.423079	-0.332405	-0.582286	-0.435343	-0.337183	-0.326331	-0.449804	-0.708895	-0.597431	-0.0386752
t test	0.792951	0.968948	0.523709	0.632105	0.77919	0.965457	0.776504	0.470058	0.410117	0.291148	0.383175	0.440273	0.254903	0.518267	0.468837	0.418501	0.61498
levene	0.00829775	0.00381495	0.0258118	0.0737449	0.0199521	0.0363866	0.0110425	0.122971	0.274953	0.0832187	0.117246	0.189307	0.441525	0.223691	0.0965078	0.0386369	0.206086
ZT	16	Neuron	6
0.181876	0.181118	-0.744678	-0.707964	-0.187158	-0.162532	0.0495708	0.188882	-0.051289	0.383762	-0.0447595	0.105285	0.22598	0.195214	-0.0078706	-0.26222	0.077946	-0.205541
0.404359	0.37792	0.223267	0.536068	0.0511631	0.44095	0.191059	0.769984	0.876415	0.592	0.55446	0.614341	0.504595	0.227804	0.508236	0.98143	1.01525	0.537629
-0.143234	-0.29073	-0.163018	-0.0239909	-0.213368	-0.366632	-0.0632811	0.390176	0.488514	0.762389	1.17878	0.949087	1.16219	0.976932	0.700386	0.804535	0.743957	0.806753
-0.161773	-0.0669253	-0.154099	-0.402288	-0.391676	-0.299282	-0.580823	-0.217563	-0.504932	-0.261818	-0.216616	-0.104841	-0.226253	-0.287444	-0.241752	-0.0913712	-0.13858	-0.044878
0.0846597	-0.0763529	0.0611704	0.500404	0.237714	0.376157	0.442273	0.563176	0.542627	0.461572	0.429023	0.303738	0.257696	0.33583	0.218401	0.446075	0.572886	0.154156
0.531866	-0.228057	-0.229079	0.0305928	-0.0957986	0.0270674	0.273834	0.0924132	0.0268421	-0.239726	0.123407	-0.0283297	-0.207419	-0.276688	-0.543546	-0.0460458	-0.573271	-0.629983
0.269769	0.539334	0.310701	1.33143	0.344571	0.367911	0.21452	0.204532	-0.121263	0.112573	-0.120924	-0.0907255	-0.328695	-0.141739	-0.364978	-0.25241	-0.231627	-0.251471
-0.132212	0.600058	-0.0748757	-0.280908	-0.24296	0.971428	0.468429	0.369322	0.224982	0.164406	1.42136	0.704071	0.558966	0.478311	1.19647	0.59756	0.639683	0.381767
0.613902	0.595341	0.301369	0.051896	0.00496295	-0.0969593	-0.289212	-0.292274	-0.451063	-0.535044	-0.497213	-0.487748	-0.396784	-0.52155	-0.54773	-0.678153	-0.575809	0.838206
t test	0.990144	0.131366	0.765361	0.0781708	0.80674	0.497917	0.761481	0.712094	0.896197	0.587978	0.850212	0.956439	0.693771	0.721698	0.938216	0.953	0.971984
levene	0.351731	0.984764	0.224879	0.425582	0.331371	0.8992	0.848677	0.25976	0.265217	0.109807	0.258245	0.152992	0.273743	0.0746651	0.116993	0.0272688	0.104547
ZT	16	Neuron	7
-0.0945903	0.283126	0.148086	0.164829	0.0615236	0.274211	0.226407	0.0629621	0.06757	0.0699242	0.0902129	0.0286803	0.300381	0.22069	0.198163	0.232918	0.0815475	0.223652
0.225986	0.384301	0.510297	0.588471	0.525646	0.456678	0.420199	0.636409	0.74065	0.612367	0.588543	0.735163	0.606549	0.681696	0.397769	0.386363	0.481829	0.0183994
-0.0282945	0.0470179	-0.108662	-0.2015	-0.34461	-0.313694	0.190332	-0.194712	-0.357808	-0.248439	-0.199276	-0.397141	-0.250666	-0.376217	-0.490222	-0.272193	-0.305591	-0.259281
0.323778	0.870454	0.423364	0.3479	0.36596	0.493394	0.643661	0.580253	0.424905	0.0434258	-0.0204712	0.0773943	-0.141042	0.00980971	-0.378193	-0.25737	-0.417917	-0.159741
0.00184509	0.212423	0.249038	0.193857	0.382743	0.539643	0.436636	0.664208	0.683839	0.70054	0.560919	0.536734	0.701109	0.550827	0.380105	0.524294	0.547445	0.676232
-0.00150837	0.316394	0.0180748	-0.00700435	-0.0687599	-0.000686479	-0.0108605	0.154721	-0.0820313	-0.0537383	-0.237798	0.178812	0.0579465	-0.212982	-0.220699	-0.225689	-0.211691	-0.231845
0.0565353	-0.0156988	0.0924793	-0.183512	-0.210205	0.0362504	0.236927	0.213526	0.116964	0.174782	0.196852	0.137841	-0.0444094	0.148799	0.116482	0.436431	0.301535	0.300271
0.0970014	-0.0851083	0.00163348	0.140649	0.070165	0.321075	0.382305	0.189558	0.127125	0.181692	0.52979	0.273044	0.0995212	0.151803	0.148885	0.0539262	-0.128364	-0.0601534
0.212957	0.366592	-0.120312	-0.202323	-0.186354	0.0807764	-0.135796	-0.0889306	-0.0408031	-0.17906	-0.281521	-0.315415	-0.330223	-0.152379	-0.213409	-0.342596	-0.404036	0.122771
t test	0.113914	0.600019	0.959048	0.84525	0.261584	0.0717327	0.186187	0.457844	0.638291	0.708193	0.696134	0.861826	0.840654	0.434003	0.819965	0.488667	0.871061
levene	0.223946	0.260332	0.117546	0.0486836	0.0845338	0.232182	0.0817215	0.0840062	0.136166	0.0140359	0.0897624	0.0514888	0.0651825	0.044952	0.00290219	0.0271069	0.107734
ZT	16	Neuron	8
-0.0329681	-0.337585	-0.702741	-0.428113	-0.345938	0.106966	0.170014	0.26513	0.596101	0.661966	0.590187	0.643884	0.715044	1.02953	0.77694	0.0794315	0.258887	0.117821
0.28047	0.657326	0.750811	0.949237	0.571082	0.604247	0.656623	0.995758	1.12337	1.11974	0.914759	0.644454	0.320946	0.584648	0.577745	0.587105	0.72361	0.248734
0.0197346	-0.195041	0.0436719	-0.273926	-0.324965	-0.456059	-0.443489	-0.713917	-0.710341	-0.609872	-0.595129	-0.713918	-0.570033	-0.473545	-0.326123	-0.515244	-0.612385	-0.384094
-0.0387925	-0.0393495	0.0271858	0.140917	0.165142	-0.0604538	0.164924	0.0882956	0.123745	0.336759	0.137974	0.391774	0.290781	0.403962	0.196287	0.208291	-0.0498645	0.242
-0.161475	0.121925	0.175753	0.169473	0.29269	0.334444	0.459136	0.418571	0.522095	0.394282	0.586813	0.424298	0.499728	0.389806	0.352139	0.380555	0.502253	0.469487
0.154545	-0.175772	-0.198728	-0.244247	-0.242213	-0.219377	-0.0856257	-0.0629124	-0.309743	-0.479267	-0.403231	-0.343702	-0.281679	-0.294959	-0.426145	-0.277054	-0.216685	-0.375548
-0.043042	-0.102135	-0.370347	-0.315342	-0.702039	-0.0270546	0.0128737	0.200086	0.261852	0.247493	0.349005	0.313257	0.309818	0.168174	0.0554839	0.344312	0.181045	0.217857
-0.0379429	-0.521654	-0.480347	-0.433692	-0.46829	0.258991	0.865147	0.53896	0.370806	0.0933297	0.68062	0.621012	0.431935	0.131215	0.673492	0.594856	1.15228	0.579628
0.513182	0.335988	-0.174202	-0.482685	-0.133956	0.48163	0.0764172	0.119163	0.276066	-0.0356718	-0.0581845	-0.201464	-0.334871	0.244832	-0.0172865	0.458765	-0.208995	0.729083
t test	0.474205	0.280388	0.315417	0.194746	0.762255	0.378145	0.445293	0.36103	0.542488	0.366099	0.495359	0.624068	0.317526	0.409445	0.371161	0.54475	0.377483
levene	0.268482	0.15882	0.279541	0.148149	0.147812	0.180179	0.192694	0.12272	0.066899	0.03324	0.123415	0.170037	0.137158	0.0501278	0.227197	0.0388655	0.224137
ZT	16	Neuron	9
-0.104414	0.754619	0.328634	0.525742	0.427772	0.364799	0.115411	0.0190626	0.141113	0.482717	0.184992	0.072806	-0.0031134	-0.382162	-0.492282	0.365421	-0.161305	0.697763
0.55519	0.388449	0.244432	0.83277	1.54135	1.03031	0.436419	0.733127	1.34852	0.40844	0.123698	0.361331	0.345236	0.131133	0.110614	0.42129	0.128142	-0.186385
-0.0905678	0.253926	-0.336134	-0.684701	-0.928267	-0.689402	0.682427	0.943202	0.468956	0.360961	0.365802	0.844213	0.610301	0.416333	0.204911	-0.0306858	0.188857	0.078205
0.198769	1.33447	1.62734	1.54057	1.80459	1.91171	1.88773	2.02941	1.46191	1.17186	0.788276	0.453739	0.368132	0.135852	0.0387876	-0.0377177	-0.158557	-0.186895
-0.103194	0.161935	0.381774	0.767938	0.695699	0.682796	0.59461	0.677992	0.436116	0.488007	0.458382	0.649827	0.678482	0.690279	0.485583	0.523278	0.33775	0.857811
0.364604	1.71266	1.24497	0.889959	0.584682	0.432008	0.103255	0.518863	-0.0805822	-0.107588	-0.376139	-0.309861	-0.523909	-0.454406	-0.43548	-0.372777	-0.308654	-0.30862
0.0628363	0.338156	0.225105	1.32184	0.849669	0.909495	0.732661	0.440831	0.554706	0.255945	0.229863	-0.0990935	-0.21485	-0.109192	-0.200675	-0.123846	-0.140756	-0.0477558
0.071635	0.349656	0.358853	0.0139539	0.0683585	0.840449	0.469192	0.538971	0.371079	0.17554	0.627265	0.357608	0.00669523	-0.0952119	0.470376	0.201954	0.295813	0.233698
0.270153	0.75263	0.357057	0.296698	-0.122147	0.0824861	0.0293662	0.0662376	-0.114411	-0.0757259	-0.261678	-0.212696	-0.176939	-0.275982	-0.486944	-0.578466	-0.676088	0.209381
t test	0.0136394	0.109072	0.0632889	0.173259	0.0717812	0.0517769	0.0243057	0.0829604	0.164876	0.503173	0.525625	0.924196	0.390947	0.276226	0.522777	0.170359	0.931064
levene	0.221865	0.321638	0.0705083	0.0348232	0.0751606	0.256353	0.255278	0.145068	0.46389	0.266856	0.1697	0.14812	0.27248	0.112781	0.222545	0.421882	0.225454
ZT	16	Neuron	10
0.251347	0.822856	0.403858	0.630407	0.388065	0.439284	0.479066	0.172725	0.509275	0.465409	0.487064	0.535099	0.950495	0.415303	0.223707	0.662106	0.476262	0.567253
0.425873	0.102943	0.113907	0.26097	0.869677	0.442394	0.232319	0.440535	0.650056	0.150554	0.0285674	0.451479	0.433986	0.263241	0.365774	0.349302	0.283176	0.061098
0.013281	0.234335	-0.100099	-0.372547	-0.402543	-0.336873	0.667742	0.818679	0.474983	0.762782	0.849359	0.85818	0.69863	0.689829	0.58289	0.590604	0.624823	0.627839
0.114409	0.299199	0.31488	0.565725	0.521397	0.561055	0.628688	0.658571	0.638426	0.435896	0.497017	0.345725	0.311872	0.168032	0.126864	-0.034981	-0.00929445	0.130385
-0.060498	0.104634	0.105968	0.137854	0.0511826	0.144848	0.0479976	0.139685	0.00973057	0.0210449	-0.0948186	0.0155148	0.194974	0.0335471	-0.0262835	0.184305	0.205069	0.302943
0.328708	0.286951	0.254623	0.185678	0.371295	0.0582895	0.16231	0.206681	0.212806	0.0624257	0.0910378	0.0716394	0.307567	-0.0902853	0.0182186	-0.0838654	-0.229421	-0.223011
-0.271762	-0.325916	-0.39014	0.0478366	-0.0938399	0.196971	0.0205663	0.0785279	0.314988	0.15247	0.207971	0.0947469	-0.053372	-0.0356703	0.0467562	-0.0730928	-0.120334	-0.281066
0.0553092	-0.115425	-0.216495	-0.304626	-0.365288	0.382979	0.2296	0.108346	0.231008	0.110754	0.580306	0.45076	0.275879	0.588068	0.777702	0.326889	0.348546	0.238401
0.291423	0.467783	0.319524	0.371509	0.247037	0.30506	0.421848	0.301122	1.12734	0.78299	0.448576	0.203202	0.272219	0.193742	-0.0979238	0.0610167	-0.150234	0.453719
t test	0.548334	0.748222	0.763999	0.761075	0.331595	0.0922619	0.102095	0.0210016	0.123634	0.102819	0.0914121	0.0575261	0.318584	0.443722	0.446548	0.8049	0.541149
levene	0.473855	0.582814	0.313706	0.10539	0.764758	0.768893	0.828518	0.416625	0.519398	0.383987	0.554901	0.85278	0.611024	0.540799	0.392751	0.258555	0.29936
ZT	16	Neuron	11
0.152151	0.516752	0.569155	0.655477	0.756608	0.96372	1.33354	1.25798	1.60374	1.24551	0.964388	0.839313	0.902999	0.504977	0.736383	1.20393	0.770803	0.865876
0.262847	0.277869	0.0357477	0.727637	0.0951227	-0.177912	-0.54	-0.526459	0.0433897	-0.38249	-0.397503	-0.116837	-0.0528137	0.561349	0.190671	0.0907634	0.21823	-0.0677729
-0.02661	0.115596	0.103301	0.475143	0.585075	0.620017	0.953686	1.26814	1.50899	1.86107	1.97919	1.98288	1.73823	1.30779	1.38074	1.33732	1.69612	1.79425
0.0974213	-0.492173	-1.09136	-0.897794	-1.25712	-1.13846	-0.698803	-0.755068	-0.729736	-0.707618	-0.543885	-0.375724	-0.371236	-0.156757	-0.250837	-0.0740294	-0.148003	-0.158281
-0.0294913	-0.377615	-0.240441	-0.264372	-0.269473	-0.252467	-0.114467	0.144996	0.102996	0.13948	0.0776904	0.339669	0.399242	0.442756	0.200123	0.467289	0.617626	0.9071
-0.371943	-0.99142	-0.938904	-0.727744	-0.736685	-0.570704	-0.427302	-0.559644	-0.487496	-0.415836	-0.601121	-0.299862	-0.547226	-0.544766	-0.470592	-0.252265	-0.34361	-0.169063
-0.33537	0.082212	-0.111869	-0.994588	-0.563142	0.549104	0.910396	0.398906	-0.193857	-0.753918	-0.581387	-0.211417	-0.7374	-0.666849	-0.461957	0.235761	0.702766	0.169789
0.14208	0.214533	-0.242385	-0.0682004	0.697427	1.0458	1.15942	1.1026	1.19858	1.25536	1.58288	1.42755	1.34125	0.763218	0.628888	1.4697	2.41005	1.95917
1.04783	0.480697	0.164828	1.07256	0.434011	0.632021	0.950438	1.55065	0.859914	0.782373	1.00755	0.785107	0.762535	0.767686	0.514027	1.18897	1.37038	1.24691
t test	0.576276	0.199776	0.718793	0.636194	0.779702	0.360994	0.336766	0.322898	0.520903	0.44813	0.237372	0.400386	0.393004	0.500966	0.0627632	0.0461301	0.0609361
levene	0.528205	0.480286	0.026464	0.0605256	0.130267	0.102093	0.00820469	0.0412024	0.00954648	0.0140678	0.0424852	0.0188974	0.248358	0.203723	0.0495647	0.0849035	0.0310255
ZT	16	Neuron	12
-0.0251337	0.750441	-0.120128	0.0656026	-0.109479	-0.0338118	-0.0618759	-0.157957	0.0767337	0.0379494	0.00939188	-0.155747	-0.105289	0.022806	0.0935831	0.357669	0.0885891	0.144575
-0.0915339	-0.0614135	-0.114171	0.0092915	0.183564	-0.0774916	-0.142227	0.207135	0.185128	-0.0440609	0.0970839	-0.0401803	-0.115279	-0.0465711	-0.02646	0.0376416	0.0714831	0.0193856
0.201248	0.19947	0.0149371	0.016442	-0.141166	-0.0423522	0.834436	0.576598	0.0312379	0.0108637	0.0531233	0.582545	0.548797	0.43991	0.418096	0.551542	0.495778	0.221218
-0.0290111	0.54597	0.37379	0.106733	0.30552	0.630348	0.271621	0.674416	0.0777599	0.0728887	0.0203362	0.0972736	0.066746	-0.105176	-0.191058	-0.1511	0.0139886	0.0771387
-0.0605971	0.343864	0.147768	0.254644	0.566721	0.126928	0.133942	0.291523	0.26018	0.0702863	-0.111034	0.0332482	0.139046	0.188748	0.108249	0.0640148	0.0293063	0.748912
-0.17058	-0.196342	-0.377758	-0.303093	-0.449648	-0.178675	-0.148003	-0.105166	-0.171276	-0.310075	-0.115924	-0.024843	-0.326928	-0.133873	-0.022258	-0.0216937	0.043704	-0.059144
0.00690043	0.226883	0.630924	0.459141	0.196898	0.0486417	0.0607591	-0.0918185	-0.126817	-0.252647	-0.109575	-0.171297	-0.199212	-0.36915	-0.209486	-0.268224	-0.0426456	0.0170521
0.144	0.442332	0.13184	0.152808	-0.168364	0.543505	0.047905	0.199126	0.144141	0.163016	0.810076	0.311617	0.218608	0.332695	0.667976	0.248581	0.366403	0.0240568
0.398134	0.539255	0.0777468	0.0613588	-0.0493587	0.111688	0.130252	0.130711	-0.198194	-0.0452295	-0.126045	-0.14333	0.0401599	-0.126796	-0.0679226	-0.360283	-0.174896	0.621865
t test	0.0352142	0.707722	0.586345	0.971117	0.456247	0.479577	0.205758	0.896935	0.354526	0.88274	0.900785	0.910911	0.856325	0.699533	0.935637	0.532619	0.173201
levene	0.153685	0.288241	0.888866	0.175103	0.399283	0.493679	0.215043	0.954295	0.844783	0.69157	0.548196	0.347116	0.362798	0.405818	0.188612	0.883894	0.459014
ZT	16	Neuron	13
0.0763259	-0.820333	-1.47226	-1.23525	-0.903127	-0.771316	-0.23106	-0.0757038	-0.000582099	0.255845	0.29229	0.295908	0.364262	0.598992	0.872387	-0.0344822	0.371917	0.0358584
-0.28873	-0.109013	0.226859	0.565951	-0.256733	-0.138225	0.267134	0.922448	0.381351	0.534823	0.441626	0.0934303	-0.389642	-0.132346	0.0477423	0.0772709	0.502771	0.620019
-0.156864	-0.327575	0.27355	0.530505	0.776841	0.675697	-0.00888763	-0.29257	-0.00797604	0.411352	0.643933	0.620555	0.734036	0.0154558	0.507684	0.457929	0.583746	0.636347
0.083429	-0.772289	-1.34475	-0.688889	-0.906962	-0.985259	-0.38574	-0.660168	0.0691273	0.14408	0.0649636	0.000490046	0.0319553	0.291191	0.196414	-0.0862154	-0.0899783	0.153007
0.16784	-0.148378	0.397088	0.572672	0.22656	0.251468	0.275764	0.572898	0.541577	0.270934	0.19796	0.25677	0.153817	0.330401	0.597022	1.05117	0.769573	0.427667
-0.147481	-0.715974	-0.712196	-0.266899	-0.277639	-0.31647	-0.186265	-0.178447	-0.0541057	-0.211686	-0.0927109	-0.116905	-0.145204	-0.0203693	-0.224583	0.253687	0.123003	-0.00529459
-0.205386	-0.862126	-1.63291	-1.8063	-1.60323	-0.526826	0.385701	0.419794	0.034428	0.248071	0.45075	0.282478	0.358014	0.425799	0.411914	0.087278	0.0739488	-0.053178
0.273975	-0.235681	-0.58105	-0.365499	-0.161138	0.528128	0.299664	0.597746	0.9158	0.972713	1.17506	1.03184	0.868892	0.758017	1.02068	0.840011	1.19887	1.12264
0.644343	0.640243	0.926036	0.692599	0.65178	0.630934	0.817049	0.612671	0.399755	0.398542	0.386683	0.649802	0.633176	0.490797	0.219362	0.436764	0.448964	0.80728
t test	0.0399381	0.154823	0.399521	0.2593	0.601911	0.588628	0.42877	0.184344	0.0639346	0.0414624	0.0740652	0.176496	0.0845792	0.0450835	0.0919672	0.0282467	0.0446244
levene	0.206877	0.0037356	0.00961938	0.0506603	0.0191571	0.517479	0.110576	0.765315	0.923808	0.766403	0.66607	0.294458	0.840011	0.371864	0.40688	0.517167	0.194827
ZT	16	Neuron	14
0.447975	1.01356	1.33486	1.6612	1.76017	1.36365	1.3144	1.30827	1.25125	1.4499	1.26827	0.987256	0.74202	0.644112	0.424618	1.63343	0.854187	1.51857
0.649653	0.386013	0.15073	0.548128	1.65315	1.56247	1.06755	0.934693	1.85664	1.32318	1.09181	1.45571	1.628	1.21017	0.868664	1.47931	0.995718	0.718894
-0.365479	-0.113415	-0.371863	-0.775893	-0.92578	-1.00848	0.686922	1.60026	1.20244	1.26643	1.1122	1.52066	1.19257	1.04187	0.927493	0.454645	0.378421	0.0686935
0.223162	1.00153	1.87699	1.83127	2.00577	2.23662	1.94676	2.20331	1.92819	1.83002	1.3597	1.18487	0.731477	0.417106	0.172882	-0.0733485	-0.183648	-0.271273
0.084544	0.43306	0.577161	0.878001	0.695466	0.789737	0.471278	0.647918	0.469145	0.418607	0.115062	0.307097	0.29418	0.157117	-0.203626	-0.503892	-0.36094	-0.0190823
0.662536	2.05104	1.99177	1.34494	0.917845	0.531512	0.179954	0.46859	0.0423146	-0.0536247	-0.337815	-0.321892	-0.388095	-0.48945	-0.694824	-0.73576	-0.710839	-0.737087
0.213066	0.819011	0.927782	1.4696	0.890975	0.857847	0.674894	0.473066	0.469865	0.155586	0.0896987	0.118073	-0.082774	-0.194871	-0.265049	-0.190609	-0.143309	-0.0496523
0.138271	0.596972	0.714263	0.27866	0.344179	1.38655	0.788065	0.653895	0.511913	0.473929	1.92686	1.1466	0.657236	0.935738	1.36167	0.899845	0.802865	0.579899
0.41254	1.09348	0.674649	0.300482	0.0716537	0.288565	0.219699	0.571253	0.405134	0.372507	0.393978	0.175847	0.27375	0.0941838	-0.0117814	-0.141612	-0.098958	1.50238
t test	0.0318979	0.0451558	0.0775692	0.111327	0.0771837	0.0223919	0.00642404	0.0227255	0.0469293	0.0787274	0.0826643	0.234825	0.507224	0.959594	0.898186	0.656187	0.741473
levene	0.210745	0.0858497	0.0213911	0.0433562	0.0619543	0.287593	0.30736	0.140895	0.081562	0.0608352	0.0499033	0.131885	0.0617477	0.0561899	0.0641147	0.117861	0.0787211
ZT	16	Neuron	15
0.0401289	0.469272	0.251136	0.413299	0.243517	0.0122628	0.218234	0.401717	0.476204	0.388381	0.254736	0.431495	0.327343	0.445178	0.360597	0.207597	0.450843	0.066494
-0.212504	-0.063198	-0.124581	0.272741	0.126403	0.0645106	-0.013738	0.0561437	0.0473922	-0.273126	-0.217494	-0.199589	-0.219226	-0.216256	-0.157571	-0.223101	0.128126	-0.288156
-0.152393	-0.00226683	0.0819946	-0.0355851	-0.121659	0.151666	-0.0359291	-0.330572	-0.523648	-0.358735	-0.0979026	-0.0827001	-0.0771983	-0.046462	-0.251124	-0.114763	0.0980204	-0.092847
0.0801383	0.0367577	0.097088	-0.0557213	0.149668	-0.260204	-0.1583	-0.168558	-0.0683982	-0.125155	-0.377785	-0.41049	-0.342264	-0.310395	-0.203432	-0.0649911	0.102024	-0.0712495
0.158888	0.0795247	0.183662	0.163607	0.0728711	0.0944301	-0.00276651	0.0926414	-0.135172	0.300263	0.0195809	-0.026764	0.0199625	0.243929	0.0270831	-0.0166965	0.113638	0.272221
0.0592533	-0.202449	-0.10148	-0.17869	-0.110414	-0.130542	-0.0629252	0.115125	-0.0200738	-0.0614401	-0.125537	-0.0988599	-0.379741	-0.156305	-0.123012	-0.191837	-0.141096	-0.196601
0.108584	0.467242	0.825329	1.13675	0.791101	0.99234	0.858526	0.813403	0.698302	0.408874	0.377615	0.205972	0.0474792	0.0629339	0.00139827	0.0852019	-0.0620026	0.0966869
0.135182	0.372202	0.0594926	-0.178697	-0.0355772	0.66254	0.601779	0.459577	0.298692	0.372218	1.22976	0.539115	0.877457	0.692183	1.02779	0.342424	0.810992	0.586742
0.664734	0.817538	0.731058	0.422827	0.290207	0.316485	0.432367	0.552838	0.073436	0.385318	0.0642061	0.0220776	0.367009	0.0703701	0.152045	0.0428021	0.0643777	0.931713
t test	0.389378	0.3851	0.468465	0.645728	0.475003	0.469831	0.413159	0.978811	0.899462	0.880488	0.674153	0.855788	0.938059	0.97314	0.392109	0.557795	0.766103
levene	0.271608	0.463898	0.194903	0.691552	0.313804	0.346698	0.185808	0.314177	0.282312	0.27004	0.445641	0.196136	0.324868	0.387529	0.929144	0.820161	0.244926
ZT	16	Neuron	16
1.58685	-0.0508379	-0.919343	-0.987275	-0.827735	-0.88766	-0.724749	-0.376678	-0.334835	-0.339964	-0.132096	-0.0715541	-0.162227	0.0715715	0.114205	-0.61601	-0.227383	-0.548252
0.000530687	-0.0704454	-0.144193	0.476999	-0.622152	-0.554952	-0.230049	0.0505551	-0.259099	-0.177687	0.161047	-0.217691	-0.544372	-0.665442	-0.300118	-0.522027	0.483982	0.170414
-0.0473675	0.114902	0.090567	0.0236488	0.0295156	0.406883	-0.245286	-0.662006	-0.791787	-0.177712	-0.0616448	0.0913345	0.295013	0.204537	0.156037	-0.0589246	0.592361	0.388418
-0.0365348	1.10127	-0.15628	-0.124829	0.629767	-0.130684	-0.323814	0.400228	-0.0277317	-0.0464492	-0.153481	0.0185922	-0.202949	-0.228876	-0.275571	-0.245865	-0.336675	-0.215719
0.11248	0.123518	0.22681	-0.0170405	0.546133	0.535983	0.228728	0.147944	0.187103	1.37669	0.774462	0.298081	0.0170031	0.170368	0.00700392	-0.247986	-0.541936	-0.0393313
-0.186029	-0.300599	-0.500992	-0.226472	-0.204079	-0.33195	-0.184325	0.101225	-0.289503	-0.27678	-0.193577	0.0856447	-0.0588844	-0.00301376	0.1762	-0.0474955	0.0579625	0.168075
0.531924	0.195005	-0.482764	0.0558428	-0.144818	-0.0840113	0.146454	-0.0178929	0.0530849	0.0360909	-0.00944263	-0.0295439	-0.195506	0.0340661	0.0389264	0.037911	-0.0809592	-0.00926851
-0.155193	-0.131247	-0.338509	-0.227563	-0.204107	-0.267594	-0.36973	-0.223777	-0.32741	-0.0228812	-0.58326	-0.177571	-0.343715	-0.134411	-0.306675	-0.41521	-0.244336	-0.251533
0.018476	0.959497	0.0435593	0.135411	0.137566	0.243851	0.374147	0.311775	0.128054	0.132438	-0.127497	-0.115842	0.177689	0.173492	0.0279493	0.042109	-0.0667472	0.0735388
t test	0.959101	0.0614988	0.205223	0.277808	0.201186	0.128337	0.301673	0.0869852	0.571489	0.298405	0.28189	0.14335	0.256207	0.237416	0.0492368	0.293469	0.281653
levene	0.892225	0.898821	0.818206	0.771842	0.789658	0.794366	0.799164	0.723434	0.929951	0.678742	0.319825	0.560077	0.544994	0.41911	0.575991	0.88126	0.618743
ZT	16	Neuron	17
-0.0866555	0.11496	-0.0697878	-0.310255	0.0733768	0.42705	0.894499	0.633659	0.469365	0.666739	0.494629	0.29998	0.250941	0.458217	0.675682	0.219037	1.02127	0.576901
-0.352358	0.191902	0.276841	0.976549	0.0466526	0.216781	-0.0570643	0.650747	0.330225	0.167682	0.0663215	-0.00333638	0.141134	0.144272	-0.139025	0.160136	0.963127	0.584489
-0.0812891	0.209782	0.122469	0.0819946	-0.368477	-0.223312	-0.0934006	0.329604	-0.150956	0.238577	0.602353	0.722954	0.936954	0.395824	0.352676	0.108644	0.591085	0.306682
-0.00242197	-0.563589	-1.0642	-0.197098	-0.973836	-1.16355	-0.569249	-0.739015	0.412723	0.405828	0.222424	0.155034	-0.000209211	0.251218	0.301696	0.193663	0.3035	0.273715
-0.0968443	-0.201409	0.339645	0.0627228	-0.00826624	0.0338683	0.0966957	0.371829	0.0520237	0.29385	0.207737	0.166988	0.434836	0.556663	0.403181	0.431155	0.406222	0.503766
0.179469	0.506523	0.393319	0.463584	0.456618	0.12055	0.427196	0.484179	0.560761	0.490823	0.30102	0.205549	0.316619	0.360243	0.109123	0.272478	0.16958	-0.0182181
0.193421	0.495075	0.20806	0.778576	0.423457	0.897752	1.10851	1.02948	1.43715	1.14477	0.722088	0.333185	0.586778	0.149557	0.00923029	0.120452	0.129647	-0.0251329
0.648103	0.305498	0.939302	0.221081	0.195989	0.508517	0.635	0.475512	0.61679	0.202366	1.08586	0.585145	0.210279	-0.263746	0.815305	0.791639	0.965538	0.237374
0.783614	0.850975	0.522814	-0.120296	0.0336552	0.041352	0.43283	1.07631	0.692569	0.360037	0.120949	0.233019	0.615176	0.614481	0.189259	0.258921	0.12151	1.4445
t test	0.669031	0.810196	0.66108	0.457337	0.875512	0.395107	0.125485	0.0813296	0.0711429	0.0962665	0.26118	0.120264	0.295012	0.302915	0.300679	0.0431711	0.138275
levene	0.869787	0.710452	0.639578	0.972844	0.538568	0.329643	0.719185	0.850635	0.579281	0.903138	0.313347	0.657275	0.503989	0.733205	0.220875	0.712182	0.869051
ZT	16	Neuron	18
-0.212847	0.233023	0.21836	-0.0958444	0.0111252	-0.0176465	0.185451	0.153344	0.243149	0.420066	0.0492943	-0.0194217	0.239683	0.313656	0.357838	0.276108	0.170154	0.182944
0.146426	-0.00873033	0.276055	0.799117	0.675578	0.367691	0.0868782	0.353663	0.535117	0.18895	0.225019	0.168555	-0.0546138	-0.261668	-0.26856	-0.116425	0.140829	-0.00374306
0.076658	0.362128	0.351189	0.0142756	-0.122438	-0.211406	-0.0238817	0.296994	-0.046883	0.1905	0.343051	0.439134	0.398344	0.375548	0.139099	0.136	0.423673	0.440299
-0.194292	0.149144	0.0720535	0.222752	0.161695	0.219555	0.309231	1.05298	0.515874	0.194532	0.0600326	0.125329	0.143626	0.160508	0.0106726	-0.000692469	0.194859	0.139906
0.117075	0.0561349	0.143431	0.116222	0.164541	0.0990998	0.0958421	-0.0245186	0.167437	0.273763	0.201463	0.397736	0.282426	0.378949	0.10886	0.387435	0.136899	0.864302
0.0790663	-0.0675782	-0.216684	-0.319663	-0.335069	-0.0866601	-0.041378	-0.0785458	-0.0759881	-0.0234839	0.0663554	0.0354734	0.162461	0.0240653	-0.101746	-0.0501102	-0.150195	-0.000230874
0.0622973	0.800013	0.929193	1.40363	0.88798	0.862244	0.479223	0.58417	0.251205	0.14678	0.347413	0.26973	0.0742524	-0.0855823	-0.0809427	-0.117596	0.228902	0.0267035
0.0915946	0.777153	0.496443	0.482035	0.239696	0.939559	0.63233	0.541163	0.392348	0.535425	1.32459	0.616947	0.476396	0.504197	1.13959	0.722602	0.671721	0.775068
0.459803	0.946901	0.399062	0.361451	0.263124	0.29627	0.306875	0.312903	0.137661	0.215695	0.191163	0.0151554	-0.0918247	-0.0479441	0.0114526	-0.203433	-0.25552	1.27004
t test	0.0601604	0.0859155	0.176136	0.315255	0.187592	0.139405	0.0468951	0.110407	0.064184	0.119522	0.127029	0.239642	0.461622	0.6208	0.709583	0.370454	0.0576123
levene	0.07123	0.284571	0.0721159	0.178642	0.0885074	0.394091	0.205207	0.478967	0.813295	0.498313	0.434292	0.67182	0.156526	0.350357	0.264966	0.456308	0.0901891
ZT	16	Neuron	19
0.0046679	0.274979	-0.391174	-0.526172	-0.770513	-0.559726	-0.0016717	0.230939	0.203045	0.224626	0.20313	0.411893	0.460721	0.635437	0.759019	0.688947	0.794236	0.27212
-0.164592	0.121283	0.0451834	1.15459	-0.17473	0.104909	-0.0775665	0.676234	0.557556	0.301959	0.181432	-0.178766	-0.0952156	-0.0208162	-0.0571848	-0.129626	0.479263	0.113461
-0.0390647	-0.209414	-0.337909	-0.62749	-0.634158	-0.851964	-0.903148	-1.142	-1.0363	-0.580146	-0.382203	-0.336465	-0.205905	-0.782123	-0.606984	-0.568272	-0.306072	-0.432893
-0.166993	0.0586473	-0.365872	-0.232355	-0.57931	-1.09646	-0.741817	-0.601241	-0.49639	-0.283387	-0.182646	0.094284	0.0126168	0.339232	0.504745	0.516016	0.51144	0.549352
-0.1362	-0.161095	0.38875	0.550976	0.269176	0.414615	0.494298	0.573148	0.396555	0.450851	0.514324	0.550433	0.738723	0.868052	0.722232	0.782107	0.888471	0.529947
0.0445473	-0.7636	-0.66143	-0.434736	-0.369375	-0.158669	-0.0185446	-0.000233926	0.0455304	-0.237163	-0.07932	0.176432	0.46684	0.136796	-0.103236	0.267832	0.0903247	-0.206472
0.0370882	0.471479	-0.576098	-0.755034	-1.29645	-0.893004	-0.921469	-0.940177	-0.465553	-0.346867	-0.540513	-0.562041	-0.213798	-0.571552	-0.260644	-0.361085	-0.221251	-0.0249969
0.415644	0.278778	0.457171	-0.0297354	-0.306815	0.0667219	0.163958	-0.0558795	0.0101965	-0.164563	0.600608	0.369067	0.370987	0.302758	0.923984	0.74105	1.07402	0.656979
0.0447152	0.294467	0.195547	-0.17057	-0.233554	-0.284489	-0.0791622	0.324709	0.072197	-0.127001	-0.348033	-0.327512	-0.181655	-0.181578	-0.69799	-0.459683	-0.713319	0.402247
t test	0.796505	0.359591	0.571063	0.010127	0.0622345	0.202153	0.637308	0.642434	0.494844	0.956597	0.903905	0.292328	0.690599	0.55744	0.418688	0.198355	0.160937
levene	0.140648	0.0519252	0.0548271	0.0849794	0.00669768	0.0683723	0.0114777	0.0710507	0.12149	0.0232304	0.0183911	0.0411151	0.0197502	0.00607746	0.00163916	0.0121762	0.0393194
ZT	16	Neuron	20
0.0262993	0.112865	-0.185495	-0.232639	0.0111413	0.0389217	0.438331	0.783839	0.668745	0.814244	0.479624	0.656018	1.09239	0.946347	0.664424	0.221617	0.553596	0.132086
-0.192141	0.213604	0.438549	0.742941	0.258035	0.483537	0.217797	0.811406	0.735358	0.693248	0.446683	-0.0564552	0.195796	0.246233	0.339284	0.0832969	0.508383	0.117754
0.228276	-0.0239095	0.188891	-0.0925529	-0.205509	0.0677572	-0.72719	-0.311153	-0.134732	0.20103	0.366276	0.196934	0.599955	0.414288	0.161854	0.276411	0.334134	0.333777
-0.108422	-0.201146	0.325712	0.357096	0.466744	0.0834817	0.0394263	0.955004	0.622914	0.553552	0.438269	0.444058	0.540859	0.181967	0.167573	0.148296	0.0270402	-0.0411187
0.130627	0.0863687	0.168368	0.127871	0.136802	0.0773402	0.243549	0.357186	0.356969	0.358694	0.404617	0.0292161	0.105235	0.359261	0.397635	0.488882	0.561128	0.479677
0.247987	-0.143707	0.166698	0.0564856	-0.0155191	0.0828477	0.008584	-0.00962308	0.038762	0.0468682	0.03992	-0.0320024	0.0393568	-0.222721	-0.369238	-0.178346	-0.201989	-0.20799
0.606637	0.687248	0.496817	0.945411	0.545456	0.411417	0.20709	0.159794	0.169781	-0.0358861	-0.163444	-0.290253	-0.473457	-0.452732	-0.62018	-0.630713	-0.862147	-0.937565
-0.0731925	0.320548	-0.192411	-0.726485	-0.79368	0.246802	0.0220306	0.181002	-0.093632	-0.0974546	0.69862	0.427942	0.540025	0.490991	1.05889	0.731236	0.653724	0.604906
0.805525	0.76726	0.220869	0.021507	-0.0643399	-0.157232	0.0541511	0.650307	0.656346	0.512826	0.081294	-0.353524	-0.256041	-0.378999	-0.791758	-0.889088	-0.778749	0.701786
t test	0.919057	0.972265	0.797731	0.404905	0.776449	0.416078	0.259199	0.366129	0.342209	0.39629	0.657614	0.690154	0.959625	0.753103	0.453249	0.670351	0.790058
levene	0.970624	0.387165	0.435426	0.811627	0.209402	0.63889	0.310327	0.554874	0.781688	0.579146	0.806848	0.305779	0.436409	0.170545	0.395089	0.208727	0.430255
ZT	16	Neuron	21
0.384785	1.36479	1.10985	0.981295	0.853731	0.497571	0.625567	0.29069	0.316019	0.455486	0.47427	-0.105372	0.0231903	-0.107991	-0.438685	0.777563	0.32693	0.724882
0.383907	0.066604	-0.0525996	0.501302	1.32684	0.307563	0.0904991	0.129368	0.711988	-0.199536	-0.325186	-0.122236	0.263441	0.0915442	0.184516	0.296564	0.29645	0.0354661
0.0546961	0.705051	0.0698878	0.0803415	-0.114372	-0.202796	1.26904	1.48963	0.91401	0.954532	0.853429	1.03483	0.702358	0.931135	0.370857	0.398407	0.482667	0.107833
0.0173739	1.16077	1.2604	0.506436	0.760812	1.20705	1.16168	1.95343	1.02293	0.650945	0.388168	0.256379	0.205669	-0.0128886	-0.0731566	-0.04104	-0.0587278	-0.130662
0.0449165	0.591189	0.368037	0.261436	0.586468	0.723696	0.275894	0.588823	0.44161	0.317685	0.21548	0.263924	0.547651	-0.0430506	0.00904095	0.0697598	0.263982	0.547114
0.270746	0.533314	0.301509	0.0888714	0.358431	0.282731	0.0149673	0.173097	0.199504	0.164032	0.0127629	0.262381	0.151542	0.111543	0.186585	0.123265	-0.164139	-0.158522
0.0485089	0.764093	0.0335529	0.573488	0.435168	0.507855	0.201056	0.318641	0.425238	0.406564	-0.0166945	0.348685	0.194068	0.0860984	0.0201341	0.226339	0.169123	0.117067
0.0897103	0.455373	0.179226	0.0777088	-0.08501	0.584572	0.206767	0.317392	0.274283	0.150777	0.745019	0.350078	0.310375	0.689085	0.570637	0.382076	0.378224	0.445227
0.193881	0.500517	0.104631	0.285951	0.0318777	0.309879	0.34248	0.347233	0.0463688	0.216168	0.000182511	0.20681	0.107124	-0.115956	-0.126393	-0.144149	-0.220452	0.300706
t test	0.00176446	0.227702	0.0809227	0.0953388	0.0408639	0.0807149	0.054867	0.0181693	0.151997	0.499754	0.37279	0.215364	0.90786	0.438377	0.531276	0.987031	0.629085
levene	0.144737	0.160532	0.16967	0.0214006	0.166619	0.135161	0.205336	0.112551	0.159743	0.0283442	0.430226	0.648397	0.289094	0.212895	0.218197	0.290069	0.130543
ZT	16	Neuron	22
1.09672	0.683001	-0.291105	0.767644	0.435706	-0.587473	-1.09189	-1.16831	-0.981066	-1.09349	-0.959624	-0.931164	0.479296	0.70272	0.66207	0.206798	0.0925069	0.956304
0.722566	0.0388998	-0.447266	-0.401425	-0.197001	-0.826041	-1.49293	-1.73944	-1.13688	-1.29985	-0.679845	-0.832477	-1.21973	-1.70098	-0.701281	0.492525	-0.0733354	-0.0914234
-0.58637	-0.0644596	-0.0422573	-0.380408	-0.68465	-0.575432	1.33105	0.460916	-0.602391	-1.0366	-1.04301	-0.176491	-0.249956	0.0667805	0.675244	1.02098	1.06115	1.13807
-0.0910694	-0.37157	-0.521596	-1.1321	-1.41691	-1.82097	-2.12031	-2.07334	-1.57835	-1.39563	-1.14556	-0.748313	-0.494865	-1.25551	-1.6529	-1.65042	-1.4327	-0.261782
-1.24525	-0.352186	-0.111576	-0.588922	-0.45636	-0.962125	-0.997318	-1.29561	-1.43317	-1.34865	-1.48055	-1.16451	-1.237	-1.19652	-1.35889	-1.36082	-0.569007	0.447954
-0.51853	-0.884918	-1.44435	-1.59137	-0.191268	0.370039	-0.245628	0.787375	0.856575	-0.164901	-0.685546	-1.21695	-1.40546	-1.53061	-1.65035	-0.177465	-0.101205	0.0963485
1.45482	2.85217	1.60234	1.62546	0.995614	0.867549	0.575158	0.264455	0.231278	0.278246	0.523002	0.474	0.379749	1.20655	0.757877	0.971176	0.758133	0.962524
0.649341	0.346341	-0.528283	-1.00067	-1.32796	-0.559602	-0.942641	-1.18447	-1.21943	-1.00501	1.62708	0.185605	-0.482708	-0.68617	-0.292885	-0.824866	-0.961162	-1.11665
0.747335	1.1499	-0.14425	-0.712086	-0.727302	-0.305269	0.603425	-0.103432	-0.744958	-1.01563	-1.21511	-1.10878	-0.924146	-0.68874	-0.345853	0.640925	0.373475	0.502078
t test	0.788301	0.265703	0.179302	0.122702	0.0800992	0.146012	0.0613424	0.0262493	0.00523361	0.0893739	0.0309343	0.0450069	0.0912023	0.14441	0.479388	0.404717	0.908322
levene	0.940678	0.421326	0.888098	0.605188	0.467235	0.628593	0.675021	0.610505	0.186765	0.807258	0.338498	0.497649	0.849777	0.778886	0.801474	0.650263	0.52455
ZT	16	Neuron	23
0.179366	0.283296	-0.290639	-0.180426	-0.0111874	0.110123	0.41864	0.469205	0.605877	0.7508	0.4906	0.51002	0.802854	0.805905	1.01705	0.935583	0.85143	0.636287
-0.172535	0.129354	0.0228935	0.499972	-0.0423648	0.110211	0.115698	0.528914	0.434946	0.403185	0.357364	0.0682863	0.0636689	-0.102826	-0.0387053	0.1094	0.52285	-0.304215
-0.137828	-0.158195	0.120741	-0.165128	-0.259867	-0.402962	-1.0694	-0.539091	-0.398036	0.0997372	0.399135	0.0967917	0.405582	0.122784	-0.129411	-0.28389	-0.0134209	-0.142675
0.0770209	-0.27803	-0.574729	-0.264133	-0.547008	-0.593056	-0.218312	-0.0548148	0.202249	0.134977	0.05915	-0.0642541	-0.224226	-0.164288	-0.186636	-0.238015	-0.109339	-0.0677049
0.0831439	-0.248319	-0.0564592	-0.138965	-0.272606	-0.295457	-0.0719318	0.0828293	-0.122174	-0.0873975	-0.0764873	-0.12329	-0.147966	0.3051	0.423531	0.307876	0.33203	0.427451
-0.00877409	-0.119327	0.0120126	-0.169267	0.0359365	0.200061	0.220811	0.191109	0.635421	0.396919	0.600074	0.630156	0.635988	0.210106	0.444988	0.573202	0.307632	0.0464109
0.200976	0.0443272	-0.368393	-0.134015	-0.0977036	0.197726	0.248424	0.332872	0.405816	0.622794	0.663234	0.372962	0.236706	0.218446	0.22187	0.298953	0.177202	0.371902
0.351635	-0.0765195	-0.183783	-0.302077	-0.30457	0.232654	0.196352	0.11873	0.203184	-0.0466195	0.780961	0.333311	0.355554	0.20073	0.579709	0.208028	0.437425	0.266705
0.0928922	0.438756	0.281076	-0.12634	-0.155092	-0.0855502	0.178699	0.211989	-0.162568	0.0433738	-0.166191	0.0432468	0.100386	-0.0231051	-0.275524	-0.368181	-0.619006	0.50678
t test	0.471848	0.0877	0.0747804	0.00625626	0.266435	0.654002	0.537787	0.353424	0.126225	0.0448145	0.215842	0.188022	0.372963	0.325753	0.531167	0.382479	0.338208
levene	0.293196	0.196125	0.944435	0.665589	0.213462	0.318897	0.263007	0.0419417	0.130175	0.0715146	0.189468	0.0566264	0.369431	0.0141924	0.0441119	0.100599	0.0426615
ZT	16	Neuron	24
0.116477	-0.0920444	-0.548501	-0.220947	-0.0619572	0.0773451	0.384159	0.654838	0.555068	0.560809	0.217319	0.599949	0.599911	0.851774	0.636258	-0.17753	0.300913	0.0449207
-0.00280275	0.40278	0.43563	0.963512	-0.284078	0.217522	0.266875	0.478348	0.340109	0.310636	0.118252	-0.182787	-0.183381	-0.00278835	0.278484	0.237977	0.464889	-0.11584
0.139593	0.193126	0.306945	0.0185606	-0.180932	-0.0966082	-0.771032	-0.752254	-0.468573	0.116451	0.222131	-0.111125	0.306778	-0.0325007	-0.231078	0.0372183	0.0433138	0.118879
-0.225293	-0.0835489	-0.322616	-0.103193	-0.207694	-0.431213	-0.312566	-0.0371028	-0.0910121	-0.0360375	0.172783	0.360939	0.327757	0.38306	0.286446	0.168632	0.0204779	0.0999354
0.056411	0.104379	0.175333	0.320028	-0.0615933	0.244903	0.239497	0.263433	0.135983	0.191943	0.0193627	0.129474	0.45801	0.526401	0.413198	0.625491	0.492736	0.491551
0.114489	-0.285113	0.0456391	-0.174476	-0.0487037	0.178011	0.360871	0.584936	0.39296	0.481658	0.192874	0.130883	0.246223	0.52705	0.380923	0.318251	0.213837	0.0584876
0.0469722	0.409961	-0.244046	1.05308	0.149511	0.285604	0.107625	0.285485	0.123749	0.0770611	0.0489017	0.0652536	-0.0582938	0.100455	0.16185	0.0685499	0.0539453	0.0237874
0.278411	0.270194	-0.153274	-0.439311	-0.3789	0.428052	0.266553	0.23276	0.168667	0.406074	1.04118	0.557477	0.37764	0.127252	0.606108	0.311068	0.668937	0.344523
0.249178	0.650874	0.310143	0.0993889	-0.134007	-0.139619	0.114067	0.631488	0.133001	0.266101	-0.0110666	-0.145572	-0.157259	-0.130676	-0.182889	-0.346252	-0.118764	0.383845
t test	0.43302	0.495159	0.653942	0.00690392	0.991848	0.924509	0.278396	0.610087	0.045645	0.253194	0.530797	0.246306	0.163045	0.141515	0.634423	0.150565	0.377054
levene	0.0613505	0.0172659	0.0503006	0.781188	0.209313	0.257438	0.100901	0.248278	0.281772	0.508683	0.0856821	0.147703	0.0705418	0.118034	0.131665	0.0652103	0.437859
ZT	16	Neuron	25
0.118704	0.372853	-0.134952	-0.193887	0.204536	-0.118256	0.130018	-0.0412657	-0.0622903	0.157046	-0.0196143	0.0760052	0.412704	0.437698	0.133966	0.174107	0.16587	0.290272
0.0196843	0.154585	0.129322	0.662369	0.509593	0.327828	0.124862	0.368677	0.650163	0.320822	0.269761	0.199227	0.197417	0.201066	0.347778	0.353023	0.561168	0.316299
0.0137706	0.291458	-0.131988	-0.0585307	-0.530973	-0.346201	-0.228955	0.36451	0.14397	0.0868095	0.223484	0.248977	0.288097	0.245935	0.0440952	0.0573854	0.19808	-0.0162435
0.0302424	0.412057	0.333786	0.398629	0.578341	0.559639	0.510337	1.08782	0.593546	0.630613	0.565982	0.383676	0.343646	0.484854	0.281192	0.233386	0.12767	-0.0787752
0.302438	0.0804975	0.374809	0.212402	0.342775	0.489667	0.318541	0.365045	0.461046	0.224646	0.419772	0.387605	0.294358	0.124154	0.254207	0.195653	0.500156	0.567401
0.146772	0.120521	-0.0983617	0.0218393	0.0331144	0.209783	0.134896	0.0653438	0.0505075	0.295359	0.320061	0.34048	0.338403	0.112265	-0.143678	-0.0364389	-0.0323103	-0.237628
0.270386	0.592841	0.6219	0.992927	0.722427	0.660947	0.554271	0.762047	0.803995	0.549377	0.609424	0.466502	0.36516	0.119113	0.00871354	0.0560891	0.0814608	0.054847
0.194795	0.280249	0.15623	-0.0827372	-0.0726631	0.541173	0.68749	0.594494	0.429978	0.366311	1.18437	0.672754	0.603854	0.522591	0.796425	0.463743	0.516092	0.274827
0.309186	0.451123	0.242238	0.171311	0.0635161	0.248655	0.0891846	0.38597	0.289108	0.211324	0.0015001	-0.0955003	-0.148657	-0.0704163	-0.229104	-0.0798951	-0.271644	1.07023
t test	0.0452907	0.920329	0.563849	0.718197	0.289645	0.34038	0.0326685	0.0548178	0.0405064	0.0794766	0.114617	0.085694	0.287458	0.93012	0.986509	0.634069	0.507703
levene	0.385223	0.0724834	0.0444604	0.0216952	0.0510339	0.130144	0.145847	0.0380209	0.451767	0.0966642	0.235952	0.701461	0.221945	0.0914236	0.330085	0.0955509	0.0574125
ZT	16	Neuron	26
0.203693	1.84082	1.52538	1.40511	0.742021	0.336929	0.079881	-0.27312	-0.146327	0.0867251	0.165854	-0.233126	-0.0062055	-0.132878	-0.129266	1.82878	0.871282	1.22897
0.459689	-0.18563	-0.60107	-0.0963704	1.20477	0.325198	-0.232142	-0.203614	0.471526	-0.515408	-0.454066	0.254103	0.446251	-0.172529	-0.21045	0.261872	-0.252924	-0.374072
0.00260766	0.653183	0.290871	0.0954189	-0.24187	-0.259558	1.95919	2.55094	1.20561	0.920012	0.824617	1.13362	1.01552	1.04112	0.293116	0.238914	0.35261	0.317041
0.0276544	1.70725	2.19408	1.25642	1.61651	2.0263	1.60642	2.38537	1.13834	0.487983	0.271068	0.146997	0.000203119	-0.040645	-0.183052	-0.0407101	-0.0340691	-0.151027
-0.226833	1.09326	0.574301	1.10828	1.99768	1.82593	1.02162	0.762446	0.616517	1.08791	0.316769	0.556664	1.17207	0.568953	0.256465	-0.0375397	0.655125	1.69694
0.476056	1.65586	0.639565	-0.0476173	-0.222317	-0.225433	-0.176367	0.430172	-0.166087	-0.0310415	-0.328821	-0.381699	-0.502648	-0.128581	-0.0458504	-0.379737	-0.276143	-0.566456
0.574222	1.46424	1.38701	2.17409	1.25156	0.989404	0.608522	0.248413	0.264276	0.383625	0.23606	0.21363	-0.0403688	-0.120043	-0.129574	0.0274034	0.282631	0.233346
-0.0395948	1.08206	0.695616	0.163693	-0.205924	0.858829	0.501425	0.373342	-0.0688727	0.0544782	1.94282	0.844783	0.62346	0.400884	1.1382	0.651418	0.326491	0.160577
0.334994	0.679568	0.255308	0.0943295	0.171305	0.0687801	0.332439	0.837881	0.48752	0.23798	0.120449	0.106502	0.352197	0.176209	0.0541949	-0.231347	-0.139101	1.23105
t test	0.00139716	0.0654569	0.113291	0.116308	0.136491	0.130345	0.114784	0.271744	0.601973	0.580242	0.626894	0.502448	0.885448	0.619854	0.816716	0.985774	0.445207
levene	0.0718547	0.0798128	0.0928584	0.00173719	0.0572608	0.0527554	0.0913785	0.14753	0.248516	0.312383	0.318809	0.0969611	0.564339	0.788371	0.367289	0.312661	0.0497789
ZT	16	Neuron	27
-0.0531348	0.530682	0.170729	0.0362951	-0.051983	-0.0724882	0.195699	0.263999	0.343688	0.19549	0.0529907	0.0263604	0.244192	0.412723	0.456913	0.422804	0.465059	0.380483
0.325885	-0.0877409	-0.161828	0.340952	-0.0580387	-0.298119	-0.245706	-0.0429587	0.00168408	-0.374573	0.196528	0.179848	-0.19599	0.132847	0.184626	-0.272029	-0.216693	-0.11622
-0.0594247	0.155949	-0.0120718	-0.308274	-0.355477	-0.0111486	0.146498	0.108047	-0.142301	-0.210708	-0.279507	-0.0618132	-0.141159	0.0183179	-0.347089	-0.159812	0.285971	0.132538
0.0961258	0.914457	0.832161	0.295546	0.257904	0.423493	0.250121	0.616159	0.115142	0.221997	0.0852102	-0.12025	-0.313204	0.0258084	-0.180908	-0.154872	-0.152786	-0.0602572
-0.0133143	0.378715	0.227882	0.485916	0.995427	1.12328	0.761063	0.411363	0.551597	0.613586	0.360543	0.583015	0.470824	0.461375	0.33019	0.429887	0.689603	0.761204
0.0930917	0.275249	-0.200911	-0.233924	-0.208648	-0.366811	-0.296503	0.121042	-0.369793	-0.259247	-0.208438	-0.0691473	-0.120691	-0.0360918	-0.355047	-0.0540702	-0.0162251	0.0644626
-0.0746079	-0.139863	-1.0371	-0.706825	-0.613421	-0.112944	0.0711729	-0.0433215	-0.179808	-0.0587976	0.0227763	0.265162	0.369527	0.308488	0.209203	0.529885	0.411263	0.611204
-0.3755	-0.902679	-0.728783	-0.586857	-0.592194	-1.24751	-1.23484	-0.973586	-0.994136	-1.24808	-1.53803	-1.28782	-1.27216	-1.06738	-1.3196	-1.18905	-0.870953	-1.04228
0.131892	0.337632	0.244235	0.383484	0.0542148	0.251964	0.109426	0.435517	0.63403	0.648206	0.368501	0.35654	0.222676	0.367865	0.257901	0.264335	0.238707	-0.833594
t test	0.407099	0.680981	0.804484	0.68945	0.851817	0.858707	0.588968	0.945992	0.770053	0.589789	0.907774	0.636264	0.718821	0.639157	0.882578	0.621874	0.928408
levene	0.122057	0.054592	0.0124326	0.113573	0.0880054	0.193221	0.193057	0.0533048	0.0445089	0.252467	0.198454	0.0995744	0.235096	0.141779	0.063486	0.0931453	0.0437974
ZT	16	Neuron	28
0.0176358	0.633838	0.195135	0.486908	0.113092	0.536922	0.534126	0.339196	0.726565	0.854513	0.667164	0.60129	0.555888	0.577433	0.41978	0.494603	-0.057344	0.150973
0.0694952	0.170043	0.407727	0.842354	0.974379	0.643153	0.681769	0.846554	1.34858	0.854424	0.674891	0.75733	0.527577	0.612848	0.696927	0.925792	1.20636	0.71271
-0.167051	-0.174779	-0.00709442	1.1249	1.23566	1.26218	1.8078	1.62989	1.07722	1.0516	0.920761	0.966579	0.761896	0.513724	0.0455382	-0.122627	0.177978	-0.129924
-0.1063	0.0289824	0.303303	-0.0168519	0.398649	0.445026	0.45348	0.691728	0.537054	0.324013	0.33334	0.428158	0.197315	0.0692973	0.0771694	0.0388753	0.123947	0.117237
0.253334	0.417279	0.383061	0.585136	0.31416	0.588978	0.65642	0.528389	0.498523	0.353048	0.288038	0.34244	0.151225	0.266824	0.514911	0.456334	0.757893	0.78086
0.121842	0.180854	0.0779597	0.13024	0.185024	0.00508117	-0.128788	0.182449	0.462924	0.928583	0.87975	0.675529	0.747552	0.456146	0.255951	0.310936	-0.00883183	-0.36774
-0.0539831	0.244541	0.293096	0.932939	0.316745	0.210276	0.157	0.381921	0.565139	0.0148637	0.138365	-0.282222	-0.262185	-0.249196	-0.185244	-0.141823	0.0763666	-0.0262096
-0.00294489	0.330553	0.048317	-0.0435273	-0.228214	0.780362	0.672725	0.560296	0.625795	0.623116	1.76741	1.48043	1.53358	1.25588	1.62239	1.14621	1.20064	1.18745
0.793787	0.959563	0.279854	0.352836	-0.00156719	0.0402452	-0.00384713	0.00903644	-0.220375	-0.143873	0.00391656	-0.454766	-0.530142	-0.207859	-0.081093	-0.580077	-0.681613	0.752083
t test	0.177576	0.293836	0.0376786	0.164681	0.0258023	0.0568383	0.020718	0.0083596	0.0210784	0.0189927	0.0893668	0.192207	0.16814	0.20803	0.399377	0.37837	0.224447
levene	0.576004	0.532449	0.142373	0.300594	0.347969	0.227048	0.328509	0.451973	0.129783	0.147863	0.122924	0.0966483	0.212376	0.205919	0.0712387	0.131151	0.0832722
ZT	16	Neuron	29
0.655746	0.599499	-0.383966	-0.656514	-0.357739	-0.415069	0.0489739	-0.117959	-0.179487	-0.0932279	-0.0166628	0.0492383	0.247496	0.00637224	-0.0158238	-0.0107529	-0.305834	-0.289881
0.384716	0.276273	0.443037	0.790595	1.11406	0.626733	0.445766	0.842798	0.607995	0.719922	0.814422	0.837411	0.530267	0.454052	0.362972	0.498008	0.725443	0.632814
0.334832	0.537757	-0.0856782	-0.0114181	-0.232266	-0.0618723	0.443592	0.720464	0.622992	0.775559	0.817907	1.09846	0.70724	0.630031	0.345369	0.301716	0.32184	0.111799
0.289615	1.34005	1.05853	0.552732	0.606339	0.981372	0.816821	1.4337	0.682018	0.304637	0.164561	-0.0794998	-0.109684	-0.162348	-0.430702	-0.422291	-0.500283	-0.427493
-0.0480197	0.554745	0.204962	0.567661	0.57769	0.686077	0.628918	0.934148	0.581185	0.7103	0.468171	0.516954	0.705437	0.491023	0.421388	0.510396	0.782268	0.759115
0.232673	0.779621	0.81595	0.599122	0.58136	0.39751	0.548857	0.625862	0.393736	0.464934	0.245511	0.355393	0.0398431	0.0923187	-0.0204517	-0.263683	-0.0185976	-0.262776
-0.127828	0.179667	-0.0347907	0.663762	0.488382	0.717818	0.476899	0.236173	0.319823	0.272865	0.241034	0.151096	0.0268513	-0.0714385	-0.0136026	0.111596	-0.119498	0.189997
-0.241783	0.152741	-0.0767686	-0.172746	-0.16396	0.34952	0.337947	0.457798	0.342506	0.194772	0.746694	0.500529	0.3669	0.288282	0.0691129	-0.0155648	-0.19351	0.117318
0.404492	0.245968	0.155932	0.331255	0.090412	0.0825854	-0.00864396	0.000528497	-0.17664	-0.145488	-0.2998	-0.532117	-0.604704	-0.467622	-0.639324	-0.597777	-0.737591	-0.214574
t test	0.068793	0.898515	0.648677	0.63802	0.363006	0.133609	0.0743539	0.334452	0.341199	0.387276	0.562519	0.987194	0.65647	0.210425	0.24176	0.297506	0.416325
levene	0.63608	0.300822	0.403627	0.184246	0.271464	0.696433	0.204449	0.797389	0.569344	0.410378	0.203167	0.308631	0.482489	0.714936	0.407194	0.192482	0.332457
ZT	16	Neuron	30
-0.321624	0.0459058	-0.331011	-0.405265	-0.21485	-0.208506	0.61959	0.882777	1.06109	0.646563	0.0188974	0.142258	0.843224	0.803679	0.7287	0.461348	0.14506	0.0214321
-0.383852	-0.27	-0.239192	0.250361	-0.134791	-0.322079	-0.39488	-0.215064	0.0501093	-0.479176	-0.615809	-0.489968	-0.417254	-0.15617	0.127375	-0.0400695	0.090512	-0.106891
0.00775796	0.0622674	0.333194	0.385591	0.168068	0.685916	0.351497	0.464389	0.374297	0.471612	0.512449	0.471184	1.28456	1.27627	0.877608	0.709211	0.745843	0.511426
-0.0860703	-0.0918848	-0.32855	0.00232614	-0.313047	-0.517949	-0.256221	-0.271975	0.0621982	0.430507	0.727847	0.587859	0.909202	0.695276	0.407493	0.405679	0.22145	0.0287481
0.295115	0.146759	0.126868	0.105483	0.137436	0.189713	0.154917	0.248328	0.0518154	-0.0982294	0.0129051	0.00403926	-0.0159078	0.294216	0.320355	0.481725	0.536779	0.623822
-0.114141	-0.272712	-0.324725	-0.218537	-0.235182	-0.345663	-0.108247	-0.112322	-0.0529694	0.0190904	0.255224	0.50167	0.443003	0.263653	0.0364837	0.0674664	0.233646	-0.133899
-0.24336	0.0253796	0.438624	1.45449	0.940315	1.14718	0.755651	0.745231	0.964877	1.04394	0.750796	0.910539	1.29453	0.905345	0.531688	0.179955	0.120315	0.41133
0.102744	0.455336	0.522111	0.162873	0.117542	1.0162	0.755028	0.758811	0.541883	0.279297	1.0817	0.809849	0.736261	0.502791	1.59766	0.980019	0.802877	0.604939
0.57489	0.929021	0.789159	0.596783	0.621922	0.279306	0.291861	0.589674	0.348057	0.229184	0.310733	0.319446	0.384902	0.390343	0.2625	0.1825	0.197301	2.11743
t test	0.423385	0.477609	0.19775	0.433654	0.327301	0.158814	0.0629558	0.0334809	0.112919	0.087424	0.0466379	0.0105633	0.00458241	0.00915529	0.0162621	0.0181815	0.0805744
levene	0.88096	0.145956	0.400623	0.4835	0.0422434	0.277748	0.205515	0.415256	0.40841	0.236721	0.474402	0.14674	0.397744	0.452582	0.814474	0.763718	0.238157
ZT	16	Neuron	31
-0.152788	-0.163716	-0.533531	-0.57751	-0.658421	-0.601601	-0.422388	-0.325737	-0.287929	0.142617	-0.11154	-0.108354	0.106602	-0.0240782	0.0142949	-0.0436975	-0.00641148	0.295224
0.00340892	-0.0274768	0.346793	0.704695	0.787747	0.735241	0.739809	0.676202	0.850963	0.315594	0.400787	0.474847	0.283427	0.197916	0.603219	0.228816	0.886837	1.30933
-0.197904	-0.277013	-0.105402	0.224105	0.13083	-0.0533756	0.171164	0.391975	0.246971	0.252362	0.0839115	0.546126	0.494299	0.0614786	-0.108964	-0.286731	0.0102232	-0.315499
-0.163575	-0.234277	-0.311668	-0.388232	0.0641206	0.167486	0.0874119	0.787144	0.847018	0.39944	0.107827	-0.0787845	-0.251054	-0.306952	-0.513078	-0.250605	-0.365932	-0.393239
0.346766	0.75627	0.571906	0.0867967	-0.10016	-0.160799	-0.297118	-0.216439	-0.475199	-0.553929	-0.578774	-0.676811	-0.711708	-0.508935	-0.648784	-0.719491	-0.494088	0.395006
0.466972	0.564499	0.111326	0.0177734	0.0276245	-0.232084	-0.394442	-0.563522	-0.368511	-0.408234	-0.394787	-0.399747	-0.141808	-0.365494	-0.378876	-0.175922	-0.34053	-0.676779
0.556206	1.20563	0.613422	0.0739032	-0.340348	0.0280627	0.115637	0.25647	0.224179	-0.240692	-0.228205	0.146217	0.00755855	-0.287737	-0.19914	-0.110372	-0.161076	-0.0869436
0.884542	0.513927	0.161568	-0.287	-0.476401	0.0169083	-0.299462	-0.463314	-0.387417	-0.46934	0.201318	0.116701	-0.240067	-0.278025	1.32567	0.716682	0.366175	0.0973507
-0.0588678	-0.0944512	0.340433	0.112824	-0.338867	-0.2166	0.664853	0.504665	0.304117	0.241319	0.557418	0.259751	0.742832	0.477089	0.198728	0.220243	0.0401171	0.744542
t test	0.779598	0.770338	0.306229	0.154037	0.227159	0.46364	0.745914	0.711464	0.235121	0.320479	0.410937	0.438053	0.0891112	0.53291	0.228144	0.325969	0.886852
levene	0.513136	0.915501	0.694279	0.997785	0.566088	0.807074	0.357014	0.449772	0.962864	0.821105	0.905143	0.901689	0.57503	0.508517	0.820016	0.893703	0.331186
ZT	16	Neuron	32
0.790202	1.2006	0.828029	0.957434	0.699939	1.0912	0.724562	0.452017	0.248565	0.294451	0.0706152	-0.257476	-0.57941	-0.473079	-0.415928	0.175932	-0.0700114	-0.0186472
0.799796	0.136456	-0.333246	-0.372114	0.54726	0.319946	-0.334886	-0.0858915	0.471496	-0.28387	-0.153201	-0.0469238	-0.397515	-0.713151	-0.411825	-0.194497	-0.851047	-0.519665
0.312505	0.35725	0.283959	0.0943609	0.0420865	-0.156708	1.29273	0.964378	0.323965	0.22485	-0.326027	0.405388	0.100607	-0.114488	0.520013	0.673436	0.666209	0.230821
0.191026	0.709577	1.1861	0.593915	0.696444	0.894289	0.713872	1.38489	0.91037	0.542602	0.253673	0.272647	0.235343	-0.00806608	-0.1759	-0.226643	-0.0756539	0.270484
0.56348	0.909414	0.865349	1.01516	0.73807	0.732783	0.612152	0.70956	0.495806	0.267692	0.280464	0.285875	0.245754	0.0696397	0.0433452	0.0662573	0.81615	1.06741
0.236229	1.13129	0.680136	0.131239	-0.247296	-0.337979	-0.620856	0.141919	-0.543244	-0.879563	-1.26021	-1.10733	-1.39969	-1.12615	-1.03923	-0.651807	-0.598468	-0.604673
1.14503	0.982108	1.06826	0.514168	0.122846	-0.162016	-0.534768	-0.799299	-1.1893	-1.33209	-1.3389	-1.38445	-1.23815	-1.22587	-1.28622	-1.22243	-1.64246	-1.38439
0.431929	0.399332	-0.401428	-0.556796	-0.874831	-0.151352	-0.872288	-1.12004	-1.28323	-0.992555	-0.214186	-1.00766	-1.44134	-1.16893	-0.863389	-1.29746	-0.791517	-0.8735
1.30429	0.883361	0.138688	0.981408	0.0853933	-0.249923	0.136544	0.846463	-0.180465	0.182437	-0.475413	-0.766226	-0.37335	-0.0305119	0.170047	-0.194298	-0.394929	0.885063
t test	0.574583	0.502227	0.27237	0.0654242	0.0817824	0.0862625	0.251821	0.0237642	0.00477565	0.000722972	0.00109176	0.000373894	7.98316e-05	0.000545713	0.00152662	0.00399502	0.0246533
levene	0.810901	0.299789	0.273982	0.507647	0.518244	0.0318446	0.102054	0.183789	0.30414	0.492525	0.0732525	0.164187	0.21122	0.302684	0.411885	0.149166	0.0625777
ZT	16	Neuron	33
-0.0514567	-0.213293	-0.668908	-0.295928	0.0304675	0.157744	0.379652	0.23084	-0.0189037	0.281852	-0.0420955	0.22163	0.175981	0.07945	0.339708	-0.204089	0.248031	0.362359
0.420638	0.416393	0.598545	0.883849	0.271199	0.322216	0.260347	0.542137	0.708569	0.204833	0.356839	-0.0723214	0.303953	0.266796	0.682239	0.488054	0.899152	0.62206
-0.223204	-0.570085	0.0165029	-0.0181861	0.0855417	-0.020202	-0.331945	-0.0826191	0.0493167	0.568294	0.257617	0.546593	0.62026	0.0199676	0.174467	0.120436	-0.173822	-0.147537
-0.111153	-0.346157	-0.638013	-0.280412	-0.295736	-0.62928	-0.415125	-0.275484	-0.0136533	-0.0249574	-0.133867	-0.211134	-0.148976	0.0591946	0.200098	-0.0965046	-0.111802	0.184154
0.240217	0.285871	0.0987972	0.0650103	-0.147924	0.145406	0.0750478	0.304792	0.0919474	0.00352741	0.18319	-0.0375056	-0.148133	0.0923826	0.0742864	0.345548	0.216406	-0.018113
-0.0239066	-0.812858	-0.430047	-0.456976	-0.351528	-0.212535	-0.0376086	-0.295556	-0.316725	-0.311514	-0.274919	-0.174113	-0.188568	-0.233418	-0.143883	0.325019	0.237779	-0.101379
0.0963179	0.169941	-0.1196	0.108539	-0.206413	0.046275	0.191348	0.373809	0.275069	0.149464	0.0555371	-0.0147953	0.176592	0.403685	-0.0646746	0.178947	-0.121726	0.0571347
-0.1049	0.0574372	-0.23468	-0.280036	-0.043246	0.22516	0.125919	0.189758	0.268742	0.173003	0.526205	0.427872	0.198236	0.288911	0.524008	0.267686	0.300946	0.125601
0.78482	0.43878	0.189509	0.436694	0.356412	0.197061	0.497989	0.648131	-0.0316445	0.227382	0.226436	0.0885362	-0.0238769	-0.263422	-0.482203	-0.373184	-0.20365	0.22221
t test	0.34558	0.175915	0.594855	0.287317	0.548366	0.83422	0.66836	0.991042	0.841431	0.918067	0.841489	0.960909	0.792438	0.849068	0.984999	0.855051	0.819181
levene	0.284886	0.432034	0.497349	0.744841	0.771498	0.994899	0.76387	0.762014	0.550518	0.767654	0.796191	0.812263	0.533187	0.74986	0.955516	0.803631	0.636182
ZT	16	Neuron	34
0.0615233	0.150988	-0.0228466	0.384143	0.273971	0.411706	0.855127	1.02963	0.712183	0.632575	0.651094	0.460298	0.624383	0.759007	0.73822	0.776253	0.144754	0.233527
-0.0763281	-0.283456	-0.09256	0.0429208	-0.11832	-0.285255	-0.410783	-0.0176913	0.273979	0.0783686	-0.12747	-0.0414512	0.242635	-0.0115712	-0.139882	0.0173688	0.160253	0.145602
0.0793137	0.180677	0.0679879	-0.0699033	-0.162965	-0.180955	-0.00623178	0.153097	0.241087	0.264583	0.129091	0.585358	0.323344	0.330407	0.168886	0.119725	0.0665496	-0.178728
-0.153086	0.0940616	0.329906	0.37849	0.369846	-0.104232	0.181141	0.231951	0.218325	0.344801	0.0225561	0.0919778	0.0800219	0.0112813	0.121985	0.119017	-0.0778426	-0.130127
0.438615	0.498335	0.478578	0.346242	0.0638839	0.279785	0.236216	0.605512	0.61281	0.462574	0.383105	0.493662	0.398344	0.570466	0.510959	0.78998	0.871474	0.679671
0.0411113	0.237691	-0.160162	-0.0272022	0.131829	0.129204	0.481378	0.314277	0.144593	-0.0626932	0.0722323	0.0923052	-0.0478596	0.122289	-0.0407648	-0.00135407	0.0243861	-0.236832
0.297812	0.105804	0.245469	0.222001	0.216451	0.0833668	0.227648	0.449363	0.698453	0.689127	0.429329	0.37165	0.223131	0.0353242	-0.264711	0.0517088	-0.110012	0.314956
-0.177095	0.124255	-0.103166	-0.298167	-0.191845	0.339933	0.475672	0.649364	0.424334	0.274349	0.961677	0.461996	0.394309	0.460493	0.552433	0.145885	0.280108	0.248489
0.195353	0.380237	0.210967	0.132688	0.117702	0.125499	0.0858727	0.14408	0.221258	0.28162	0.468608	0.279041	0.290777	0.174934	0.216522	0.606547	0.445209	1.81234
t test	0.395068	0.788369	0.670603	0.993889	0.923745	0.264759	0.0246357	0.00668796	0.0302219	0.0753265	0.0333224	0.0468187	0.108567	0.342658	0.120794	0.334174	0.28763
levene	0.845875	0.60854	0.571721	0.962532	0.644364	0.330211	0.265782	0.707582	0.752634	0.163305	0.713979	0.806408	0.387262	0.188634	0.429147	0.540582	0.187967
ZT	16	Neuron	35
0.249659	-0.0246638	-0.309048	0.197745	0.168794	-0.183877	0.309625	0.465585	0.433103	0.45097	0.341297	0.539029	0.628188	0.743487	0.758701	0.44002	0.460469	0.177318
-0.0466744	0.295344	1.09846	0.994167	0.363987	0.679915	0.425732	0.505067	0.821236	0.746136	0.468386	0.182917	0.432393	0.402327	0.178436	0.723223	0.883999	0.294906
0.277744	0.223073	0.14081	0.0299101	-0.393353	-0.383189	-0.949653	-0.311148	-0.0724356	0.256347	0.244177	-0.145389	0.346138	0.0585667	-0.326803	-0.0901642	-0.0256747	-0.117902
-0.173203	-0.808598	-0.899848	-0.356837	-0.501689	-0.960712	-0.692314	-0.474709	-0.0204429	-0.0458508	-0.0339264	0.310184	0.162102	0.108467	0.100342	0.207711	0.0772174	0.178451
0.218202	-0.220246	0.12326	-0.0563772	-0.243076	-0.196959	-0.030403	0.46509	0.261786	0.319795	0.247744	0.033384	-0.0344605	0.414658	0.601187	0.673367	0.597578	0.350625
-0.016969	-0.72643	-0.439051	-0.218064	0.0962852	0.295493	0.603761	0.122586	0.83456	0.424511	0.615977	0.639446	0.607502	0.599182	0.29008	0.55309	0.119223	-0.316202
-0.295907	-0.206092	0.220719	1.05366	0.437659	0.628007	0.714139	0.446616	0.501919	0.635463	0.598484	0.45161	0.331932	0.251651	0.147362	0.451116	0.245592	0.515871
-0.270708	-0.301978	-0.233759	-0.190752	-0.325277	1.00195	0.733991	0.986742	0.755754	0.687442	1.07968	0.742834	0.761249	0.561649	0.865095	0.562544	0.218938	0.247564
0.732578	0.718326	0.71747	0.369469	0.404753	0.400346	0.241438	0.338538	0.0415402	0.0553346	0.401933	0.280033	0.184969	0.0834126	-0.144892	0.323868	0.0252853	1.60953
t test	0.341993	0.903172	0.539899	0.659772	0.77693	0.745707	0.277674	0.0673869	0.0412805	0.0278609	0.0909416	0.0431467	0.0558805	0.265422	0.0214998	0.169257	0.250667
levene	0.390435	0.190714	0.372057	0.513682	0.110497	0.268633	0.7026	0.60844	0.685862	0.744569	0.769173	0.550839	0.564738	0.644665	0.448644	0.762919	0.692368
ZT	16	Neuron	36
0.0855665	0.21436	-0.187848	-0.139402	-0.259743	0.0864619	-0.0752304	-0.105644	0.0525906	0.0343548	-0.155549	0.0620463	0.0631448	0.0245441	0.318159	0.086897	0.221949	0.345127
0.307387	0.377698	0.222818	0.519574	0.40038	-0.336438	-0.360576	-0.230329	0.12226	-0.360446	-0.239883	0.289805	0.233323	-0.199204	-0.249175	-0.334975	-0.3879	-0.420616
-0.198552	-0.283052	-0.375915	-0.561587	-0.803857	-0.552196	0.398788	0.316098	-0.383757	-0.332575	-0.450533	0.19618	-0.138789	0.150113	-0.100917	-0.015588	0.124497	-0.121882
0.0531918	0.561641	0.982027	0.317888	0.880137	1.0379	0.559556	1.38399	0.731623	0.557997	0.448011	0.278177	0.263902	0.132333	0.220491	0.0781219	0.0212562	0.0475395
-0.183443	0.196656	-0.125885	-0.0232927	0.363234	0.734098	0.667497	0.530346	0.66414	0.951094	0.652903	1.1285	1.10389	0.573683	0.780879	0.556467	1.15939	1.45502
0.423853	0.16936	-0.0291356	-0.342193	-0.483974	-0.495116	-0.754963	-0.14647	-0.516298	-0.592843	-0.515204	-0.5747	-0.441399	-0.408356	-0.858482	-0.677289	-0.5136	-0.537812
0.764002	0.740282	0.689089	1.55541	0.626944	0.515196	0.430725	-0.00826809	-0.0918998	-0.0308467	0.0677484	-0.0476797	-0.285159	-0.310624	-0.38953	-0.29781	-0.377958	-0.323332
0.0413308	0.53278	-0.0350136	-0.639765	-0.789167	-0.0609937	-0.0716411	-0.209865	-0.306072	-0.539683	0.513331	-0.0166096	-0.300772	-0.278244	0.407156	0.00533197	0.251487	0.183042
0.474059	0.468524	0.196568	-0.133675	-0.15153	-0.129328	-0.300552	-0.237643	-0.459575	-0.184162	-0.311295	-0.0937171	0.153814	-0.0174012	-0.154733	-0.27573	-0.262226	0.577692
t test	0.370935	0.794221	0.595027	0.355521	0.623454	0.475239	0.80294	0.264388	0.230108	0.296912	0.74794	0.517867	0.13222	0.321392	0.0814679	0.410302	0.790369
levene	0.773858	0.649491	0.301911	0.0601571	0.210911	0.238359	0.621754	0.360933	0.399005	0.385448	0.764544	0.563417	0.833333	0.326839	0.953927	0.392151	0.236763
ZT	16	Neuron	37
-0.693353	-0.172715	0.0995196	0.270272	0.442862	0.234544	0.180137	0.145031	0.166021	-0.0352375	-0.142	-0.163892	0.0181739	0.120522	-0.0123336	0.657585	0.552743	0.622027
0.103701	0.153094	0.505692	0.537731	0.243586	0.534287	0.783928	0.983629	0.639146	0.989167	0.945412	0.715794	1.071	0.651523	0.991536	1.37048	0.682396	-1.01849
-0.667766	-0.32893	-0.179414	0.0357632	-0.61967	-0.933978	-1.06832	-0.944321	-0.556247	-0.617295	-0.760249	-1.33882	-1.34044	-0.373218	-0.781626	-0.548641	-0.363667	-0.19866
0.00882372	0.208998	0.798488	0.622686	0.844083	1.11217	1.0321	1.1798	1.09556	-0.245461	-0.423206	-0.362846	-0.295709	-0.487502	-0.264278	-0.184074	-1.23792	-1.34095
-0.0561514	-0.188574	-0.0316067	0.0425367	0.0730028	-0.407141	-0.529031	-0.745465	-0.771353	-0.692668	-1.03067	-0.858458	-0.629582	-0.56738	-0.578995	-0.199677	0.235664	0.516286
-0.00687624	-0.0506851	0.0262372	0.117931	-0.200876	-0.474103	-0.111164	-0.136746	-0.235849	-0.900482	-1.25531	-1.33027	-0.731682	-0.346776	-0.330156	-0.0187759	0.0150391	-0.0893897
0.164855	-0.775965	-1.64349	-1.28201	-1.20677	-1.36928	-1.3232	-1.89616	-2.69634	-2.5092	-1.93498	-1.29747	-1.04074	-1.404	-2.3144	-1.94615	-1.58522	-1.41693
0.86617	0.622934	-1.56518	-1.51965	-1.46875	-0.985266	-1.17618	-1.18106	-1.06776	-0.61194	-0.71083	-0.964894	-0.803767	-0.645398	-0.414049	-0.659666	-0.595874	-0.41994
-1.61306	-1.17893	-0.780607	-1.32185	-1.21636	-0.639077	-0.762695	-0.744461	-0.433886	-0.636462	-0.795656	-0.807715	0.439737	0.0857924	-0.384736	-0.784917	-0.762079	-0.80838
t test	0.945735	0.794778	0.857444	0.712638	0.750229	0.749031	0.699956	0.620112	0.344991	0.203268	0.141998	0.654075	0.698941	0.518915	0.905776	0.716328	0.472148
levene	0.698791	0.571533	0.565644	0.362292	0.591158	0.36709	0.318728	0.365172	0.809645	0.832203	0.949587	0.676704	0.784891	0.9103	0.536123	0.474655	0.536827
ZT	16	Neuron	38
-0.729879	-0.656949	-0.524175	-0.51167	-0.550561	-0.632681	-0.580223	-0.523763	-0.685231	-0.778022	-0.451005	-0.428868	-0.225144	-0.212188	-0.260046	-0.132976	-0.12892	-0.0448187
-0.130208	0.0281474	0.216265	0.190563	0.145592	0.477639	0.718231	0.732701	0.5535	0.961135	0.750544	0.853875	1.12383	0.919439	1.21257	1.52834	1.09971	0.236175
0.219588	0.323946	0.16042	0.320873	-0.318061	-0.721881	-0.792379	-0.507569	-0.552601	-0.55704	-0.710662	-0.877802	-0.984616	-0.729532	-1.20833	-1.08975	-0.94218	-0.920584
-0.020336	-0.162927	-0.454051	-0.661721	-0.704509	-0.600468	-0.866878	-0.712767	-1.03219	1.00596	0.742233	0.424141	0.582505	0.372934	0.513433	0.396966	0.58918	0.960654
-0.124787	-0.0495669	-0.157539	-0.164513	-0.00679326	0.203653	-0.111036	0.0859688	0.382365	0.0608358	0.396281	0.53532	0.689813	0.530558	0.522136	0.664996	0.384169	0.0857503
-0.182483	0.244252	-0.253785	-0.282038	-0.222139	-0.199678	-0.0395928	-0.0939392	-0.261968	0.0731885	0.261656	0.388618	1.31655	1.38026	1.21605	1.13168	0.633091	0.0809754
0.198355	-0.321092	-1.31924	-1.22013	-1.11955	-1.14053	-1.06008	-1.28319	-1.77659	-1.61125	-1.34964	-1.04436	-1.02923	-1.18269	0.18725	-0.468793	-0.655387	-0.664045
0.155457	-0.000513676	-0.81495	-0.855053	-0.882681	-0.442151	-0.222641	-0.208653	-0.178659	0.124662	-0.14846	-0.256933	0.0288457	0.274517	0.263504	-0.00242449	0.284481	0.627238
1.41489	1.00338	1.17228	0.427995	0.0952392	-0.110375	-0.388609	-0.590346	-0.619392	-0.547591	-0.78477	-0.775265	-0.510416	-0.421946	-0.609541	-0.720022	-0.566014	-0.546395
t test	0.861737	0.324628	0.15882	0.0630792	0.101284	0.0988224	0.126359	0.0877307	0.506423	0.465124	0.475726	0.951895	0.965658	0.730255	0.872537	0.970075	0.700048
levene	0.830733	0.499693	0.601148	0.942177	0.851158	0.774295	0.800586	0.46535	0.257732	0.204595	0.216469	0.0959342	0.211885	0.290808	0.159916	0.333596	0.610703
ZT	16	Neuron	39
-0.634177	-0.896085	-1.05663	-0.459093	-0.660781	-0.371153	-0.207219	0.035472	0.16678	-0.269216	-0.130503	-0.20482	-0.119143	-0.0917158	-0.00763124	-0.0118077	0.0299504	0.0175562
-0.167833	0.20244	0.162805	0.0768028	-0.0282458	0.232235	0.109613	0.565347	0.822401	0.750028	0.41464	0.408261	0.363459	0.302908	0.582683	0.597599	0.719244	-0.344746
-0.294583	-0.0830202	-0.0269954	0.0343475	-0.304608	-0.627541	-0.78518	-0.632441	-0.367573	-0.373277	-0.405252	-0.88332	-0.904332	-0.0559648	-0.252347	-0.00583201	0.0544445	0.239161
0.225274	0.29072	0.251599	0.264537	0.477083	0.161628	0.231613	0.609724	0.764298	-0.439505	-0.452196	-0.469183	-0.491303	-0.602327	-0.525774	-0.659312	-1.39419	-1.50498
-0.13874	0.183809	-0.0946692	-0.0504435	-0.505403	-0.437418	-0.257771	-0.143837	-0.228347	-0.168901	-0.0859772	-0.200836	-0.378071	-0.426318	-0.112045	-0.360899	-0.131851	0.297041
-0.131339	-0.0607175	-0.0561345	0.145707	0.244678	-0.0813479	0.31206	0.57254	0.159982	-0.447757	-0.67143	-1.11097	-0.539205	-0.61311	-0.604517	-0.307455	-0.116064	0.0800461
-0.00688169	-0.282934	-1.24921	-0.986692	-1.18658	-1.02004	-0.918808	-1.17218	-1.46004	-1.32274	-0.912679	-0.776563	-0.646286	-0.776926	-1.4551	-1.42014	-1.44556	-0.96447
-0.0404889	0.0512746	-0.611783	-0.62068	-0.484782	-0.12745	-0.135515	-0.141891	0.204	0.235116	0.0548017	-0.0705787	0.0800406	0.543402	0.357912	0.449071	0.857349	0.640495
-0.717243	-0.716479	-0.471886	-0.688812	-0.866104	-0.47812	-0.277895	-0.113599	-0.242233	-0.239914	-0.173843	-0.0696104	0.120127	0.29367	0.384345	0.288726	0.203768	0.294807
t test	0.703415	0.506236	0.816338	0.451548	0.57917	0.98829	0.467873	0.451711	0.847783	0.763619	0.397388	0.696766	0.778536	0.897355	0.821044	0.794498	0.772924
levene	0.438608	0.197595	0.226053	0.168028	0.37329	0.398673	0.150798	0.163384	0.369138	0.420906	0.24107	0.244264	0.110535	0.112546	0.140764	0.122318	0.176458
ZT	16	Neuron	40
-0.363542	-0.27377	-0.464911	-0.218349	-0.380434	-0.294959	-0.210154	0.0185324	-0.0275997	0.0983587	-0.062086	0.0116275	0.207998	0.00625412	0.107672	0.0765613	0.130343	-0.0601747
0.115551	0.561835	0.840138	0.668913	0.853979	0.753607	0.803487	0.797716	0.888099	0.777552	0.848163	0.857662	0.907511	1.22798	1.01904	0.713047	1.34051	0.162831
-0.123799	-0.0371763	-0.0260989	0.158935	-0.0698122	-0.607354	-0.609411	-0.576948	-0.332869	-0.431852	-0.473811	-0.907868	-0.8918	-0.106961	-0.240585	-0.140723	0.0545086	0.00757199
0.022129	0.386173	0.257702	0.619786	0.648358	0.643511	0.555768	0.765983	0.747637	-0.37548	-0.532253	-0.51451	-0.605489	-0.632927	-0.597754	-0.479604	-0.976317	-1.12006
-0.0891094	0.358168	0.426284	0.212453	0.325388	0.134673	0.244726	0.189506	0.457879	0.505802	0.0274239	-0.132405	-0.0256317	0.100377	-0.0176079	-0.0234937	0.113064	0.361881
0.263345	-0.137285	0.131893	0.0464866	-0.00933793	-0.0390351	0.235558	0.443814	0.274049	-0.673992	-0.762623	-0.99908	-0.545602	-0.360313	-0.217197	-0.267084	-0.312665	-0.177959
0.0648014	-0.457944	-1.52531	-1.42077	-1.33659	-1.29761	-1.2192	-1.46175	-2.06927	-1.84584	-1.7246	-1.55176	-1.33081	-1.42738	-1.96731	-1.75637	-1.72862	-1.43017
-0.00566605	0.301259	-1.00845	-1.18516	-0.783507	-0.851386	-0.922138	-0.730758	-0.531099	-0.492049	-0.22326	-0.375055	-0.0957482	-0.00150701	0.168267	0.0263152	0.0551309	0.115578
-1.08232	-1.02397	-0.948733	-1.2188	-1.19883	-1.02154	-0.866621	-0.845136	-0.450136	-0.349532	-0.313851	-0.201767	-0.0450294	-0.034074	0.0946599	0.195478	0.10229	0.20493
t test	0.654549	0.674734	0.679701	0.777246	0.583758	0.752663	0.940502	0.958421	0.543318	0.409196	0.289775	0.60166	0.990262	0.867997	0.848183	0.993509	0.744382
levene	0.315018	0.0644541	0.0852494	0.0614971	0.0513429	0.0294157	0.0384762	0.0938613	0.238148	0.290137	0.172487	0.186697	0.378711	0.302618	0.438729	0.280534	0.424278
ZT	16	Neuron	41
-1.36254	-1.01181	-0.852445	-0.479228	-0.603633	-0.419523	-0.593686	-0.998854	-0.691073	-0.485551	-0.00742322	-0.0497268	0.307758	0.31026	0.0829081	0.367354	0.687925	0.0934217
0.0570174	0.601164	0.604496	0.669842	0.578448	1.08961	1.12973	1.25387	1.08654	1.29577	1.74463	1.62234	1.8116	1.51186	1.57825	2.09313	1.40798	0.65029
0.462197	0.17612	-0.120027	0.151029	-0.214133	-0.114646	-0.00279271	-0.0586112	0.331998	0.116507	0.0437228	-0.571619	-0.64118	0.674814	0.75747	0.636204	0.483542	0.332718
-0.235359	1.67238	1.09821	0.272405	0.150729	0.318093	0.358616	0.347906	1.0501	2.26314	0.326784	-0.704543	-0.978537	-1.13265	-1.03169	-0.829307	1.06985	0.277428
0.0874433	1.26297	1.68176	0.659579	0.447078	0.258558	0.0257846	0.0587094	0.228519	0.245408	1.31566	1.3963	0.151651	-0.371797	0.442628	0.00227585	0.296411	0.565559
0.515123	1.11728	0.434014	0.138499	-0.094364	0.29493	0.471871	0.346657	0.163525	1.79005	0.349012	-0.762019	-0.787289	-0.273445	-0.301081	0.608865	0.926371	0.379217
0.151775	1.23623	0.048586	-0.868018	-0.930871	-1.14867	-1.22213	-1.50791	-1.96724	-1.99081	-1.87409	-1.52649	-1.29631	-1.3103	-0.673342	-1.31096	-1.66359	-1.41614
-0.100085	0.391646	0.196811	0.27067	-0.541612	-0.604144	-0.451405	0.166846	0.523296	1.12403	0.199288	-0.0662911	-0.35426	-0.394491	-0.274282	-0.0671737	-0.192723	1.70907
-0.781507	-0.46701	-0.646041	-1.21068	-0.971236	-0.527944	-0.77101	-0.653192	-0.39543	0.22247	-0.00308385	0.444979	1.00632	0.592135	0.727537	0.852719	0.41008	0.338686
t test	0.0709309	0.24142	0.766431	0.698973	0.897191	0.957878	0.958564	0.655064	0.193328	0.361102	0.785978	0.90529	0.806155	0.419227	0.320208	0.172114	0.188356
levene	0.234177	0.415429	0.767641	0.793678	0.593785	0.491041	0.463851	0.389074	0.106581	0.490651	0.177557	0.187714	0.254079	0.294046	0.274644	0.531197	0.894892
ZT	16	Neuron	42
-0.753662	0.151819	-0.157364	-0.083137	0.176798	0.167189	-0.0302469	0.185718	0.11203	-0.0724237	-0.500723	-0.367242	0.0439952	0.15196	0.133095	0.0135317	0.127474	0.156935
-0.862479	0.243637	-0.0510736	-0.727808	-0.648517	-0.754537	-0.574241	-0.283518	-0.0867802	0.373848	0.268021	0.204063	0.144257	0.00960691	0.333483	0.379971	0.940594	0.923492
1.48117	0.843291	0.321939	0.370548	0.133436	-0.30403	-0.779175	-0.914934	-0.914568	-0.806839	-0.811097	-1.11258	-1.24197	-0.61712	-0.578992	-0.681756	-0.324813	-0.489701
0.122136	0.0938927	0.0598476	0.233967	-0.000505848	0.193557	0.392873	0.376213	0.887004	0.197294	-0.110159	-0.466893	-0.814445	-1.07592	-0.987315	-0.816993	-0.65289	-1.10458
-0.00841616	0.498497	0.112734	0.136686	0.185154	0.38245	0.371007	0.372739	0.441883	0.467545	0.383065	-0.0544655	0.0304089	0.143365	0.335021	0.766939	0.445065	0.454421
-0.110708	0.0844968	0.0211066	0.206418	0.259507	-0.0608094	0.177673	0.239246	0.0508963	-0.359473	-0.466119	-0.794473	-0.299777	-0.0857895	-0.261651	-0.328101	-0.143234	-0.0122275
0.252965	-0.0310077	-0.862916	-1.2715	-1.46567	-1.43366	-1.57306	-1.794	-1.81415	-1.55044	-1.56807	-1.46389	-1.06053	-1.43019	-1.93313	-1.78219	-1.83577	-1.34859
-0.0282094	-0.034243	-1.01582	-1.39969	-1.07327	-0.739948	-0.382672	-0.0586844	0.0454693	0.242077	0.395052	0.150331	0.606732	0.412512	0.242715	0.322296	0.566779	1.02501
0.567488	0.782292	0.595873	-0.156004	-0.935578	-0.890702	-1.14508	-0.991298	-0.85028	-0.593056	-0.742059	-0.710958	-0.256248	-0.0558804	0.00920654	-0.365969	-0.400422	-0.24204
t test	0.407249	0.539289	0.264306	0.180482	0.158445	0.171708	0.269279	0.399471	0.352009	0.201756	0.0676399	0.224408	0.268458	0.291487	0.325012	0.555304	0.693585
levene	0.2687	0.604604	0.876607	0.748733	0.856948	0.669149	0.659437	0.688385	0.835663	0.844678	0.927284	0.972948	0.904749	0.792807	0.651276	0.614967	0.458791
ZT	16	Neuron	43
-0.713178	-0.228614	-0.580234	-0.251576	-0.434267	-0.295634	-0.426703	-0.0517149	-0.105481	-0.151679	0.0261354	0.0395511	-0.0255847	0.161255	0.0286795	-0.235205	0.149685	0.158218
-0.0335361	0.0850257	0.0817087	0.0977454	0.173866	0.51953	0.45263	0.572607	0.613898	0.703007	0.598601	0.832003	0.964834	1.10504	1.17946	1.09772	1.19093	0.158411
0.0244564	-0.40944	-0.641382	-0.382432	-0.189032	-0.541935	-0.517496	-0.739515	-0.811714	-0.526286	-0.615277	-0.643231	-0.569902	-0.112495	0.0645063	-0.379139	0.00320532	-0.0132657
-0.0294986	0.067444	0.272501	0.397504	0.47804	0.530465	0.525266	0.683912	0.718862	-0.564102	-0.309698	-0.739659	-0.583282	-0.683097	-0.64537	-0.379848	-0.931425	-1.25905
0.0170682	0.15258	0.146519	0.210513	0.266511	0.31605	0.150759	0.356777	0.487664	0.432603	0.401241	-0.0109115	-0.0347841	0.191372	0.347118	0.227633	0.52106	0.750364
0.0772602	-0.0546079	0.143978	0.155501	0.138662	0.0329609	0.0862751	0.533221	0.55345	0.0612537	-0.134083	-0.334621	-0.325995	-0.026239	-0.142896	0.191704	0.205522	0.160747
0.140489	-0.0432287	-0.761519	-0.978247	-0.964258	-0.938364	-0.786153	-0.986036	-1.26121	-1.39538	-1.42183	-1.3799	-0.879062	-0.728112	-1.15047	-1.04542	-1.2548	-1.07173
-0.0529161	-0.0690955	-0.84905	-0.773789	-0.753693	-0.845476	-0.786589	-0.68169	-0.426849	-0.44469	-0.291036	-0.161269	-0.139199	-0.0956858	0.298848	0.0445033	0.172163	-0.00709026
-0.523809	-0.595175	-0.901457	-0.874641	-0.716248	-0.625424	-0.83625	-0.832571	-0.510595	-0.559941	-0.494754	-0.500329	-0.493109	-0.351261	-0.00667333	0.0976406	-0.071301	0.1151
t test	0.999008	0.260969	0.473184	0.617706	0.701598	0.581869	0.98192	0.881125	0.521455	0.570577	0.389197	0.592637	0.769488	0.623923	0.720379	0.652518	0.968218
levene	0.983946	0.0863632	0.0411866	0.0347581	0.0237455	0.0491764	0.00294819	0.00698819	0.112816	0.145092	0.10924	0.22284	0.22664	0.173289	0.163538	0.140631	0.276794
ZT	16	Neuron	44
-0.321052	1.03042	0.0559791	-0.0786577	0.0636658	0.12787	-0.19773	-0.304926	-0.231401	-0.312167	-0.215848	-0.289036	0.210873	0.298651	-0.0881015	0.144726	-0.155091	0.0469978
-0.462561	0.253096	0.151098	0.124907	-0.0712786	0.247004	0.479761	0.701606	0.490812	0.816397	0.884982	1.12625	1.31009	1.10368	1.05611	1.08373	1.10169	0.0974305
-0.29458	0.108842	-0.0994774	0.0983544	-0.337608	-0.346236	-0.526519	-0.317817	-0.0488752	-0.160565	-0.293776	-0.712992	-0.782576	-0.0122509	0.116204	0.252716	0.250632	0.242325
-1.12011	-0.52382	-0.00719289	0.395959	0.231279	-0.0490858	-0.138315	0.12312	0.244042	-0.654162	-1.10084	-1.11127	-1.14788	-1.09011	-1.06203	-0.935052	-0.513626	-0.47012
-0.587811	-0.0281666	-0.383644	-0.186398	-0.154572	-0.231403	0.28851	-0.242988	0.554421	0.314336	-0.0671261	-0.523098	-0.398126	-0.198186	-0.214863	0.244132	0.108509	0.322129
0.514012	1.96853	0.713508	0.482275	0.574722	-0.0425033	0.101735	1.2142	0.733689	0.202594	-0.298067	-0.877927	-0.0519132	0.594876	0.428686	1.15498	0.892139	0.606072
-0.0873954	0.869628	-0.695982	-1.19848	-1.58131	-1.81308	-1.95704	-1.79922	-1.74382	-1.72789	-1.48249	-1.6824	-1.75865	-1.59969	-1.81486	-1.57072	-1.64488	-1.58457
-0.0848609	0.575038	-0.656771	-0.686006	-0.423441	-0.0628287	-0.199422	-0.237909	0.681292	0.865217	0.544244	0.594247	0.630955	0.282059	0.233558	0.191465	0.175113	0.14688
-0.0277917	0.321317	-0.0948594	-0.142173	-0.534678	-0.597447	-0.699677	-0.737434	-0.589668	-0.516032	-0.557847	-0.424733	0.172286	0.216507	1.07271	2.57439	1.63714	0.880985
t test	0.0136893	0.447816	0.545551	0.917181	0.898866	0.883869	0.766571	0.363032	0.644958	0.965028	0.627594	0.835436	0.476843	0.489398	0.164123	0.193339	0.290477
levene	0.319597	0.964799	0.72258	0.592397	0.807222	0.493234	0.314354	0.264445	0.154481	0.320625	0.204034	0.08278	0.275195	0.152715	0.122976	0.14302	0.548978
ZT	16	Neuron	45
-0.593159	-0.40163	-0.366617	-0.292334	0.129237	0.0921379	-0.127611	-0.0152594	0.221087	-0.0111763	0.29009	0.241752	0.5743	0.670921	0.524837	0.576835	0.614447	0.541185
0.0639211	0.981516	0.601626	0.896847	0.396375	0.664914	0.660804	0.8168	0.757768	0.850083	1.22625	0.872344	1.03746	0.870971	0.926954	0.947239	0.229502	-0.406831
-0.259575	0.0735251	-0.0471349	0.124342	-0.293422	-0.484067	-0.689298	-0.474865	0.148153	0.159992	0.161982	-0.322804	-0.284577	0.224625	-0.272213	-0.117533	0.199903	0.0847433
0.14603	0.0347111	0.10801	0.164723	0.639666	0.493364	0.0888468	0.405251	0.29026	-0.56064	-0.464118	-0.607842	-0.812885	-0.93477	-0.720915	-0.535654	-0.651542	-0.671821
0.0306701	0.225765	0.0837379	0.165794	0.23056	0.298583	0.471786	0.436621	0.472722	0.842801	0.489438	0.0771204	0.219307	0.256505	0.654288	0.373465	0.506028	0.861538
0.052648	0.324455	0.140051	0.254883	0.355504	0.224846	0.410289	0.395651	0.384117	0.0811728	-0.127293	-0.16661	-0.0851772	0.173398	0.228879	0.248845	0.171049	0.211281
0.25936	0.0558948	-0.902634	-0.797925	-0.752211	-0.759444	-0.76553	-0.924365	-1.41347	-1.45804	-1.18894	-1.03794	-0.830359	-1.07522	-1.55957	-1.13991	-1.01538	-0.871543
-0.00651765	0.566054	-0.617373	-0.619513	-0.545321	-0.0851976	-0.0382258	-0.130383	-0.0655886	-0.0378399	0.140534	0.0895846	0.0867445	0.0791018	0.634995	0.464417	0.377353	0.245917
-0.777412	-0.545473	-0.309385	-0.340803	-0.414216	-0.321418	-0.11137	-0.136095	-0.157363	0.0414983	-0.0717208	0.0206485	0.136093	0.235202	0.320544	0.743109	0.77198	0.183445
t test	0.188118	0.897198	0.737437	0.650037	0.501606	0.594472	0.458278	0.432918	0.678224	0.502952	0.898641	0.598993	0.486931	0.495921	0.257916	0.283605	0.536281
levene	0.544999	0.436307	0.335376	0.244737	0.337739	0.363043	0.238807	0.487594	0.316956	0.279274	0.394017	0.230323	0.367646	0.158192	0.227926	0.377431	0.30348
ZT	16	Neuron	46
-0.641592	-0.862975	-0.991532	-0.556278	-0.573824	-0.514433	-0.456538	-0.0991428	-0.440337	-0.410222	-0.536066	-0.274962	-0.127006	-0.0990797	-0.05436	-0.028521	0.169012	0.0273085
-0.273369	0.131121	0.0818186	-0.0509918	0.251998	0.463434	0.523134	0.64379	0.798135	0.884764	0.861333	0.75817	0.650536	0.89464	1.1282	0.895588	1.58006	-0.160089
0.0662288	-0.0861678	0.0610695	0.27579	0.419654	-0.596191	-0.169094	-0.65581	-0.305209	-0.0743508	0.175182	0.514559	0.42764	0.283869	0.256634	-0.395617	-0.0454565	0.0537115
0.235361	0.299064	0.195044	0.319941	0.283499	0.399311	0.57419	0.659089	0.900234	-0.0391898	0.101201	0.0785333	-0.370713	-0.985775	-0.854461	-0.673195	-0.872991	-1.68222
0.349875	0.288144	-0.0913101	0.0703401	-0.299835	0.0348516	0.0213467	0.168318	0.357853	0.359659	0.605035	0.3081	0.362012	0.163363	0.421778	0.347231	0.361451	0.447787
0.165958	0.040289	-0.170487	0.231518	0.365023	-0.089726	0.513427	0.556157	0.275224	0.439777	-0.0716341	-0.320257	-0.762164	-0.581466	-0.580218	-0.0869636	0.102087	0.488159
0.17341	0.231796	-0.358813	-0.54042	-0.799384	-0.766444	-0.730128	-0.649183	-0.876748	-0.855315	-0.918856	-0.966926	-0.792432	-0.773387	-0.995865	-1.00371	-0.94991	-1.08555
0.0239529	0.651128	-0.284832	-0.492775	-0.282507	-0.428986	-0.568801	-0.472864	-0.415892	-0.452972	-0.207665	-0.258236	-0.00906757	0.162732	0.310239	0.391068	0.175674	0.229766
0.321709	0.0735491	-0.443863	-0.512016	-0.505264	-0.372717	-0.348996	-0.258039	0.0140403	0.0292624	0.0735778	-0.0518765	0.0792643	0.400458	0.392142	0.196665	0.352949	0.285345
t test	0.828394	0.11143	0.278091	0.366599	0.176452	0.560886	0.782123	0.955925	0.773538	0.859042	0.731257	0.60007	0.649597	0.864061	0.701272	0.854508	0.463536
levene	0.747239	0.695331	0.259119	0.170445	0.318876	0.120262	0.0708641	0.057297	0.218949	0.253113	0.213806	0.173094	0.150087	0.107351	0.127194	0.221935	0.216769
ZT	16	Neuron	47
-0.683384	-0.259608	-0.744476	-0.232972	-0.438365	-0.30643	-0.340082	-0.0269102	0.0643235	-0.143771	-0.204485	0.185759	-0.0261016	0.0998321	0.0447645	0.204024	0.450436	0.435447
-0.114844	0.0572081	0.180415	0.175438	0.326031	0.55206	0.694554	0.675796	0.840205	1.03318	1.0305	0.917082	0.758942	0.864193	1.0185	0.872596	0.975012	-0.254177
-0.00124484	-0.218407	-0.164324	-0.166177	-0.188994	-0.694895	-0.705412	-0.804335	-0.708422	-0.254118	-0.125082	0.0350423	0.0932459	0.310473	0.0163365	-0.48922	-0.126639	-0.103093
0.175255	0.305628	0.245494	0.255609	0.39124	0.401802	0.446139	0.396015	0.502415	-0.175113	-0.497043	-0.463179	-0.536377	-0.725878	-0.717639	-0.600902	-0.753513	-0.975086
-0.134938	0.18897	0.0025894	0.23062	0.0900364	0.23052	0.154841	0.0711623	0.0644376	0.205113	0.534123	-0.252021	-0.00922355	0.0754268	0.198042	0.0614022	0.190511	0.33944
0.0307995	-0.214179	-0.162441	-0.00342855	0.17374	-0.180051	0.240582	0.32149	0.173066	0.0790175	-0.213534	-0.65352	-0.305876	-0.00583861	-0.0478146	0.3449	-0.107151	0.0228429
0.34141	0.34796	-0.498783	-0.520355	-0.267301	-0.247797	-0.547504	-0.643185	-1.12343	-1.04663	-0.921735	-1.09376	-1.10256	-1.06193	-1.04936	-0.945019	-1.04909	-0.968675
-0.119714	0.102579	-0.606368	-0.580707	-0.656477	-0.507471	-0.629897	-0.406582	-0.207831	-0.220037	-0.115329	0.0960526	1.36106	0.929124	0.361536	0.179965	-0.0359859	0.0729154
-0.286564	-0.0273977	-0.0294073	-0.302645	-0.254463	-0.479621	-0.496336	-0.469566	-0.19765	0.129802	-0.26097	-0.0982121	0.0194074	0.127422	0.414993	0.267839	0.283211	0.180411
t test	0.345681	0.479226	0.787338	0.982157	0.783087	0.830003	0.958575	0.920576	0.831446	0.9919	0.784595	0.655421	0.518144	0.618123	0.721137	0.763168	0.800438
levene	0.882824	0.467574	0.51279	0.359888	0.255834	0.0816044	0.057627	0.154653	0.33573	0.333313	0.149318	0.158845	0.161555	0.166878	0.189223	0.123605	0.24301
ZT	16	Neuron	48
-0.228045	-0.259158	-0.25605	0.210502	-0.127885	-0.179319	-0.564239	-0.825162	-0.887773	-0.850884	0.221783	0.261655	-0.319773	-0.673568	-0.485745	-0.434891	-0.276769	-0.438812
-0.154644	2.16442	3.54817	2.1383	1.70679	1.03718	0.68614	0.712343	0.557438	0.432858	0.457215	0.45319	0.640949	0.776818	0.791863	0.670081	0.809027	0.320174
-0.292291	-0.305961	-0.32532	-0.132274	-0.34505	-0.939866	-1.07729	-0.941094	-0.765312	-0.802441	-0.95136	-0.730335	-0.901339	-0.0841563	-0.286873	-0.0902974	0.0934154	0.217961
-0.0208296	2.12193	1.60718	2.31936	2.25632	1.47111	0.806011	0.449327	0.378539	0.130173	-0.0621121	-0.161075	-0.233129	-0.254745	-0.219251	-0.253957	-0.155281	-0.21325
0.0683686	3.18407	2.46234	1.38837	0.767119	0.401731	0.29569	0.177004	0.0998306	0.113565	0.266256	0.0588766	0.119647	0.169654	0.219106	0.179934	0.0767706	0.372414
0.073348	0.185248	0.313468	0.0897836	0.0124633	0.222725	0.246292	2.40901	2.75961	1.55924	0.740145	0.243324	0.329269	0.136398	0.167313	0.0647635	0.210655	0.0524912
0.17432	0.0553279	-1.0118	-1.13505	-1.06213	-0.786915	-0.879517	-1.31362	-1.7687	-1.61117	-1.52293	-1.3502	-1.15086	-1.16196	-1.68848	-1.71781	-1.48342	-1.09998
-0.0691401	0.266061	-0.581746	-0.839552	-0.940436	-0.548219	-0.370444	-0.23094	-0.183742	-0.0302593	0.046816	-0.0881529	0.0193392	0.0378197	-0.0803359	0.0820575	0.238088	0.294163
0.322516	0.133404	-0.235436	-0.788167	-1.01339	-0.877203	-0.793662	-1.02613	-0.536874	-0.620927	-0.788519	-0.588106	-0.519232	-0.302209	-0.138863	-0.258269	-0.115796	-0.158604
t test	0.0674461	0.24944	0.40227	0.710996	0.978746	0.497861	0.897936	0.955061	0.587378	0.53512	0.346937	0.315661	0.49257	0.458965	0.43774	0.809169	0.736918
levene	0.0609488	0.0481097	0.00665921	0.0122293	0.00468466	0.00375577	0.0102168	0.0315105	0.0174196	0.0350555	0.0550689	0.0231334	0.083099	0.143245	0.160789	0.207136	0.115504
ZT	16	Neuron	49
-0.733545	-0.275985	-0.806419	-0.619899	-0.771222	-0.691868	-0.291238	-0.285772	-0.562848	-0.405719	-0.52783	-0.479522	-0.497289	-0.1419	-0.232762	-0.169613	-0.0871658	-0.0736317
-0.439594	0.145501	-0.084055	0.0269033	-0.00660172	-0.33244	-0.308674	-0.126721	0.0931928	-0.0331663	0.518083	0.309517	0.0890926	0.104204	0.4576	0.233873	1.67189	0.285545
0.145907	0.428391	0.0328175	0.235554	0.709594	0.244981	0.0554513	-0.0245032	0.0116098	0.686622	0.524521	0.800841	1.09654	0.518977	0.70727	0.402351	1.00979	0.608897
0.0194403	0.430217	0.144667	0.203487	0.0236703	0.0907414	0.205683	0.338974	0.757295	0.408327	0.382174	0.129198	-0.494344	-0.686996	-0.425548	-0.725893	-0.137748	-0.426321
-0.0101424	2.27124	0.777673	0.278076	-0.105365	-0.04092	-0.148868	0.0995726	0.0254284	0.0135595	0.346275	0.344916	0.0721765	-0.146302	0.188249	0.0148104	0.0777035	0.456855
-0.138074	-0.0627928	-0.281443	0.106403	0.0209762	-0.143303	-0.0143426	0.751178	0.0313327	0.592337	1.16425	0.114307	-0.166206	-0.189849	-0.183663	-0.153821	0.215392	0.277368
0.0479276	0.0669338	-0.784604	-0.879451	-0.769274	-0.86442	-0.783866	-0.94038	-1.04084	-1.02279	-0.931847	-0.960183	-0.882668	-0.659817	-1.06233	-1.19967	-1.06275	-0.973718
0.00341249	0.358398	-0.503604	-0.385923	-0.364574	-0.335355	-0.63343	-0.649829	-0.26826	-0.175482	-0.193822	-0.295405	-0.0810295	-0.126104	0.0500951	-0.0119239	0.16066	0.0756302
-0.396798	-0.167798	-0.694319	-0.480088	-0.429868	-0.611474	-0.419529	-0.411537	-0.161968	-0.260416	-0.290926	0.00722822	0.0452628	0.204972	0.292742	0.274186	0.299187	0.106409
t test	0.0733765	0.702316	0.993195	0.908493	0.417447	0.530106	0.8881	0.824954	0.486131	0.257592	0.419501	0.720623	0.797077	0.484912	0.926667	0.154888	0.294628
levene	0.348705	0.153452	0.287267	0.333454	0.461295	0.736827	0.217186	0.464986	0.205709	0.103885	0.30453	0.31983	0.676728	0.208077	0.372893	0.1966	0.391785
ZT	16	Neuron	50
-0.882795	-0.771697	-0.36995	-0.0908142	-0.0633207	-0.105911	-0.372286	-0.190064	-0.14602	-0.217742	0.108822	0.0237924	0.261237	0.253699	0.322874	0.146951	0.283053	0.407296
0.123815	0.649029	0.731405	0.501894	0.424014	0.496998	0.704897	1.06991	0.802913	0.992331	0.961612	0.934223	1.05374	1.14305	1.34772	1.57709	0.952131	0.0514033
-0.246395	-0.134946	-0.15176	0.0393272	-0.315287	-0.632325	-0.818723	-0.605896	-0.332039	-0.0546854	-0.181497	-0.43123	-0.525322	-0.0342076	-0.228762	-0.121938	-0.0176129	-0.124978
0.275932	0.127478	0.0496652	0.305853	0.404774	0.357531	0.337062	0.161706	0.304751	-0.212615	-0.305897	-0.501788	-0.357015	-0.567167	-0.553052	-0.320004	-0.497872	-0.528611
0.0152459	0.155262	0.244565	0.0989437	0.447837	0.262707	0.265515	0.33218	0.320694	0.522051	0.549993	0.349964	0.127641	0.36828	0.542131	0.126324	0.446194	0.422783
0.0885588	0.169352	0.0844216	0.260354	0.0730605	0.256424	0.266849	0.37485	0.392472	0.207334	0.185232	-0.0368313	0.141025	0.254235	0.181717	0.40302	0.416316	0.272063
0.225602	-0.495445	-1.5686	-1.25452	-1.12254	-1.06884	-0.910304	-1.53348	-2.17387	-1.81443	-1.5405	-1.2028	-1.00409	-1.29053	-2.08773	-1.8036	-1.63255	-1.20426
-0.211209	-0.308606	-1.37447	-1.49569	-1.17662	-0.90413	-0.412942	-0.365238	-0.452926	-0.119249	-0.0593527	-0.0718859	0.197183	-0.0236557	0.316529	0.206944	0.24182	0.524314
-1.50242	-1.17151	-1.08573	-1.17666	-0.946294	-0.980417	-0.801509	-0.585033	-0.0554983	-0.0846577	-0.405972	-0.186893	0.035671	0.0069427	0.110837	0.106138	0.00336715	0.128818
t test	0.892964	0.659693	0.813801	0.953033	0.938505	0.884591	0.790189	0.807238	0.651364	0.61016	0.697838	0.421794	0.417708	0.544049	0.452764	0.42675	0.408748
levene	0.871714	0.37328	0.494941	0.48685	0.430391	0.598129	0.475906	0.57912	0.840656	0.747027	0.984917	0.978864	0.857052	0.522695	0.726718	0.769802	0.949282
ZT	16	Neuron	51
-0.511179	-0.343677	-0.508166	-0.260658	-0.517209	-0.0248543	-0.255792	-0.243824	-0.0588202	-0.22942	-0.105128	-0.28528	-0.123337	-0.052166	0.0545115	-0.0588639	-0.0749123	0.101894
0.109379	0.692898	1.04848	0.567273	0.834233	1.04991	1.06356	0.991129	0.92377	0.869408	0.886736	0.533529	0.536133	0.719148	1.06466	0.881104	0.770264	0.217801
-0.126878	-0.155236	-0.201185	0.204586	0.493331	-0.251298	-0.430519	-0.375123	-0.453921	-0.441317	-0.659144	-1.18553	-1.34124	-0.510666	-0.194268	-0.241851	-0.0255206	-0.00411888
-0.0826949	0.721365	0.232208	0.628081	0.462276	0.475675	0.555439	0.543905	0.269994	-0.222789	-0.482045	-0.4515	-0.409921	-0.395179	-0.208766	-0.279396	-0.614655	-0.804435
-0.255235	0.673457	0.219366	0.327218	0.229765	0.116332	-0.00916817	0.120502	0.186742	0.481942	0.220243	-0.217375	0.00978619	-0.236264	-0.264796	-0.214263	-0.283888	0.0386134
0.183428	-0.0413172	0.00549905	-0.0340645	-0.00888009	-0.2181	-0.000916124	0.521758	0.188742	-0.450456	-0.576424	-0.578865	-0.483773	-0.124484	-0.248171	-0.146318	-0.12499	-0.171249
0.148455	-0.33178	-1.3709	-1.36959	-1.25503	-1.33207	-1.24849	-1.46257	-2.11443	-1.84174	-1.77464	-1.63029	-1.36086	-1.39759	-1.93347	-1.91014	-1.80742	-1.67222
-0.0116204	0.236497	-0.647277	-0.693543	-0.662421	-0.620189	-0.555477	-0.419826	-0.41813	-0.318758	0.166365	0.334916	1.92736	1.909	1.61135	1.3971	1.21065	1.09773
-0.947339	-0.873619	-0.873747	-0.92654	-0.794347	-1.03181	-0.746215	-0.761161	-0.408645	-0.154864	-0.250919	-0.0162932	0.0685059	0.210063	0.433461	0.512425	0.50933	0.347991
t test	0.31562	0.805506	0.978839	0.909183	0.890837	0.95517	0.872712	0.888449	0.747205	0.66718	0.403173	0.92199	0.591003	0.576228	0.637416	0.714668	0.8044
levene	0.171915	0.095381	0.0794943	0.040827	0.123694	0.149598	0.0828195	0.202116	0.366774	0.173507	0.178221	0.0975336	0.180148	0.158935	0.179991	0.14634	0.283352
ZT	16	Neuron	52
-0.890236	-0.682437	0.0278245	1.13358	1.18516	1.1289	0.801337	0.748955	0.600184	0.526431	0.514227	0.287213	0.0895946	0.174201	0.0275265	0.061533	-0.0533883	0.0500167
0.45738	0.523772	0.290248	0.344034	0.180905	0.246331	0.423765	0.850986	0.828036	0.786678	0.783181	1.16045	0.93345	1.11591	2.03632	1.86563	1.5405	0.241553
-0.00400329	-0.129097	-0.0603415	0.0315098	-0.137357	-0.445549	-0.296723	-0.37165	-0.336312	-0.448011	-0.64629	-1.24815	-1.45116	-0.303393	-0.108983	-0.251311	-0.20353	-0.248548
0.492534	0.515814	0.560936	0.645393	1.24858	1.34939	1.36039	1.22788	1.0953	-0.602951	-1.0773	-1.16355	-0.438645	-0.548283	-0.551921	-0.620309	-0.675501	-0.859203
0.44474	0.352782	0.711522	0.617562	0.923109	0.454271	0.285085	0.639889	0.587037	0.531628	-0.0707738	-0.155125	-0.400314	-0.373025	-0.387016	-0.372067	-0.404182	-0.38525
0.602907	0.53567	0.361384	0.571429	0.249356	0.601127	1.31267	1.35453	1.84037	0.988642	0.864575	0.196503	0.453402	0.429277	0.486051	1.30594	1.83765	1.51211
-0.366034	-0.965301	-1.81419	-1.68751	-1.59581	-1.43264	-0.962897	-1.71277	-2.51381	-1.82847	-1.70726	-1.27075	-1.10643	-1.51504	-2.20209	-2.04273	-1.73515	-1.19701
-0.0398996	-0.603332	-0.548271	-0.605969	-1.02374	-0.751077	-0.559972	-0.610011	-0.62905	0.509327	0.503083	0.942335	1.02903	0.548041	0.434149	0.411061	0.224952	0.524874
-0.933777	-0.840499	-0.739269	-1.02415	-0.965565	-0.284893	-0.143733	0.05396	0.994595	0.838568	0.645132	0.848905	0.80846	0.775824	0.789604	0.626268	0.872032	0.860236
t test	0.691125	0.746983	0.93738	0.933653	0.738296	0.427356	0.497042	0.532163	0.64681	0.989251	0.961973	0.962643	0.859316	0.846632	0.755655	0.671711	0.815352
levene	0.518381	0.657156	0.371587	0.142111	0.240254	0.324852	0.291424	0.281902	0.614673	0.421882	0.164198	0.174552	0.438541	0.297534	0.187496	0.187363	0.377596
ZT	16	Neuron	53
-0.542044	-0.579971	-1.16278	-0.414483	-0.589577	-0.577645	-0.643451	-0.218732	-0.384148	-0.650846	-0.854825	-0.54062	-0.533592	-0.382035	-0.0970799	-0.135263	0.0972114	0.0104294
-0.472606	-0.291979	-0.231634	-0.302584	0.0861899	0.118937	-0.171577	0.158585	0.42338	0.153836	0.103139	0.256059	0.124814	0.769089	0.834989	0.354096	1.50572	-0.0146484
0.408995	0.167554	0.162531	0.168613	0.527918	-0.292163	0.130884	-0.208187	-0.350442	-0.304195	-0.457905	-0.735961	-0.941027	-0.163788	0.680991	-0.00210781	-0.111414	-0.0688595
0.211011	0.501656	0.260501	0.350039	0.262665	0.138146	0.556822	0.530365	0.800412	0.349876	0.437107	0.270716	-0.36005	-0.731307	-0.810078	-0.65097	-0.437307	-1.25486
0.363538	0.417218	-0.032216	0.0764624	-0.252545	0.237185	0.0746683	0.236623	0.125519	0.36268	0.796199	0.472587	0.496981	0.324584	0.388403	0.490045	0.495282	0.518066
0.011471	-0.144124	-0.0626795	0.155561	0.261888	-0.0478557	0.31101	0.5853	0.211238	0.146614	-0.0332708	-0.106211	-0.70758	-0.691411	-0.733491	-0.188019	-0.0811074	0.33779
-0.0782268	-0.201089	-1.20086	-1.14694	-1.02613	-1.06439	-1.01935	-0.688121	-1.20525	-1.02204	-0.826286	-0.924918	-0.913879	-0.816611	-1.32036	-1.10909	-1.16958	-0.89621
-0.22997	0.0584806	-0.695959	-0.620144	-0.532979	-0.475052	-0.41213	-0.42424	-0.495688	-0.234352	-0.250789	0.00587424	0.0398503	-0.0839389	-0.0881501	-0.0730005	-0.180317	0.0689372
-0.00102205	0.0683243	-0.248931	-0.259763	-0.47341	-0.323467	-0.0481452	0.0177488	0.144875	0.459066	0.307157	0.0541079	0.191004	0.414905	0.42202	0.130514	0.215329	0.263021
t test	0.824793	0.151397	0.351938	0.452605	0.241439	0.623581	0.847574	0.846949	0.825236	0.822175	0.611546	0.240258	0.606714	0.873805	0.63937	0.785072	0.730773
levene	0.951253	0.298942	0.386667	0.158226	0.557693	0.377989	0.434629	0.240821	0.357012	0.14093	0.372257	0.108572	0.127625	0.0419488	0.54336	0.288271	0.458979
ZT	16	Neuron	54
0.0840315	-0.00803879	-0.353464	-0.0776599	-0.0856597	-0.146379	0.00290725	0.0423413	-0.186424	-0.251975	-0.22439	-0.128351	-0.0912417	0.0340566	-0.0335906	0.00986589	-0.0382322	0.0780759
-0.212411	0.101714	0.00476216	-0.00209124	0.1534	0.206759	0.362715	0.522885	0.529988	0.427969	0.633279	0.561394	0.346891	0.720127	0.663492	0.280008	0.974866	0.029042
0.448559	0.383986	0.289333	0.377153	0.676501	-0.10958	0.278555	0.0321989	-0.188547	-0.101263	-0.146477	-0.302476	-0.356942	0.151311	0.609338	0.139682	0.24052	0.239736
0.0249055	0.579671	0.373424	0.196836	0.421875	0.524731	0.537629	0.568522	0.784172	0.782602	0.377702	0.330554	-0.155049	-0.411314	-0.354308	-0.346046	-0.281893	-0.640705
0.327041	0.589848	0.207516	0.358674	-0.0228409	0.0833609	-0.013333	0.192613	0.135525	0.246035	0.548162	0.230703	0.0398233	0.0153702	0.177247	-0.20579	-0.0975192	0.165808
-0.157046	-0.118205	-0.0815838	-0.0763069	0.114827	-0.0972445	0.0100374	0.137933	0.11654	0.191571	0.142517	-0.1143	-0.266968	-0.212109	-0.533456	-0.0265938	0.0740762	0.338668
0.0481623	-0.286409	-0.50746	-0.833373	-0.904476	-0.803465	-0.974264	-1.02878	-0.967544	-1.08754	-0.825938	-0.915786	-0.521983	-0.874082	-0.889747	-0.847761	-0.844101	-0.842442
0.162156	0.223632	-0.378948	-0.133985	-0.328341	-0.436695	-0.634229	-0.538335	-0.607222	-0.397259	-0.286746	-0.0286322	-0.235408	-0.116056	0.0018218	-0.0871179	-0.0422861	0.214501
-0.343874	-0.304329	-0.0591172	-0.103463	-0.265065	-0.0115522	0.189079	0.0964652	0.297569	0.409139	0.198707	0.295996	0.203278	0.29061	0.46233	0.317546	0.264055	0.475065
t test	0.549354	0.47224	0.615986	0.697217	0.402714	0.709561	0.835665	0.799319	0.930554	0.982527	0.76914	0.22402	0.618573	0.876765	0.395973	0.936918	0.836373
levene	0.280403	0.494346	0.695913	0.234332	0.527566	0.266256	0.341196	0.107498	0.130222	0.132279	0.235366	0.807015	0.302842	0.0640311	0.560836	0.359558	0.441039
ZT	16	Neuron	55
-0.393484	-0.645737	-1.0569	-0.104434	-0.273841	0.0397363	-0.220093	0.491867	0.72159	0.451533	0.442821	0.214955	0.50418	0.871513	0.868225	0.673353	0.738498	0.898545
-0.140573	0.314279	0.519257	0.370575	0.559975	0.513437	0.355853	0.418421	0.441007	0.428456	0.607246	0.571716	0.249102	0.611617	0.75677	0.328084	1.18427	0.0389009
0.257979	-0.017895	-0.144474	-0.0326864	0.153597	-0.589714	-0.330595	-0.57715	-0.314241	-0.539031	-0.623878	-1.18937	-1.31831	-0.381595	-0.0695704	-0.331796	-0.256055	-0.29843
0.43761	0.646901	0.332594	0.507189	0.636023	0.540684	0.508416	0.61728	0.565702	-0.107547	-0.270195	-0.315345	-0.524037	-0.622567	-0.724279	-0.549624	-0.851094	-1.20195
0.629726	0.718918	0.335853	0.217123	0.0129684	-0.0362582	-0.0455188	-0.041742	0.171268	0.231651	0.435981	0.270574	0.229596	0.510025	0.312056	0.408349	0.696799	0.619345
-0.102358	-0.595599	-0.41451	-0.304665	-0.256253	-0.385896	-0.0778206	-0.0675573	-0.273259	-0.977974	-0.944711	-0.99448	-0.7133	-0.74788	-0.83972	-0.189093	-0.0827701	-0.0502292
-0.347323	-0.225088	-1.38509	-1.74669	-1.76308	-1.74475	-1.5753	-1.69479	-2.063	-2.0878	-2.08873	-1.98555	-1.55339	-1.54332	-1.92559	-1.90894	-1.96993	-1.95347
0.713233	0.474532	-0.371557	0.996323	0.429019	-0.284654	-0.851491	-1.18729	0.190108	-0.0925096	0.378877	0.676959	0.507055	0.126715	-0.361491	-0.262061	-0.653383	-0.723132
-0.894161	-1.225	-1.65929	-1.67017	-1.90992	-2.06618	-2.12164	-1.96267	-1.79992	-1.73745	-1.86624	-1.81968	-1.74785	-1.44539	-0.351599	-0.101427	-0.350354	-0.562097
t test	0.783291	0.179548	0.559419	0.441539	0.206294	0.16129	0.226806	0.472051	0.17211	0.254673	0.189736	0.168571	0.381065	0.425515	0.458388	0.612183	0.288437
levene	0.470896	0.298531	0.345595	0.3594	0.345593	0.409819	0.176249	0.344534	0.275284	0.0840648	0.0434633	0.0689847	0.124287	0.333133	0.775434	0.232313	0.270552
ZT	16	Neuron	56
-0.45393	-0.284335	-0.556259	0.562852	1.03164	1.14912	1.44413	1.08519	0.757943	1.21479	0.811228	0.457383	0.173182	0.0272186	-0.183718	-0.237104	-0.279481	-0.182158
0.62705	1.0056	0.280679	-0.244852	-0.607799	-0.516101	0.0966931	0.325587	0.171213	0.278106	-0.219649	-0.323679	-0.689307	-0.246967	-0.313068	0.28714	0.69475	-0.330576
0.756414	0.0825114	0.159166	-0.514	-0.786068	0.448557	1.09824	0.871303	-0.106331	-0.385798	-0.519604	0.183941	-0.305327	-0.210408	1.44908	-0.0315848	-0.00548786	-0.393038
-0.54788	-0.247232	-0.328113	0.0923601	-0.149749	-0.2771	-0.713086	-0.66966	-0.804858	-1.31404	-1.68288	-2.22326	-1.75544	-1.53815	-0.961547	-0.824311	-0.374913	0.110574
-0.0772246	-0.18879	-0.353135	-0.663451	-0.962254	-1.19157	-1.16663	-1.31622	-1.28882	-1.27946	-1.21293	-1.16502	-1.53208	-1.26931	-0.84674	0.0132464	-0.344278	-0.108441
-0.0874894	0.542145	0.578276	0.418231	0.153941	-0.0875382	0.443756	1.20852	1.04163	1.23379	1.28936	0.574353	0.940058	1.55	1.54004	0.90237	0.501876	-0.263668
-0.232484	-0.115818	-0.560429	-0.89487	-0.585624	-0.517188	-0.442664	-0.998444	-1.57593	-1.41464	-1.56049	-1.38696	-1.26352	-1.26812	-1.6226	-1.59665	-1.7185	-1.59835
-0.319365	-0.0298874	-0.77378	-0.727307	-1.32026	-1.26121	-1.00563	-0.86363	-0.734136	-0.617006	-0.557279	-0.638125	-0.342618	-0.254794	0.597732	0.487773	0.305457	0.281695
0.498642	0.868727	0.292116	-0.298098	-0.71185	-0.722409	-0.921583	-0.810935	-0.540861	-0.656534	-0.727616	-0.564166	-0.584914	-0.44599	-0.249233	-0.364462	-0.369953	-0.43254
t test	0.490329	0.494198	0.268184	0.127276	0.265375	0.684028	0.6939	0.300123	0.375904	0.193775	0.11165	0.0782344	0.241249	0.834113	0.572149	0.504269	0.173381
levene	0.987314	0.880394	0.832663	0.635734	0.409107	0.0990599	0.103778	0.132403	0.123764	0.157517	0.132379	0.21166	0.313443	0.116037	0.451861	0.597862	0.749575
ZT	16	Neuron	57
-0.310117	0.371205	0.145111	0.166269	-0.400324	-0.155454	0.283111	0.199097	-0.446828	-0.452964	-0.17538	-0.48343	-0.210917	-0.130149	-0.267789	-0.233384	-0.173478	0.00601897
-0.993072	-0.637609	-0.504789	-0.587189	-0.245993	-0.031005	0.170007	0.0298556	0.519233	0.485603	0.681206	0.426206	0.136168	0.128547	-0.152125	-0.559693	0.857628	0.833056
0.640957	0.466144	0.58533	0.665399	1.39545	0.868588	1.20861	0.858368	0.821509	1.01986	1.05033	1.03206	1.02042	1.26118	2.07121	1.31051	1.09331	1.02192
0.129889	0.420782	-0.318016	-0.239715	-0.189954	-0.216656	-0.0511163	-0.195163	0.0483424	1.24551	0.794218	-0.0160066	-0.696475	-1.24455	-1.16208	-0.798455	2.09079	0.731545
0.274011	0.394045	-0.0100118	-0.111715	-0.249387	-0.188358	-0.364219	-0.42252	-0.0891631	-0.0294527	0.366834	0.137718	-0.0575442	-0.115818	0.00566889	-0.100928	-0.189112	-0.158908
0.0219483	-0.0597588	-0.422477	-0.0512045	0.097541	-0.380617	-0.466037	0.0347053	-0.453026	1.10728	0.535785	-0.20025	-0.568777	-0.765365	-0.934677	-0.434379	-0.265225	-0.269607
0.444489	0.810219	-0.352271	-0.650865	-0.544356	-0.661482	-0.556727	-0.157799	-0.710144	-0.869355	-0.989702	-1.04364	-0.791707	-0.496142	-0.357099	-0.834131	-1.12039	-1.0733
0.0349609	0.772856	0.0342081	-0.0728805	-0.09912	-0.430542	-0.498118	-0.590642	-0.383376	-0.313643	-0.232616	-0.23357	-0.150405	-0.265144	-0.154374	-0.0850095	-0.156384	-0.041594
0.675752	0.61262	-0.289293	-0.459006	-0.536277	-0.596698	-0.603165	-0.401628	-0.248258	-0.261681	-0.277425	-0.510213	-0.273582	0.170213	0.48117	0.626479	0.369801	0.0182814
t test	0.294645	0.289231	0.269891	0.483925	0.20694	0.455582	0.450166	0.400324	0.721385	0.743134	0.456614	0.281083	0.375128	0.670265	0.447514	0.630176	0.953301
levene	0.642674	0.491473	0.632806	0.853313	0.626168	0.801951	0.694568	0.993676	0.165729	0.363427	0.725593	0.998828	0.610641	0.452003	0.546766	0.268401	0.616435
ZT	16	Neuron	58
-0.54208	-0.452142	-0.448896	0.278536	-0.169134	0.215082	-0.238933	0.0321498	-0.0062191	0.172607	-0.162663	-0.233033	-0.109163	0.133317	0.195422	0.12237	0.169717	0.462966
0.067738	0.0447473	-0.279485	-0.405891	-0.265317	-0.0798461	0.146879	0.248265	0.372676	0.342798	0.0892702	0.232388	-0.0805699	0.140845	0.22595	0.303564	1.19392	-0.210759
0.0831288	-0.181323	-0.0883027	-0.0890489	-0.086222	0.0674848	0.345783	0.0581171	-0.0661375	0.155427	-0.112429	0.228958	-0.080494	0.256647	1.08882	0.0544582	0.294989	0.0531141
-0.234668	0.040146	0.190332	0.179138	0.464158	0.185195	0.0859009	0.356821	0.22037	-1.06032	-1.03928	-1.03936	-0.723799	-0.574544	-0.381322	-0.25913	-0.487878	-0.54705
-0.112671	0.0842647	0.288196	0.151472	0.289282	-0.0119422	0.0730212	0.199738	0.342259	0.342125	-0.0525009	-0.122387	-0.0893681	-0.101975	-0.0630294	0.365809	0.330864	0.45251
0.181959	0.262373	0.268717	0.0265969	0.159971	0.0307229	0.476698	0.847613	0.53483	0.338564	0.197503	-0.267001	0.234761	0.592536	0.299258	0.150719	-0.0321849	-0.151159
0.165141	0.241316	-0.474346	-0.768589	-0.303708	-0.382624	-0.497865	-0.782024	-1.42293	-1.15696	-1.00445	-0.911499	-0.908568	-0.86796	-1.35808	-1.31749	-1.08225	-0.929908
-0.0318946	0.100911	-0.85016	-0.331043	-0.897446	-0.726866	-0.652823	-0.456715	-0.43661	-0.32326	-0.245172	-0.357788	0.0110125	-0.108948	0.187015	0.162178	-0.100039	-0.0987276
-0.412364	0.0705128	-0.0650289	-0.318856	-0.377455	-0.377056	-0.312567	-0.165627	0.00811626	0.1062	-0.0586353	0.240288	0.0992485	0.141307	0.491049	0.456139	0.442027	0.133665
t test	0.316957	0.660246	0.734127	0.810905	0.842965	0.852242	0.477292	0.845652	0.900716	0.331284	0.400908	0.56256	0.774459	0.489532	0.630821	0.456289	0.999816
levene	0.433612	0.27653	0.382083	0.352297	0.753411	0.295627	0.259156	0.268026	0.269	0.495628	0.194007	0.778881	0.405749	0.256933	0.551693	0.140629	0.258323
ZT	16	Neuron	59
-0.114834	-0.326511	-1.27557	-0.470521	-0.991335	-0.82086	-0.465609	-0.0346024	-0.60669	-0.581357	-0.854897	-0.999881	-0.878938	-0.966464	-0.622752	-0.609573	-0.382305	-0.813434
-0.639424	-0.390613	-0.771518	-0.754829	-0.138747	-0.356846	-0.434768	-0.436871	0.014906	-0.211496	-0.0554121	-0.0532419	-0.743021	0.0122657	-0.059305	-0.318378	0.963167	-0.0103282
0.597496	0.0860781	-0.00165276	0.278612	0.638436	-0.0938172	0.132592	-0.235154	-0.330375	-0.346927	-0.376796	-0.52887	-0.702518	-0.172992	0.640819	-0.532542	-0.407246	-0.430834
0.114116	0.343743	-0.374038	-0.18787	-0.396029	-0.59862	-0.346767	-0.456205	-0.164471	0.727552	0.954028	0.692745	0.0277301	-0.582675	-0.799937	-0.55293	0.0677633	-0.614984
-0.00154604	0.215033	-0.179797	-0.211889	-0.200489	-0.0464103	-0.352783	-0.133869	-0.21423	-0.0969398	0.352402	0.286653	0.231907	-0.0200765	0.278752	-0.271647	0.208526	0.235918
0.237848	0.297385	0.0283633	0.463867	0.763173	0.153698	0.324448	0.328593	-0.182447	0.357831	0.0883196	0.223331	-0.434238	-0.775827	-0.933608	-0.647236	-0.549583	-0.37322
0.328129	0.253866	-0.169107	-0.298311	-0.112176	-0.276973	-0.472716	-0.747421	-1.0816	-0.637621	-0.700372	-0.90452	-0.591271	-0.706329	-0.745979	-0.585109	-0.442259	-0.69899
-0.0617608	0.12584	-0.692197	-0.598065	-0.481397	0.227648	-0.17173	-0.248366	-0.328966	-0.31377	-0.27636	-0.233139	0.0682687	-0.0632413	-0.116147	0.172013	0.0532211	0.217063
0.235298	-0.0323451	-0.261276	-0.203655	0.038487	-0.189166	-0.184467	0.0687963	0.349327	0.237222	0.297974	0.199656	0.289745	0.303173	0.501959	0.621381	0.624018	0.577367
t test	0.926469	0.0169483	0.106379	0.426303	0.0818663	0.0634687	0.0849862	0.0574194	0.375851	0.532315	0.330569	0.0637153	0.0432453	0.23454	0.0561076	0.769472	0.164469
levene	0.618963	0.629873	0.808791	0.378354	0.934035	0.692573	0.915479	0.896019	0.440821	0.178672	0.142293	0.200414	0.335093	0.0621195	0.782349	0.225397	0.243031
ZT	16	Neuron	60
0.264636	0.0384406	-0.560979	0.111663	-0.419825	-0.425615	-0.229963	0.0209481	-0.20417	-0.11419	-0.308577	-0.354791	-0.432668	-0.336199	-0.28173	-0.27881	-0.232245	-0.49167
-0.377113	-0.389182	-0.511931	-0.765368	-0.410909	-0.427135	-0.391	-0.195482	0.214304	0.146931	0.209755	0.154162	-0.226554	0.197214	0.286422	-0.166281	0.839157	0.298768
0.948388	0.185294	-0.0271766	-0.0184667	0.800456	-0.000655247	0.612782	-0.19306	-0.580674	-0.462082	-0.510742	-0.380121	-0.234409	-0.200043	0.80248	-0.309652	-0.353801	-0.476504
-0.0352375	0.369483	-0.0217586	-0.124561	-0.186173	-0.337076	0.00554486	0.0136136	0.461788	1.64433	1.79276	1.20983	0.317886	-0.283031	-0.0591134	-0.145047	0.514489	0.268007
0.0544472	0.0666037	-0.0149784	-0.161588	-0.0722925	-0.147638	0.0271036	0.0936117	0.0348792	0.395264	0.728267	0.394132	0.411519	0.320552	0.488551	0.105924	-0.0236856	0.290855
-0.197434	0.268347	0.441256	0.499796	0.840904	0.325366	0.369826	0.743076	0.492046	1.73262	1.74546	1.21689	0.828306	0.530142	0.254856	0.35708	0.200782	0.462123
0.183669	1.23771	1.14723	0.803291	0.58884	0.595266	0.347289	0.452875	0.202089	0.186337	0.168525	-0.280032	0.0127058	0.177702	0.185658	-0.094111	-0.236038	-0.519624
0.16229	1.29801	2.22747	1.60591	1.08798	0.462887	0.107761	0.238569	0.169688	0.0093281	0.0404617	-0.309463	0.00371156	-0.111565	-0.083942	-0.223613	-0.319659	-0.144389
0.743741	0.75845	0.730901	0.426191	0.702364	0.278012	0.283602	0.0337958	0.0260136	-0.226556	-0.404875	-0.582306	-0.376068	-0.0788415	-0.13412	-0.200871	-0.302379	-0.422224
t test	0.339449	0.580499	0.796003	0.594819	0.423197	0.7024	0.734219	0.571167	0.568152	0.563023	0.782677	0.428958	0.337203	0.861893	0.0747969	0.368775	0.178545
levene	0.469257	0.216681	0.308895	0.216024	0.764791	0.627035	0.468197	0.59226	0.318066	0.157167	0.350359	0.899448	0.601318	0.770401	0.155592	0.973842	0.591266
ZT	16	Neuron	61
-0.529258	-0.673855	-0.776463	-0.320678	-0.512319	-0.380088	-0.639453	-0.797936	-0.62397	-0.693643	-0.676512	-0.48465	-0.364252	-0.0666474	-0.179764	-0.269615	0.0969254	5.56404e-06
-0.371319	0.0458667	-0.181306	-0.460328	-0.228049	-0.232652	-0.198886	-0.0424107	0.483981	0.152049	-0.0150343	0.0661278	0.191288	0.29398	0.514036	0.312309	1.06161	0.296139
0.655189	0.341841	0.172001	0.334598	0.581769	0.0360002	0.397862	0.554588	0.403457	0.488911	0.354666	0.0203184	-0.000931786	0.770048	1.55881	0.85456	0.85985	0.698483
-0.164309	-0.153829	-0.066305	-0.387427	-0.100906	-0.229843	-0.494622	-0.563849	-0.159831	-0.554864	-0.733224	-0.89186	-0.865086	-0.748351	-0.696794	-0.868647	-0.464358	-0.510057
-0.0176131	0.0488091	0.0384248	0.00971263	0.143276	0.0349019	-0.0803583	-0.145403	-0.0596308	0.28266	0.238046	0.509621	0.273276	0.384954	0.301916	0.242651	0.0963	0.0841045
0.0883313	0.672665	0.167582	-0.103092	-0.120066	-0.110379	-0.185994	0.142001	-0.0394547	0.108552	0.267651	0.153299	0.261511	0.2199	0.289516	0.134206	-0.0896575	-0.117254
0.147866	0.787729	0.230606	-0.151058	-0.0187713	0.0452374	0.141023	0.237515	0.0285444	-0.331815	-0.353075	-0.0646691	-0.0905416	0.262375	1.50452	0.534568	0.268533	0.152302
-0.133592	-0.0763592	-0.49982	-0.191968	-0.286904	0.453887	0.478556	0.222222	0.410972	0.0313908	-0.0330123	-0.16325	-0.104032	-0.235133	-0.232656	-0.409234	-0.106027	0.0576339
0.66326	1.11812	0.660289	0.0201443	0.173119	0.0408212	-0.39234	-0.266939	-0.217471	-0.454442	-0.366871	-0.266348	-0.300329	0.335759	0.0737084	0.165376	0.0856762	-0.220706
t test	0.402892	0.741528	0.283713	0.654939	0.640003	0.448647	0.580283	0.94627	0.463659	0.353248	0.408496	0.428335	0.631137	0.29679	0.859398	0.448652	0.949735
levene	0.468072	0.999143	0.226023	0.482215	0.211249	0.932587	0.870774	0.73074	0.773294	0.835628	0.862536	0.712088	0.914709	0.215805	0.649223	0.935927	0.526866
ZT	16	Neuron	62
0.321205	1.45399	1.04231	1.12437	0.638595	0.546379	0.821857	0.73714	0.433316	0.995416	0.305711	0.471231	0.28044	0.273778	0.412702	0.491411	-0.134296	-0.38688
0.00453509	1.35218	1.35373	1.0349	0.825815	0.0504869	0.692465	0.891559	0.873007	1.08474	0.858914	0.82869	0.964982	0.0587751	-0.831592	-0.909275	-0.406277	-0.301182
-0.201406	0.669933	0.855387	0.590084	1.00676	0.855	0.941887	0.825144	0.851145	0.794672	0.417258	0.17274	0.371122	0.54844	0.250286	0.246578	0.222213	0.120268
-0.647339	0.829726	1.22293	0.879188	0.714062	0.57445	0.408983	0.933365	0.174168	0.420416	0.658484	0.495277	0.326502	0.235012	0.80326	0.405247	0.136511	0.351212
-0.670246	0.562973	0.177913	0.100671	1.03751	0.425203	0.635394	0.597251	1.02412	0.602756	0.411365	0.264108	0.110462	0.813995	0.423146	1.29384	1.58482	0.805137
0.0546169	1.22481	1.1314	0.488673	0.489303	0.355319	0.383681	0.95634	0.338217	0.272667	0.0844113	-0.124122	-0.128232	-0.0477772	0.367459	0.0420119	0.379234	-0.0709443
-0.51887	0.985681	0.655299	0.227146	1.59969	0.889524	0.562745	1.50298	1.39373	0.957185	0.419984	0.557177	0.485644	0.60772	0.339891	0.239287	0.566607	-0.0145036
-0.0413422	1.06498	0.716799	1.10584	0.917788	0.488725	0.457962	0.487058	-0.0536869	0.231834	0.108303	0.289141	-0.126114	0.0785823	0.224145	0.231335	0.527389	0.38139
0.644462	0.64899	-0.0239094	-0.282206	-0.704251	-0.701921	-0.263833	0.790829	0.176586	-0.510023	-0.198634	-0.800619	-0.822832	-1.04761	-1.19363	-1.06865	-1.01347	-1.27259
t test	1.92243e-05	0.000636286	0.00603215	0.00446489	0.0343729	0.00390903	4.54017e-05	0.00556877	0.00980037	0.022741	0.118761	0.226151	0.236268	0.445934	0.435145	0.267267	0.767347
levene	0.481841	0.891935	0.631622	0.831168	0.815996	0.397253	0.196096	0.711842	0.777889	0.346974	0.866293	0.969477	0.9233	0.796211	0.562169	0.412941	0.670677
ZT	16	Neuron	63
0.100306	0.263773	0.434705	0.018471	-0.211404	0.0386585	-0.268133	-0.216208	-0.102259	0.108769	0.269379	0.0103095	-0.0670246	-0.0896755	-0.0150794	-0.193031	-0.366416	-0.362771
0.0380734	-0.248619	0.192369	-0.575832	-0.318793	-0.600365	-0.657838	0.182684	-0.341578	-0.088008	-0.0126781	0.25223	-0.0423925	0.0826722	-0.525115	-0.920803	-0.8932	-1.14169
0.103	-0.0116654	-0.0368481	0.0182937	0.168648	0.250543	0.35726	-0.217942	0.225937	0.19964	0.203431	-0.244926	-0.102844	0.151633	-0.0720401	0.292607	-0.0635705	-0.00198022
-0.715881	-0.153685	-0.221622	-0.0771673	-0.480599	-0.363974	-0.621601	-0.335084	-0.24759	-0.0666225	0.433115	-0.299584	-0.271789	-0.0248497	-0.257255	-0.305736	0.00136673	-0.159115
-0.353023	-0.823057	0.15301	-0.109648	-0.264701	-0.253221	0.363354	0.288368	0.28585	0.0689124	-0.141864	-0.184408	-0.326709	0.798768	-0.0645526	-0.0386532	0.478767	0.376245
-0.138233	0.0867363	0.329138	-0.203289	-0.0624095	0.0122627	-0.0718127	-0.444662	-0.353412	-0.370552	-0.55272	-0.144575	-0.66334	-0.50228	-0.553058	-0.455862	-0.548821	-0.850563
-0.0821787	0.0845464	0.147556	-0.0705419	0.607488	0.534373	0.929642	0.608682	0.434411	0.43134	-0.0214073	0.0565306	0.13604	0.0372751	-0.0696665	0.0417855	0.00017745	-0.0528976
-0.162562	0.243396	-0.0422529	0.291115	0.135131	0.198387	-0.22515	0.0860739	-0.184002	-0.0967572	-0.191954	-0.140301	-0.172801	-0.0384951	0.0197721	0.0936509	-0.0243149	-0.0239396
0.0283	-0.110642	-0.0421887	-0.714165	-1.00675	-0.676394	-0.42962	0.0181611	-0.0589085	-0.417061	-0.886101	-1.24251	-1.17014	-1.17927	-1.21401	-1.07761	-1.03888	-1.2149
t test	0.690833	0.0533796	0.84619	0.875403	0.827271	0.755853	0.381291	0.482703	0.410264	0.85044	0.619404	0.309619	0.817268	0.293277	0.400319	0.453017	0.242481
levene	0.685186	0.785198	0.809368	0.247127	0.186885	0.133477	0.362321	0.632964	0.854315	0.324362	0.669849	0.521298	0.375786	0.545046	0.167414	0.193922	0.111907
ZT	16	Neuron	64
-0.274695	0.568998	0.959429	1.11925	0.325137	0.230767	0.0837091	0.51989	-0.290697	0.0786327	0.100039	-0.293039	0.543552	-0.345726	0.306514	0.0432951	0.269062	-0.0302226
-0.000472686	0.170807	0.0470814	-0.131244	0.334166	-0.15642	-0.178641	0.460022	-0.187944	0.15053	0.118643	-0.258989	-0.308659	0.0599366	-0.0327488	-0.148345	0.236731	-0.86573
-0.176472	0.206224	0.00552578	0.390492	0.499528	0.347327	0.21685	0.729567	0.463789	0.742757	0.371567	0.573277	0.230126	0.483811	0.54532	0.799181	0.27016	-0.222155
0.120943	-0.403348	-0.330156	0.626978	0.0105451	0.237693	-0.332945	-0.021052	-0.258336	0.0606902	0.59489	0.250346	0.304761	0.123302	0.131159	-0.02719	-0.00998294	-0.142407
-0.159667	-0.691614	-0.351133	-0.653559	-0.0645868	-0.00305464	0.385086	-0.00802481	0.498673	0.481606	0.0417241	-0.431403	-0.141803	0.331473	0.0941423	0.212656	0.627151	0.4661
0.285837	0.297266	0.994904	0.373596	-0.141701	0.301604	0.0798097	1.00057	0.343083	0.738388	0.388962	0.986656	0.50256	0.574113	0.333973	0.55436	0.0178108	-0.301532
-0.485973	-0.565518	-0.137504	-0.36013	0.0362158	-0.274666	-0.0452684	0.220944	-0.105421	-0.127773	0.66229	-0.276181	0.302405	0.189673	0.304903	0.457054	0.204354	0.295711
-0.0677403	-0.213313	-0.025386	0.393329	-0.228846	0.0248365	-0.127791	-0.163379	-0.178202	-0.5059	-0.479405	-0.201247	-0.30893	-0.243585	0.0828009	-0.369802	-0.0827441	-0.18954
0.217975	0.124023	0.0200047	0.355556	0.682167	-0.138068	-0.412417	0.00935735	0.22763	0.625374	0.570972	0.0762492	-0.185084	-0.110794	-0.0363865	-0.90715	-0.580101	-0.407332
t test	0.982133	0.318912	0.152868	0.113604	0.283342	0.847419	0.031783	0.399987	0.0783922	0.0410169	0.555788	0.258475	0.200163	0.0278683	0.511488	0.245679	0.542474
levene	0.171615	0.37454	0.221136	0.479296	0.953994	0.874106	0.152888	0.373317	0.131747	0.412327	0.275864	0.2506	0.470009	0.552015	0.110978	0.6991	0.475079
ZT	16	Neuron	65
-0.251083	-0.216057	0.103132	0.380122	0.338545	0.30288	0.318093	1.05641	0.992139	0.272707	0.897052	0.493135	0.523251	0.36776	-0.271296	0.420106	0.382396	-0.334275
-0.0453703	-0.867281	-1.73379	-0.610116	-1.04461	-0.38113	-1.528	-1.50506	-0.524583	-1.219	-0.979573	-0.697915	-0.770954	-0.833596	-0.723732	-0.678344	-0.711339	-0.269314
-0.5812	0.0142566	0.294695	0.547746	0.079436	0.14191	0.55537	0.612615	0.520187	0.866765	0.704495	0.717203	0.754094	0.498187	0.430188	0.531585	0.239357	0.0573309
-0.232877	-1.20366	-0.488372	-0.321011	-0.20656	-0.346041	-0.467397	-0.441196	-0.0900987	0.0944008	-0.701991	0.298765	0.496126	0.000118474	0.608574	0.862388	0.111697	0.251377
0.124838	0.338562	-0.981734	-0.280025	0.54169	0.633093	-0.364158	-0.0057528	0.334065	0.845928	0.935168	1.24234	1.03035	-0.513687	0.772553	0.975383	0.286719	-0.0622573
0.380639	-0.404626	-0.304967	-0.128496	0.0595128	-0.32459	0.0607206	0.600842	0.625359	0.557778	0.507435	0.702311	0.57323	0.586842	0.684317	0.756239	0.450539	-0.76144
-0.114238	-0.218262	-0.241961	-0.751622	-1.11797	-0.52308	-1.02398	-0.637864	-0.740858	-0.698203	-0.487121	-0.440778	-0.0666741	-0.0455893	-0.212254	0.0239834	-0.17671	-0.134178
0.016185	0.157787	-0.0158116	0.0995086	-0.144679	-0.483613	-0.457405	-0.55007	-0.904408	-0.368374	-0.608407	-0.554664	-0.2738	-0.196486	-0.104918	-0.318752	-0.255737	-0.51395
-0.309147	0.483279	0.662651	1.55916	1.61411	0.784817	1.02726	0.667824	1.13567	1.5664	1.61403	1.46955	1.26505	1.41884	1.21479	0.362917	0.956871	0.728415
t test	0.631525	0.471795	0.51723	0.669945	0.640471	0.734938	0.760698	0.339601	0.299075	0.328258	0.107023	0.0474841	0.305154	0.11509	0.0497585	0.185572	0.986819
levene	0.125152	0.093537	0.107678	0.0869991	0.214604	0.0359905	0.0062599	0.0151989	0.0181753	0.0070805	0.022236	0.109001	0.0821813	0.0338304	0.127638	0.270305	0.32231
ZT	16	Neuron	66
-0.186902	0.00781405	0.187525	0.0416406	-0.432382	-0.0823066	-0.0273996	0.0118888	0.0536669	0.143263	0.169572	-0.284083	0.523565	-0.176682	-0.215888	0.179716	-0.561825	0.000165816
-0.0546008	-0.430205	-0.370974	-0.180276	-0.34074	-0.319426	-0.699334	-0.00721933	-0.608159	-0.209668	-0.113521	-0.13736	-0.547236	-0.598528	-0.890627	-0.344379	-0.526636	-0.880167
-0.0162467	0.329837	0.153355	0.36742	0.216921	-0.108906	0.697751	0.637226	0.379254	0.861868	0.305147	0.362648	0.760805	0.730707	0.300228	0.85262	0.822381	0.584099
-0.397576	-1.22273	-0.44183	0.128081	0.0989349	-0.0735612	-0.310521	-0.308413	0.459972	0.472646	0.0321375	0.544215	0.210741	0.20957	0.410015	0.580013	-0.192279	-0.196069
-0.332458	-0.89463	-0.68521	-0.735939	0.130762	0.173732	0.00327085	0.0474343	0.644935	1.01903	0.858447	0.653234	0.735547	0.180871	0.494935	0.634096	0.296983	0.782221
-0.0689482	-0.228071	-0.0588871	-0.856061	-0.831973	-0.227947	-0.619089	-0.0179062	-0.146233	-0.39413	-0.23692	-0.0834049	-0.593983	-0.20089	-0.24652	-0.167885	-0.113949	-1.47388
-0.536409	-0.542587	-0.136792	-0.449653	0.243245	0.383912	0.422978	0.680795	0.284096	0.182436	0.609921	0.574985	0.896565	0.841883	0.576931	0.368015	0.304179	0.332426
0.114003	0.412139	0.63213	0.326955	0.146523	0.0490123	-0.257864	-0.346419	-0.405687	-0.437219	-0.452949	-0.152784	-0.322288	-0.145789	-0.0289442	-0.367962	-0.125536	-0.17606
-0.11293	-0.014011	0.179343	1.1418	0.928745	-0.35145	-0.0270993	-0.00926769	0.545517	0.870735	0.973854	0.620641	0.643267	0.625964	0.615335	-0.61296	0.0258153	-0.344654
t test	0.578324	0.448534	0.492499	0.29749	0.288584	0.610045	0.0857633	0.0728745	0.0359521	0.0331814	0.0130931	0.0553546	0.0734331	0.127956	0.124854	0.308507	0.921814
levene	0.0317361	0.109769	0.0374055	0.192397	0.857146	0.126663	0.509777	0.0923758	0.014408	0.0384174	0.0424267	0.0471276	0.0302455	0.0871163	0.00851186	0.166978	0.0410076
ZT	16	Neuron	67
0.125593	0.191123	-0.0802097	-0.248657	-0.138785	-0.310866	-0.412617	-0.306405	-0.340997	-0.293229	-0.29717	-0.188912	0.0990859	-0.202389	-0.0865755	-0.0107423	-0.358725	-0.398016
0.0589768	-0.215876	-0.184373	-0.427125	-0.33743	-0.202138	-0.351958	0.170203	-0.32501	-0.199178	0.0658368	0.322085	-0.242104	-0.411298	-0.562378	-0.560823	-0.850384	-0.993232
0.0475302	-0.0891257	0.0182543	0.257548	0.30993	0.273587	0.210112	0.175211	0.160993	0.463393	-0.0547612	-0.196119	-0.0190298	0.188817	-0.120338	-0.0490995	0.0556372	-0.0717799
-0.0728121	-0.52329	-0.389373	-0.107502	-0.105385	-0.196294	-0.299458	-0.129675	-0.00962427	-0.0293021	-0.182262	-0.120425	-0.159332	-0.132594	0.0144343	-0.167435	-0.365519	-0.26411
0.0677942	-0.342992	-0.643146	-0.56796	0.000556117	0.0273325	-0.221645	-0.156715	-0.0438736	0.0095074	0.0224202	-0.0387691	-0.175343	-0.214192	-0.00412492	0.0651227	0.20796	-0.120325
-0.112729	0.00904853	-0.114031	-0.215256	-0.124257	-0.0236382	-0.0390377	0.000657497	-0.0973888	-0.125185	-0.220212	-0.0115626	-0.35804	-0.148234	-0.235404	-0.27108	-0.324504	-0.655765
-0.308743	-0.315907	-0.049419	-0.314692	-0.0705042	-0.0284317	0.356308	0.419203	0.0846168	0.0551302	0.159803	-0.0862495	0.0652039	0.186129	-0.0927427	-0.00790601	-0.120477	-0.083721
0.0812763	0.140203	-0.16936	-0.0349683	0.183521	-0.342728	-0.438628	-0.355964	-0.60133	-0.265182	-0.231761	-0.287222	-0.282135	-0.365882	-0.145183	-0.304446	-0.0358677	-0.232069
-0.00990905	-0.190396	-0.465341	-0.521215	-0.664102	-0.945626	-0.628184	-0.202282	-0.324633	-0.245493	-0.664996	-0.703123	-0.767978	-0.634022	-1.06656	-1.14036	-0.71563	-0.858404
t test	0.153647	0.0224584	0.0317793	0.392494	0.157691	0.122209	0.765425	0.121815	0.543245	0.146403	0.209256	0.0700667	0.0908491	0.0702401	0.0721934	0.0487601	0.00570225
levene	0.148003	0.291043	0.145498	0.233658	0.145509	0.102196	0.141807	0.107491	0.287436	0.203808	0.31001	0.22832	0.173359	0.323718	0.143429	0.0428644	0.0777914
ZT	16	Neuron	68
0.159238	0.687357	0.782829	0.865519	0.136602	0.235335	0.0198165	0.532551	0.0350503	0.285107	0.165085	-0.0978718	0.0238824	-0.313727	-0.0226343	0.314848	-0.0371728	-0.191714
0.0365478	0.57874	0.394716	0.0371326	0.00281199	-0.109496	-0.108729	0.481739	0.0274289	0.332161	0.106676	0.350724	0.030456	-0.245263	-0.801622	-1.14544	-0.686013	-1.01874
-0.221567	-0.0546092	-0.33562	0.0416123	0.380694	0.0610753	-0.128096	0.148727	0.0804349	0.131451	0.0664635	-0.0782187	-0.00206825	0.00663761	0.00447997	-0.20746	-0.0893615	0.198575
-0.33007	0.0628758	0.364925	0.465486	0.383446	-0.0138453	0.0048796	0.313126	0.200813	-0.0693855	0.348376	0.527508	0.400505	0.454991	0.23533	0.340711	0.307423	-0.0752951
-0.219573	-0.0269808	-0.0382655	-0.111166	0.425832	-0.140985	0.104936	0.12467	0.370539	0.25034	0.342352	0.23317	0.308921	0.631248	0.510173	0.527813	0.536385	0.292288
-0.042495	-0.0245332	0.13633	-0.313623	-0.169127	0.244618	0.177736	1.28115	0.380795	0.0571347	-0.0281902	0.27615	-0.0559585	0.246434	0.0813204	0.166976	-0.0867718	0.0247686
-0.350354	-0.183042	0.217403	0.0459445	0.167771	0.23838	-0.086789	0.843493	0.331619	0.1977	0.209059	-0.277554	0.0960204	0.218653	-0.0202229	-0.114179	-0.0236395	-0.00541589
-0.082031	0.229641	0.251618	0.497966	0.365944	0.33064	0.149522	-0.125705	0.211508	0.239186	-0.00253226	0.11829	0.158442	0.227905	0.238457	0.212253	0.0953129	0.000599206
0.3055	-0.238052	-0.464309	-0.601785	-0.52333	-0.75424	-0.413968	-0.123519	-0.19699	-0.0752711	-0.682416	-0.739763	-0.917114	-0.816323	-0.98917	-1.24525	-0.927376	-0.990173
t test	0.151528	0.141216	0.280591	0.118754	0.496034	0.597482	0.0141248	0.0245652	0.0192833	0.282224	0.438094	0.556762	0.448814	0.990745	0.845883	0.913961	0.529134
levene	0.58473	0.297589	0.204389	0.463992	0.545087	0.459859	0.12119	0.651213	0.283294	0.87249	0.246921	0.736904	0.22312	0.27177	0.140695	0.302274	0.351868
ZT	16	Neuron	69
-0.522839	-0.217521	0.385377	0.663255	0.0805842	0.109492	-0.207026	0.436661	0.398537	0.761447	0.311579	-0.436686	-0.0334921	-0.349177	0.21606	1.06999	0.494152	-0.494206
0.473111	-0.509674	-0.486203	-1.26629	-0.841911	-1.01328	-1.14314	0.141333	-0.492762	-0.0549924	0.540869	0.443688	0.0418569	0.0885102	-0.688421	-1.25334	-1.28433	-2.29663
-0.437962	-0.68645	-0.576641	-0.279595	0.0799112	0.309619	0.266921	-0.0460706	-0.284425	0.430986	0.290976	-0.136999	0.543594	0.746527	0.0445682	0.507368	0.25557	0.218682
-0.198533	-1.13369	-1.60523	-0.420614	-0.663078	-0.098415	-0.908662	-0.819173	-0.780121	-0.134658	-0.831185	-0.724362	-0.529235	-0.179784	-0.000322498	0.312069	-0.0632125	-0.943362
-0.968431	-1.39603	-0.91001	-1.36502	-0.574217	-0.149384	-0.204313	-0.320509	0.560392	0.323794	0.182342	0.0503721	0.427412	0.523471	1.05655	1.06978	0.66594	1.05587
-0.160776	0.339074	0.867978	0.419175	0.996638	1.72003	1.16208	0.673619	0.611445	0.462884	0.112691	0.381981	-0.394877	-0.212446	-0.388215	0.0724527	0.27283	-0.445057
-0.747085	-1.13484	-0.895123	-0.929412	-0.112945	0.556551	-0.320586	1.37482	1.29397	0.750692	0.444058	0.319679	0.4245	0.279204	-0.000799596	-0.0689433	-0.501243	-0.298994
0.0257553	0.536975	1.06089	0.851108	1.27804	0.670681	0.407764	0.0524564	-0.634266	-0.641514	-0.741677	-0.646649	-0.690341	-0.86157	-0.746265	-0.691641	-0.40053	-0.160604
-0.0374618	0.288149	0.535733	1.16377	1.05752	-0.153564	0.0367943	-0.0447346	0.551786	1.38133	0.95856	0.830212	0.619733	0.490399	-0.109731	-0.923725	-0.745483	-1.16297
t test	0.600846	0.759832	0.657123	0.17352	0.100715	0.50662	0.0966712	0.146574	0.0171617	0.096703	0.21757	0.14974	0.142288	0.359796	0.358223	0.591883	0.536007
levene	0.104558	0.0533908	0.0230043	0.11489	0.350873	0.373456	0.579838	0.175003	0.539161	0.723225	0.428092	0.536441	0.575129	0.849889	0.0899711	0.230973	0.213672
ZT	16	Neuron	70
-0.137429	0.0110647	-0.175677	-0.448297	-0.719426	-0.41459	-0.591677	-0.250992	-0.737679	-0.325253	-0.583417	-0.815237	-0.073035	-0.670267	-0.33833	-0.324978	-0.794201	-0.887143
-0.0361792	-0.50503	-0.593475	-0.976769	-0.733901	-0.745524	-1.39837	-0.570455	-0.920979	-0.626205	-0.432174	-0.18058	-0.536656	-0.423069	-0.684574	-1.03146	-0.972817	-1.27944
0.0375723	-0.368516	-0.616393	-0.295008	0.0773927	-0.249946	-0.0857692	-0.254592	0.152764	0.526143	0.435373	-0.0343563	0.315051	0.315136	-0.314544	0.550529	0.105636	0.136883
-0.238046	-0.297084	-0.910948	-0.662099	-0.687536	-0.485237	-0.738976	-0.209348	-0.517088	-0.762122	-0.615468	-0.601971	-0.40286	-0.164457	-0.134919	0.0689578	-0.211604	-0.117388
-0.808801	-1.30993	-0.78501	-0.608797	-0.215501	0.0974927	0.199553	-0.0540467	0.545976	0.167856	0.437908	0.293587	0.294393	0.552629	0.570784	0.700178	0.572609	0.87781
0.156057	0.05782	0.310058	-0.19483	0.0944788	0.472417	0.177328	-0.427071	-0.250294	-0.327233	-0.340889	0.453077	0.196178	0.196867	-0.184164	0.108869	-0.0713805	-1.70747
-0.400404	-0.815623	-0.731119	-1.20836	-0.372837	-0.407389	-0.406669	0.420345	-0.120342	-0.264144	-0.316933	-0.29074	0.0442283	0.0399486	0.0178747	0.0686618	-0.172683	-0.113588
-0.00776665	0.223529	0.385286	0.227746	0.377402	0.0820545	-0.31394	-0.380845	-0.620387	-0.635154	-0.616397	-0.627164	-0.602662	-0.376486	-0.118684	-0.220289	-0.230692	-0.19599
-0.352917	0.0850195	0.0713475	0.457304	0.299192	-0.233653	0.0444191	0.0335389	0.146716	0.647691	0.586592	0.258685	0.0320546	0.0539478	-0.339882	-1.27693	-0.679788	-1.25074
t test	0.522656	0.476695	0.308709	0.954247	0.946462	0.466173	0.940367	0.757006	0.916094	0.846178	0.882176	0.453262	0.383538	0.848745	0.844162	0.697691	0.311766
levene	0.199916	0.194853	0.147378	0.107661	0.571964	0.18783	0.884383	0.114289	0.23711	0.252522	0.150243	0.576317	0.395922	0.947629	0.153381	0.311232	0.0386498
ZT	16	Neuron	71
-0.112875	0.0107371	-0.0387719	-0.33841	-0.557103	-0.501665	-0.772555	-0.182432	-0.526701	-0.0205189	-0.392735	-1.01832	-0.28501	-0.849764	-0.546317	-0.194669	-0.283843	-0.645352
0.274616	-0.468277	0.0603142	-1.23636	-0.806609	-1.26175	-1.1379	-0.0206564	-1.03748	-0.560062	-0.435913	0.024917	-0.582114	-0.552656	-1.09676	-1.49756	-1.49896	-1.80086
0.228748	-0.372213	-0.565965	-0.290285	0.349222	0.152526	-0.11432	-0.384056	-0.309573	0.206986	0.224501	-0.0888342	0.0743179	0.177406	-0.671927	0.0850116	0.0605062	-0.0722055
-0.358906	0.183693	-0.297764	0.124591	0.00902487	0.0118079	-0.410394	0.533145	0.472201	0.676874	1.24803	0.622376	0.454304	1.0301	1.18131	0.913729	0.934649	0.611439
-0.682629	-1.09633	-0.142749	-0.400207	-0.179806	-0.152352	0.535731	0.0849212	0.506603	0.39663	0.268178	0.130956	0.188243	1.78135	0.757101	0.454387	1.14776	0.984264
-0.0146856	0.0504909	0.32701	0.00711746	-0.0533116	0.500832	0.027687	-0.458809	-0.79619	-0.565425	-0.67947	-0.475434	-0.716605	-0.502377	-0.879176	-0.793019	-0.541704	-1.47586
0.106178	-0.415113	-0.48889	-0.653168	0.197518	0.0583393	-0.452607	0.628254	0.111564	-0.163145	-0.361791	-0.423019	-0.0680368	-0.286387	-0.318756	-0.491721	-0.503446	-0.303259
0.153615	-0.0509871	0.00710925	0.212586	0.612249	0.224461	-0.269009	-0.500962	-0.552529	-0.227164	-0.592785	-0.412662	-0.388807	-0.316039	-0.0623887	-0.274654	-0.0187621	-0.324089
-0.076978	-0.331451	-0.225322	-0.749281	-1.0408	-1.11256	-0.714383	-0.208622	-0.4976	-0.71656	-0.997906	-1.34873	-1.35379	-1.4542	-1.79155	-1.85868	-1.53112	-1.68766
t test	0.193537	0.488319	0.107031	0.605982	0.44521	0.123504	0.98654	0.267997	0.775407	0.58531	0.231138	0.258839	0.876076	0.324204	0.274475	0.557679	0.190492
levene	0.574239	0.938162	0.31025	0.156405	0.213893	0.271333	0.459634	0.215921	0.202524	0.227755	0.150046	0.161069	0.0851625	0.0534849	0.0446348	0.0339333	0.0225094
ZT	16	Neuron	72
0.285087	0.293762	-0.0391199	-0.000299306	0.118417	0.283788	-0.0356756	0.307065	-0.128325	0.0647808	0.26636	0.22401	0.141064	0.123743	0.116235	-0.111623	-0.213719	-0.213467
-0.102731	-0.436323	-0.955414	-0.703263	-0.28182	-0.596772	-0.320411	0.513067	0.211281	0.684792	0.873644	0.992097	0.785542	0.614438	0.061902	0.0353308	0.0192919	0.280212
-0.115436	-0.0460381	-0.320201	-0.00136189	0.0823858	0.168732	0.264699	0.262769	0.0149884	-0.0502752	-0.205176	-0.111576	0.113445	-0.00232988	0.00566834	0.0783272	0.0294363	0.131875
-0.145226	0.240388	-0.579273	-0.558043	-0.769041	-1.02874	-1.30709	-0.0761857	0.0650934	0.152043	0.527575	0.202186	0.681941	0.915531	0.656374	0.464369	0.0246861	0.115141
-0.20356	-0.397296	-0.497523	-0.728354	-0.599507	-0.533998	0.148822	-0.172454	0.126125	0.0525273	0.434964	0.30131	0.233141	1.25603	0.888918	0.566224	0.518657	0.670152
-0.00801814	-0.330283	-0.186655	-0.164	-0.53896	-0.0859964	-0.367373	-0.185233	-0.360787	-0.235089	-0.386546	-0.215084	-0.648594	-0.825966	-0.486054	-0.109611	-0.365533	-0.840264
-0.357994	-0.300449	-0.470675	-0.707365	0.652518	0.477742	0.769766	0.826054	0.704852	0.653223	-0.0108804	-0.0797715	0.080691	-0.182878	-0.349361	0.0335045	0.221901	0.00871031
0.0638824	0.414461	-0.0130593	0.242368	0.563121	0.292484	-0.0461477	0.210045	-0.116183	0.00274595	-0.343998	-0.0345431	-0.145155	-0.207599	0.165683	-0.130175	0.271854	-0.125
0.340704	-0.559576	-0.784791	-1.26704	-1.93551	-1.75162	-1.51949	-1.16444	-1.0033	-1.27918	-1.76765	-1.68901	-1.6433	-2.08568	-2.07619	-2.00237	-1.93238	-2.00411
t test	0.501396	0.00758057	0.0362125	0.333214	0.289866	0.359724	0.68094	0.87672	0.877613	0.879733	0.941567	0.946147	0.961114	0.773887	0.694988	0.606042	0.488682
levene	0.242752	0.324131	0.0605857	0.0282392	0.0301193	0.0798529	0.154851	0.299414	0.269941	0.0600787	0.200242	0.146921	0.0376963	0.138641	0.332191	0.300844	0.163937
ZT	16	Neuron	73
0.990526	0.298259	0.303263	0.954742	0.360821	1.33156	1.12398	0.672725	0.729852	1.00071	0.081116	0.698025	0.375025	0.270585	0.724778	0.963447	0.21146	0.358019
0.0829184	0.411971	0.582512	0.243467	0.502129	0.274684	0.426455	1.06568	0.51811	1.26717	1.14817	1.1576	0.803894	0.696947	0.0984071	-0.0686835	-0.132129	-0.41449
-0.497842	0.314197	0.0271144	0.299462	0.2376	0.0795455	0.157479	0.965703	0.182455	0.219747	-0.209819	0.0672615	0.295205	0.283982	-0.156374	-0.0792522	-0.038629	0.655777
-0.538245	0.332983	-0.191534	0.0777252	-0.10944	0.199308	0.0630889	0.420212	0.378811	0.269841	0.789375	0.414459	0.291277	0.792576	0.0486714	0.263857	0.228296	0.0200548
-0.288152	-0.380838	0.207623	-0.26418	0.0633178	0.132092	0.502561	0.284008	0.402752	0.105327	0.187359	0.295868	0.231625	1.40977	0.846022	0.865271	0.920657	0.944219
-0.170863	-0.32837	-0.0760646	-0.28241	-0.663163	0.0629535	-0.504977	0.301863	-0.285417	-0.494299	-0.702156	-0.171904	-0.598741	-0.401276	-0.167293	-0.467261	-0.350083	-0.530497
-0.270904	-0.160959	0.251466	0.369628	0.584398	0.641091	0.253511	1.22945	0.880769	1.02397	1.05002	0.56201	0.983135	0.801276	0.795881	0.492388	0.3204	0.291866
0.00705464	0.282439	0.087781	0.287877	0.117518	0.225191	-0.0551771	0.0579679	-0.0748479	0.0360275	-0.241299	-0.212407	-0.103046	-0.121233	-0.172495	-0.0888318	0.0498099	0.0643185
0.0682533	0.442625	0.164101	0.385944	0.445533	0.185369	0.287298	0.467904	0.762561	0.809233	0.278905	-0.254984	-0.0911201	-0.251024	-0.160497	-0.686811	-0.276108	-0.418799
t test	0.294512	0.21583	0.147888	0.246785	0.0579778	0.152077	0.00420015	0.0369146	0.0436427	0.215295	0.129061	0.176628	0.0860521	0.216353	0.417642	0.398727	0.450019
levene	0.626529	0.277971	0.701764	0.842801	0.632669	0.963652	0.923531	0.96592	0.334704	0.30603	0.614163	0.847904	0.326995	0.787159	0.464262	0.837329	0.532506
ZT	16	Neuron	74
-0.361184	0.494627	0.550314	0.0232836	-0.438199	-0.254091	-0.704656	-0.248618	-0.211589	0.608014	-0.285142	-0.379687	0.205383	-0.991686	-0.455977	-0.214564	-0.507602	-0.602906
0.0405833	-0.672996	-0.374161	-1.05744	-0.830202	-0.94198	-1.0949	-0.0605555	-0.724628	-0.379301	-0.257109	0.204993	-0.399232	-0.302402	-0.750458	-1.03303	-0.973828	-1.60745
0.166057	-0.644119	-0.948097	-0.535527	-0.195041	-0.0692751	0.0404077	-0.329055	-0.128861	0.251173	0.147571	-0.787117	-0.361613	-0.278308	-0.935611	0.0068102	-0.405961	-0.321001
-0.446656	0.252638	-0.696831	-0.157813	-0.156239	-0.403006	-1.14712	-0.114105	0.199194	0.574797	0.859884	0.709871	0.687195	1.03799	0.931861	0.943143	0.839656	0.75821
-0.693867	-0.799339	0.227016	-0.138934	0.408967	0.36702	0.940885	0.372493	0.845627	0.851749	0.920128	1.12784	1.09485	1.71489	1.46025	1.31211	1.43123	1.78052
-0.757889	-0.0644573	0.592362	-0.141231	-0.120635	0.80713	0.929441	0.2937	-0.0388061	-0.0667585	-0.30578	0.0354327	-0.54724	-0.870737	-0.980824	-0.7754	-0.802154	-1.90648
-0.065979	-0.316949	-0.147828	-0.527693	0.397567	0.133931	0.36882	1.39973	1.16209	1.06456	0.448415	0.344135	0.477656	0.312201	0.133026	0.208134	-0.0695215	-0.028958
-0.245553	0.417392	0.639169	0.81698	0.856098	0.845654	0.329553	-0.119711	-0.515536	-0.256746	-0.460874	-0.172235	-0.444466	-0.255141	-0.226887	0.00814262	0.0127227	0.0301537
0.142105	-0.000343987	0.127193	0.0135171	-0.237602	-0.74721	-0.772481	-0.455012	-0.564116	-0.361939	-0.783203	-1.15782	-1.07496	-0.982517	-1.36582	-1.51298	-0.831359	-1.15448
t test	0.626223	0.294055	0.783318	0.315673	0.377127	0.684388	0.154117	0.318469	0.0334657	0.244099	0.379612	0.436164	0.598852	0.991615	0.693447	0.733873	0.821796
levene	0.268789	0.165889	0.719321	0.564165	0.10955	0.011859	0.687283	0.255266	0.0850129	0.267995	0.10703	0.159531	0.113639	0.0630412	0.0728949	0.146494	0.0273509
ZT	16	Neuron	75
0.127253	0.273099	-0.0955395	-0.337469	-0.774523	-0.562927	-0.529458	-0.442759	-0.605177	-0.264421	-0.801408	-0.738	-0.329577	-0.997269	-0.464367	-0.399162	-0.500703	-0.455692
-0.318525	-0.527391	0.250266	-0.635355	-0.369064	-0.674774	-0.15733	0.298878	-0.337703	0.209892	0.54368	0.490525	0.00279958	0.346035	-0.0730349	-0.433852	-0.324386	-1.09824
0.0962927	-0.320076	-0.916746	-0.296726	0.405316	0.166655	0.0761094	-0.330639	-0.215653	0.280656	-0.0653826	-0.421684	-0.309889	0.0606185	-0.692385	0.309961	-0.0540894	0.254229
-0.541804	-0.407979	-0.282326	-0.24358	-0.528478	-0.296439	-0.369507	-0.304126	0.038467	0.248745	-0.268156	0.145523	0.144606	-0.202425	-0.308375	-0.415229	-0.51739	-0.428402
0.0166502	-0.475539	0.281462	0.0971481	-0.16417	-0.145011	-0.283398	-0.413681	0.411115	0.26219	0.294328	0.142279	0.0317603	0.0820147	0.0829764	-0.297685	-0.265022	-0.0494616
-0.15641	0.160895	0.443381	0.307196	0.128117	0.591587	0.550675	-0.0163014	0.174105	-0.145085	-0.139212	0.057772	-0.345209	-0.131495	-0.167572	-0.122915	0.132714	-0.960469
-0.218822	-0.211741	-0.0520933	-0.351092	0.451079	0.245148	0.0970763	0.707503	0.219831	0.206143	-0.00840884	0.184816	0.333657	0.33276	0.142638	0.240576	-0.0997853	0.00243732
0.133008	0.0220863	0.348953	0.224618	0.214444	0.183389	0.00907903	0.0895762	-0.0664923	0.177942	-0.213058	-0.275272	-0.0675527	-0.331931	-0.517441	-0.100535	-0.0712772	-0.00487593
-0.141173	-0.0259786	-0.137919	0.632072	0.464424	0.00921269	0.175283	-0.181651	0.210434	0.643985	0.325354	0.380399	0.141959	0.00649078	-0.426497	-0.864739	-0.173579	-0.478738
t test	0.651033	0.564768	0.777219	0.596658	0.715257	0.638618	0.76222	0.491093	0.0225618	0.63177	0.490799	0.55167	0.905875	0.21304	0.413668	0.369323	0.16714
levene	0.358087	0.218476	0.198036	0.0741007	0.142008	0.395074	0.289801	0.378554	0.838402	0.280558	0.337438	0.871677	0.388715	0.436242	0.314735	0.86576	0.0957635
ZT	16	Neuron	76
0.118745	0.187797	0.00904561	-0.0841966	-0.443503	-0.159711	-0.340849	-0.428991	-0.474354	-0.276989	-0.378229	-0.501516	-0.0727252	-0.33873	-0.153532	-0.179771	-0.153417	-0.485563
-0.200964	-0.109618	0.476349	-0.422844	0.262793	-0.0140782	0.13191	0.317828	-0.161918	0.163106	0.421223	-0.00186583	-0.197411	0.0909874	-0.309019	-0.244271	-0.331086	-0.295277
0.0672315	-0.159089	-0.582079	-0.0927744	0.15421	0.0807794	-0.0523501	-0.0426838	-0.08157	0.0415897	-0.153053	-0.303822	-0.0378311	-0.100932	-0.296074	0.0880252	-0.0304062	0.18593
-0.115899	-1.00381	-0.90474	-0.841262	-0.763361	-0.886453	-0.819165	-0.539375	-0.510417	-0.322015	0.182449	-0.117131	-0.525334	-0.0863572	-0.434825	-0.246936	-0.323693	-0.19835
0.0334547	-0.41642	-0.178511	-0.249036	0.189173	0.189474	0.248133	0.142811	0.288888	0.135943	0.307601	0.279166	0.184224	0.846632	0.439882	0.364893	0.324389	0.325025
0.012031	0.204925	0.237585	-0.00215758	0.483019	0.227838	0.0115269	0.00635122	-0.106154	-0.497469	-0.35292	-0.334266	-0.579758	-0.537668	-0.438376	-0.393937	-0.372985	-0.964499
0.0815125	-0.155187	-0.0946143	-0.24713	0.31963	0.0407762	-0.0972	0.589773	0.286411	0.339111	-0.0955959	0.0546334	0.0620004	-0.105372	-0.0854541	0.0818128	-0.164674	-0.242657
0.22917	0.357447	0.355335	0.136085	0.284125	0.146004	-0.0478852	-0.214382	-0.202672	-0.226737	-0.204993	-0.175685	-0.211996	0.00725445	-0.0648006	-0.0503992	-0.207222	-0.12381
0.0391673	0.233969	0.340089	0.906977	0.561095	-0.102713	-0.0560998	-0.0648352	0.0833504	0.215894	0.492107	0.188668	-0.0635691	0.0809678	-0.421994	-0.937957	-0.23071	-0.533461
t test	0.406555	0.67899	0.439284	0.572908	0.502367	0.217981	0.662814	0.241297	0.474648	0.966232	0.188211	0.0614272	0.739323	0.0423691	0.145749	0.0306211	0.0484428
levene	0.0381694	0.0141523	0.0875199	0.131873	0.256329	0.278621	0.0495202	0.0665396	0.0219357	0.018602	0.044847	0.167874	0.170261	0.186339	0.0687701	0.408399	0.0506216
ZT	16	Neuron	77
0.231665	0.324001	0.0568295	0.160521	-0.0550862	0.133428	-0.128916	-0.252547	-0.553595	-0.368442	-0.269542	-0.364758	-0.135118	-0.575108	-0.0377876	0.225285	0.100069	-0.36418
0.0687288	0.170219	0.753481	0.0619991	0.146843	0.0696755	0.414027	0.64081	0.212076	1.03875	0.69824	0.127541	0.1245	0.328393	-0.0562847	-0.110308	-0.247421	-0.485749
0.0424256	-0.0806305	-0.45237	-0.105917	0.233469	0.374428	0.228901	0.144167	0.432391	0.305226	0.398507	0.126747	0.287934	0.398343	-0.183897	0.16505	0.275279	0.574043
-0.126609	0.122855	-0.058502	-0.217356	-0.377677	-0.195875	0.116271	0.135944	-0.0629626	0.200851	0.233547	-0.0625825	-0.0581968	0.115181	0.0527605	0.0371883	-0.0730085	-0.335504
-0.324748	-0.838503	0.157731	-0.0852439	-0.0930682	-0.0378863	0.294546	-0.184559	-0.00394909	-0.106628	-0.305875	-0.224341	-0.260555	0.461604	-0.0383411	-0.00786341	-0.199153	0.19901
0.0462718	0.222579	0.337976	0.189157	0.204855	0.634453	0.435751	0.00189282	-0.137105	0.00353675	-0.123956	0.456429	-0.219982	0.0734854	-0.280584	-0.446698	-0.468344	-0.523595
-0.23504	-0.0584924	-0.157867	-0.371949	0.164365	-0.00155746	0.0452423	0.457143	0.393485	0.185042	0.042429	0.158306	-0.122845	0.0227557	-0.183578	-0.0894396	-0.0148347	-0.142622
0.056496	0.169195	0.542329	0.350263	0.458765	0.456431	0.16167	-0.0761681	-0.0893932	0.0505611	-0.0296026	-0.0360064	-0.066454	0.171014	0.0136299	0.166708	0.214187	-0.069186
0.0650744	0.0246949	-0.425346	-0.0178668	-0.0987267	-0.65197	-0.749181	-0.395087	-0.0862152	-0.296374	-0.279022	-0.50998	-0.552775	-0.752327	-1.02858	-1.10695	-0.524193	-0.783356
t test	0.843419	0.497864	0.871156	0.412708	0.459062	0.421188	0.575029	0.7921	0.390844	0.646899	0.883986	0.362306	0.763141	0.181601	0.476592	0.454513	0.208123
levene	0.438948	0.0404433	0.412877	0.358374	0.114296	0.284905	0.120337	0.298035	0.166538	0.116785	0.169652	0.554154	0.14886	0.557104	0.261522	0.14957	0.103766
ZT	16	Neuron	78
0.200374	0.0625587	0.111193	0.119052	0.0936959	0.399459	0.123891	0.0885707	0.266032	0.240008	0.0361103	0.0281081	0.015715	-0.0199351	0.0304071	-0.00248237	0.0125855	0.245408
0.121193	0.220695	-0.045656	0.0454985	0.107558	0.286525	0.552738	0.386638	0.297598	0.359905	0.193403	0.460596	0.220644	0.101575	-0.0825279	0.0262168	0.126596	0.359509
0.205842	0.280343	0.0178698	-0.0820905	-0.0701731	0.032387	0.137199	0.130257	0.164964	0.0973118	0.344091	-0.0971857	0.138796	-0.00939418	0.11575	0.075586	0.149693	0.280117
0.240717	0.0238219	0.209945	-0.0912002	0.0472294	0.126009	0.00852005	-0.197379	0.294447	0.462539	0.511016	0.447808	0.266962	0.202264	0.027342	0.339147	0.202014	0.0810751
-0.102114	-0.0840184	-0.227423	-0.28766	-0.0688759	0.0133596	-0.106462	0.296552	0.287532	0.234028	0.237514	0.285476	0.160854	0.39607	0.281618	0.173797	0.383258	0.0627467
0.00613159	-0.0137467	-0.268247	-0.498555	-0.446459	-0.0180819	-0.0804216	-0.175933	-0.404129	-0.0884623	-0.0805596	0.0626534	-0.0872286	0.116648	-0.157862	-0.511478	-0.13169	-0.257812
0.339509	0.162598	0.418155	0.459929	0.291204	0.159768	0.226106	0.145028	0.217313	0.0617759	-0.0976573	0.0535895	0.433454	0.283849	0.194301	0.0321163	0.0340092	-0.186293
-0.0286924	-0.189852	0.107421	0.125371	-0.13065	0.110616	0.198564	0.348985	0.136643	0.0325002	-0.00246028	-0.148582	0.0276102	-0.0388975	-0.0120099	-0.0519288	-0.288028	0.143475
t test
levene
ZT	16	Neuron	79
-0.232342	-0.136348	-0.200584	-0.104404	0.0902376	-0.0694373	0.297005	0.233837	0.612753	0.149114	-0.0680883	0.203744	-0.109787	-0.0948895	0.122019	0.0734799	0.44771	0.402601
0.0581839	-0.0524862	0.286068	0.18483	0.117138	0.0862583	0.104736	0.00264347	-0.132487	0.239576	0.483318	0.012803	0.919784	0.452281	0.32947	-0.0684561	-0.136181	-0.0491879
-0.0241988	-0.335506	-0.531528	-0.306915	-0.73541	-0.558549	-0.00339245	-0.037775	-0.256722	-0.475806	-0.281019	0.151201	0.0921273	-0.325133	-0.37817	-0.726357	-0.0749146	0.351251
0.299379	0.839786	0.46889	0.556355	0.748682	0.844108	0.628581	0.325785	0.648922	0.524737	0.338524	0.155791	0.513482	0.485722	0.739873	0.494977	0.362223	0.314375
0.0746662	0.00221941	0.098406	0.360196	0.668463	0.747723	0.439771	0.269786	0.145449	0.0176248	0.0722837	-0.355641	-0.244801	-0.124869	-0.223753	-0.18223	-0.257598	-0.22292
-0.0650591	0.234265	0.363497	0.188577	0.73946	0.401966	0.42505	0.233578	0.0369245	0.0189231	0.146986	0.112447	-0.0355061	0.287581	0.187266	0.119886	-0.0964312	0.187782
-0.453657	-0.64785	-0.183262	-0.53411	-0.343624	-0.355139	0.151254	-0.204904	-0.359195	-0.411929	-0.419096	-0.607242	-0.52745	-0.540513	-0.119332	-0.341267	0.263625	0.049719
0.541914	0.107743	-0.401511	-0.227345	-0.278655	-0.059659	-0.188683	-0.511435	-0.525836	-0.400446	-0.543535	-0.718922	-0.90759	-0.93493	-0.965868	-0.802038	-0.802507	-1.12956
t test
levene
ZT	16	Neuron	80
-0.0107669	-0.158997	0.0889448	0.19964	0.294406	0.164886	0.159917	0.0380063	0.314567	0.0820238	-0.179979	-0.0294898	-0.0816227	0.0121275	-0.245549	-0.0439801	0.0325705	-0.100511
0.00681313	-0.122617	-0.0532837	-0.247958	-0.0903539	0.109823	0.0788148	0.115418	0.280659	-0.0266482	0.165177	-0.0571478	0.00840058	-0.0575409	-0.0185246	-0.135487	0.102508	0.215827
0.0622022	-0.0551446	-0.13847	-0.322812	-0.176056	-0.075848	-0.222178	-0.095116	-0.190506	-0.323917	-0.304118	-0.31692	-0.126584	-0.140589	-0.210282	-0.316983	0.145189	-0.176831
0.29027	0.288155	-0.00706603	0.0613654	0.223099	0.309097	0.186891	-0.225904	-0.215247	-0.166408	0.00218463	0.136687	-0.0601748	0.265496	0.105902	0.300279	-0.0774344	0.164891
-0.187892	-0.261346	-0.19304	0.132301	-0.195982	0.0684756	-0.127403	-0.363106	-0.231668	-0.332385	-0.282598	-0.442035	-0.284751	-0.307245	-0.271222	-0.175516	0.010329	0.0237546
0.127984	0.196466	0.460235	0.569142	0.428546	0.210507	0.660132	0.745432	0.444637	0.227723	0.106792	0.427947	0.338658	0.47506	0.395583	0.254114	0.113071	0.347654
-0.225993	0.119851	0.190442	0.410498	0.817734	0.170578	0.561673	0.925279	0.757059	0.257981	0.386944	-0.240887	-0.0168344	0.0941771	0.538779	0.663307	0.309681	0.205706
-0.106567	0.104757	0.146284	0.463418	0.214593	0.118529	0.0939836	0.310908	0.266026	0.131058	-0.0227317	-0.0505206	0.0942367	0.0734662	-0.0660665	-0.0380891	0.126189	-0.105552
t test
levene
ZT	16	Neuron	81
0.144184	-0.0639367	0.0942688	-0.0144782	-0.0222934	0.0921457	0.0209882	-0.0203281	0.111639	-0.221509	-0.264651	-0.159677	-0.157924	-0.278535	-0.218301	-0.257358	-0.210729	-0.184112
0.142457	-0.392565	-0.266442	-0.289623	-0.158941	-0.0748184	0.163963	-0.0316533	0.353452	0.0301144	-0.0593515	-0.16985	0.161893	-0.188211	-0.255558	-0.458385	-0.0884636	-0.0326161
0.102023	-0.123172	-0.154589	-0.177369	-0.231524	-0.0203222	-0.0741012	-0.430208	-0.138236	-0.309017	-0.270741	-0.0975145	-0.152886	-0.162224	-0.26333	-0.316951	-0.256337	-0.106946
0.277664	0.360897	0.131848	0.385689	0.2551	0.338782	0.259611	0.156313	0.301826	0.360564	0.565468	0.638586	0.545881	0.039906	0.456367	0.227526	0.181292	0.171884
0.27641	0.339921	0.347494	0.54019	0.260413	0.25055	0.179428	0.420038	0.715366	0.548277	0.47352	0.506394	0.401428	0.123631	0.458953	0.369968	0.186701	0.0857181
0.18814	-0.0723376	-0.270756	-0.223613	-0.140855	0.39938	0.122013	0.0118008	-0.332567	0.215306	0.171748	0.122529	0.121696	0.257157	0.215647	-0.14459	-0.0900014	-0.239771
0.268112	0.298744	0.255499	0.444595	0.0534743	0.031972	0.0240005	-0.0761671	-0.22372	-0.291592	0.0970139	0.0318587	0.161272	0.223	-0.0436257	-0.0962736	0.190153	0.0233236
-0.0491004	0.0306667	-0.0745138	-0.0697374	-0.351456	0.332171	0.335618	-0.222703	0.0179335	-0.214815	-0.0155308	0.104551	0.00874081	-0.373887	-0.46742	-0.437102	-0.426611	0.387736
t test
levene
ZT	16	Neuron	82
-0.0827428	0.0632149	0.157153	0.151885	0.30279	0.147679	0.194667	0.224177	0.475762	0.261759	-0.0134401	-0.0741293	-0.283445	-0.137482	-0.119535	0.222315	-0.00330679	-0.0673704
-0.141661	-0.000578896	0.0264699	-0.0495343	0.0302125	0.263852	0.15498	0.00455071	0.409969	0.398009	0.45635	0.156751	0.175221	-0.0815973	-0.0777789	-0.167282	0.0875123	0.486386
0.137349	-0.118398	-0.204556	-0.174481	-0.110014	0.137409	0.184428	0.310404	0.158337	-0.273786	-0.0282751	-0.145632	-0.0768072	0.0520379	0.189653	-0.223243	0.200565	-0.047335
0.44756	0.242258	0.0152068	-0.31775	-0.298015	-0.224496	-0.248601	-0.286275	-0.0891457	-0.310645	-0.0720835	-0.176334	-0.233561	-0.356483	0.006859	-0.0316338	-0.256672	0.117815
0.204623	0.21901	0.116314	0.276023	0.0942128	-0.0456666	-0.123336	0.305897	-0.161971	0.0731194	-0.0651724	-0.361666	-0.279908	-0.255818	-0.124453	-0.0969182	-0.276254	-0.217686
0.421214	0.330299	0.375812	0.365313	0.420323	0.124916	0.19729	0.164925	0.106909	0.206941	0.104357	0.0994549	0.197925	0.295264	-0.0990084	0.141767	-0.111506	0.00846547
0.809611	0.991309	0.834599	0.610326	0.509779	0.376297	0.3375	-0.0335578	-0.0792601	-0.0405152	-0.284847	-0.246731	-0.00547783	0.0192052	-0.11051	-0.294415	-0.282138	-0.327889
-0.135583	-0.08192	0.0370934	0.101286	0.0392739	0.847209	0.645108	0.801348	0.849131	0.51224	0.222464	0.265611	0.0722227	-0.231268	-0.338484	-0.551505	-0.190739	0.386514
t test
levene
ZT	16	Neuron	83
0.0260229	0.354745	0.248209	0.0593682	0.17711	0.379795	0.237206	0.335028	0.193554	0.111886	0.0508636	0.0128952	0.00927379	0.11069	-0.0294014	0.171584	0.0335875	0.253932
0.043656	0.0835138	0.0786583	-0.0227679	0.327926	0.253428	0.293908	0.347526	0.373908	0.273859	0.234632	0.272068	0.183767	0.137756	0.0964781	-0.0177614	0.416316	0.260166
0.171906	0.412079	0.00793564	-0.113034	0.0186529	0.151397	0.0546017	0.13159	0.36108	0.116192	-0.0191011	0.10199	-0.0122031	0.0767235	0.138516	0.223647	0.316239	0.281138
0.150386	0.16927	0.147899	0.106515	0.327404	0.655251	0.815965	0.146466	0.689423	1.07191	0.985541	0.855232	0.952039	0.909758	0.565016	0.653603	1.00745	0.654786
-0.362827	0.164704	0.231945	0.124917	0.126536	0.289744	0.180516	0.428336	0.93074	1.04557	1.03464	0.655474	0.547801	0.843134	0.611582	0.615005	0.544476	0.270638
0.385892	0.265875	-0.18631	0.149324	0.249966	0.2512	0.558852	0.548423	0.151446	0.133586	0.309988	0.177062	0.19121	0.249894	0.233985	0.0334525	0.0684428	-0.0329748
0.32047	0.00384528	0.892322	1.05558	0.640039	1.28112	1.31736	1.24245	0.682321	0.374352	0.100543	0.234713	0.439741	0.190349	0.0329328	0.14374	-0.101236	-0.0614426
0.0540527	0.276367	0.282274	0.216763	-0.241837	0.677928	0.976028	0.770143	0.665591	0.240755	-0.0333104	0.0594929	0.239657	-0.0325651	0.058223	0.0141699	-0.0577643	-0.705315
t test
levene
ZT	16	Neuron	84
0.285254	-0.416789	-0.441832	-0.538246	-0.196949	-0.335686	-0.126227	-0.100769	0.289015	-0.106276	-0.318013	-0.15054	0.0219425	-0.259535	-0.350278	0.0204628	-0.121242	-0.0167831
0.0270219	-0.534474	-0.29424	-0.415573	-0.31092	-0.252016	0.0679003	-0.261541	-0.0273668	-0.0663632	0.101317	-0.166897	0.0595075	0.217193	0.14639	-0.229447	-0.230489	-0.00185894
0.10716	-0.182168	-0.351879	-0.256614	-0.296505	0.0939672	-0.132688	0.0262202	0.0909959	-0.266367	-0.0421317	0.0747032	0.0367397	-0.0434792	0.056938	-0.363345	0.125827	0.317681
0.247443	-0.097412	-0.164948	-0.315232	-0.0748773	0.490641	0.268967	-0.212508	0.254737	0.717106	0.903118	0.725439	0.866476	0.327717	0.0754006	0.467466	0.708742	0.715588
-0.519823	-0.65477	-0.193327	-0.452537	-0.19005	-0.170557	-0.0439805	-0.311485	0.487635	0.438749	0.245616	0.0171838	-0.290304	0.27248	0.323288	0.142117	0.1167	-0.133878
0.275316	0.00180367	0.012659	0.135804	-0.0869898	-0.164399	0.542222	0.80951	0.0559361	-0.226738	-0.343631	-0.126404	0.326271	0.262069	0.063992	-0.301326	-0.479351	0.0589342
-0.100024	0.320083	0.560436	0.229406	-0.0403416	0.301718	0.339536	0.125421	0.701778	0.274516	0.0288719	-0.593123	-0.376959	-0.167157	-0.412109	-0.485512	-0.6288	-0.490895
0.354184	0.281725	-0.932687	-0.303927	-1.16497	-0.412645	-0.526012	-0.00642627	-0.0557792	0.0892589	-0.628623	-0.498456	0.15211	0.0351635	0.339149	-0.190171	0.346493	-0.58291
t test
levene
ZT	16	Neuron	85
0.143539	-0.179663	-0.149746	-0.0683844	-0.0865918	-0.0787628	0.0193537	0.101621	0.183443	-0.17207	-0.145312	0.111972	0.165025	0.0874658	-0.123728	-0.253605	0.0764496	0.0639286
0.159846	-0.106668	-0.0532093	0.0109753	-0.0740168	-0.093071	-0.0164072	-0.0395299	-0.0191525	0.0593932	0.0341119	-0.0992463	0.205989	0.0296396	-0.0594245	-0.0458382	-0.167938	-0.111417
-0.140683	-0.210847	-0.0234731	-0.0647074	-0.121747	0.163944	0.05638	0.162539	-0.0178861	-0.20352	0.0164784	-0.331068	0.158416	-0.130774	-0.314539	-0.326805	0.0396272	0.0842573
0.182699	0.133871	0.0612909	-0.240797	0.0545196	-0.0155502	-0.0313562	-0.813829	-0.102331	-0.147521	-0.0789203	-0.311982	0.0649486	0.0173942	0.0598546	-0.120323	-0.102014	-0.11656
-0.00618759	-0.117036	0.0101318	0.082387	0.00230795	-0.108437	0.0284747	-0.338639	-0.315886	-0.235735	-0.284593	-0.436096	-0.0776734	-0.161526	-0.267909	-0.0761075	-0.418899	-0.121132
0.103849	0.159185	0.255913	0.326925	0.271485	0.257648	0.333037	0.182481	0.390045	0.312986	0.115846	0.246415	0.12891	0.356135	0.345697	0.0164904	-0.345211	0.0655227
0.316882	0.69571	0.480723	0.818582	0.579119	0.49601	0.564718	0.526286	0.285243	0.327108	0.392011	0.269659	0.241411	0.441278	0.355877	0.214825	0.283059	0.142665
0.0310399	-0.196993	-0.0817249	-0.315984	-0.567041	-0.276738	-0.130005	-0.109762	-0.305766	-0.0929126	-0.103345	-0.0141406	-0.18777	-0.195068	-0.153576	-0.367144	-0.189232	-0.489851
t test
levene
ZT	16	Neuron	86
-0.0419955	-0.0392048	0.20997	0.100785	0.129093	0.0153372	0.155095	-0.0342349	0.0300483	-0.0799962	-0.0102106	0.0742528	0.00919097	0.090939	-0.058941	0.0129667	0.103755	0.247935
0.0419697	0.167933	0.165091	0.144806	0.155355	0.170729	0.350641	0.394996	0.190837	0.0791895	0.2434	0.106376	0.0653382	0.152081	0.127848	0.0500611	0.324751	0.100582
0.16431	0.135456	0.180299	0.083963	0.142647	0.251106	0.243504	0.213167	0.18651	0.189142	0.319107	0.246217	0.442821	0.314848	0.342897	0.187377	0.592774	0.450981
-0.0199901	0.523194	0.328444	0.295527	0.447158	0.623294	0.406261	0.0704	0.26416	0.251896	0.0935388	0.0872563	0.19694	0.406329	0.404339	0.28344	0.431953	-0.00692021
-0.128787	0.143138	0.263669	0.0639451	0.0345089	0.30505	0.216309	-0.0347829	0.226919	0.0101671	-0.112558	-0.312558	0.0982291	-0.016719	0.266721	-0.0611361	-0.17754	0.0426045
-0.11842	0.356032	0.49997	0.632791	0.54573	0.207344	0.170707	0.754739	0.595478	0.583001	0.333684	0.318393	0.42563	0.471051	0.510148	0.456029	0.287987	0.52134
0.0594705	0.269175	0.600389	0.0716042	0.163636	-0.0283123	-0.282287	-0.367808	-0.228418	-0.30791	-0.178043	-0.123886	0.239099	0.0788262	0.305679	-0.193473	-0.191539	-0.0847237
0.0441871	0.154427	0.188364	0.0776093	-0.341053	-0.09269	0.144132	-0.108386	-0.262682	-0.218803	-0.316921	-0.747223	-0.694046	-1.00779	-0.834457	-0.669348	-0.655537	-0.421514
t test
levene
ZT	16	Neuron	87
0.285953	-0.164481	0.0461678	-0.0091302	0.05662	-0.0718187	-0.190785	-0.239891	-0.0421304	-0.234427	-0.189622	-0.186487	-0.143806	-0.25665	-0.208894	-0.257346	-0.244248	-0.13296
0.132409	-0.137549	-0.220441	-0.135793	-0.241204	-0.349745	-0.19373	-0.241254	-0.295594	-0.243298	-0.236119	-0.390841	-0.0280973	-0.25979	-0.184045	-0.323686	-0.253737	-0.26187
0.0347435	-0.0136819	-0.31004	-0.268117	-0.271438	0.0194595	-0.17333	-0.146866	-0.044613	-0.207791	-0.219685	-0.076321	-0.282892	-0.00887569	-0.108147	-0.463527	-0.132108	-0.171699
0.273036	0.60969	0.225917	0.371673	0.31196	0.427064	0.17456	0.421968	0.233536	0.0110696	0.501666	0.261528	0.228855	0.290658	0.439745	0.300514	0.139315	0.272884
0.00642422	0.153014	0.0744289	0.121106	0.0124666	0.137737	-0.284999	-0.0262463	0.240472	0.257404	0.149513	0.121264	0.00369196	0.118567	0.156055	0.0501817	0.0960936	-0.0894235
0.261934	0.228251	-0.0142712	-0.0383951	-0.0127187	0.267712	0.124465	0.223104	0.0686544	0.00944868	0.000940951	0.150344	-0.0059734	-0.0111055	-0.0734317	-0.0595954	-0.0305341	-0.20199
0.372433	0.609005	0.376652	0.419624	0.709924	0.319667	0.332675	0.387449	0.338705	0.158694	0.0238553	0.111081	0.245039	0.327117	0.234239	0.471112	0.534968	0.491208
0.0767195	0.228287	0.166896	0.0713894	0.259323	0.163335	0.186205	-0.0690504	-0.106562	-0.0494928	-0.173932	-0.0599328	-0.273055	-0.380618	-0.49724	-0.342929	-0.328339	0.357892
t test
levene
ZT	16	Neuron	88
0.327876	-0.503122	-0.15295	-0.0811184	-0.158736	-0.787316	0.0768776	-0.434697	-0.0233766	-0.360862	-0.185907	-0.00113908	0.0919299	-0.0820061	-0.0321752	-0.254707	0.168491	-0.0537525
0.403207	-0.289759	0.0359385	0.0593283	-0.714059	-0.5768	-0.4473	-0.629607	-0.63807	-0.311485	-0.5016	-0.874135	-0.387938	-0.0314311	-0.0831239	-0.316207	-0.66724	-0.919428
-0.130845	-0.537446	-0.0615054	0.224346	-0.341781	-0.0170406	0.0218408	-0.0694734	-0.0725639	-0.116438	0.163242	0.135009	0.216024	0.0894	-0.16727	-0.804897	-0.237876	-0.404847
0.113881	0.0294924	-0.19787	-0.126337	0.266979	0.295699	0.386469	-0.228872	0.0673111	-0.0829331	-0.0673727	-0.10119	0.162872	-0.151445	0.175541	0.250654	0.0548771	-0.043226
-0.119722	-0.0331931	-0.126011	0.114003	-0.0748888	0.254665	-0.0680551	-0.057321	-0.286614	-0.117463	0.0886142	-0.189217	-0.153442	-0.25622	0.00182606	0.0570496	-0.00345194	0.0587163
-0.0875566	0.445936	0.343316	0.371186	0.452512	0.381544	0.262005	0.526205	0.683078	0.713781	0.312246	0.361517	0.357863	0.310722	0.387235	0.319719	0.341071	0.232899
0.0310371	-0.0944067	0.04137	0.165049	0.133467	0.0200427	-0.0767015	-0.115944	-0.394323	-0.390144	-0.0766134	-0.20429	-0.0650269	-0.268225	-0.0315613	-0.0791833	-0.12114	-0.234979
0.116396	0.0119015	-0.146234	-0.219729	-0.208078	0.644256	0.378506	-0.167758	-0.171574	-0.379194	-0.444592	-0.32575	-0.708666	-1.01003	-0.825156	-0.974002	-0.689365	0.283607
t test
levene
ZT	16	Neuron	89
-0.0214411	0.166097	0.273793	0.332513	0.535585	0.308539	0.14596	0.297365	0.6174	0.117195	0.160908	0.61427	0.375391	0.189565	0.160778	0.0776655	0.0605291	0.167987
0.0903824	0.0918333	0.277428	0.243159	0.494186	0.473856	0.560066	0.438713	0.325051	0.435216	0.836166	0.333776	0.511681	0.405501	0.469186	-0.0193833	0.131543	0.331129
-0.191202	-0.192253	-0.111126	-0.382567	-0.271644	-0.171366	0.0149793	-0.0848216	0.0132069	0.00239459	-0.129888	-0.208471	-0.162144	-0.20177	0.00779836	-0.325567	-0.0743297	-0.0289386
0.102627	0.21348	-0.0210332	0.170041	-0.0395679	-0.133079	-0.129144	-0.0571697	-0.0598301	-0.095559	-0.0299735	-0.121423	-0.205762	-0.0215954	-0.080531	-0.23764	-0.116152	0.00656733
0.340091	0.358041	0.345874	0.265823	0.386854	0.397607	0.536292	0.266981	0.323512	0.356562	0.310312	0.242812	0.124736	0.163269	0.400059	0.536467	0.582828	0.364872
0.125087	-0.0230855	-0.083544	-0.160051	-0.118405	0.149174	-0.104118	-0.0525311	0.00137879	0.107982	0.168705	0.180002	0.0437362	0.24265	0.262723	0.200398	0.0606254	-0.0985183
0.381119	0.368474	0.0465753	0.211498	0.36073	0.107236	0.246125	-0.0721705	-0.00085597	-0.167093	0.00170811	-0.258785	0.103069	-0.138005	-0.162593	-0.294661	-0.318082	-0.16685
0.0253043	-0.00916325	0.0789831	0.0387165	-0.160581	0.370329	0.419084	-0.0662506	-0.0481119	0.231771	0.123402	0.272423	-0.0267262	-0.11304	0.097864	-0.125852	-0.0728271	-0.0142628
t test
levene
ZT	16	Neuron	90
-0.163208	-0.447653	0.210394	0.203097	0.280305	-0.157707	0.455453	0.178999	0.389934	-0.0582458	-0.395212	-0.0978955	-0.235389	-0.514855	-0.267727	-0.335784	-0.0377049	-0.0288244
0.0429987	-0.30416	-0.212004	-0.430961	-0.132606	0.186643	0.329896	0.0864133	0.255591	-0.0514078	-0.171989	-0.125045	0.11743	-0.340745	-0.785419	-0.501395	-0.291815	-0.00888751
0.167128	0.109139	-0.159617	-0.678778	-0.423019	0.00556155	0.140691	0.172151	0.0305106	-0.0762836	-0.332563	-0.305492	-0.123534	-0.00097378	-0.148996	-0.417913	-0.0640288	0.0641895
0.146361	0.00271168	-0.0775411	-0.113705	0.314193	0.309903	-0.057101	-0.33484	0.0162857	0.175276	0.422488	0.284416	0.320933	0.043264	-0.0123749	-0.0678431	0.255452	-0.0538198
-0.194584	0.136116	-0.0232607	-0.0916592	0.0177145	-0.0115027	-0.304275	-0.164142	-0.168843	-0.177943	-0.232943	-0.577553	-0.430813	-0.170189	0.097868	-0.157731	-0.391203	-0.379353
-0.0501512	0.19714	0.120163	0.307488	0.25453	0.213504	0.0287936	0.428481	0.0123409	0.0937351	0.107829	0.244618	0.21027	0.186296	0.350206	-0.322181	-0.346725	0.172853
0.881958	0.0600249	0.0430813	0.45968	0.583259	-0.0564209	-0.0146298	-0.307252	-0.143056	-0.172044	0.0863692	-0.154988	-0.147235	-0.178822	-0.0929235	-0.201489	-0.0930481	-0.177411
-0.0324927	-0.142462	-0.189192	0.00621714	-0.110019	0.079897	0.307602	0.138358	-0.0215247	0.186097	0.00730289	-0.117215	-0.125857	-0.125728	-0.377624	-0.355308	-0.168839	0.187135
t test
levene
ZT	16	Neuron	91
0.22509	0.024775	0.156969	0.0609241	0.048365	0.0760478	0.0778451	0.16157	0.149914	-0.183809	0.075724	0.128052	0.140495	0.0980744	0.11914	0.139395	0.19192	0.0974544
0.173114	-0.00431753	-0.034133	0.102312	0.159928	0.073286	0.222219	0.181092	0.243282	0.010527	0.182966	-0.0493846	0.152583	0.04721	0.0591198	0.123246	0.111092	0.125345
0.128229	0.125209	0.148034	0.101981	0.0130562	0.124072	0.0584116	0.0566672	0.0597978	0.0709453	0.227373	0.238959	0.0291577	0.326287	0.0802345	-0.105689	0.111553	0.22534
-0.159504	0.115299	-0.0899752	-0.106765	0.115709	-0.131522	0.176037	0.00957196	0.0109959	0.0737041	-0.0462303	0.0243487	-0.103589	-0.00800708	-0.108273	0.0491049	-0.0542214	-0.229769
0.0021183	0.0562827	-0.00647698	0.010436	-0.0767023	-0.0277688	0.0553618	0.171513	0.11176	0.356606	0.399357	0.393388	0.306293	0.0991617	0.331049	0.242734	0.27653	0.0251063
0.0592739	-0.0275136	-0.0645513	-0.125547	-0.0918275	0.0362782	-0.0185107	0.150433	-0.0120836	-0.045923	-0.210765	-0.0554319	0.0207752	-0.231778	0.0430552	-0.185858	-0.144077	-0.283548
-0.233579	-0.335956	-0.309933	0.245347	0.0371733	-0.0556226	0.167598	0.283838	0.39337	0.218187	0.0201094	-0.46878	-0.0730869	0.0352091	-0.156907	-0.32178	0.181443	0.0640455
0.0625132	-0.0190122	0.0596574	0.510788	0.40197	0.332105	0.487297	0.780379	0.604107	0.238725	0.248148	0.102578	0.131332	0.317003	0.211529	0.164282	0.250245	0.00440727
t test
levene
ZT	16	Neuron	92
0.0144742	0.332284	0.15338	0.153352	0.128646	0.138745	0.22046	0.245022	0.170435	0.080644	0.268913	-0.0189868	0.0951896	0.150981	-0.0641323	0.17925	0.112347	0.0651098
0.0496756	0.0860755	0.187861	-0.00989342	0.371589	0.327428	0.186138	0.380102	0.0893534	0.195609	0.244986	0.387978	0.182718	0.125641	-0.0159327	0.0249973	0.200443	0.35619
0.243133	0.120954	0.142065	0.029636	0.0128208	0.219398	0.0206148	0.231895	0.232253	0.0249274	0.146109	0.138306	0.0352954	0.134241	-0.0731517	0.0642642	0.126058	0.157487
-0.0715587	-0.157729	-0.206101	0.0606884	0.14597	0.183778	-0.0771049	0.346014	-0.038444	0.065318	0.21165	0.184585	-0.0308937	0.10053	0.0155875	0.115342	0.080818	-0.0321134
-0.260261	-0.165445	0.0445975	-0.204385	-0.273269	0.00193979	-0.0443032	0.0829407	0.651562	0.429529	0.260338	0.196998	0.0251665	0.287951	0.371618	0.142495	0.416467	0.203909
0.50667	0.0788381	-0.117483	-0.123813	-0.271372	0.00898634	0.0979138	-0.292445	-0.199016	-0.366743	-0.16115	-0.3327	-0.194086	-0.327089	-0.355319	-0.370523	-0.517676	-0.49582
-0.0539956	-0.0607906	0.0214319	0.529973	0.344158	-0.0336823	0.336442	0.528324	0.331309	0.122338	0.377391	-0.243977	0.0677347	0.294178	0.0995549	0.402543	0.404053	0.24964
0.078157	-0.130505	-0.233594	-0.00580031	0.172748	-0.137323	-0.031197	0.212424	-0.000980855	-0.325207	-0.335302	-0.303534	-0.181587	-0.0820798	-0.119037	-0.235901	-0.172593	0.0187887
t test
levene
ZT	16	Neuron	93
0.117103	0.101184	0.343346	0.169747	0.149013	0.32336	0.182188	0.247037	0.315258	0.341927	0.213491	0.143179	0.116115	0.0873672	0.358699	0.110459	0.29018	0.317814
0.103388	0.164269	0.132963	0.0496376	0.341793	0.277363	0.364553	0.285824	0.422537	0.225018	0.284807	0.212284	0.492928	0.250606	-0.0891786	-0.107562	0.218185	0.31695
0.311454	0.35463	0.120066	0.228359	0.108632	0.0116062	0.116053	0.283058	0.196851	0.139117	0.393373	-0.004134	0.264047	0.152969	0.158507	0.124824	0.331427	0.265735
0.385134	0.237824	0.404933	0.263028	0.36225	0.485737	0.383525	-0.0455199	0.194885	0.644517	0.520541	0.324562	0.324184	0.068426	-0.0587381	0.216638	0.0546857	-0.168793
0.0607267	-0.000123096	-0.0727083	-0.103708	0.0406964	-0.0945594	-0.284399	-0.0699207	0.388545	0.201031	0.471247	0.104337	0.132316	0.218545	0.173372	0.280023	0.363691	0.185318
0.189106	-0.194759	0.217773	-0.117265	-0.272304	0.54814	0.427521	0.14463	-0.125352	0.0265436	-0.14916	0.440653	-0.00219397	-0.0428053	-0.243104	-0.531265	-0.196127	-0.2732
0.193024	0.133433	0.367948	0.593097	0.972857	0.604731	0.616125	0.619637	0.657033	0.356455	0.154344	0.255329	0.523099	0.548072	0.434168	0.349138	0.44785	0.173373
0.101108	-0.0622061	0.302226	0.413362	-0.205125	0.221669	0.259034	0.12371	-0.251153	0.154623	0.104608	-0.00956356	0.112609	-0.0317579	0.124087	-0.012407	-0.028624	0.203832
t test
levene
ZT	16	Neuron	94
-0.146162	0.0625127	0.0211273	0.137716	0.25184	0.119289	0.207308	0.324942	0.232757	0.195487	0.0689447	0.135208	0.333524	0.132583	0.136705	0.0764343	0.249164	0.235055
0.0726705	0.0170917	0.218394	0.0419535	0.139495	0.323234	0.177687	0.213155	0.250598	0.380437	0.312622	0.199451	0.0924784	0.193957	0.0619799	0.116914	0.164832	0.32519
0.306926	0.269359	0.119047	0.109581	0.194197	0.247956	0.028835	0.0258637	0.152131	0.368685	0.182825	0.208565	0.251436	0.1261	0.335381	0.26233	0.200709	0.352142
0.262647	0.139509	0.394273	0.243724	0.231034	0.354235	0.311694	0.123791	0.285393	0.493956	0.515918	0.571027	0.246835	0.162911	0.182342	0.382443	0.0450499	0.0394309
-0.185167	-0.166809	-0.0857511	-0.299848	-0.0890188	0.175939	0.0367889	0.613453	0.46767	0.552289	0.648707	0.614558	0.321785	0.500933	0.419845	0.428487	0.580087	0.170219
0.0465976	-0.0745413	-0.0932998	-0.265165	-0.258109	0.391394	0.206314	0.167467	-0.124586	-0.0921119	-0.0950402	0.108318	0.196402	0.167241	-0.0679247	-0.265736	-0.298475	-0.193538
-0.153098	0.0576033	0.103634	0.720699	0.453759	0.367978	0.865792	0.661491	0.583405	0.316144	0.0875072	0.198225	0.340562	0.575806	0.35	0.190765	0.250533	-0.00535444
-0.230126	-0.18503	0.11881	0.11357	-0.0218698	0.200527	0.0411158	0.259358	0.146205	0.217129	0.0268042	0.0885948	0.273236	0.435901	0.37231	0.253246	0.0816129	0.139654
t test
levene
ZT	16	Neuron	95
0.115246	-0.059694	0.233068	0.0567958	-0.0354154	0.275029	0.320096	0.193898	0.270246	0.0663017	-0.0130162	0.0649521	0.085084	-0.0393522	0.00798165	-0.00110422	0.118921	0.138183
-0.0455591	-0.266904	-0.133609	-0.259675	0.0266945	0.209205	0.32311	0.182634	0.0838664	0.193426	0.060184	0.128617	0.132671	0.113927	-0.190305	-0.170762	-0.0309517	0.23454
0.262628	0.146599	0.0613861	-0.0809063	-0.0358929	0.27723	0.194156	0.151456	0.342612	0.193081	0.294547	0.186088	0.162178	0.326154	0.128614	0.101803	0.195271	0.358915
0.0684987	0.0336595	0.131988	0.368789	0.282213	0.747082	0.652613	0.319946	0.493783	0.595636	0.437841	0.466973	0.479012	0.458449	0.456813	0.364858	0.237191	0.363866
0.0479336	-0.108801	0.10578	0.0216639	0.0911659	0.0795521	0.0426948	0.48993	0.278568	0.293499	0.428412	0.0789444	0.371255	0.481582	0.22975	0.225746	0.176344	0.222538
0.0852169	0.0861249	0.0663011	-0.0533376	0.177461	0.0440259	0.134051	0.13606	0.0857979	0.210245	0.0491928	0.141762	0.0381064	0.121872	0.0692557	-0.0325013	-0.0596681	-0.00442367
-0.0150713	0.826736	0.67239	0.790251	0.9032	0.516483	0.351683	0.50517	0.475202	0.306264	0.238828	0.598437	0.321599	0.553108	0.772311	0.733498	0.539927	0.499954
-0.077871	-0.0212452	0.402135	0.452433	0.264672	0.242103	0.533462	0.302359	0.258321	0.262314	0.318711	0.150266	0.0814893	0.0239692	0.0421751	-0.15364	0.0529846	0.293351
t test
levene
ZT	16	Neuron	96
0.458732	-0.11416	0.0678872	-0.11786	0.0176993	-0.156997	-0.10487	-0.0136327	-0.039975	-0.279604	-0.245806	0.00711508	-0.0776605	-0.0169034	-0.0113695	-0.146123	-0.24378	-0.243019
-0.066023	-0.235044	-0.112725	-0.13817	-0.138437	-0.151128	0.270876	0.0101913	-0.115169	-0.104554	-0.0589847	-0.360244	0.101368	0.138198	0.129389	-0.110768	-0.146152	0.148253
0.0792237	0.0719554	0.195363	0.158181	0.0425276	-0.0646703	-0.194472	0.0088201	-0.050835	-0.0718537	0.489978	0.131377	0.141302	0.257207	-0.163651	-0.220988	0.151073	0.0434158
0.105995	-0.143331	-0.0587185	-0.188742	-0.331904	-0.152448	-0.197742	-0.401544	0.331798	0.271526	0.0202241	-0.144602	0.00904517	-0.159619	-0.0897219	0.125589	-0.292372	-0.0974776
0.122876	-0.146363	-0.0363064	-0.16658	0.0405006	-0.158232	-0.114594	0.551258	0.870822	0.782114	0.659661	0.499527	0.594894	0.714944	0.705947	0.338684	0.55839	0.277295
0.345059	-0.299552	-0.4845	-0.520845	-0.673583	-0.16959	-0.0395689	-0.45894	-0.493646	-0.28914	-0.323149	-0.0358265	-0.29408	-0.317789	-0.530603	-0.431798	-0.271164	-0.371505
0.222313	-0.0673672	-0.0012124	0.563429	-0.0795227	0.165804	0.132173	0.286541	0.011383	-0.198908	-0.0214265	-0.281479	0.0359894	0.254628	-0.0302953	0.147755	-0.0440724	-0.18062
0.186986	0.0226089	0.0231553	0.252252	0.119981	0.142507	0.49876	0.184904	0.231475	-0.00251474	-0.182308	-0.1585	-0.0524136	0.0232455	-0.021579	-0.113685	-0.0354508	0.222054
t test
levene
ZT	16	Neuron	97
-0.00278588	0.0855521	0.474562	1.11774	1.14347	1.02616	1.18532	0.784673	0.851866	0.660305	0.529171	0.608468	0.226651	-0.0575384	0.283325	0.379244	0.607645	0.523092
-0.533022	-0.274464	-0.344388	-0.81716	0.28531	0.358278	0.547786	0.399346	0.244508	-0.0130035	0.267664	-0.0365788	0.251648	-0.195684	-0.812505	-0.627357	0.0136608	0.278723
0.261541	0.0358123	-0.616533	-0.999853	-0.741018	-0.455165	-0.139786	0.0769443	0.0133381	-0.675712	-0.97591	-0.982141	-0.446659	-0.0111623	-0.0814143	-0.234828	-0.191499	0.160145
0.127829	-0.335967	0.127696	0.416276	0.541411	0.862405	0.445516	-0.21509	0.295255	0.504757	0.804282	0.220174	0.145301	0.195139	0.421506	-0.0349058	0.119229	0.173985
0.0741231	-0.0271098	0.100415	0.441474	0.358998	0.264838	0.169302	0.0944715	0.143818	-0.10164	-0.188963	-0.233316	-0.250972	0.0613001	0.175365	0.153848	-0.449404	-0.0960907
0.252799	0.285954	0.566134	0.631699	0.529346	0.071426	0.22674	1.01031	0.93223	0.696871	0.546962	0.949812	0.824058	0.743723	0.499861	0.413077	0.62412	0.688106
-0.251185	0.159688	0.309531	0.0933659	0.0446512	-0.104418	0.0611757	-0.167586	-0.214712	-0.234467	0.183082	0.20228	0.112239	0.293385	0.251185	0.377747	0.142682	0.150291
0.171668	-0.130288	-0.270205	0.0546105	0.000705706	-0.101844	0.11881	-0.147953	-0.00597997	-0.33525	-0.231311	-0.379309	-0.613845	-0.709268	-0.742198	-0.526015	-0.639299	-0.126468
t test
levene
ZT	16	Neuron	98
0.17145	-0.299926	0.170248	0.362153	0.573271	0.555809	0.718546	0.762807	0.51896	0.683361	0.0990809	0.187594	-0.227747	-0.3304	-0.313841	-0.255964	-0.176403	-0.21637
0.097559	-0.317648	-0.343451	-0.610408	0.240718	0.219202	0.458685	0.65607	0.647196	0.270268	0.278197	0.242843	0.33889	0.401995	-0.198392	-0.150812	0.030031	0.145337
0.221679	0.0867885	-0.468275	-0.743384	-0.778567	-0.419659	-0.626375	-0.426234	-0.332589	-0.696346	-0.796312	-0.822112	-0.64027	-0.357543	-0.439366	-0.293689	-0.281949	-0.186727
0.166356	0.264873	0.0731121	0.285755	0.304897	0.281508	0.476057	0.259132	0.260384	0.168507	0.450714	0.256212	0.298511	0.0837701	0.597049	0.244224	0.233172	0.269119
0.213057	-0.11799	0.0802367	0.283112	-0.0427313	0.0416609	0.132643	0.2325	-0.168232	-0.32579	-0.216336	-0.265237	-0.295288	-0.265784	-0.157751	-0.117155	-0.166896	-0.248165
0.160092	0.131364	0.267434	0.267218	0.382564	0.175106	0.188927	0.166735	0.192853	0.523073	0.475635	0.280758	0.197188	0.21786	0.41904	0.557251	0.30754	0.281328
-0.497022	0.0869155	-0.234499	0.156868	-0.230172	0.0257017	-0.145603	-0.34881	-0.467706	-0.412528	0.00616873	-0.0283232	0.0431932	-0.0666297	-0.0240724	-0.039108	-0.0298633	-0.0998035
-0.0187874	0.0765692	-0.27604	-0.280552	-0.177156	0.436296	0.219993	-0.29962	-0.266198	-0.119706	-0.290118	-0.677015	-0.866751	-1.07929	-0.954371	-0.853694	-0.82656	0.0429062
t test
levene
ZT	16	Neuron	99
0.0679635	-0.654387	-0.406439	-0.260726	-0.362232	-0.670397	-0.398884	-0.718865	-0.384493	-0.75642	-0.446324	-0.184356	-0.336581	-0.559291	-0.21276	-0.763926	-0.0735123	-0.123349
0.181069	-0.550147	-0.241386	-0.192195	-0.487184	-0.31353	0.0333894	-0.526363	-0.540595	-0.380798	-0.170938	-0.59922	-0.0374853	0.00454276	-0.583582	-0.522615	-0.71118	-0.537127
0.260782	-0.341761	-0.207027	-0.426742	-0.363803	0.325622	0.180115	-0.112903	-0.103444	-0.389575	-0.031909	-0.201063	-0.1193	-0.025325	-0.0416463	-0.459287	-0.112687	-0.113765
0.184918	0.117328	-0.115497	0.0366708	0.0252004	-0.0145392	-0.105987	-0.262299	0.150534	0.223182	0.592342	0.21295	0.111915	0.0476003	0.0707796	0.172998	0.231195	0.216891
0.0528955	0.337538	0.154874	0.263017	-0.108226	-0.0332216	-0.064812	-0.147073	-0.483926	-0.550794	-0.405601	-0.576538	-0.477312	-0.417688	-0.547958	-0.548717	-0.55405	-0.555321
0.0914393	0.465344	0.56393	0.219004	0.287943	-0.0356672	-0.240418	0.297033	0.0465227	0.079353	-0.0114297	0.206305	-0.153946	-0.0490663	-0.192013	-0.198495	-0.269677	0.014035
0.0164986	0.117352	0.0636289	0.528159	0.139703	0.505837	0.234838	0.054889	0.141289	-0.0634301	0.286462	0.0877661	0.286481	0.639781	0.346178	0.0532571	0.109334	0.0110688
-0.119267	-0.307482	-0.0263743	-0.22382	-0.334556	-0.0140403	-0.194	-0.259183	-0.125076	-0.184435	-0.358153	-0.353535	-0.026366	0.117787	-0.208802	-0.347113	-0.446983	0.386364
t test
levene
ZT	16	Neuron	100
0.0453117	-0.432444	0.127404	0.288489	0.0283607	0.176823	0.195347	0.293137	-0.0529431	0.22645	0.351009	0.220986	0.262311	-0.0397465	0.242114	0.222874	0.28063	0.0362286
0.0314378	-0.466975	0.0320499	0.0817626	0.0622079	-0.000383305	0.0885457	-0.0303846	-0.237331	0.260056	0.12687	0.393769	-0.202188	0.171211	0.347986	0.450464	-0.266168	0.268226
-0.0496189	-0.721407	-0.0792931	-0.115836	0.0297307	-0.858197	-0.0347676	-0.23225	-0.160261	-0.0988516	-0.269042	-0.255759	0.0598716	-0.640953	-0.0641065	-0.101932	0.103528	-0.289991
0.588642	0.876306	0.0880872	0.38656	0.517216	0.341658	0.240299	0.67816	0.501437	0.557408	0.396638	0.784429	0.402196	0.125734	-0.143282	0.23692	0.0989517	0.353825
0.213821	-0.157701	-0.428857	0.0336147	0.117637	0.199302	0.0492912	0.386913	0.458937	0.0876592	0.195692	0.244154	0.353088	0.26161	-0.141244	0.0187936	0.120853	-0.108784
-0.0841543	-0.34715	-0.237699	-0.189361	-0.305428	-0.0813308	0.248	0.30478	0.436597	0.513764	0.139117	0.264863	-0.206589	0.00235442	-0.0052879	0.135826	0.307518	0.437683
-0.22865	-0.266618	-0.340288	-0.158389	-0.0399008	-0.152076	-0.0427229	0.0969368	-0.0732029	-0.05509	-1.1767	-0.14734	-0.31965	-0.229009	-0.114369	-0.134014	-0.0285159	-0.263913
0.0641663	0.0733082	-0.103276	0.132637	0.0369694	0.104668	0.0963277	0.193983	0.398869	0.0925028	0.227776	0.00390365	0.0732159	0.177061	-0.264192	0.366618	0.157546	0.329862
0.178879	-0.102386	0.395176	0.356759	0.32764	0.26772	0.323833	0.0997872	0.497165	0.55219	0.759248	0.60424	0.756348	0.770138	0.720692	0.631159	0.899718	0.994541
t test	0.152238	0.224447	0.953752	0.988294	0.561372	0.618463	0.33895	0.403565	0.201672	0.995919	0.285606	0.742659	0.905491	0.878728	0.316667	0.448764	0.485907
levene	0.284447	0.589455	0.727716	0.931554	0.493237	0.452781	0.624918	0.274326	0.46742	0.293099	0.31197	0.200678	0.364242	0.525432	0.572411	0.69711	0.157699
ZT	16	Neuron	101
0.189557	-0.271432	0.728042	0.672547	0.187899	0.384571	0.390814	0.280492	0.337602	0.331059	0.587864	0.485717	0.512588	0.111127	0.324758	0.392738	0.569813	-0.0843845
0.284345	-0.0867847	0.641731	0.704326	0.399053	0.281943	0.37363	0.310952	-0.0927746	0.246022	0.552944	0.326274	-0.0443983	0.20661	0.211748	0.328984	-0.307122	0.276216
-0.00725691	-0.389315	0.86661	0.620361	0.50014	-0.410021	0.255471	0.234995	0.240434	-0.0245108	-0.335326	0.368275	0.235068	-0.470816	-0.194824	0.0781606	-0.132651	-0.08554
0.435566	0.691457	-0.338375	0.450336	0.693461	0.315538	-0.121942	0.573721	0.596863	0.396653	0.274182	0.510609	-0.142035	-0.152376	-0.675037	-0.0127157	-0.0691093	0.244517
0.0234334	-0.27124	0.0360589	0.160532	0.066057	0.3335	0.170473	0.402788	0.322767	0.329783	0.697465	0.592512	0.743104	0.255789	0.0332129	0.269566	0.0746163	-0.153333
-0.130686	-0.281883	0.0399664	-0.135696	-0.122398	0.179565	0.713568	0.775859	0.959438	0.954645	0.280988	0.264215	-0.165941	0.363669	0.367767	0.402783	0.896955	0.683169
-0.143972	-0.427161	-0.447193	-0.299677	-0.204677	-0.158129	-0.086419	-0.228015	-0.250451	0.17956	0.0414186	0.326094	0.656971	0.326689	0.0853253	0.260709	0.175861	0.316197
0.145006	-0.0325316	0.062474	0.238835	0.446191	0.0663792	0.181762	0.0380119	0.109559	0.0129978	0.137023	0.0897852	-0.313776	0.061875	-0.236794	0.128115	-0.160408	0.233967
0.154035	-0.396854	0.38631	0.246411	0.499728	0.215391	0.160063	0.0547767	0.071646	0.414191	0.315363	0.186329	0.208517	0.0214579	0.200421	-0.0246434	0.266592	0.315751
t test	0.0590329	0.505923	0.175788	0.182207	0.793702	0.269992	0.179514	0.290436	0.0854276	0.167337	0.00949632	0.572374	0.819081	0.478363	0.264992	0.780939	0.426116
levene	0.6289	0.0535535	0.121391	0.236611	0.653037	0.652894	0.352198	0.193363	0.620145	0.329927	0.622264	0.0429764	0.562849	0.275694	0.837535	0.146823	0.588228
ZT	16	Neuron	102
-0.220241	-0.54784	-0.0233583	-0.474529	-0.608534	-0.409062	-0.159458	-0.286797	-0.63817	-0.651232	-0.656759	-0.605705	-0.432207	-0.120904	-0.19546	-0.612509	-0.588196	-0.110432
-0.0120958	0.102761	0.554956	0.0930441	-0.268756	-0.140772	0.00491994	-0.26885	0.26932	0.175717	0.0259422	-0.206886	-0.173389	0.128051	0.134497	-0.249502	-0.132058	0.493211
0.170763	0.917716	1.31014	0.610603	0.312755	0.358396	1.07987	0.669633	0.322927	0.314166	0.58492	0.847266	0.747136	0.994357	1.04688	0.516218	0.284621	0.204012
0.186999	-0.133968	0.195471	-0.135016	-0.0100033	0.162884	0.0914844	0.277222	-0.149628	-0.00513238	-0.0814293	-0.0392624	-0.0448434	-0.198712	-0.497689	-0.233166	-0.30076	-0.291382
0.0767323	-0.0024286	-0.105778	-0.0332749	-0.23933	0.0335411	0.156422	0.131113	0.259582	0.449328	0.138316	0.36966	0.153223	0.335303	-0.0970739	0.00771348	0.0416757	0.191912
-0.130957	-0.133018	-0.230518	-0.217309	-0.353044	-0.422844	-0.302386	0.0321107	0.0410899	0.0576726	-0.377409	-0.0610843	-0.395896	-0.238016	-0.265797	-0.271598	-0.197671	-0.254969
-0.32966	-0.733702	-0.620267	-0.719666	-0.562952	-0.614095	-0.704634	-0.313592	-0.607906	-0.754481	-1.4083	-0.84943	-1.16016	-1.07378	-0.994608	-1.01222	-1.01563	-1.08833
-0.0611263	-0.49514	-0.786326	-0.539691	-0.669303	-0.73186	-0.77636	-0.654966	-0.333783	-0.402746	-0.508452	-1.00598	-0.873135	-1.0026	-1.34571	-0.525366	-0.867452	-0.230052
0.100794	-0.438612	-0.377334	-0.749292	-0.826015	-0.417164	-0.570531	-0.497761	-0.629133	-0.364061	-0.0609994	-0.2951	0.0984564	0.0621209	0.248196	0.0214973	0.108812	0.199018
t test	0.438015	0.946487	0.187494	0.0228191	0.128689	0.597816	0.61617	0.361581	0.499265	0.250997	0.385953	0.313631	0.658129	0.431214	0.148647	0.10773	0.655995
levene	0.0950965	0.0555708	0.0481265	0.101923	0.142172	0.050686	0.113095	0.00772354	0.0308841	0.0846773	0.0342571	0.0350665	0.0511185	0.0413762	0.134482	0.0583811	0.092405
ZT	16	Neuron	103
0.137743	-0.305334	0.0378397	0.393858	-0.0150707	0.176771	0.475352	0.0748261	-0.0973128	-0.148983	0.113891	0.246243	0.0666931	-0.0864408	0.122967	-0.0461387	-0.22394	-0.694842
0.415678	0.267887	0.616958	0.578748	0.59771	0.250293	0.49354	0.428266	-0.0439674	0.165889	0.523777	0.818986	0.588108	0.182222	0.364574	0.47025	-0.238696	0.0330389
-0.181022	-0.481642	-0.357786	0.373323	0.262888	-0.0101823	0.416579	0.170193	0.376277	0.158918	0.17685	0.12827	0.18144	-0.297026	0.262229	0.363085	0.293545	-0.0617339
0.0720216	0.453599	0.370627	-0.0786423	0.195558	0.50924	-0.0949047	0.335199	0.178329	-0.0531489	0.0966495	0.124343	-0.0471505	-0.0246172	-0.529535	-0.0991389	-0.305135	0.0276019
0.384273	0.0955776	-0.451492	0.0458023	0.307516	0.496692	0.427462	0.686137	0.650182	0.742096	0.77215	0.781881	0.554414	0.478798	0.119283	0.228136	0.168649	0.156931
-0.342737	-0.0378004	0.115227	0.092049	-0.329163	-0.262522	0.167575	0.389024	0.404486	0.290853	-0.206583	0.182418	-0.110715	-0.248377	-0.192092	-0.371662	0.287569	0.00414377
-0.0273439	-0.663219	-0.318404	-0.461081	-0.594755	-0.0136359	-0.509861	-0.718485	-0.61006	-0.365663	-0.207412	0.196323	-0.187438	-0.0796025	-0.0525057	-0.173837	-0.177021	-0.061477
-0.180913	-0.515503	-0.144074	-0.0342517	0.268891	0.417215	0.415915	0.397153	0.334274	0.291263	0.375726	0.372267	0.1201	0.228044	-0.57108	0.348755	-0.0101507	0.137993
0.0237015	-0.91172	-0.651935	-0.210815	0.0443568	-0.484886	-0.368747	-0.486765	-0.435622	0.121318	-0.29034	-0.234293	-0.0814824	0.238107	0.0976915	-0.324939	-0.046805	0.154667
t test	0.144978	0.464614	0.752824	0.745572	0.553583	0.432666	0.544618	0.759562	0.467737	0.436779	0.0834871	0.501212	0.934847	0.594113	0.939907	0.598455	0.588638
levene	0.0765647	0.173354	0.52744	0.52428	0.360981	0.465901	0.367205	0.18397	0.808756	0.379626	0.75724	0.858346	0.88206	0.597636	0.367852	0.921919	0.58893
ZT	16	Neuron	104
0.0943539	0.189158	-0.00998485	0.0284419	-0.0494852	-0.0374989	0.0157112	0.150876	0.257014	0.136208	0.102113	0.172578	-0.00468931	0.119764	0.0455287	0.255544	-0.0428587	0.319621
0.133818	0.00909882	0.158502	0.293147	0.262368	0.0474676	0.261671	0.148005	0.303018	-0.0674663	0.159319	0.156813	0.240264	0.354069	-0.0106321	0.0612732	0.364026	0.19913
0.077799	0.30423	0.135051	0.114359	0.192353	0.252159	0.08975	0.103569	0.273183	0.0745334	0.281934	0.000854913	0.0946527	0.0512736	0.0580817	0.0949962	-0.0899366	-0.0301511
0.158265	0.29791	-0.0707929	-0.010546	0.28547	-0.124077	-0.242337	0.195506	-0.00233467	0.134529	0.0633313	0.0422581	-0.105063	-0.214882	-0.602393	-0.198087	-0.147942	-0.207401
0.249342	0.125876	0.0946266	0.269295	0.000917612	0.116809	0.268963	0.3099	0.369756	0.143435	0.210876	0.223095	0.266801	0.33915	-0.0476358	-0.00301546	0.289285	0.00346487
0.129427	0.0733519	0.405984	-0.00386486	-0.155341	-0.0304146	-0.158296	-0.156913	-0.00145003	-0.296471	0.0759334	0.0675225	-0.0512147	-0.070344	-0.0460783	-0.203813	-0.196514	-0.110014
-0.031426	-0.0371229	-0.12801	-0.226034	-0.0734895	-0.0305802	-0.214589	-0.021551	-0.144406	-0.260818	-0.200493	0.106681	0.00340266	-0.301185	-0.166915	-0.127018	-0.0907233	-0.100362
0.104807	-0.415749	-0.215383	-0.18139	-0.14849	-0.204961	-0.362585	-0.101655	-0.0898215	-0.125525	-0.131225	-0.123375	-0.270617	-0.327613	-0.371953	-0.157748	-0.365306	0.0741803
0.265436	-0.0362563	-0.0960737	-0.175086	-0.196318	-0.0543918	-0.239591	-0.208761	-0.310765	-0.333294	-0.324129	-0.350519	-0.172736	-0.136359	-0.072245	-0.167716	-0.188637	-0.107718
t test	0.358953	0.167236	0.106386	0.105829	0.0198761	0.031048	0.217054	0.496585	0.0146509	0.173161	0.155712	0.066108	0.111248	0.00375168	0.00935825	0.0434516	0.0625979
levene	0.096863	0.0801841	0.071814	0.0859261	0.483607	0.0363807	0.0654268	0.0191927	0.00858892	0.0960844	0.228089	0.102495	0.0144753	0.247535	0.17483	0.131221	0.154282
ZT	16	Neuron	105
0.301738	-0.152889	-0.234644	0.378844	-0.0311505	0.115972	-0.01735	0.121827	-0.0378052	0.406626	0.644182	0.329816	0.763066	-0.351566	-0.217903	0.0563227	0.58897	-0.18177
0.535172	0.720788	0.106806	0.520323	0.476656	0.527583	0.751674	0.824221	0.151856	0.654256	0.67013	0.622477	0.492312	0.55367	0.714887	0.958497	0.523713	0.620951
0.0496009	-0.531186	-0.0732669	0.331081	0.669454	-0.0862001	0.059101	0.189236	0.0303174	0.124373	-0.0239209	-0.084093	0.134558	0.100315	0.0713852	0.261804	0.347877	0.17703
0.383538	0.586628	0.825734	0.213736	0.82028	1.0459	0.451571	0.73639	0.483477	0.343623	0.630234	0.7029	0.415102	0.596019	0.408511	0.452235	0.318831	0.584901
0.310109	0.00837082	-0.044803	0.0466599	0.317183	0.678385	0.719538	0.969175	1.04957	1.05896	1.02056	1.12111	1.09899	1.23119	0.620277	0.881185	0.734837	0.803832
-0.583678	-0.472238	-0.317105	-0.197842	-0.645133	-0.614527	-0.109873	0.0535355	0.153166	0.0830869	-0.224556	0.0947277	-0.368542	-0.188128	-0.158657	-0.00080115	0.235897	0.270866
0.052279	0.0737203	-0.425453	0.231876	0.106065	0.183651	0.243046	0.183492	0.334516	0.453931	0.159308	0.226656	0.193478	0.351638	0.438955	0.700057	0.448568	-0.0268976
-0.304747	0.164063	0.313356	0.558305	0.478188	0.353078	0.846436	0.843186	0.915351	0.768292	0.659293	0.289075	-0.119545	0.167455	0.375543	1.02704	0.44739	0.720423
0.549516	0.705333	-0.102542	0.415892	0.61435	0.826521	0.631341	1.00263	0.706796	1.16515	1.42575	1.25683	1.32134	1.05776	1.53222	1.13993	1.48784	1.13962
t test	0.918003	0.452111	0.386741	0.405413	0.375583	0.169102	0.0438305	0.149834	0.0339186	0.0746375	0.0865619	0.209449	0.27322	0.221198	0.0278822	0.0296942	0.121167
levene	0.530659	0.81677	0.334727	0.844198	0.473329	0.837668	0.656804	0.79288	0.914023	0.634371	0.643556	0.339053	0.374038	0.637669	0.547593	0.660534	0.689515
ZT	16	Neuron	106
-0.145142	0.0301311	0.103642	0.272254	-0.096731	0.0719111	-0.0224586	0.120019	-0.0953977	0.097257	0.139176	0.151638	-0.0295698	0.142346	0.248853	0.210273	0.227677	0.239402
0.0890277	0.0600405	0.24962	0.199413	-0.123485	-0.0298699	-0.0383972	0.135714	0.0638603	0.113928	0.0869159	0.150304	0.210333	0.113952	0.222469	0.165222	0.146507	0.392718
0.21917	0.190641	0.022471	0.0780568	-0.0075972	0.0626453	-0.0806295	0.0261559	0.0420067	-0.0878724	0.0782477	0.0509869	0.0934579	0.184055	0.0394894	0.10165	0.0774101	0.153771
0.182887	0.282825	0.301002	-0.0440469	0.0139127	0.0731677	-0.132772	0.190075	-0.304708	-0.0384645	-0.17986	-0.155995	-0.124064	0.0124781	-0.451319	-0.448702	-0.513685	-0.403378
0.100118	0.170099	0.00290864	0.0336792	0.264758	0.500583	0.211481	0.26396	0.336818	0.226786	0.252316	0.307384	0.227698	0.406598	-0.0901992	0.0525069	0.0168989	-0.129743
-0.00965193	-0.319589	0.00846349	0.0207089	-0.291938	-0.00612536	-0.283252	0.036237	-0.029018	-0.148082	-0.118321	0.0273398	-0.415009	-0.168838	-0.355224	-0.191573	-0.0551447	-0.147169
0.123083	-0.527297	-0.360326	-0.251912	-0.570605	-0.219869	-0.107103	-0.0636849	-0.512257	-0.498305	-0.917348	-0.183125	-0.551495	-0.222844	-0.197895	-0.0812001	-0.153433	-0.384131
-0.122848	-0.73807	-0.322731	-0.401736	-0.299199	-0.52222	-0.220268	-0.101783	0.19158	0.0551657	-0.131495	-0.330673	0.108046	-0.295462	-0.592274	0.218033	-0.462883	0.276665
0.134086	-0.406461	-0.4114	-0.840496	-0.744434	-0.362146	-0.741608	-0.446489	-0.789394	-0.766617	-0.580874	-0.55027	-0.110255	-0.152449	-0.138473	-0.0775995	-0.213596	-0.0862516
t test	0.134646	0.281035	0.193109	0.028263	0.314895	0.0362848	0.585736	0.16094	0.138338	0.122804	0.23634	0.213681	0.495268	0.0643953	0.425798	0.102222	0.497257
levene	0.0364178	0.128114	0.159376	0.0891698	0.158053	0.380274	0.394756	0.0759715	0.145971	0.0793123	0.105181	0.0975576	0.0739538	0.0540797	0.221769	0.0905283	0.0372769
ZT	16	Neuron	107
0.202175	-0.110924	0.183526	0.00241886	-0.101989	0.300075	0.368445	0.405637	0.160057	0.117314	0.368944	0.313033	0.191098	0.117658	0.328885	0.0950046	0.270825	0.2089
0.309032	-0.283659	-0.107264	0.0539626	-0.134186	-0.255245	0.202718	-0.00604128	-0.190394	0.0518806	-0.0342534	-0.21498	-0.279435	0.0424867	-0.166724	-0.262767	-0.501468	-0.299501
0.158052	0.123781	0.344069	0.234901	0.261656	-0.00422874	0.360762	0.266433	0.346204	0.264081	0.337318	0.189946	0.449155	0.159377	0.40764	0.289354	0.231189	0.21011
0.667979	0.728372	-0.195525	0.253644	0.423674	0.33389	0.00275651	0.585245	0.545746	0.216454	0.308069	0.322483	0.121287	0.00194095	-0.60009	0.199505	-0.0601489	0.272914
0.144744	-0.235844	-0.328368	-0.230744	0.288739	0.308984	0.327108	0.566311	0.645288	0.518868	0.434808	0.574208	0.571327	0.496482	-0.0383005	0.0619053	0.178772	-0.0989318
-0.0277206	-0.555783	-0.430069	-0.413948	-0.863293	-0.550281	-0.194719	-0.12049	0.157535	0.323567	-0.251011	-0.0612059	-0.626541	-0.378751	-0.392369	-0.144038	0.130807	0.0773521
-0.0194922	-0.128771	-0.518153	-0.491269	-0.287587	-0.239821	-0.558946	-0.418058	-0.315736	-0.0533762	-0.496138	-0.521574	-0.610092	-0.237943	-0.0729509	-0.425859	-0.311469	0.232808
0.140653	-0.274163	0.183153	-0.0187907	0.101431	0.314491	0.0872294	0.279091	0.24479	-0.0928547	0.129335	-0.175828	-0.268699	0.0175093	-0.425774	-0.383847	-0.345479	-0.253936
-0.0442816	-0.597433	-0.574051	-0.571663	-0.525688	-0.425088	-0.264129	-0.142975	-0.313286	-0.323948	-0.421586	-0.321852	-0.282403	-0.101928	-0.129464	-0.193495	-0.312279	-0.0884435
t test	0.0512955	0.0250144	0.0298841	0.114324	0.180823	0.32105	0.926316	0.843338	0.619414	0.37311	0.27458	0.141311	0.176163	0.044241	0.038249	0.0578588	0.193391
levene	0.32785	0.120463	0.226614	0.0872081	0.0441095	0.202883	0.144219	0.160405	0.499789	0.094336	0.0953009	0.0939229	0.735011	0.262121	0.345012	0.119355	0.532928
ZT	16	Neuron	108
-0.135188	0.0715535	0.0469001	-0.00770175	-0.0445155	-0.0528591	0.112274	-0.0980333	0.0323344	-0.158423	-0.0674131	0.0760803	-0.052557	0.00320186	-0.0530018	0.221238	-0.0404232	0.0695623
-0.037485	0.0912868	0.217168	0.235253	0.104529	0.0557427	0.135833	0.120728	0.177401	0.0673218	-0.0540605	0.0293405	0.135632	0.0395278	0.0623426	0.130367	0.216316	0.139427
0.201781	0.426463	0.236939	0.184393	0.102593	0.135492	0.260282	0.1517	0.120127	0.0268425	0.222665	0.166835	0.0654207	0.282639	0.165899	0.154832	0.110963	-0.142279
0.207799	0.259462	0.29324	0.111632	0.146197	0.293294	-0.000284313	0.0237896	-0.0296958	0.000598223	-0.0347758	0.0721495	0.0496338	-0.0701388	-0.329142	-0.33248	-0.240545	-0.105073
0.173755	0.15202	0.0524003	0.0494636	0.107947	0.331049	0.195769	0.246335	0.33693	0.39259	0.264267	0.377281	0.582762	0.378144	0.127106	0.18022	0.0777771	-0.0678587
-0.0420077	-0.341236	-0.0317583	-0.0479048	0.00481917	-0.126595	0.111444	0.0251111	0.315656	0.246273	0.123323	0.0900562	-0.159019	-0.11938	-0.137391	-0.0260414	0.000630012	-0.210159
-0.0630389	-0.0861391	-0.29799	0.0656626	-0.224613	0.058139	-0.0616349	0.360628	0.0940682	-0.377736	-1.06604	-0.41499	-0.370547	-0.187002	0.174524	0.0882781	0.0886386	0.0488761
-0.104676	-0.389524	-0.394161	-0.277991	-0.201956	-0.326277	-0.0782951	-0.254724	0.462982	0.232507	0.0842192	-0.49783	0.0382603	-0.432588	-0.926835	0.113774	-0.41516	0.338281
0.31131	-0.0344329	0.138657	-0.0704863	-0.214789	0.0873755	-0.00486874	0.0716552	-0.146053	0.233959	0.448194	0.276772	0.96449	0.698358	1.03826	0.885269	1.03929	1.08857
t test	0.703331	0.776219	0.694473	0.295195	0.943168	0.797696	0.856733	0.280733	0.863078	0.674839	0.742587	0.576558	0.944021	0.813711	0.414608	0.807074	0.622274
levene	0.40949	0.592744	0.628297	0.838843	0.918237	0.384524	0.914115	0.844193	0.518688	0.366309	0.533063	0.311952	0.230329	0.179679	0.684253	0.38447	0.379175
ZT	16	Neuron	109
0.0715657	-0.0699107	0.00798328	0.0900056	0.00116831	0.138269	0.145094	-0.0635656	-0.0839032	-0.127288	0.0687877	-0.0181475	0.0263142	-0.118488	-0.00499972	-0.0604298	-0.039501	-0.0437473
0.0372834	-0.0129676	0.195415	0.130688	0.235705	-0.00414878	0.124018	-0.0113926	0.0708518	0.256191	0.136453	0.270146	0.00384212	-0.0172385	0.115851	0.011868	0.00288633	0.156226
0.120989	0.0728842	0.418943	0.0671178	0.218302	-0.0557776	0.40544	0.483137	0.198816	0.0313668	0.161541	0.308171	0.399804	0.00591347	0.58671	0.489661	0.243888	0.213128
-0.167342	-0.311118	-0.979065	0.0896733	0.0601892	-0.75622	-0.544595	0.13237	-0.108492	-0.207269	-0.569722	-0.528975	-0.599502	-0.455273	-1.02717	-0.180663	0.148811	0.283129
0.314099	-0.207326	0.269989	0.205592	-0.225324	-0.0111007	0.0145361	0.0316186	-0.00521218	-0.467436	-0.100133	0.0970857	0.134499	-0.00624939	-0.350272	-0.248097	-0.091406	0.100256
-0.428445	-0.550973	-0.517624	-0.668342	-0.684756	-0.482544	-0.490418	-0.408805	-0.303662	-0.295322	-0.678593	-0.722138	-0.538171	-0.0439064	-0.015782	-0.327986	0.0664862	-0.0696507
0.0043395	0.441889	0.304324	0.366836	0.318589	0.487179	0.534439	0.976092	0.63503	-0.0155539	-0.806904	-0.0172537	0.264974	-0.0293495	-0.0623778	-0.290401	-0.541042	-0.848661
0.271659	-0.00686882	0.660162	0.847572	0.783303	0.725462	0.714469	0.217283	0.475374	0.00739186	0.0603253	0.211742	0.8568	1.12841	0.580478	0.699626	0.76832	0.0303422
-0.412894	-1.08761	-0.874702	-0.62003	-0.236635	-0.766936	-0.046099	-0.493323	-0.124552	0.0501407	-0.608803	-0.657532	-0.489821	-0.475849	-0.675176	-0.787122	-0.86425	-0.631336
t test	0.326964	0.868794	0.670666	0.661763	0.7616	0.49854	0.508898	0.448426	0.581296	0.154298	0.56136	0.883202	0.913813	0.714358	0.750094	0.94273	0.666825
levene	0.446246	0.136774	0.449153	0.350648	0.167305	0.2699	0.360051	0.796233	0.631571	0.154006	0.290787	0.162465	0.744751	0.197954	0.368741	0.396753	0.599184
ZT	16	Neuron	110
-0.0638508	-0.0146152	-0.0399493	0.25892	0.10119	-0.0299128	-0.0318093	0.224172	-0.13172	-0.0595554	0.21541	0.215087	0.387868	-0.0341682	-0.0248079	0.189421	0.0541531	0.026913
0.0132377	0.00542087	-0.0819822	0.0604131	-0.0258803	-0.0395388	0.165907	0.0799643	-0.222698	0.19888	-0.146003	-0.0173051	0.0958939	0.0648929	0.100266	0.103794	0.0244399	0.238041
0.00186179	0.0751282	-0.0559464	0.173808	0.203335	0.0427504	-0.0415366	0.120837	0.199971	0.110902	0.255774	-0.0885109	0.142156	-0.0983018	0.135922	0.056147	0.102677	-0.30524
0.238362	0.2238	0.103327	-0.00364288	0.209496	0.343529	0.0979626	0.161918	-0.071725	-0.026048	-0.0524268	-0.084211	-0.0231231	-0.0591089	-0.176347	0.122459	-0.307713	-0.125139
0.158783	-0.0490829	0.0203292	0.122178	0.302163	0.414877	0.386831	0.47818	0.617874	0.630383	0.521389	0.657564	0.572876	0.66269	0.59617	0.377893	0.30318	0.197933
-0.317892	-0.410063	-0.188836	-0.0972523	-0.151021	-0.244009	0.0523194	0.123519	0.194062	0.259911	0.0956583	0.168168	-0.296911	-0.0791682	-0.0647536	-0.094117	0.171982	0.214942
0.310049	-0.255528	-0.492591	-0.216921	0.110761	-0.00783916	-0.0425305	-0.113852	-0.105016	-0.0228941	-0.00218092	-0.145564	-0.150006	-0.119826	-0.12996	-0.141103	-0.0311373	0.193845
0.103188	-0.0230711	-0.144454	-0.110752	-0.00737687	0.141296	-0.277466	0.00255864	-0.163465	-0.0618627	-0.0202764	0.198649	-0.179526	-0.244166	-0.395123	-0.199025	-0.35777	-0.219393
0.161292	0.161928	0.0572057	0.00563392	-0.0242416	0.410493	0.139449	0.35752	0.0551799	0.183049	0.271419	0.317367	0.452401	0.753333	0.437576	0.238851	0.485181	0.390276
t test	0.289829	0.0827747	0.574202	0.874718	0.638087	0.845043	0.299753	0.813559	0.49553	0.533875	0.524503	0.716608	0.844774	0.908579	0.951466	0.872205	0.993793
levene	0.955904	0.735126	0.679242	0.654702	0.502409	0.921099	0.846899	0.543095	0.721638	0.631623	0.425897	0.130077	0.469713	0.289218	0.888874	0.443393	0.533821
ZT	16	Neuron	111
0.131411	0.109305	-0.617331	-0.332148	-0.311993	-0.454509	-0.535568	-0.52052	0.25642	0.0314929	0.456796	0.443931	0.493634	-0.0937964	0.172268	0.0794492	0.2968	0.0144364
0.486505	0.0210546	-0.731933	-0.705589	-0.405171	-0.249751	-0.303269	0.157932	-0.136821	0.232678	-0.0540435	0.0865995	0.179414	0.341554	0.118156	-0.235274	-0.411888	-0.0598317
0.0754716	-0.711901	-0.547347	-0.0674035	0.471833	0.0924381	-0.182842	0.147015	0.317231	0.256537	0.263744	-0.117501	0.221018	0.0203796	0.110589	0.274132	0.17757	0.263715
0.718046	0.900578	-0.442054	0.401305	0.735843	0.631317	0.0869067	0.815453	1.00481	0.476463	0.511423	0.842543	0.101468	0.0737788	-0.463838	0.430021	0.372715	0.879946
0.217792	-0.384802	-0.416854	-0.0694438	0.0113253	0.224087	0.811887	0.660347	0.938651	1.17693	0.990395	1.08961	1.22686	1.03164	0.284859	0.288345	0.206837	0.183308
-0.825162	-1.06116	-0.863688	-0.94693	-1.49334	-0.955573	-0.394321	-0.115807	0.0225754	-0.0249255	-0.698257	-0.397925	-0.964713	-0.542858	-0.402789	-0.416924	0.0519947	-0.197412
0.18125	-0.24111	-1.05659	-1.48129	-1.37873	-0.972495	-0.672956	-0.695069	-0.775974	-0.179734	0.56817	0.583431	-0.0104669	-0.185731	-0.147487	-0.322322	-0.199426	-0.492469
-0.0135952	-0.331643	-0.130493	-0.401639	0.24584	0.277503	-0.0907524	-0.103353	-0.130777	-0.203893	0.0648943	0.226892	-0.182792	-0.170464	-0.218485	0.169321	0.364022	0.549622
0.49009	0.449621	-0.00618652	-0.310208	0.0732866	0.866429	0.308156	0.717868	0.143568	0.333671	0.0206991	0.45639	0.372581	0.348288	-0.0327797	-0.156325	-0.222227	-0.310309
t test	0.237486	0.00159291	0.0216165	0.20537	0.407256	0.219411	0.850854	0.933859	0.731796	0.738534	0.374213	0.991092	0.738257	0.201457	0.410591	0.606173	0.736791
levene	0.352105	0.814496	0.536464	0.19313	0.186125	0.721586	0.361376	0.502277	0.953696	0.627953	0.634269	0.612824	0.858297	0.557688	0.816743	0.648243	0.758964
ZT	16	Neuron	112
-0.0497417	0.0859971	0.0127797	-0.10994	-0.118695	0.0151599	0.173009	0.0087883	0.107698	-0.0992365	0.206399	0.068675	0.10936	0.0274812	-0.2388	0.178624	0.126016	0.0478451
0.053618	-0.0746166	0.0743866	0.291937	0.0417754	-0.031988	0.182797	0.247703	0.135558	0.317297	0.0898585	0.0677005	0.167753	0.247711	0.207065	0.210764	-0.0882843	0.10415
0.0197857	0.0873034	0.0805376	0.0867966	0.137986	0.0182992	-0.0211084	0.167163	0.267269	0.10902	-0.0768959	-0.0706747	0.0930308	0.0191655	0.0605658	0.01629	-0.0088155	0.198977
0.648407	0.848148	0.334379	0.171931	0.473063	0.314319	0.283123	0.57189	0.521382	0.155849	0.338207	0.594465	0.243499	0.246695	-0.123363	0.260874	0.139313	0.531973
0.144708	-0.272016	-0.167017	-0.130679	0.275713	0.53267	0.26256	0.371532	0.415146	0.296934	0.321521	0.515433	0.493786	0.429901	-0.216707	0.191198	0.0615723	0.0695913
-0.0956418	-0.403023	-0.167974	0.087606	-0.352604	-0.438861	0.0577269	0.29926	0.408189	0.329195	-0.119406	0.0384809	-0.3	0.0189328	-0.121552	0.0562756	0.21553	0.277489
-0.378222	-1.04308	-1.25031	-1.04969	-0.927749	-1.02706	-0.995193	-0.720695	-0.874031	-0.529073	-0.956632	-0.416113	-0.891678	-0.536362	-0.200907	-0.382335	-0.537347	-0.213639
-0.00794644	-0.512406	-0.531433	-0.364972	-0.400685	-0.531503	-0.45264	-0.56785	-0.345547	-0.334534	-0.003948	-0.354202	-0.668182	-1.07809	-1.13535	-0.478779	-0.879136	-0.109838
0.43326	-0.599212	-0.563481	-0.620633	-0.689991	-0.230545	-0.42074	-0.18831	-0.341481	-0.22019	-0.0218504	-0.314417	-0.284102	-0.117294	0.133002	-0.158157	0.0158969	0.0858418
t test	0.169193	0.100377	0.145976	0.176077	0.216566	0.297722	0.720135	0.777753	0.575943	0.509791	0.655172	0.285021	0.374882	0.12422	0.481393	0.240327	0.842469
levene	0.189767	0.325578	0.374589	0.158271	0.282789	0.421971	0.32472	0.286494	0.603522	0.777208	0.540245	0.285783	0.507978	0.824784	0.96962	0.829883	0.550618
ZT	16	Neuron	113
0.075906	-0.0786362	-0.0419462	0.238315	0.178648	0.387331	0.215793	0.751907	0.46955	0.457711	0.57009	0.734065	0.89111	0.31233	0.551482	0.335858	0.79366	0.122036
0.101188	-0.0957919	0.290141	0.364286	0.587001	0.315431	0.679352	0.42597	0.0616124	0.388419	0.557026	0.614647	0.103422	-0.0227466	-0.00818547	0.172169	-0.250186	0.0872742
0.477126	-0.238161	0.209134	0.15918	0.136072	-0.469263	0.16296	0.294731	0.305272	-0.169308	-0.104762	-0.130802	0.21412	-0.699291	-0.182721	-0.145271	0.0191513	-0.241406
0.62429	1.16959	-0.254056	0.362428	0.86005	0.31355	-0.239606	0.570956	0.75401	0.509196	0.689901	0.846334	0.145841	-0.125232	-0.921758	0.0739355	0.00928529	0.70329
0.0530481	-0.0649843	0.0126843	-0.0216242	0.0508383	0.314074	0.455782	0.770236	0.730295	0.854079	0.825007	0.911279	0.863477	0.619247	0.163456	0.402526	0.16039	0.215642
-0.615676	-0.532562	-0.335362	-0.59494	-0.739324	-0.951846	-0.122492	0.156856	0.315731	0.317639	-0.349043	-0.322163	-0.661526	-0.194505	-0.0334399	-0.444027	0.109614	0.0629825
0.379899	0.0883216	-0.398966	0.355646	0.257063	0.375481	0.422952	0.354374	0.865992	1.15378	0.489311	0.45275	0.881243	0.495429	0.46742	0.397908	0.501092	0.268863
-0.0208058	0.358525	0.448286	0.411306	0.244039	0.417218	-0.322918	0.327104	0.0379469	-0.4147	0.0950292	-0.162346	-0.568071	-0.320153	-0.186127	-0.335185	0.0023358	-0.104151
0.2906	0.459989	0.802857	0.626917	1.03303	0.952234	1.02263	0.417761	1.10668	0.846848	1.18193	1.3209	1.16843	1.00826	0.791584	0.740469	0.834887	0.9222
t test	0.872349	0.698548	0.727155	0.519399	0.886611	0.602853	0.0454715	0.0501425	0.180188	0.168915	0.167695	0.469581	0.881304	0.702786	0.91715	0.610691	0.67081
levene	0.601108	0.628543	0.804169	0.537505	0.685183	0.447693	0.302233	0.629282	0.435978	0.496338	0.202204	0.0777773	0.241369	0.425725	0.654578	0.838246	0.981653
ZT	22	Neuron	1
0.0867509	0.518094	0.503117	0.536817	0.327483	0.491508	0.372379	0.33523	0.111745	0.000749707	-0.000435757	-0.241643	-0.0957144	-0.275926	-0.169891	-0.161172	-0.0879103	-0.146616
0.0642865	0.607381	0.319256	0.300099	0.712751	0.692006	0.758415	0.57245	0.492865	0.165973	0.0627627	0.0029616	0.640205	0.0674637	0.148338	0.0419914	-0.344567	-0.218551
0.109773	0.189759	0.365058	0.170741	0.0865342	0.22925	0.15482	0.319451	0.165591	0.263022	-0.0863225	0.120012	0.0432117	-0.151356	-0.128556	0.0993202	0.19023	0.230814
0.155654	0.699659	0.47811	0.102807	0.0869531	-0.0449485	-0.240445	-0.186889	-0.0637271	-0.0723763	0.168756	0.11295	-0.233775	0.115298	0.0124967	0.0158837	0.210599	0.809621
-0.0340687	-0.0645327	-0.0169406	-0.103163	-0.36028	-0.268997	0.00769862	-0.411631	-0.465261	-0.576729	-0.352844	-0.449147	-0.471514	-0.239401	-0.405072	-0.623206	-0.576698	-0.128673
0.156536	0.936596	0.373108	0.0178696	0.314322	0.266827	0.0856843	0.101548	-0.0554515	0.0553684	0.630357	0.389057	0.137454	0.00726369	-0.0609914	-0.0699874	-0.008792	-0.12807
-0.0705074	-0.057071	0.0471801	0.0735191	-0.0195144	0.213249	-0.0654708	-0.170841	-0.181889	-0.106108	-0.018959	0.0206352	0.0578105	-0.0730116	-0.0696754	-0.150437	0.0136775	-0.0386472
0.145666	0.365072	0.0713462	0.224537	0.143698	0.641816	0.193418	0.0866266	0.134585	0.289186	0.403811	0.409149	0.446702	0.342254	0.211637	-0.0152955	0.149909	0.0902882
0.0884497	0.0235925	-0.102925	0.0769431	0.0482875	-0.0286612	-0.052444	0.0591316	0.105564	0.349096	0.225441	0.16001	0.153503	0.139181	0.377346	0.0056021	0.108208	0.176121
t test	0.0367072	0.0838341	0.265977	0.493336	0.157281	0.581939	0.997892	0.58906	0.709729	0.71682	0.83777	0.981216	0.24861	0.29982	0.0384616	0.225285	0.955048
levene	0.00113284	0.0183125	0.159272	0.088381	0.0119698	0.0555775	0.019533	0.0777274	0.0385989	0.0343159	0.0559324	0.0305552	0.0300107	0.0592794	0.283814	0.062548	0.0857733
ZT	22	Neuron	2
0.0565264	0.703853	0.574048	0.0972683	-0.021183	0.0559607	0.655821	-0.0176141	-0.126935	-0.160333	-0.346496	-0.439124	-0.0794878	-0.180376	-0.244193	-0.162847	-0.331326	-0.126178
0.248392	0.348166	0.0527734	0.33399	0.712144	1.11383	1.14605	1.0872	0.945669	1.19194	0.446524	0.397522	0.57736	0.490794	0.44471	0.236649	-0.0356327	0.110075
0.254019	-0.0870894	-0.325339	-0.0746872	-0.0130548	0.409529	0.0754061	0.378312	0.346035	0.4723	0.656485	0.267536	0.521564	0.36273	0.523143	0.38285	0.0432301	-0.0536345
0.537787	0.604883	0.242332	-0.0209924	0.186395	0.0178248	-0.139302	-0.288646	-0.0239547	0.205043	0.410618	0.0964946	0.080634	0.99419	0.59072	0.57764	0.615908	0.62463
-0.249994	-0.165224	-0.314818	-0.0995968	-0.00122533	0.0757822	-0.0115734	-0.283016	-0.448784	-0.242551	-0.501923	-0.265553	-0.320756	0.306097	-0.143507	0.133366	0.0702612	0.0155288
-0.199585	0.401814	0.0428737	0.0110178	0.119333	0.00941952	0.0609844	0.331087	0.246771	0.100022	0.391025	0.42802	0.137963	0.311328	0.288655	0.12713	0.146492	-0.130086
-0.203795	0.519948	0.00148881	0.187086	0.702178	0.416796	0.0507769	0.0177259	-0.127302	-0.321882	-0.098526	0.0299924	-0.127138	-0.239147	-0.174234	0.0810953	0.585072	0.664677
0.0531441	0.384152	0.353537	0.44545	0.256111	0.306883	-0.235372	-0.368856	-0.380877	-0.407144	-0.49199	-0.22791	0.343906	0.942462	1.0894	0.420327	0.143433	0.124187
-0.00208115	0.128821	0.104292	0.345255	0.0615775	-0.249574	-0.524244	-0.323289	-0.287309	-0.0982268	-0.0678875	-0.202666	-0.309668	-0.305051	-0.436133	-0.540067	-0.514863	-0.203724
t test	0.0660474	0.841899	0.468821	0.21492	0.255997	0.732873	0.98139	0.821065	0.886615	0.950684	0.740536	0.79828	0.198028	0.402984	0.557155	0.86818	0.67321
levene	0.7421	0.875912	0.657068	0.924669	0.546237	0.380537	0.230391	0.37244	0.301642	0.0770984	0.393443	0.360021	0.162021	0.054705	0.666629	0.519704	0.741943
ZT	22	Neuron	3
-0.00874528	0.943724	1.10386	0.833394	0.967995	0.682516	1.17896	0.656642	0.528293	0.282721	0.168596	-0.133654	0.206597	0.0767223	0.120441	-0.0175929	-0.00052668	-0.30221
0.168305	0.613361	0.197783	0.402716	0.853337	0.921958	0.994125	0.90863	0.510956	0.62113	0.128092	0.298573	0.816646	0.360454	0.341791	-0.0376882	-0.411718	-0.0497367
0.423939	0.136064	0.121325	0.0363193	0.284549	0.616816	0.474822	0.725077	0.59915	0.669315	0.395591	0.402928	0.816686	0.580977	0.315946	0.372945	0.803028	0.866446
0.169613	0.820307	0.5789	0.26943	0.228702	0.0314645	-0.137385	0.126604	-0.174864	0.10981	0.217019	-0.00979943	0.362947	0.333909	0.469888	0.226739	0.318615	0.543239
-0.286779	-0.0272203	-0.402829	-0.0740996	0.0797266	0.242955	-0.083393	-0.384741	-0.134493	-0.341825	-0.487311	-0.0344652	-0.108074	0.147325	-0.112534	0.233507	-0.0562936	-0.112759
-0.169454	0.338008	0.2459	-0.151153	0.0338079	0.0439316	0.281066	0.10383	0.142838	0.172272	0.540611	0.569179	0.279811	0.202646	0.2333	0.170844	0.286119	0.152775
-0.0715909	0.296116	-0.385253	-0.10726	0.54022	0.178494	-0.0347027	-0.0794314	-0.124051	-0.186807	-0.202374	-0.623301	-0.625737	-0.569449	-0.605686	-0.177997	0.355804	0.645249
0.422121	0.976632	1.22935	0.788873	0.57035	0.780974	0.239111	0.21021	-0.0432798	-0.0907179	-0.162762	-0.0250226	0.206157	1.07137	0.612976	0.252769	0.045799	0.0659494
0.237603	0.171376	0.353512	0.532654	0.362903	0.162123	0.219206	0.134379	-0.0451471	0.35324	0.472093	0.250357	0.0412746	0.0206819	0.441201	0.346421	0.380874	0.0620798
t test	0.0233943	0.263953	0.246694	0.0252924	0.044272	0.174834	0.313382	0.761923	0.590336	0.886606	0.885159	0.479267	0.39311	0.495743	0.612576	0.521133	0.487611
levene	0.25353	0.127606	0.15421	0.498534	0.355998	0.294082	0.362171	0.612287	0.396658	0.482527	0.52862	0.356836	0.4144	0.656985	0.41332	0.569759	0.406749
ZT	22	Neuron	4
-0.0710983	1.47073	1.45048	1.19363	1.17039	0.902694	1.027	0.964488	1.15765	1.24068	0.811505	0.338934	0.199593	-0.313382	0.151802	0.446533	-0.0207554	-0.0584816
-0.144933	2.06267	1.46363	1.09132	1.60902	0.744499	0.475536	0.101823	-0.199626	-0.188094	-0.206168	-0.348702	0.267386	0.0232576	-0.20379	-0.34932	-0.254043	-0.0476563
-0.104289	0.915692	0.658491	0.251928	0.0840964	0.409623	0.128675	-0.282227	0.238503	-0.0232757	0.149229	0.111665	0.023772	0.428578	0.684354	0.156667	1.07881	0.23379
0.597392	1.34642	0.624361	0.236531	-0.224284	-0.319	-0.911381	-1.08769	-0.78902	-1.28332	0.370428	-0.606745	-0.842922	0.18168	-0.71332	-0.756784	-0.428243	0.364109
-0.104183	0.544774	-0.170687	-0.255242	0.449609	-0.153019	-0.309643	-0.543588	-0.389395	-0.985656	-0.709289	-0.483336	0.0376664	0.578382	-0.126196	-0.382714	-0.517256	0.0660639
-0.404408	0.0530984	-0.238561	-0.388514	-0.113442	-0.282895	-0.183346	-0.351072	-0.422215	0.528804	0.847818	0.412549	0.173205	0.192599	0.313077	-0.0321472	-0.0530859	-0.172451
-0.119078	1.708	2.32919	1.36087	1.26768	1.48107	1.41386	0.933746	0.640612	0.603534	0.192179	0.186059	-0.120368	-0.181596	0.117265	0.28909	0.561126	0.501757
0.38491	2.01475	1.86211	1.11434	0.905199	0.874414	0.956038	0.927526	0.875175	0.504376	0.415669	0.626938	0.447437	0.568775	-0.0946754	-0.0735778	-0.238088	-0.132111
0.521952	0.966895	1.02826	0.601467	0.245866	-0.0894087	-0.151916	-0.15388	-0.278624	0.37691	0.334382	-0.0469835	0.0952892	-0.157942	-0.195856	0.0475056	-0.414751	-0.114783
t test	0.000279648	0.00850114	0.0520639	0.0461733	0.187978	0.45868	0.984861	0.90399	0.934993	0.36915	0.827152	0.858041	0.60299	0.696064	0.439964	0.662238	0.948079
levene	0.0973022	0.0277485	0.0457572	0.0588363	0.0486181	0.0529995	0.0896362	0.13971	0.127405	0.552497	0.471012	0.862412	0.8528	0.804627	0.793797	0.539942	0.597159
ZT	22	Neuron	5
0.228152	0.9248	0.892893	0.638606	0.9715	1.08936	1.51904	1.44592	0.876432	0.497415	-0.00222697	0.00590295	0.0183864	-0.327548	-0.379607	-0.243947	-0.367456	-0.62509
0.228284	0.49349	-0.439201	-0.0892252	0.583304	0.692214	0.805446	0.633807	0.275182	0.196619	-0.455224	-0.196871	1.01048	0.978012	0.853924	0.480991	-0.237058	0.0096944
0.336327	0.346552	0.329098	0.222959	0.340317	0.422157	0.595481	0.578776	0.457691	0.550069	0.447779	0.311582	0.427405	0.504922	0.404954	0.11735	0.509672	0.643147
0.479979	0.721756	0.502331	0.278907	0.502073	0.471314	0.303878	0.128968	0.251929	0.355884	0.481949	0.563376	0.524914	1.10689	0.977109	0.860335	0.907409	0.644499
0.254026	0.182109	-0.364892	-0.162675	-0.0138562	0.359768	0.189665	-0.404274	-0.43842	-0.27949	-0.685929	-0.278668	-0.717389	-0.21949	-0.238741	-0.325606	-0.346023	-0.361746
-0.248613	-0.12014	-0.219002	-0.439326	-0.237814	-0.420651	-0.291908	-0.233505	-0.121971	-0.100105	0.110383	0.153573	0.0767771	0.139548	0.0749129	0.136509	-0.0174351	-0.101916
-0.192981	0.259277	-0.412274	-0.385935	0.316485	0.248149	0.0506181	0.247833	0.117755	0.0880233	0.214894	0.0102483	-0.0550631	-0.193029	-0.209424	-0.311716	-0.103423	0.263377
-0.182932	0.4618	0.576991	0.609409	0.482079	0.679618	0.00796485	-0.0403532	-0.510499	-0.381038	-0.675612	-0.560339	-0.282324	0.593936	0.479439	0.276874	0.0822702	-0.0463942
0.244473	-0.0867105	-0.153055	0.21791	0.0978911	-0.159548	0.0757773	0.0477411	0.183333	0.302835	0.357243	0.260273	0.409296	0.285368	0.523608	-0.0333739	0.0533349	0.0820581
t test	0.137552	0.801494	0.859475	0.174486	0.175294	0.26105	0.506217	0.971466	0.948477	0.413173	0.50707	0.878154	0.340211	0.433814	0.895858	0.659049	0.673365
levene	0.454803	0.108301	0.258515	0.470601	0.289845	0.241433	0.191347	0.308743	0.431396	0.150044	0.490527	0.150066	0.0575027	0.0899127	0.320538	0.41186	0.310003
ZT	22	Neuron	6
-0.257072	-0.128202	-0.290084	-0.225025	-0.785212	-0.524592	-0.879795	-0.690289	-0.842834	-0.838026	-0.793553	-0.848141	-0.756172	-0.942039	-0.709547	-0.422232	-0.562814	-0.802494
-0.116566	-0.00825234	0.163686	-0.0372671	-0.195407	-0.324831	-0.577573	-0.989462	-0.801845	-1.19226	-0.645245	-0.716904	-0.414429	-0.621089	-0.421125	-0.359834	-0.135785	0.0941565
0.68788	0.292314	0.288855	0.213112	0.213739	0.191326	-0.0613017	-0.411194	-0.679627	-0.460913	-0.966688	-0.672301	-0.834701	-0.72315	-0.710308	-0.875415	-0.233563	0.000572504
0.259828	0.170592	-0.636332	-0.821174	-0.841934	-1.18199	-1.24044	-1.11551	-0.808823	-1.029	-0.745812	-1.15903	-1.2195	-0.395863	-0.833282	-0.836959	-0.478826	0.728824
0.249876	-0.038075	-0.138868	-0.0580175	-0.294235	-0.381029	-0.152884	-0.204286	-0.347586	-0.108205	0.0351324	-0.44768	-0.606082	-0.389377	-0.882985	-0.955804	-0.818783	0.268563
0.234638	0.254581	-0.203182	-0.276428	-0.0223821	-0.295405	-0.194932	-0.359613	-0.0867807	0.152759	-0.160788	-0.1124	-0.0792606	0.0487912	0.15415	0.00483925	-0.0901082	-0.181426
0.00715309	0.511437	0.225925	-0.330275	-0.402932	0.0112262	0.249077	0.6199	0.857614	0.880804	0.44256	0.624241	0.483424	0.436132	0.133909	0.0811605	-0.217037	-0.461746
-0.0128009	-0.123256	0.107759	-0.0263511	0.313292	0.457283	0.658416	1.02152	0.768447	0.740088	0.665287	0.246286	0.247123	0.283682	-0.369358	-0.192559	-0.0437971	0.0834286
0.196552	0.0309976	0.00726461	-0.10714	-0.169555	0.123538	-0.08543	-0.0203186	-0.291023	0.266431	0.0954306	0.254067	0.124008	0.00648671	-0.0335619	-0.0904671	-0.415596	-0.400431
t test	0.787356	0.173216	0.0264649	0.0303967	0.0746785	0.0825748	0.152863	0.122703	0.255537	0.105615	0.0554101	0.0368621	0.0462656	0.00425726	0.00381473	0.00166119	0.242304
levene	0.688863	0.756764	0.938358	0.372232	0.221709	0.176941	0.0778727	0.0799561	0.00909626	0.0211708	0.0352851	0.0342974	0.120359	0.15907	0.213196	0.977262	0.253016
ZT	22	Neuron	7
0.253872	0.161287	0.394393	0.353252	0.00831236	0.179528	0.428283	0.112654	0.0358387	-0.11003	-0.0560141	-0.118094	-0.169256	-0.0157865	-0.145672	-0.0599294	-0.214147	-0.395875
0.146625	0.138756	0.309007	0.298673	0.0193935	0.330072	-0.0240788	0.132695	0.172421	0.149242	0.184499	0.306836	-0.129447	0.109244	0.161385	0.300511	0.275064	-0.0894567
0.162973	-0.250335	-0.0503612	-0.0103279	0.197394	0.086744	-0.0603297	-0.269034	-0.0519391	0.152649	-0.238126	0.00981465	-0.107512	0.0520734	0.178101	0.158442	0.0507669	0.242673
0.103842	0.375677	0.280634	0.101706	0.0725532	0.177206	0.165168	0.221025	0.256559	0.172956	0.13839	0.00295717	0.115742	0.192803	0.17288	0.233515	0.329466	0.240532
0.188131	-0.0498199	-0.291923	-0.344699	-0.117631	-0.381554	-0.231307	-0.352961	-0.324412	-0.470065	-0.57633	-0.702611	-0.419058	-0.369056	-0.391997	-0.373824	-0.175039	-0.249549
0.0155911	0.311287	0.173001	-0.0131686	-0.212074	0.15987	0.0958044	0.148616	0.22018	-0.0348748	0.514475	0.0213958	0.00167362	0.144842	0.27056	0.010256	0.037938	0.180871
0.0553283	0.430637	0.0682311	-0.402623	-0.190973	0.118833	-0.0694128	0.0196382	0.129258	-0.108779	-0.0998838	-0.209085	-0.229712	-0.131258	-0.267639	-0.098765	-0.116061	0.13766
-0.239623	-0.465436	-0.189883	-0.222219	-0.38228	-0.21536	-0.193934	-0.163181	-0.512997	-0.442957	-0.190727	-0.243226	-0.128831	0.272871	0.288792	0.0790564	-0.0954444	0.227624
-0.0968975	-0.191282	-0.428849	-0.390898	-0.46659	-0.501866	-0.286786	-0.267181	-0.102051	-0.401774	0.120959	-0.0816792	-0.00817501	-0.495259	-0.253002	-0.3857	-0.0545913	-0.205958
t test	0.902383	0.744136	0.23105	0.0537596	0.525279	0.360408	0.225326	0.4099	0.0829499	0.455928	0.107858	0.0211919	0.373676	0.537787	0.413875	0.463659	0.574191
levene	0.0755661	0.0621373	0.0749826	0.275658	0.281305	0.446928	0.185159	0.219397	0.129405	0.134589	0.389836	0.880508	0.272627	0.196337	0.225547	0.588752	0.212896
ZT	22	Neuron	8
0.28996	-0.198856	0.0475899	0.0102781	-0.31083	-0.453292	-0.312436	-0.471717	-0.64811	-0.808923	-0.828303	-0.925245	-0.829004	-0.971195	-0.796775	-0.797577	-1.00899	-0.630619
-0.17584	-0.220463	-0.164286	-0.0490213	-0.0676425	0.0258384	-0.0977671	-0.16753	0.0601953	1.02131	0.174993	0.0636008	-0.0864542	-0.168595	0.0641403	0.0712348	-0.0717765	0.369824
-0.185382	-0.492702	-0.728017	-0.833923	-0.524041	-0.276508	-0.398296	-0.413134	-0.816518	-0.724057	-0.802141	-0.179122	-0.489672	-0.576375	-0.656344	-0.644182	-0.516687	0.349717
-0.0241974	0.305796	0.0326232	-0.353326	-0.141067	-0.0215452	-0.383153	-0.261721	-0.205737	-0.432586	-0.0227504	-0.508246	-0.346499	0.388897	0.107389	0.0192958	-0.091583	0.975343
0.208616	-0.1076	-0.0544101	-0.0113848	-0.153468	-0.469511	-0.154023	-0.601646	-0.563761	-0.506654	-0.379012	-0.790444	-0.830743	-0.524433	-0.81792	-0.750911	-0.842573	-0.155896
0.047786	0.266924	-0.179108	-0.155224	0.0820256	0.20915	0.297714	-0.0860743	0.19061	0.275294	0.0908892	-0.26317	-0.195497	-0.146031	-0.0618548	0.014013	-0.0452646	-0.215436
0.179077	-0.203343	-0.377604	-0.848615	-0.655373	-0.664052	-0.321499	0.0591785	0.608085	0.223128	0.273781	0.274831	0.385158	0.165589	0.0229674	-0.313136	-0.796734	-0.392462
0.183657	-0.7989	-0.728323	-0.85747	-0.740028	-0.368707	0.139836	0.576976	0.372248	0.619053	0.795316	0.383593	0.165088	-0.0812359	0.172307	-0.231049	-0.337823	-0.231861
-0.414163	-0.645011	-0.686016	-0.850575	-0.317021	-0.115783	-0.00423043	0.279369	0.250027	0.017379	1.09718	0.635996	0.0384167	0.156485	-0.186954	-0.0958748	0.0664666	0.151463
t test	0.114316	0.0256746	0.0101452	0.0155804	0.0569258	0.203031	0.382205	0.608811	0.835086	0.890581	0.429014	0.131524	0.219817	0.124982	0.0371974	0.0157885	0.94647
levene	0.370081	0.359142	0.0307588	0.632765	0.518287	0.873955	0.265291	0.0560766	0.0119485	0.0487129	0.0336726	0.119036	0.194785	0.247928	0.240156	0.0735657	0.158041
ZT	22	Neuron	9
-0.0254631	0.651113	1.48453	1.72626	1.27204	1.29226	1.49168	1.51851	1.0048	0.42804	0.193918	0.132404	-0.149736	-0.340476	-0.485403	-0.530289	-0.468271	-0.535961
-0.133218	0.56956	-0.0320438	-0.0384816	0.175124	0.164216	-0.0903902	-0.140664	-0.29529	-0.52853	-0.853227	-0.923148	1.11436	0.371452	0.129905	-0.248644	-0.417577	-0.098872
0.711111	0.782686	0.498811	0.125668	0.370183	0.371188	0.231963	-0.369478	-0.5172	-0.638113	-0.853872	-1.02116	-1.11583	-1.05553	-1.17349	-1.30393	-0.227151	-0.0203825
0.086447	0.882886	0.347491	0.0755719	-0.00485666	-0.252921	-0.34339	-0.406794	-0.515712	-0.36913	0.324373	-0.22845	-0.398157	0.273417	-0.300383	0.0012709	-0.0637536	0.778383
0.263655	0.253885	0.0358433	0.00830328	0.663747	0.289657	0.338073	0.24108	0.0519118	-0.0446028	-0.0496882	-0.391767	-0.254953	0.158013	-0.326664	-0.590569	-0.35839	0.0884081
0.161882	0.786955	0.346186	0.400627	0.521592	0.321219	0.255803	0.222221	-0.0136542	0.116976	0.132202	0.116325	-0.0434053	-0.173155	-0.263473	-0.362171	-0.323585	-0.27442
-0.15419	0.739533	0.698356	0.264797	0.221654	0.4809	0.460136	0.598897	0.744583	0.512584	0.859634	0.725606	0.472295	0.526386	0.282266	0.158651	-0.00698171	-0.0519508
-0.195554	0.658128	0.223146	0.387156	0.385409	0.567152	0.585933	0.828281	0.739261	0.735029	0.499903	0.710059	0.571606	0.658773	0.146473	0.370063	0.071758	0.107659
-0.250986	0.169269	-0.0825839	-0.203224	-0.362931	-0.261929	-0.303945	-0.481508	-0.283577	-0.222664	-0.425838	-0.219757	-0.0894843	-0.189112	-0.177843	-0.173931	0.0269947	-0.112573
t test	0.000532599	0.0924393	0.254401	0.109464	0.150705	0.270837	0.491529	0.821654	0.785278	0.753137	0.460775	0.868785	0.899721	0.116338	0.0872396	0.0589633	0.682254
levene	0.62247	0.456346	0.548878	0.459811	0.497923	0.298669	0.0664535	0.0862093	0.121854	0.126953	0.0980012	0.17814	0.199757	0.528172	0.322189	0.607829	0.985659
ZT	22	Neuron	10
0.105362	0.82555	1.27273	1.42733	0.997579	0.970994	1.15872	1.26099	0.757958	0.252726	0.11829	0.0956568	-0.080041	-0.39665	-0.400644	-0.0723424	-0.428588	-0.549926
-0.305689	0.201926	-0.32624	-0.334215	-0.115706	-0.358026	-0.622765	-0.51976	-0.447454	-0.652078	-0.910322	-0.694976	0.524765	0.00859765	0.0284805	-0.109476	-0.226232	0.248962
0.675295	0.677907	0.532962	0.337989	0.508669	0.213775	0.149987	0.191788	-0.104358	-0.0526177	-0.327745	-0.127827	-0.381383	-0.300392	-0.226576	-0.26509	0.433494	0.495791
-0.164241	0.077074	-0.138284	-0.25472	-0.352588	-0.323421	-0.513347	-0.655218	-0.546161	-0.272982	0.0461277	-0.447743	-0.325883	-0.244509	-0.442411	-0.403639	-0.45713	0.117139
0.00385151	-0.190964	-0.126337	-0.0125479	-0.0275076	-0.172725	-0.207285	-0.193446	-0.419713	-0.305847	-0.148576	-0.279274	-0.334587	-0.169441	-0.44244	-0.387321	-0.440439	-0.0279768
-0.0183074	0.242453	0.143846	-0.133562	0.12307	-0.215451	-0.115596	-0.35861	-0.109312	0.0224584	-0.107404	-0.335035	-0.212285	-0.39454	-0.274429	-0.184282	-0.114501	-0.0852748
0.00663607	0.570984	0.0541336	-0.0088066	-0.0905552	0.388739	0.427084	0.60302	0.638348	0.631867	0.437629	0.49298	0.272078	0.0884022	0.217505	-0.0369715	-0.230255	-0.226486
0.11725	0.302397	0.452502	0.503067	0.61905	0.759962	0.858942	0.822324	0.77339	0.738331	0.512409	0.433609	0.340819	0.284581	0.153518	0.178675	0.131926	0.0416516
-0.162443	0.149361	0.0733981	0.130984	0.0833654	-0.101124	-0.117207	0.00795906	0.182949	0.187029	0.178753	0.222267	0.321548	0.189407	0.170018	-0.0995208	0.103684	-0.0999978
t test	0.0577503	0.32942	0.452769	0.34618	0.597377	0.706941	0.676714	0.797979	0.856359	0.76865	0.553282	0.922521	0.308104	0.228951	0.120576	0.24935	0.781032
levene	0.524196	0.293288	0.297574	0.254579	0.165093	0.105952	0.032844	0.0680395	0.14875	0.287385	0.127467	0.178184	0.649024	0.473333	0.644343	0.536279	0.725343
ZT	22	Neuron	11
0.100569	-0.226477	-0.419645	-0.674096	-0.577741	-0.6223	-0.930474	-0.821515	-0.963963	-0.968863	-0.869382	-0.757648	-0.812388	-0.955136	-0.777316	-0.299796	-0.523949	-0.477883
-0.241463	-0.552998	-0.245713	-0.311855	-0.724614	-0.547518	-0.741425	-0.609747	-0.376091	-0.450258	-0.216263	-0.129511	-0.384581	-0.0533644	0.470992	0.674389	0.676678	0.921598
0.0165792	-0.435272	-0.415724	-0.181876	0.417791	-0.15144	0.268105	-0.300227	-0.693235	-0.228295	-0.291075	-0.0845176	-0.523908	-0.336319	0.0333433	-0.055529	0.308904	0.405032
0.381535	0.362418	0.0514673	-0.285742	-0.57072	-0.25274	-0.393147	-0.116841	0.195266	-0.153929	0.448256	-0.0151932	-0.22176	0.908544	0.8336	0.673673	0.883481	1.59413
0.586758	0.614227	0.441157	0.268759	0.226791	0.088111	0.323629	-0.217466	0.0493869	0.107721	-0.370282	-0.60552	-0.908027	-0.45501	-0.779859	-0.674147	-0.523597	-0.12664
0.273797	0.0629044	0.149417	0.265483	0.276182	0.50312	0.408229	0.215651	0.300813	0.388312	0.386433	0.216158	0.0842677	0.0461273	-0.21204	-0.447636	-0.383224	-0.501794
0.101863	0.404232	-0.23128	-1.05964	-0.785021	-0.95992	-0.739554	-0.213552	0.212873	0.45046	0.409084	0.452556	0.375611	0.154804	0.0895083	0.182581	-0.0629546	-0.170033
0.422175	0.17496	0.65346	1.01996	0.93598	0.861071	0.485021	0.284787	0.238172	-0.0284571	-0.222207	-0.649442	-0.460578	1.18206	0.630984	0.0945425	0.608507	0.0577658
-0.206916	-0.543555	-0.367248	-0.358542	-0.325511	-0.250431	0.268294	0.495479	0.680073	1.0322	0.922007	0.686346	0.612451	0.301147	0.447202	0.495608	0.281474	0.257312
t test	0.329961	0.227106	0.187034	0.220007	0.164066	0.213996	0.0938225	0.33348	0.5129	0.514922	0.198141	0.0538682	0.769943	0.723988	0.645698	0.926881	0.815743
levene	0.129503	0.476162	0.218892	0.050678	0.193397	0.160204	0.397075	0.31359	0.15952	0.153547	0.159015	0.183543	0.103245	0.069705	0.123137	0.074724	0.118239
ZT	22	Neuron	12
-0.0727656	0.735675	0.765928	0.486613	0.361093	0.0886661	0.367861	0.324189	0.302041	-0.100337	-0.230929	-0.401981	-0.280246	-0.286684	-0.0614689	-0.0740486	0.091133	0.0576033
-0.201971	0.0894402	-0.0313578	-0.0428348	-0.0339248	0.0905337	0.0770173	-0.339565	-0.0289789	0.0454924	-0.0356061	-0.116081	0.163201	-0.195461	-0.0364513	-0.177713	-0.041508	0.194886
0.183687	0.297495	-0.0858542	0.211019	0.242045	0.0759292	0.056632	-0.141319	-0.247072	-0.195422	0.094884	-0.323744	-0.199749	-0.134899	-0.078054	-0.146112	0.269851	-0.0462899
0.375574	0.764459	0.179891	-0.0173344	-0.229221	-0.150243	-0.0512272	-0.264971	-0.0913	0.208559	0.295204	-0.213183	-0.299719	0.134947	-0.0844811	0.0240877	0.149358	0.651542
0.166798	-0.0406022	-0.289116	-0.235911	0.278306	-0.194498	-0.149404	-0.273329	-0.353187	-0.439559	-0.196969	-0.445751	-0.261516	-0.0484512	-0.450882	-0.412145	-0.509526	-0.0335779
-0.0660256	0.583435	0.101104	-0.0953845	-0.0978064	-0.334163	-0.0893673	-0.257722	-0.0255377	0.170662	-0.0132004	-0.0734973	-0.162332	-0.191107	-0.160138	-0.257725	0.0821156	-0.0562875
0.0997766	1.20987	0.635107	0.477892	0.562426	0.209265	0.186378	0.196473	-0.0916241	-0.135642	-0.117024	-0.0650066	-0.291073	-0.0678461	0.0269924	0.179575	0.0270672	-0.125523
0.0533063	0.25988	0.491839	0.198499	0.132093	0.29941	0.417017	0.562036	0.515492	0.277431	0.306884	0.209367	0.211673	0.295842	0.0680177	0.185626	0.0572882	0.106992
-0.131562	0.0261698	0.0444601	-0.0468977	-0.343154	-0.335484	-0.208558	-0.102383	-0.234665	0.0539964	-0.137424	-0.0729919	-0.215094	-0.00986282	-0.0962987	-0.321102	-0.138858	-0.291279
t test	0.0199777	0.256665	0.581572	0.660777	0.468819	0.818934	0.530842	0.51402	0.558611	0.592992	0.0331605	0.0453453	0.253284	0.0883953	0.111293	0.632548	0.958254
levene	0.0724169	0.154325	0.454475	0.144976	0.48645	0.609056	0.288566	0.570308	0.595731	0.886799	0.867731	0.78888	0.799575	0.28631	0.699496	0.944677	0.746466
ZT	22	Neuron	13
-0.110181	-0.40368	-1.30386	-0.972347	-0.733462	-0.579147	-1.60997	-1.13385	-0.910669	-0.43176	-0.668941	-0.524637	-0.475416	-0.518118	-0.208263	-0.034765	-0.108155	0.157105
-0.623562	-1.10155	-0.298365	-0.278354	-0.97977	-0.696651	-0.788149	-0.837429	-0.5885	-0.499359	-0.202016	-0.333808	-0.736933	-0.363913	0.250187	0.414783	0.720495	0.577915
0.621974	-0.362682	-0.38862	0.0375501	0.165631	0.21266	0.294808	-0.257313	-0.51252	-0.0686307	0.054158	-0.205977	-0.644681	-0.606943	-0.0292125	-0.192103	0.262159	-0.0408561
0.555588	-0.304552	-0.697327	0.00194176	0.36919	0.601266	0.482477	0.946778	1.05724	0.631751	0.463141	0.205536	0.177873	0.314529	0.200206	0.434985	0.523869	0.856019
0.709351	0.16946	0.207999	0.100583	-0.281365	-0.0104572	0.312974	0.0675819	0.359688	0.256309	0.0997773	-0.598377	-0.481803	0.0830199	0.196561	0.616203	0.70572	1.47628
0.395184	0.629181	0.516488	0.471147	0.519286	0.450259	0.376436	0.200996	0.8046	0.894213	0.935033	1.15325	0.855272	0.380861	0.983998	0.683481	0.608563	0.880827
-0.0030559	-0.0209295	-0.879248	-1.41662	-1.67058	-1.28808	-0.702282	-0.23291	0.11055	0.323527	0.308757	0.56334	0.585859	0.346545	0.387868	0.41307	0.0508987	-0.239013
-0.349271	-0.461451	-0.386136	-0.0646207	0.245013	0.424935	0.850792	1.15734	1.06759	0.85999	0.708676	0.471113	0.199604	0.0945448	-0.0583757	-0.294829	-0.357073	-0.0507014
0.0845519	-0.00614242	0.0500161	-0.214281	0.0153653	0.379567	0.212604	0.403315	0.637706	0.843391	0.574611	0.539458	0.309589	0.663347	0.256318	0.0598415	-0.232023	-0.258224
t test	0.135665	0.0580272	0.124087	0.179581	0.466157	0.509874	0.720225	0.780398	0.486079	0.630721	0.996278	0.510198	0.650322	0.690576	0.645517	0.638861	0.375579
levene	0.830633	0.772524	0.937342	0.370752	0.520888	0.474768	0.25298	0.153757	0.594809	0.979165	0.388077	0.48077	0.810924	0.203851	0.490467	0.859909	0.472737
ZT	22	Neuron	14
0.0623166	0.738748	1.51943	1.76344	1.77141	1.37369	1.61578	1.6656	1.16018	0.64893	0.368462	0.0149598	-0.117825	-0.277775	-0.294404	-0.429722	-0.580636	-0.527807
-0.131467	0.232172	-0.476525	-0.721528	-0.458208	-0.348758	-0.73771	-0.736353	-0.906803	-0.42862	-0.317259	-0.378994	1.14746	0.371507	0.237678	-0.289634	-0.333966	-0.321137
0.949234	1.12431	1.03611	0.587381	0.633396	0.43061	0.407494	0.140534	-0.23536	-0.39301	-0.417622	-0.53021	-0.62064	-0.769049	-0.774104	-0.995476	0.171174	0.0410408
0.0255741	0.882307	0.426016	0.5879	0.465243	0.175773	0.10177	-0.0959908	-0.1497	0.0492769	1.39783	0.963906	0.881189	1.22858	1.17241	0.924088	1.06504	2.10888
0.35437	0.0294726	-0.0101964	0.065935	0.969714	0.853507	0.375305	0.169146	0.00452833	-0.244525	0.182977	-0.150132	0.0290985	0.0523429	-0.496904	-0.466365	-0.742658	-0.061239
0.106854	0.791446	0.604658	0.655105	0.592754	0.493892	0.575241	0.297902	0.266275	0.462116	0.8909	0.497396	0.300404	-0.0219958	0.0121989	0.0254205	-0.162475	-0.0862458
-0.0384174	1.08043	1.47142	1.01682	1.12123	1.24496	1.04593	1.06541	0.981332	0.825828	1.2289	1.44143	0.771702	0.638084	0.297716	0.361256	0.43629	0.260924
0.361716	0.861727	0.724286	0.675946	0.514851	0.475149	0.638951	0.575161	0.636381	0.636182	0.428228	0.307894	0.173779	0.440868	0.211018	0.247857	-0.107103	0.0370541
0.057749	0.535135	0.527672	0.434799	0.118252	0.0255843	0.0688034	0.0201295	0.00244808	0.403447	0.01055	0.135444	0.127077	-0.0400621	-0.205217	0.0733687	-0.0667857	-0.301339
t test	0.00747412	0.0796475	0.157057	0.0790485	0.144743	0.302764	0.56497	0.995895	0.905077	0.363147	0.79939	0.629471	0.950284	0.428359	0.25408	0.294625	0.81655
levene	0.63266	0.122132	0.291689	0.216542	0.197743	0.18497	0.187174	0.136194	0.181487	0.0769669	0.127349	0.203498	0.195389	0.198178	0.169414	0.281441	0.418564
ZT	22	Neuron	15
0.0432134	0.272696	0.297284	0.352324	0.408599	0.440721	0.553169	0.45864	0.304115	0.0774782	0.226959	-0.222367	0.0106906	-0.129521	-0.184275	0.0127668	-0.461786	-0.259109
-0.136327	0.297621	0.0391471	-0.00215874	-0.116328	-0.0933033	-0.184877	-0.469556	-0.397295	-0.460264	-0.396365	-0.510019	0.131895	-0.0162403	0.245646	0.349173	0.256704	0.325725
0.514092	0.456039	0.286873	0.379728	0.454971	0.432297	0.313524	-0.137023	-0.0722447	0.0496162	-0.00673942	-0.159104	-0.134242	-0.329378	-0.286934	-0.213802	0.36037	0.322895
0.238834	0.41615	0.19765	-0.191424	-0.356597	-0.401651	-0.649931	-0.691086	-0.723311	-0.661637	-0.334922	-0.794345	-0.65476	-0.139259	-0.587906	-0.545701	-0.463203	0.50198
0.315389	-0.0652541	-0.205704	-0.127927	-0.320243	-0.51352	-0.279444	-0.524531	-0.496995	-0.448249	-0.427342	-0.645728	-0.509534	-0.255693	-0.79074	-0.760855	-0.757341	-0.0378634
-0.0576057	0.700115	0.0971176	-0.0428205	0.0609358	0.0424985	0.0720049	-0.145189	0.172398	0.351798	0.096683	-0.243785	-0.279656	-0.294951	-0.0409557	-0.430354	-0.199728	0.142585
0.0905546	0.807719	0.304455	-0.0226946	-0.0521345	0.421963	0.327746	0.816535	0.889828	0.674124	0.531039	0.705078	0.0866362	0.224862	0.107245	0.200412	0.0117206	-0.261719
-0.285674	-0.321061	-0.0229607	0.147321	0.100281	0.444811	0.458114	0.538419	0.279823	0.464557	0.563783	0.43354	0.197489	-0.0277559	-0.0396465	-0.0835867	-0.127018	-0.0215769
0.0648725	-0.00851267	0.00477391	-0.104941	-0.11868	-0.123489	0.0430752	-0.329377	0.0755972	0.378022	0.0897029	0.0883028	0.193747	0.104599	0.122576	-0.129438	-0.0911879	-0.0980894
t test	0.197653	0.816766	0.680707	0.52611	0.920673	0.923707	0.479119	0.651944	0.822766	0.742925	0.212344	0.161143	0.0905324	0.0941983	0.0825303	0.100295	0.876302
levene	0.272499	0.556622	0.702206	0.639128	0.0897465	0.182594	0.0675648	0.108634	0.060201	0.239269	0.133884	0.468884	0.617541	0.44285	0.311181	0.320208	0.616871
ZT	22	Neuron	16
-0.0483877	1.13956	0.529938	0.131279	0.265607	0.153497	0.156313	-0.0251771	0.435405	0.749293	0.752456	0.139706	0.0482827	-0.331247	-0.0918514	-0.050059	-0.184982	-0.143058
-0.290633	0.504232	0.0977682	0.0729071	0.118715	0.153826	-0.177474	-0.304721	-0.292845	-0.286503	-0.265296	-0.498293	-0.15092	-0.179281	0.177266	0.166016	0.247375	0.235087
0.225032	0.122541	-0.196965	-0.0932204	0.00175251	-0.0195196	-0.0670518	-0.0991779	-0.0362601	-0.0497316	-0.19342	-0.251227	-0.284416	-0.26145	-0.19871	0.795485	0.143514	-0.223586
0.466097	0.80248	0.853008	0.825507	-0.18164	-0.0457962	-0.017222	0.113619	-0.0308397	0.0351994	0.829559	0.78658	1.54912	2.17853	0.662481	0.500792	1.18684	1.4163
0.000135506	0.276357	-0.486771	-0.33549	0.630523	-0.168255	-0.480211	-0.94268	-0.704768	-0.933236	-0.395675	-0.6966	-0.821127	-0.529999	-0.954147	-0.859155	-0.41356	-0.0383702
-0.121402	0.951794	0.0949757	0.172776	0.0601111	0.0678835	0.0976647	0.116142	0.0910219	0.324635	1.29111	0.43154	0.0745506	-0.153616	0.0240208	-0.178505	0.287894	0.254059
-0.219367	0.53444	0.657407	0.382641	-0.00912748	0.2137	0.441274	0.516224	0.588411	0.663287	0.526452	0.496199	0.543853	0.385114	0.306099	0.127526	0.180724	-0.170926
0.11206	0.162957	0.276894	0.104907	0.29358	0.299353	0.451937	0.531341	0.431756	0.104614	0.0103631	0.140861	-0.0624629	0.175313	-0.14208	-0.248049	-0.157034	-0.234268
-0.131268	-0.0451083	0.0492867	-0.206961	-0.0791959	0.0679377	0.249649	0.0521978	0.108179	0.285437	0.0253584	0.0504026	0.0364677	-0.0341427	-0.141536	0.0769232	0.132732	-0.145316
t test	0.00592903	0.212609	0.406437	0.293269	0.391713	0.570273	0.982011	0.674491	0.599654	0.189422	0.710744	0.65667	0.62683	0.817921	0.832352	0.362882	0.586809
levene	0.110272	0.198205	0.560034	0.98799	0.293148	0.514874	0.325705	0.255557	0.145275	0.058315	0.116959	0.232528	0.291404	0.344436	0.221196	0.404505	0.502091
ZT	22	Neuron	17
0.188282	-0.294657	0.269732	-0.21463	-0.723962	-0.90304	-0.957187	-0.253584	-0.578675	0.168439	0.43788	0.538168	0.469998	0.116709	0.141632	-0.0727251	-0.391195	-0.405599
-0.467664	-0.0820415	0.535133	0.136845	0.26732	-0.0479427	-0.511507	-0.14743	0.00811221	-0.361357	-0.247762	-0.236735	0.749566	-0.230936	-0.345264	-0.141934	0.326322	0.296057
0.456613	0.113813	-0.0264014	-0.194457	0.225675	-0.054106	0.333944	-0.250367	-0.139497	0.0702409	0.185983	-0.109638	-0.316271	-0.215522	-0.10851	0.179951	0.331226	0.416701
-0.0303391	0.558648	0.812183	0.44046	0.369377	0.297984	0.14215	-0.0182945	-0.169808	-0.0757732	0.0338402	-0.256327	-0.200336	-0.28319	-0.811339	-0.816867	-0.590267	-0.592296
-0.257504	-0.482792	-0.62699	-0.48099	0.597261	0.143551	0.0281464	-0.0338089	0.215453	-0.269175	-0.429899	-0.547486	0.0900466	0.928653	0.546755	0.475026	0.704824	0.745957
0.181801	1.23963	1.55171	0.856336	0.283972	-0.175917	-0.382861	-0.524206	-0.534527	-0.570822	0.0396563	-0.37604	-0.624592	-0.873585	-0.700476	-0.676853	-0.418739	-0.0673783
0.14117	1.38669	1.27076	0.0315202	-0.49585	0.277571	0.273159	0.731735	0.958317	0.875383	0.193915	0.224183	0.43473	1.13864	0.266639	-0.15019	-0.260282	0.396009
1.05975	1.27641	1.90913	2.19739	1.82131	1.10972	1.39753	1.80073	1.25987	0.893961	0.670313	0.893988	0.667351	1.19161	0.324633	0.416234	0.251596	0.643658
-0.0125204	0.383076	0.808541	0.578396	-0.385216	-0.115404	0.295778	-0.0625429	0.678421	1.36249	0.623711	0.219005	-0.222663	0.259846	0.375254	0.162698	0.0108524	0.0407052
t test	0.272604	0.0715453	0.457554	0.791543	0.729011	0.791789	0.994552	0.854198	0.730596	0.887106	0.641834	0.915283	0.763692	0.436129	0.32933	0.494482	0.911494
levene	0.0919328	0.130089	0.282316	0.348198	0.784224	0.38785	0.628306	0.240732	0.235071	0.913736	0.629101	0.373445	0.126556	0.545922	0.768361	0.581315	0.656313
ZT	22	Neuron	18
-0.263524	0.347847	0.578075	0.402834	-0.110742	-0.0371558	-0.224553	-0.34517	-0.167916	-0.15122	-0.146458	-0.184545	-0.107011	-0.306553	-0.271162	0.16408	0.0530481	-0.174572
-0.217701	0.424126	0.400078	0.298572	0.512544	0.370663	0.218641	-0.110624	-0.198839	-0.211013	-0.331271	-0.116091	0.14643	-0.0747462	-0.0687167	-0.120744	0.182104	0.237668
0.223072	0.278757	-0.148206	-0.0336398	0.19314	0.147489	-0.253692	-0.477268	-0.170866	-0.307401	-0.472422	-0.396434	-0.478565	-0.324655	-0.159272	-0.337983	-0.14386	-0.0147337
0.107568	0.676959	0.15943	-0.0973196	-0.231754	-0.269127	-0.354915	-0.375308	-0.408899	-0.550892	-0.180479	-0.524084	-0.632709	-0.387244	-0.866562	-0.600422	-0.532974	0.457021
0.363881	0.249977	-0.12556	0.0891019	0.231292	-0.18392	0.103258	-0.160335	-0.558018	-0.243574	0.042696	-0.332905	-0.283113	-0.261442	-0.632421	-0.65834	-0.572114	0.185135
0.0760577	0.589733	-0.0816525	-0.11734	-0.0175189	-0.0254578	0.0540345	-0.27061	-0.310292	-0.0182561	-0.247896	-0.276615	-0.38175	-0.24553	-0.0682597	-0.178563	-0.079036	-0.121576
0.0348649	0.923155	0.589139	0.0751396	0.122158	0.298888	0.217725	0.494146	0.34874	0.203336	0.193002	0.28919	-0.0251938	0.119015	0.270451	0.0645847	0.180753	-0.269708
-0.0707877	0.17478	0.233508	0.235582	0.126338	0.310267	0.64687	0.516876	0.705282	0.729723	0.520886	0.336604	0.498775	0.622813	0.0532033	0.156856	0.162929	0.254456
0.0998751	0.44846	0.282732	0.0292963	0.107885	0.0847293	-0.108589	0.131544	0.158544	0.435417	0.159687	0.136828	-0.0411575	-0.0669613	0.0499164	-0.208484	-0.00489755	-0.0666617
t test	0.000944623	0.160983	0.52118	0.517939	0.709041	0.961311	0.461096	0.485815	0.732671	0.469931	0.214405	0.184355	0.270132	0.114807	0.0739451	0.309416	0.888226
levene	0.652585	0.245184	0.898019	0.994861	0.538114	0.246792	0.171456	0.222497	0.176389	0.266181	0.219911	0.177633	0.538029	0.32425	0.269316	0.421181	0.441889
ZT	22	Neuron	19
-0.00732111	0.35004	-0.19981	-0.633881	-0.730455	-0.925928	-1.4799	-1.48572	-1.40322	-1.19891	-0.910758	-1.05295	-0.92858	-0.699855	-0.300934	-0.236727	-0.369805	-0.47574
-0.471091	0.0688161	0.550653	0.181837	-0.0556025	-0.184252	-0.611698	-0.213068	-0.0306251	-0.552215	-0.0654426	-0.306672	-0.111206	-0.24584	-0.00175974	0.238164	0.815029	0.908471
0.751595	0.87446	0.446933	0.453263	0.420553	0.356565	0.5895	-0.182988	-0.135857	0.100454	0.0939129	0.0818085	-0.436785	-0.250581	0.223811	-0.118738	0.418245	0.155929
0.413124	1.33823	0.53885	-0.113731	-0.130869	-0.550225	-0.85659	-0.78996	-0.890501	-0.844458	-0.369469	-0.562507	-0.771858	-0.563664	-0.796347	-0.753712	-0.592805	0.123553
-0.17185	0.0318544	-0.248585	-0.225711	0.0270233	-0.375063	-0.268547	-0.519137	-0.537038	-0.627428	-0.645146	-0.611378	-0.533106	0.273983	-0.141638	-0.305398	-0.503243	-0.0888054
0.109898	0.861257	0.753222	0.46276	0.0136917	0.0110498	0.288373	0.161222	0.190997	-0.126216	0.251954	0.173664	0.248234	-0.188765	0.0357924	-0.138883	0.0330666	-0.00676399
-0.00595374	1.21112	0.421674	-0.35681	-0.822693	-0.808106	-1.03717	-0.772859	-0.65355	-0.489183	-0.162504	-0.0502933	-0.0257347	0.416282	0.356751	0.422015	0.530703	0.641525
0.429194	1.09914	0.622169	1.13158	1.15287	1.01066	0.98654	0.800029	0.802336	0.607085	0.315334	0.301216	0.810215	1.26398	1.12233	0.793168	0.632156	0.697233
0.132959	0.821536	0.553628	0.779015	0.560116	0.78307	0.684464	0.783057	0.777959	0.730354	0.603393	0.365149	0.0956105	0.136802	0.385995	-0.342609	-0.451493	-0.420467
t test	0.00792418	0.157988	0.809495	0.732142	0.43188	0.320502	0.192676	0.233793	0.127937	0.269364	0.134847	0.167598	0.625779	0.879449	0.370327	0.739928	0.848416
levene	0.471572	0.783212	0.133591	0.298294	0.091724	0.00887225	0.086952	0.0646791	0.166253	0.383754	0.350438	0.246855	0.339634	0.472061	0.6214	0.0580488	0.370186
ZT	22	Neuron	20
0.0326998	-0.356716	-0.510481	0.1003	-0.391502	-0.539825	-0.81304	-0.577083	-0.520029	-0.823319	-0.82338	-1.02123	-1.36684	-1.03011	-0.806362	-0.670398	-0.338361	-0.0470474
-0.0798071	-0.148403	0.743763	0.56533	-0.119178	-0.0197371	-0.57361	-0.735001	-0.38113	-0.424082	0.206444	-0.0337231	-0.497635	-0.463662	-0.341583	0.1126	0.4732	0.696795
0.802255	0.436676	0.258366	0.251203	0.61063	0.392944	0.15105	-0.407277	-0.331362	-0.454814	-0.666928	-0.1713	-0.28742	0.022159	0.0615816	0.0615309	-0.0538836	0.522123
0.295555	0.790951	-0.271741	-0.332678	-0.386491	-0.495157	-0.686725	-0.662237	-0.468929	-0.705194	-0.105509	-0.702102	-0.563203	0.335652	-0.0314528	0.120913	0.163556	1.15162
-0.0391238	-0.239255	-0.040343	0.0698225	-0.481806	-0.671649	-0.200493	-0.369728	-0.172373	0.210221	0.656829	0.159007	0.147821	-0.0273677	-0.603206	-0.633533	-0.698478	0.211953
-0.143469	0.686644	0.000570827	-0.277412	-0.167051	-0.0545307	-0.0745047	-0.234816	-0.103064	-0.170614	-0.723922	-0.673791	-0.461359	-0.428419	-0.294325	-0.310931	-0.216395	0.309571
-0.0698971	1.32532	0.716758	-0.0298616	0.0376653	0.283622	0.486819	0.700338	0.896627	0.810424	0.803908	0.636334	0.237995	0.491723	0.39347	-0.0451286	-0.0295429	-0.0507766
0.489233	0.912996	0.729843	0.70381	0.760293	0.862514	0.818277	1.01672	0.885872	0.592484	0.735149	0.53562	0.122149	0.0211523	-0.282819	-0.170064	-0.355722	-0.505376
-0.221907	-0.232919	-0.407644	-0.474281	-0.478995	-0.612281	-0.751946	-0.520298	-0.545435	-0.470852	-0.27192	-0.182162	0.159776	0.116541	-0.0225858	0.0957063	-0.0126009	-0.0883238
t test	0.33158	0.933663	0.759661	0.343981	0.326097	0.198665	0.199054	0.378997	0.229541	0.576958	0.220161	0.0726817	0.257764	0.0617171	0.0903162	0.156571	0.537439
levene	0.0487773	0.221253	0.59429	0.491298	0.175919	0.116126	0.410589	0.454899	0.281707	0.0461418	0.200401	0.271906	0.565588	0.779697	0.970136	0.950269	0.329862
ZT	22	Neuron	21
0.0413914	1.04281	1.27437	1.01091	1.01584	0.991018	1.22589	0.847724	0.558368	0.322292	0.117905	-0.0637274	-0.111964	-0.206284	-0.439881	-0.24303	-0.202129	-0.326478
-0.160803	0.641887	-0.118993	-0.131016	-0.0851007	-0.275066	-0.235361	-0.542527	-0.663002	-0.47158	-0.538756	-0.462614	0.350995	-0.0790949	-0.0475582	-0.265836	-0.28699	-0.204572
0.0397896	0.365857	0.0265826	-0.181153	-0.0845926	0.0134894	-0.321365	-0.133571	-0.128794	-0.0772793	-0.0626205	-0.128527	-0.104287	-0.349337	-0.317826	-0.153988	0.431541	-0.0146241
0.0432307	0.936593	0.200656	-0.0454775	-0.278149	-0.544609	-0.493157	-0.36816	-0.526237	0.0813156	0.183855	-0.246442	-0.0232476	0.0685254	-0.149532	-0.142097	0.185881	0.988012
-0.133336	-0.227872	-0.579493	-0.475965	0.227301	-0.313703	-0.448955	-0.629682	-0.614159	-0.836886	-0.645142	-0.812449	-0.571144	-0.127525	-0.605008	-0.368222	-0.43004	-0.187443
-0.128549	0.57072	-0.0987236	-0.347302	-0.267927	-0.211495	-0.409759	-0.353145	-0.224177	0.0683871	0.0328985	-0.444167	-0.369055	-0.361202	-0.241602	-0.241662	-0.0970346	0.170317
0.0967493	1.45582	1.14508	0.708133	0.729087	1.14556	1.0603	1.01729	1.06597	0.856442	0.984516	0.809436	0.468431	0.502225	0.34894	0.454798	0.382334	0.210527
0.325706	0.598189	0.755198	0.919947	0.691809	0.999789	0.743335	0.810633	0.646962	0.395556	0.264444	0.217414	0.256556	0.420586	0.0164243	0.143632	-0.0707734	0.59172
-0.0493293	0.325423	0.302087	0.357128	-0.0788654	-0.0642201	0.207496	0.0296495	0.0253289	0.414996	0.0255226	0.347111	0.251577	0.0765723	-0.244988	-0.305918	0.0115285	-0.44548
t test	0.00183575	0.157499	0.333985	0.255463	0.423693	0.56187	0.765384	0.97296	0.673839	0.84904	0.583174	0.949355	0.900661	0.0817236	0.205452	0.881074	0.634867
levene	0.0591348	0.014828	0.0178681	0.0766356	0.0291841	0.0330283	0.012145	0.0114699	0.0354979	0.113067	0.0290268	0.0328963	0.108105	0.23652	0.514116	0.115302	0.0387348
ZT	22	Neuron	22
0.547962	2.00433	1.33228	0.383066	0.372713	-0.141943	0.439488	1.05534	0.263984	0.0790296	-0.173036	-0.465583	-0.667584	-1.1247	-1.24872	-0.684057	-0.231516	-0.522219
-0.145561	0.0256924	-0.934366	-0.675201	-0.517095	-0.986027	-1.50168	-1.85905	-1.82462	-1.77255	-1.71785	-2.02856	-1.03667	-1.67305	-1.76826	-1.49746	-1.02492	0.0303244
1.72252	0.927994	0.130489	-0.00676028	0.280071	-0.222273	-0.212017	-0.323787	-0.993536	-1.16655	-0.59651	-1.57443	-1.71638	-1.84965	-1.18977	-1.21091	0.894406	-0.196166
0.114766	1.23539	0.581435	-0.777845	-1.44949	-0.960816	-0.862124	-1.15106	-1.80995	-1.92224	0.304624	-1.21493	-0.45925	0.536973	-0.495353	-1.298	-0.960392	0.942516
0.936439	0.609162	-0.356237	-0.619991	0.951079	-0.367387	-0.242776	-0.203587	-1.04536	-1.5142	-1.57697	-1.91551	-1.74434	-0.563928	-1.20357	-1.56474	-1.40879	-0.820843
0.302231	1.90937	0.685233	1.05127	1.19758	1.25165	0.950152	1.52454	0.869721	1.14518	1.62126	0.315345	-0.534093	-1.00977	-0.61711	-0.206586	0.634836	0.487876
-0.118394	1.50417	3.01568	2.19199	1.97058	2.32468	1.68649	1.25522	1.24628	1.31765	1.35886	1.16936	1.0431	1.2377	1.15121	1.21607	1.32805	1.10393
2.43784	2.9357	1.92133	1.03456	0.517948	0.484367	0.183601	0.323016	0.804784	0.496726	0.193609	0.230776	0.0863246	0.48114	-0.286783	-0.213622	-0.248423	0.0820263
1.42383	0.811591	0.146878	-0.494457	-0.769144	-0.722733	-0.736925	-0.664695	-0.704398	-0.0301823	-0.481399	-0.866542	-0.89325	-0.882326	-0.980406	0.0616717	-0.0439053	-0.622769
t test	0.224501	0.878983	0.226179	0.278726	0.144251	0.0770771	0.115565	0.0322615	0.0358897	0.0762019	0.00583582	0.00289898	0.0106576	0.00172761	0.00464715	0.0485678	0.0636278
levene	0.868015	0.585524	0.735581	0.783018	0.844401	0.926304	0.500451	0.351758	0.268831	0.583564	0.522777	0.73129	0.724241	0.642111	0.979031	0.970574	0.447656
ZT	22	Neuron	23
-0.298896	0.123174	0.138224	0.361285	-0.0454209	0.0369452	-0.344763	-0.222864	0.0993174	0.638844	0.622568	0.215592	0.0269742	-0.239351	-0.0300951	-0.0908491	0.047255	0.152602
-0.204419	-0.03788	0.368087	0.0421795	-0.181678	-0.184627	-0.481856	-0.445978	-0.32478	-0.332439	-0.190503	-0.314623	-0.259333	-0.285126	0.219883	0.438761	0.450771	0.455383
0.381448	0.208567	0.0277382	0.390465	0.452525	0.175461	-0.0986737	-0.536262	-0.239553	0.0837322	-0.161555	0.00240646	-0.408066	-0.303084	-0.188856	0.022219	0.335754	0.0877942
0.312699	1.1836	0.383164	-0.0736804	-0.225522	-0.527074	-0.55319	-0.517407	-0.520918	-0.530015	-0.213082	-0.709094	-0.63001	-0.10407	-0.613404	-0.518419	-0.236311	0.501653
0.518051	0.092856	-0.101265	-0.199078	-0.149451	-0.656945	-0.435319	-0.739726	-0.724773	-0.836599	-0.637901	-0.97017	-0.736634	-0.40704	-0.822109	-0.892463	-0.881715	-0.19053
-0.0901158	0.892649	0.299896	0.165077	-0.0941855	-0.331492	-0.00150179	-0.169936	-0.0415393	0.130163	0.0128178	-0.223649	-0.255388	-0.428449	-0.122027	-0.306862	-0.257215	-0.0474218
0.182501	0.298359	-0.206318	-0.695334	-0.774118	-0.387795	-0.0735911	0.0454821	0.423178	0.350445	0.245592	0.614823	0.432257	0.26332	0.253821	0.152693	-0.159053	-0.242025
0.0668847	0.0781657	-0.277129	-0.115888	-0.0346179	0.267585	1.02778	0.941351	1.11674	0.874276	0.44857	0.43858	0.510963	0.334576	-0.201173	0.0644801	0.0732144	0.292556
-0.0530067	0.168466	0.00512943	0.00316352	-0.11052	-0.00712521	0.103138	0.123378	0.00140762	0.295632	0.105331	0.144178	0.405467	0.208468	-0.0714647	-0.185267	-0.238337	-0.254388
t test	0.163369	0.874817	0.476785	0.134796	0.0738958	0.329945	0.194181	0.584843	0.94037	0.686222	0.373818	0.306044	0.165929	0.0941244	0.158844	0.259761	0.96123
levene	0.808105	0.648672	0.998152	0.622793	0.600943	0.464712	0.318846	0.248656	0.130608	0.474381	0.139675	0.178285	0.913743	0.855341	0.544828	0.599347	0.876908
ZT	22	Neuron	24
0.17708	-0.191396	-0.599682	-0.577149	-0.848696	-0.880742	-1.42744	-1.40875	-1.16044	-0.893105	-0.508243	-0.74692	-0.857013	-0.76658	-0.505818	-0.180998	-0.332041	-0.213818
-0.0904647	-0.099818	0.408867	0.229353	-0.385575	-0.399839	-0.602451	-0.63819	-0.268124	-0.376301	0.133057	-0.157517	-0.487254	-0.374459	0.147488	0.539494	0.908748	0.832551
0.265536	0.297618	-0.0280749	0.375738	0.34191	0.203518	0.0525411	-0.430468	-0.303038	-0.13896	-0.266795	-0.04358	-0.153265	-0.148623	0.0466518	-0.0977827	-0.0436826	-0.0141784
0.030832	0.0866028	-0.393527	-0.57356	-0.548431	-0.557285	-0.802965	-0.718585	-0.719378	-0.897486	-0.611055	-1.07222	-0.980171	-0.407696	-1.0862	-0.700515	-0.334464	0.22611
0.207836	0.11343	-0.0839163	0.0588748	-0.398623	-0.67418	-0.312567	-0.385741	-0.418885	-0.453748	-0.114812	-0.463267	-0.296626	-0.317434	-0.820987	-0.775633	-0.580133	0.0473064
0.0353296	0.738777	0.301557	0.179112	-0.0979639	-0.0853706	0.253102	-0.0232911	0.0846772	0.159331	-0.27694	-0.0670553	0.114681	-0.0483101	0.152422	-0.10011	-0.155635	-0.0949021
0.362332	1.02059	0.477725	-0.320903	-0.516903	-0.100704	0.209442	0.229783	0.524009	0.590647	0.384286	0.419104	0.327759	0.439061	0.381957	-0.0997942	-0.45971	-0.478836
0.584518	-0.0529198	0.0393908	-0.0222743	0.0517118	-0.0134415	0.69849	1.10431	0.677544	0.433318	0.272455	0.297087	-0.0534816	-0.350924	-0.71272	-0.426598	-0.389427	-0.333844
-0.157127	-0.231538	-0.113286	-0.441036	-0.524965	-0.474114	-0.350099	-0.0770303	0.180076	0.184653	-0.139067	-0.211493	-0.155228	-0.102271	-0.157459	0.089399	0.0382228	-0.0195739
t test	0.858761	0.287518	0.0703867	0.00391896	0.00314725	0.0893464	0.107799	0.155995	0.13203	0.0549456	0.0439474	0.0156829	0.0106095	0.0320289	0.0370475	0.0842309	0.286993
levene	0.268671	0.306074	0.124438	0.388676	0.179927	0.0355758	0.0788354	0.0481293	0.0183319	0.318023	0.160819	0.220621	0.607382	0.0262558	0.356019	0.466188	0.514676
ZT	22	Neuron	25
0.0351324	0.184641	0.459766	0.05594	0.0911003	-0.0511913	-0.414971	-0.236863	-0.466151	-0.431798	-0.379771	-0.470173	-0.260272	-0.484398	-0.408932	-0.187915	-0.234612	-0.248013
0.00903507	0.28765	0.155925	0.194744	0.00398309	-0.0888274	-0.243184	-0.347348	-0.330382	-0.385274	-0.0377881	-0.377706	0.0511435	-0.0066699	-0.0562114	0.24905	0.298316	0.284576
0.235208	0.360232	0.0562865	0.184061	0.488134	0.128843	0.0477564	-0.167362	-0.260136	-0.0781187	-0.539127	-0.259241	-0.129831	-0.20276	-0.156604	-0.131612	-0.0896701	0.141435
0.412623	0.713408	0.0629602	-0.228491	-0.160469	-0.311464	-0.484467	-0.467942	-0.319487	-0.336146	0.035897	-0.452445	-0.478468	-0.0328157	-0.353633	-0.273819	0.211039	1.10663
0.102381	-0.0921589	-0.317523	-0.0435569	-0.412875	-0.600235	-0.439139	-0.509586	-0.614982	-0.705851	-0.382663	-0.55466	-0.361763	-0.583611	-0.656565	-0.781759	-0.709403	-0.0657033
0.063995	1.00293	0.314814	0.15479	0.250845	0.0723228	0.0225277	0.140383	0.159958	0.0191837	0.115214	0.113346	0.108066	0.0588343	0.167218	0.297073	0.052835	0.223989
0.0550966	0.629254	0.64119	0.178384	-0.00157149	0.541562	0.518374	0.664862	0.753581	0.668881	0.71317	0.855911	0.384197	0.375964	0.496013	0.203542	0.208959	-0.206287
-0.0124845	-0.22888	0.0226765	0.180695	0.416345	0.525593	0.745136	0.798426	0.6791	0.842793	0.764614	0.568852	0.311349	0.0844416	-0.151289	0.0764042	0.141364	-0.150114
-0.111287	0.116365	-0.00161677	0.0655354	0.00743039	0.000251944	-0.353275	-0.107924	0.125912	0.217818	-0.0796734	-0.139808	0.0942057	0.285525	0.0986429	-0.152898	0.0325732	0.0218356
t test	0.105199	0.539285	0.940332	0.912599	0.634474	0.337357	0.502431	0.501831	0.55515	0.695368	0.348777	0.300602	0.24204	0.12769	0.197269	0.409116	0.812882
levene	0.0331272	0.21929	0.991704	0.193292	0.0937861	0.0548662	0.062527	0.0427657	0.013311	0.0433894	0.0590664	0.0737195	0.110482	0.0786256	0.0926519	0.226659	0.150791
ZT	22	Neuron	26
-0.0545025	1.61601	2.06584	1.59018	1.72654	1.37972	1.5962	1.62561	0.7312	0.287798	0.139756	-0.129022	-0.200005	-0.397541	-0.41068	-0.163181	-0.177493	-0.318118
-0.269957	0.974071	0.0676459	-0.249794	-0.45947	-0.644288	-0.736149	-1.06845	-1.38591	-1.21206	-1.24855	-1.063	0.617187	0.0192791	-0.237198	-0.52676	-0.466963	-0.0137203
0.839975	0.828911	0.309795	-0.108802	0.217049	0.0533606	0.034413	-0.315279	-0.709508	-0.654857	-0.612307	-0.605401	-0.591939	-0.788554	-0.736296	-0.596643	0.647865	0.565824
0.638461	1.95379	1.16895	0.453754	-0.0276843	-0.143916	-0.24413	-0.558985	-0.573432	-0.368014	0.533241	-0.270548	-0.496328	0.268054	-0.105481	-0.280651	-0.0118433	1.11906
0.00914356	-0.025857	-0.415839	-0.303092	0.474573	-0.216324	-0.246172	-0.330725	-0.899669	-0.963492	-0.676841	-1.03705	-0.784188	-0.124095	-1.01437	-0.652277	-0.873288	0.0795354
-0.100858	0.786982	0.214144	0.00730431	0.179079	0.0332004	0.0513272	-0.11317	-0.0346548	0.163731	0.751648	-0.0295147	-0.018125	-0.0614276	-0.00471317	-0.357652	-0.199989	0.207649
-0.125059	2.09175	1.79931	1.27283	1.16794	1.07391	0.86737	0.740209	0.582535	0.138434	0.00745314	0.173563	-0.0522715	-0.00969241	-0.0567119	0.00200465	0.412418	0.409187
0.554127	1.23384	1.4679	0.893772	0.513671	0.640683	0.541113	0.621011	0.523737	0.306427	0.246534	0.433284	0.21749	0.782716	0.0421615	0.0762507	-0.0893879	0.540504
0.108474	0.509013	0.341093	0.224905	-0.228382	-0.0907192	-0.0123488	-0.363763	0.0223167	0.459589	-0.0806229	0.522495	0.251562	-0.225951	-0.19847	-0.258547	-0.25814	-0.373517
t test	0.00289461	0.0757352	0.372835	0.420634	0.835822	0.9178	0.624365	0.202455	0.135756	0.274618	0.10681	0.158836	0.242198	0.0157836	0.00705056	0.163379	0.742575
levene	0.190281	0.104906	0.185656	0.326057	0.371763	0.379143	0.262315	0.0888523	0.329356	0.302347	0.323335	0.711467	0.941768	0.729476	0.375791	0.96003	0.645518
ZT	22	Neuron	27
-0.295586	0.281731	0.00472458	-0.161318	0.228241	0.121515	0.506907	0.434036	0.841611	1.3124	1.15299	1.16676	0.838271	0.701892	0.751746	0.919088	0.837896	0.756597
-0.300685	0.143621	0.132292	0.283564	0.0635854	0.37356	0.583419	0.0781486	0.220918	0.561732	0.133551	0.00439633	-0.103796	-0.279331	-0.210599	-0.210507	-0.263085	-0.0113026
0.812191	0.299083	-0.145524	0.142306	0.10308	0.00169197	-0.143862	-0.340282	-0.265043	0.0630658	-0.120433	-0.330077	-0.209277	-0.444646	-0.297742	0.0596221	-0.287805	-0.248349
0.0294399	0.667024	0.206731	0.048972	-0.260455	-0.0627515	-0.297091	-0.197919	-0.247613	0.00720565	0.0694969	-0.16668	-0.24462	0.246342	0.135062	-0.0340163	0.403854	0.0817547
0.155693	0.0539453	-0.0154771	0.313123	0.448503	0.0669031	0.416442	0.513837	0.246113	-0.0851771	-0.491082	-0.176948	-0.250201	-0.335727	-0.467565	-0.420404	-0.264797	-0.162201
0.0278158	0.663457	0.216767	0.726042	0.217975	0.087197	0.0401476	0.143945	0.0283186	0.315935	0.474849	0.266202	0.122598	-0.0359244	0.146866	0.0601519	0.0893882	0.390401
0.159264	0.0109255	0.290247	0.110731	-0.0331378	-2.00215e-05	-0.276952	-0.0757102	-0.125125	-0.285613	-0.175537	-0.27841	-0.170449	0.0532674	0.225133	0.229281	-0.0470979	-0.0095555
-0.191201	-0.0320836	-0.352715	-0.302504	-0.388079	-0.348673	-0.0336094	-0.0190072	-0.0951535	0.297608	0.42079	0.0764933	0.0944964	-0.130757	-0.136079	0.16982	0.327361	0.329087
-0.0898686	-0.0471077	-0.228894	-0.0551709	-0.426079	-0.251621	-0.195173	-0.324253	0.00125107	-0.134592	-0.111546	-0.158271	-0.168597	-0.207961	-0.36553	0.0869154	0.243165	0.0371975
t test	0.20652	0.871963	0.565685	0.797976	0.793445	0.842784	0.945912	0.839137	0.339341	0.561972	0.95586	0.787677	0.620453	0.735352	0.717514	0.637769	0.544595
levene	0.90647	0.586518	0.916936	0.937977	0.403056	0.666837	0.935604	0.97283	0.486484	0.402629	0.768416	0.864638	0.850037	0.59685	0.983443	0.513562	0.964722
ZT	22	Neuron	28
-0.404294	0.290747	0.356145	-0.129915	-0.153735	-0.349352	-0.350327	-0.0378256	0.200134	0.151112	0.157826	0.199403	-0.291211	-0.562687	-0.637451	-0.863167	-0.792611	-0.195787
-0.380037	0.498401	0.0989314	0.77381	0.272767	0.0727766	-0.532342	0.530229	0.3683	0.029276	-0.0567788	-0.17327	0.199407	0.543609	1.14994	1.25367	0.949042	0.831251
1.12924	1.13385	0.784119	0.692989	0.722806	0.267603	-0.246043	-0.182044	-0.470443	-0.175827	-0.848838	-0.884995	-0.774847	-1.07884	-0.574117	-0.551975	-0.528912	-0.560879
0.186485	0.609927	-0.0500663	-0.521415	-0.606728	-0.722279	-0.789538	-0.820326	-0.159358	-0.143753	-0.157297	-0.528069	-0.56792	0.112228	-0.396215	-0.00789784	0.657219	1.67581
0.630417	0.245348	0.108341	0.0462973	-0.0998455	-0.502131	-0.202774	-0.371141	-0.762281	-0.703576	-0.516234	-1.00607	-0.913095	-0.93492	-1.22296	-1.4129	-1.24607	-0.423619
-0.0152535	0.731159	0.0376962	-0.418433	-0.0710479	-0.123812	-0.233926	-0.211814	-0.387436	-0.0530202	-0.270122	-0.605996	-0.37869	-0.444077	-0.224826	-0.381504	-0.518524	0.0911615
-0.0368121	1.03939	0.582219	-0.041888	0.118025	0.312197	0.523622	0.654968	0.703874	0.630208	0.346846	0.555455	0.331661	0.329718	0.311912	0.0416706	0.101158	0.00465151
0.43669	0.0582131	0.513016	0.439638	0.48312	0.766017	1.19806	1.48045	1.53361	1.34654	0.9046	0.756669	0.462905	0.167132	-0.257674	-0.120821	0.0200519	0.247259
0.44592	0.564617	0.553023	0.0198219	0.292389	0.199039	0.0444546	-0.175795	0.33191	0.434042	0.284376	0.472549	0.321379	0.0310747	0.113991	-0.224658	-0.390296	-0.296542
t test	0.101783	0.574064	0.582967	0.59307	0.323388	0.284254	0.662751	0.808276	0.837859	0.331842	0.212368	0.114055	0.111306	0.155615	0.126979	0.164109	0.813855
levene	0.333125	0.200214	0.736205	0.48662	0.843669	0.99859	0.697679	0.430796	0.917744	0.995366	0.225261	0.687426	0.633704	0.669832	0.618062	0.417638	0.636902
ZT	22	Neuron	29
0.0115552	0.902069	1.26373	0.874784	0.980046	0.835399	1.05067	1.06093	0.570594	0.309665	0.300054	-0.162757	-0.0570389	-0.524921	-0.242748	-0.376304	-0.497213	-0.579509
0.160926	0.287957	0.100282	0.194913	-0.253822	-0.191784	-0.673556	-0.975007	-1.22513	-1.2286	-1.23114	-1.24622	-0.292317	-0.614246	-0.492117	-0.544201	-0.543853	-0.641539
0.440114	0.733315	0.492662	0.486232	0.581678	0.287398	0.217835	-0.0282545	-0.329813	-0.21824	-0.434213	-0.322162	-0.25708	-0.119501	0.159326	0.125958	0.504284	0.610767
0.442183	1.03658	0.117845	-0.373356	-0.763785	-0.952676	-1.01138	-1.26036	-1.12201	-0.821623	-0.0991043	-0.650398	-0.75989	0.0461845	-0.166797	-0.46738	-0.274377	0.373341
-0.221184	0.0411724	-0.277397	0.189283	-0.389418	-1.00684	-0.954617	-0.995247	-0.217736	-0.260939	-0.0520993	0.0151123	0.142444	-0.0173607	-0.997445	-1.23526	-0.94721	-0.310753
-0.0316399	0.603536	0.285872	0.0883333	-0.00829896	-0.221971	-0.132556	0.0243327	0.175857	0.53247	-0.355661	-0.37591	-0.307168	-0.304928	-0.394389	-0.408046	-0.0131471	-0.261124
-0.0110632	1.09153	1.08539	0.374304	0.163466	0.48299	0.393938	0.514964	0.835076	0.512685	0.576297	0.57368	0.215091	0.362492	0.281296	0.154441	-0.0282295	-0.314714
0.374119	0.543213	0.376156	0.338003	0.403465	0.475343	0.439821	0.632763	0.475091	0.268568	0.333499	0.184284	0.014291	0.101217	-0.237504	0.155628	0.191582	0.284759
-0.00823388	0.309384	0.327701	0.131133	-0.176215	-0.0817195	-0.12796	0.151582	-0.0643261	0.459413	0.00835926	0.12383	0.00238182	-0.186219	-0.0573534	-0.0930053	-0.0405395	-0.0676627
t test	0.00374513	0.125369	0.367826	0.728905	0.463703	0.387758	0.434933	0.377067	0.440996	0.24612	0.102541	0.0473983	0.055976	0.0250163	0.0228956	0.0773676	0.185279
levene	0.277381	0.281332	0.707422	0.082591	0.0368814	0.0255584	0.0223657	0.0296663	0.117024	0.195824	0.135351	0.717987	0.581988	0.496287	0.220603	0.265753	0.214213
ZT	22	Neuron	30
-0.166598	-0.0220883	0.404302	0.521264	0.233424	0.190277	0.225594	0.0488492	-0.0179559	0.0628567	-0.0485966	0.295052	0.932476	1.17007	1.7933	2.22363	2.77134	2.69896
-0.333444	0.27334	0.988599	0.648692	0.128127	0.105867	0.452045	0.370803	0.120137	-0.167488	0.0927918	-0.156435	-0.316854	-0.236842	-0.0623371	0.0693168	0.579304	0.692926
-0.309739	-0.54804	-0.903592	-0.532009	1.13299	0.526741	-0.171374	-0.731347	-0.677272	-0.349047	-0.200003	-0.512933	0.415935	0.730839	0.23994	0.542798	-0.0554323	-0.0146704
0.070232	0.159093	-0.0247408	-0.238236	-0.356185	-0.16224	-0.437027	-0.0477878	0.403801	0.949448	1.00377	0.583202	0.383868	0.745373	0.178833	0.376785	0.527848	1.22912
0.302133	0.116295	0.351009	0.148883	0.316742	0.0804581	0.153491	0.274267	0.190144	0.167096	0.578645	0.316591	0.941687	0.384956	-0.338856	-9.31737e-05	0.337866	0.596563
-0.0882782	0.502691	0.157368	1.08811	1.25424	1.11449	1.37111	0.933727	1.31366	1.39572	0.527337	0.138444	0.102413	0.00713857	0.213606	0.116384	0.188027	0.378614
-0.131232	0.417125	0.675761	0.0743248	-0.298682	0.2021	0.392582	0.856085	1.1935	1.33188	1.8975	1.44518	1.15893	1.16622	1.28184	0.620306	0.103359	-0.161561
-0.117492	-0.357038	-0.343072	-0.165007	-0.14979	-0.00966241	0.287421	0.471285	0.807984	1.49941	1.75305	1.84028	1.18881	0.561746	0.290027	1.41338	1.75029	1.39721
-0.213046	0.30023	0.395609	0.196342	-0.0066018	-0.0172882	-0.139908	-0.120295	0.791566	1.66511	1.39966	1.30596	1.15826	1.03376	0.837209	0.589945	0.674379	0.832562
t test	0.147998	0.150798	0.107587	0.097167	0.0331309	0.0776714	0.0843815	0.0205497	0.00729693	0.00436179	0.0206373	0.000957126	0.000846668	0.0214529	0.00710844	0.0129256	0.00494756
levene	0.187488	0.0829029	0.0533315	0.0606484	0.371779	0.12256	0.041314	0.0103758	0.00109925	0.00585495	0.0226632	0.0549964	0.0487751	0.0888032	0.0797788	0.089253	0.0410345
ZT	22	Neuron	31
-0.345523	-0.00978573	0.116623	-0.026312	0.317575	0.59322	0.489105	0.0384294	0.0742825	0.131841	0.29598	0.0728271	0.0727848	-0.12066	-0.204891	-0.174446	-0.139799	0.316368
0.250577	0.439824	0.503094	0.235484	0.00082083	-0.0092023	-0.191753	-0.258922	-0.421063	-0.627854	-0.605198	-0.638398	-0.634054	-0.595882	0.68009	0.62491	0.295208	0.0123745
0.985152	0.413014	-0.036122	-0.0144887	0.17612	0.461907	-0.062183	-0.402475	-0.366902	0.311519	0.277659	-0.0898077	-0.0939349	-0.2861	-0.424788	-0.0688297	0.425217	0.263967
0.263273	0.688603	0.387195	-0.223592	-0.436412	-0.410736	-0.760675	-0.789988	-0.819705	-0.662822	-0.251466	-0.316414	-0.46258	-0.177806	-0.671775	-0.499481	-0.466449	-0.151407
0.404346	0.544056	0.55867	0.282472	0.295175	-0.102495	0.136792	-0.200994	-0.207515	-0.357534	-0.499366	-0.679439	-0.540791	-0.401443	-0.38135	-0.259448	-0.331219	-0.175357
-0.227094	0.423253	0.509801	0.143006	0.234238	0.00466387	0.0681617	-0.230442	-0.367867	-0.414761	-0.191601	-0.587654	-0.432977	-0.264951	-0.0776808	-0.311977	-0.409292	-0.0584573
-0.226639	-0.147121	-0.261551	-0.47958	-0.645748	-0.0223613	-0.188778	0.273418	0.468848	0.401792	0.2868	0.962963	0.70615	0.953597	0.993378	1.22869	1.85677	2.05101
0.166023	0.748203	0.456146	0.731594	0.562607	0.628775	0.309812	0.195334	0.405741	0.337071	0.312419	0.955284	1.01698	0.93289	0.772773	0.419699	1.38417	1.05992
0.0194166	0.272429	0.00524318	-0.091788	-0.0314929	-0.337654	-0.384867	-0.592835	-0.557656	0.10679	0.420282	0.727334	0.718631	0.541195	0.085939	0.0152843	-0.4415	0.282755
t test	0.187789	0.539725	0.653271	0.633272	0.777452	0.276147	0.060514	0.103883	0.261968	0.474825	0.714876	0.681121	0.74513	0.813517	0.880013	0.759374	0.367709
levene	0.434394	0.63601	0.662467	0.888927	0.913575	0.883942	0.745914	0.858116	0.63065	0.892659	0.118805	0.163251	0.463274	0.272598	0.563759	0.195114	0.460636
ZT	22	Neuron	32
0.380613	1.39446	1.34261	1.15326	1.03711	0.965954	1.20885	0.730715	0.53539	0.155817	0.290962	-0.280731	-0.217366	-0.188877	-0.317369	-0.0509025	-0.0851413	-0.311955
0.37739	0.675895	-0.0795225	0.169715	0.121108	0.438478	0.401136	0.280826	0.436907	1.08433	0.41225	0.0296384	1.59742	0.936205	0.787403	0.700053	0.474107	0.607506
0.771357	0.0585964	-0.526206	-0.0939124	0.260912	0.377896	0.176099	-0.424367	-0.182371	0.27092	0.135901	-0.594092	-0.291967	-0.397842	-0.104951	-0.358878	0.0760755	-0.36794
1.84985	1.27818	0.970851	0.626024	0.383303	0.300453	0.26002	0.341502	0.000623667	-0.31132	0.361952	-0.113246	-0.468462	-0.184254	-0.338753	0.157542	-0.171862	0.0794787
0.488332	0.313396	-0.231551	-0.419134	0.0942137	-0.56246	-0.452116	-0.688127	-0.29982	-0.109435	-0.543684	-0.468819	0.100136	1.03155	0.534216	0.828801	0.71853	1.12285
0.644738	1.03844	0.5707	0.059626	-0.247703	0.293553	0.146938	0.33557	0.451579	0.45352	0.736436	0.609047	0.010967	-0.0809507	0.00117008	0.0619912	0.360188	0.633897
0.0607573	1.98437	0.999946	0.522237	0.702363	0.633855	0.0964166	0.105413	-0.317186	-0.376335	-0.0706315	-0.0270808	0.0107651	0.353779	0.0332268	0.578685	1.07738	1.00513
0.814198	1.24889	1.27641	0.988389	0.808393	0.638809	0.623973	0.930839	0.447021	0.506728	0.48363	1.18106	1.05851	1.33712	1.09184	0.762691	0.445361	0.792195
0.308824	0.0327593	-0.0163361	0.376676	0.21808	-0.202021	-0.417483	0.260341	0.261458	0.567538	0.334975	0.00108973	-0.550921	-0.734665	-0.313251	-0.54675	-0.4608	0.0120919
t test	0.3703	0.602941	0.301605	0.254352	0.192883	0.111191	0.0964793	0.0326153	0.117105	0.0793655	0.0305276	0.113751	0.19116	0.0678132	0.119165	0.140908	0.364879
levene	0.280602	0.12423	0.682444	0.889623	0.947021	0.918844	0.936268	0.837354	0.840121	0.61205	0.851539	0.513804	0.274349	0.732679	0.582628	0.789906	0.471809
ZT	22	Neuron	33
0.113937	0.065402	0.200072	0.290655	0.599346	0.629957	0.12315	-0.0271952	-0.510675	-0.0189588	-0.0845426	-0.42133	-0.506726	-0.735452	-0.383505	0.238064	-0.0419772	0.143777
-0.0969219	-0.400906	-0.253029	0.0439309	-0.312104	0.246843	0.0662917	0.166499	0.114703	0.638191	0.382051	-0.398803	-0.876172	-0.200333	-0.0463546	0.0818743	0.0470074	0.0235023
0.185922	-0.171213	0.0407337	0.291208	0.470503	-0.139148	0.331735	0.025872	0.0850402	0.547939	0.271106	0.456192	0.594824	0.0792069	0.390546	0.133238	0.273754	0.434141
0.260082	0.437886	0.0134035	-0.254491	-0.342821	-0.311548	-0.331038	-0.237624	-0.315383	-0.0183628	0.0650587	-0.340645	-0.419963	0.000126364	-0.430609	-0.206784	-0.240404	0.313969
0.586097	0.403666	0.250084	0.353884	0.260877	-0.1403	0.478676	-0.110806	-0.123886	-0.259808	-0.0316847	-0.42604	-0.393383	-0.173038	-0.434107	-0.456732	-0.437003	-0.00683668
0.106524	0.284425	0.213146	0.0850928	0.13044	0.0585709	0.152978	0.124123	0.140806	0.339224	-0.0589295	-0.0426052	-0.0174726	0.028228	0.162317	0.121738	-0.0355425	0.0774173
0.135835	0.279692	0.142684	-0.247315	-0.0322429	0.127296	0.0635064	0.626517	0.603216	0.515063	0.382397	0.419157	0.333561	0.239661	0.143522	0.39504	-0.0348711	-0.193141
0.436173	0.259386	0.106291	0.240457	0.320616	0.689596	0.549998	0.719443	0.473245	0.413314	0.232059	0.358708	0.169249	0.218607	0.104407	0.107085	0.0189276	0.186394
-0.134031	-0.182656	-0.107472	0.104832	0.205342	0.202151	0.266947	0.194409	0.329832	0.154858	0.099402	0.2484	0.429803	0.0449286	0.132486	-0.127156	-0.211976	-0.043547
t test	0.590716	0.261553	0.488549	0.808518	0.854027	0.918535	0.925419	0.543712	0.54224	0.708108	0.21718	0.184824	0.0810652	0.106403	0.223185	0.0259327	0.473779
levene	0.470095	0.52938	0.910565	0.357523	0.305681	0.749388	0.476508	0.271908	0.28971	0.856737	0.0242851	0.0198076	0.80545	0.451351	0.875065	0.71044	0.762484
ZT	22	Neuron	34
-0.0701007	0.125201	-0.118491	0.0296807	-0.443573	-0.512793	-0.460093	-0.409335	-0.836564	-0.663843	-0.577192	-0.428556	-0.48504	-0.78122	-0.346953	-0.27696	0.0549603	-0.221182
-0.337719	-0.408046	-0.225031	-0.326526	-0.436632	-0.303122	-0.526702	-0.452351	-0.343539	-0.0794871	-0.246876	-0.441141	-0.244905	-0.341356	-0.106385	-0.0951922	-0.0336884	0.275118
0.148043	-0.193471	-0.293107	-0.341169	-0.0372081	-0.201248	-0.115001	-0.503294	-0.307361	-0.0222948	0.0714744	-0.100082	0.0013078	0.17589	-0.0299343	0.140141	0.259599	0.0695515
0.172624	0.388016	0.125474	0.0115852	0.211652	0.128962	0.0670231	0.209837	0.316832	0.443921	0.561565	0.0144419	0.0562269	0.156153	-0.117768	0.00261958	0.328703	0.692872
-0.0625308	0.0167514	-0.117549	-0.0283343	-0.119387	-0.441077	-0.307325	-0.280372	-0.30346	-0.182062	-0.255048	-0.314487	-0.264701	-0.0950319	-0.573336	-0.358934	-0.524601	0.216724
-0.104819	0.385419	0.0521383	-0.22469	0.339318	0.512292	0.131849	0.389042	0.212122	0.677278	0.415149	0.114883	0.142183	0.0429241	0.0486654	-0.0193545	0.0916164	0.281022
0.322609	0.507056	0.30666	-0.315759	-0.165284	0.0410845	0.283217	0.485976	0.339994	0.368261	0.264117	0.276319	0.0579745	-0.0501739	0.0655468	0.197216	-0.0671083	-0.0933516
0.364358	0.515187	0.716964	0.674577	0.881418	1.08458	1.07117	0.867833	0.898319	0.729169	0.407403	0.471988	0.19266	0.104543	0.0272924	0.23532	0.0603305	0.235288
-0.00337963	0.0107687	0.264892	0.169914	-0.0931967	-0.0884751	-0.0389509	0.047573	0.0659425	0.402854	-0.120308	0.175003	0.239587	0.176989	0.129243	0.159838	0.265366	0.346231
t test	0.44882	0.811269	0.519697	0.838947	0.90147	0.841196	0.963625	0.819754	0.425211	0.94621	0.581564	0.471062	0.383504	0.181889	0.636511	0.995302	0.205075
levene	0.239419	0.415611	0.507909	0.3455	0.169021	0.220712	0.0245758	0.0605265	0.139486	0.0843202	0.278637	0.949923	0.733623	0.800376	0.855103	0.922903	0.953726
ZT	22	Neuron	35
-0.197389	-0.760867	-0.601131	-0.746179	-0.998386	-1.14236	-1.37687	-1.39517	-1.6784	-1.35819	-1.04684	-0.90387	-1.21047	-0.941154	-0.531611	-0.433975	0.159085	0.63537
-0.392711	-0.62284	-0.0647187	-0.559835	-1.20805	-0.856893	-0.997391	-0.921981	-0.732399	-0.521627	-0.0258507	-0.85638	0.0729164	0.0927799	-0.25572	0.00896536	0.474877	0.245322
-0.270695	-0.308717	0.0247704	-0.026384	0.950917	0.47347	0.673273	-0.164346	-0.124245	-0.0862091	0.0694541	-0.0170205	-0.50223	-0.447306	0.177325	0.635509	0.962418	1.02738
0.334135	0.545739	0.242736	0.1686	0.0122231	0.18711	-0.21577	-0.0871243	0.148345	0.196945	0.248749	-0.176716	-0.113901	0.6093	-0.0328336	0.290822	0.857428	1.82331
0.325634	-0.0286027	-0.0215832	0.215219	-0.176522	-0.506223	0.0481575	0.143779	-0.202852	-0.13696	0.0449579	-0.606093	-0.4758	-0.855945	-1.33989	-1.10622	-0.953627	-0.137476
-0.0087405	0.349864	0.143391	0.241863	0.779068	0.910374	0.742079	0.68728	0.673115	0.910764	0.341296	0.0208595	0.234387	0.286797	0.323128	0.147488	-0.00225109	0.288384
0.610192	0.160809	0.206637	-0.321265	-0.785118	-0.280373	-0.137882	0.102182	0.110788	0.0428696	-0.00491482	0.247339	0.226981	-0.0162982	0.0518862	-0.143675	-0.601835	-0.535286
-0.407905	-0.602403	-0.0521638	0.272674	0.753282	0.859162	1.23112	1.4074	1.32421	1.2012	0.934713	0.663245	0.255612	-0.165143	-0.323419	0.0922635	0.0652012	0.0192849
-0.29471	-0.318221	-0.222073	-0.204044	-0.330202	-0.138422	0.195423	0.234179	0.227435	0.104103	0.361014	-0.0848306	0.0286338	0.0742807	-0.184093	0.0250658	-0.113798	0.133949
t test	0.479676	0.975653	0.683105	0.79546	0.938267	0.866959	0.910415	0.986311	0.796584	0.533427	0.469908	0.528494	0.584353	0.34025	0.922831	0.60502	0.128049
levene	0.551382	0.286043	0.921272	0.0509779	0.0881602	0.107603	0.222364	0.231271	0.299786	0.8417	0.528787	0.743827	0.52519	0.797896	0.877648	0.30967	0.344343
ZT	22	Neuron	36
-0.648818	-0.526864	-0.156771	-0.458614	-0.239501	0.203522	0.784787	1.23563	1.60881	1.28857	1.14814	1.00833	0.779876	0.56331	0.337293	0.557806	0.327941	0.204395
-0.0773636	0.137976	-0.422868	-0.438731	-0.896774	-0.967944	-0.851873	-0.783492	-0.88871	-0.582058	-0.551737	-0.544823	0.214057	-0.20264	-0.114107	-0.461465	-0.453727	-0.301238
0.806655	0.146114	-0.601655	-0.627535	-0.307471	-0.210197	-0.196728	-0.557426	-0.72392	-0.305465	-0.433645	-0.573512	-0.679766	-0.807102	-0.543757	-0.0127672	0.148979	-0.587018
0.769161	0.516988	-0.0554596	-0.399972	-0.51564	-0.385748	-0.612626	-0.356247	-0.078982	-0.157744	-0.0040336	-0.226007	-0.498635	-0.427633	-0.522085	-0.676925	-0.632126	-0.263429
0.224383	0.26356	-0.437735	-0.588967	-0.346967	-0.573732	-0.496297	-0.40841	-0.377458	-0.701105	-0.765413	-0.509155	-0.371655	-0.26582	-0.267962	-0.0221742	0.00711106	0.121725
-0.0582115	0.430768	-0.211556	-0.243613	-0.111238	-0.192145	-0.109682	-0.0295586	-0.180095	0.0908242	0.201653	0.357939	0.0814567	0.259984	0.224074	-0.0492622	-0.0673885	-0.259916
0.0593186	0.296021	0.332249	-0.251537	-0.191919	0.0973955	-0.217015	-0.381774	-0.208571	-0.114479	-0.438861	-0.205507	-0.350614	-0.227006	-0.117089	-0.198661	-0.243229	-0.219057
0.0809935	-0.139444	0.195452	0.0497426	0.174958	0.0350154	0.091006	0.249794	0.178558	-0.065502	-0.00938624	0.0446435	-0.128285	-0.240984	-0.510724	-0.261709	-0.528654	-0.357063
-0.0965679	-0.116423	-0.469981	-0.231391	-0.278931	-0.292937	-0.0864766	-0.316886	-0.177215	-0.0417882	-0.422869	-0.206472	-0.290737	-0.257973	-0.409817	-0.431869	-0.512654	-0.392889
t test	0.976019	0.0992619	0.0114399	0.032201	0.0714517	0.176659	0.298862	0.463388	0.460116	0.301038	0.362364	0.240795	0.155243	0.0921552	0.147599	0.0933275	0.0601764
levene	0.598195	0.641231	0.216047	0.367194	0.741499	0.945134	0.780249	0.629055	0.878183	0.670326	0.844106	0.950967	0.649487	0.691233	0.702618	0.839881	0.258653
ZT	22	Neuron	37
-0.545249	-0.876414	-0.649051	-1.12773	-0.853233	-0.751871	-1.09195	-0.0755214	0.381866	0.79074	1.08699	0.401698	-0.0634771	-0.0731947	-0.199647	-0.393537	-0.268995	-0.159057
-0.235373	0.269635	0.549814	0.525013	0.750949	0.919521	1.11331	1.51152	1.99813	1.82374	1.81739	1.83741	1.6865	1.50902	1.62625	0.979422	1.16885	1.04393
0.422611	0.289271	0.708629	0.705603	0.63075	0.590131	0.632942	0.595772	0.806467	0.996815	0.927849	1.13631	-0.338999	-0.4351	-0.563996	-0.420271	-1.58525	-1.35087
0.317868	0.424058	0.230366	0.135954	0.334275	0.0388968	-0.320135	0.0737191	0.320223	0.146014	0.27316	-0.118923	0.166701	0.155205	-0.165993	-0.419122	-0.647741	-0.38078
0.527982	0.339934	-0.542927	-0.716448	-0.871126	-0.937483	-1.294	-1.26661	-0.706013	-0.991496	-1.19712	-1.3089	-1.12385	-0.587631	-0.871623	-1.09742	-0.228664	-0.532919
-0.285488	-0.760209	-1.05407	-0.426652	-0.619613	-0.892345	-0.859955	-1.12082	-1.40508	-1.48859	-1.54073	-1.45693	-1.23245	-0.942298	0.46862	0.450057	0.172928	-0.108936
0.662885	1.51554	0.25391	0.0302014	-0.234945	-0.707987	-0.503255	-0.386301	-0.786632	-0.674011	-0.646033	-0.461918	-0.493682	-0.518128	-0.240737	-0.578297	-0.41928	-0.541862
-0.302221	-0.208449	-0.789374	-0.789017	-0.814738	-0.527555	-1.03394	-0.954516	-0.820114	-0.886951	-0.706762	0.00445973	0.313373	0.493346	-0.300763	-0.354304	0.0973754	-0.174805
-0.0974503	-0.0321482	0.318396	0.0514148	-0.189846	0.17672	-0.633052	-0.314629	-0.104835	-0.165206	-0.0635876	-0.287769	-0.228184	-0.277959	-0.352756	-0.364519	0.0802263	0.318821
t test	0.845196	0.547384	0.375005	0.331325	0.309115	0.127049	0.428066	0.820145	0.797485	0.888812	0.836502	0.548282	0.660082	0.680665	0.250631	0.426214	0.332317
levene	0.510476	0.341377	0.41505	0.282572	0.296862	0.324755	0.190927	0.0619388	0.0322886	0.0203384	0.119909	0.325096	0.486723	0.794056	0.965207	0.520321	0.709135
ZT	22	Neuron	38
-0.373043	-0.418287	-0.647649	-0.604619	-0.799401	-0.828649	-1.30313	-0.33251	0.318308	0.340121	0.352978	-0.288022	-0.618148	-0.1646	-0.0135343	-0.12259	-0.0711412	0.0581664
0.00892618	0.46072	0.412853	0.370146	0.701334	0.914171	1.3468	1.42205	1.61969	1.66861	1.61835	1.64213	1.32716	1.35313	1.68758	1.65563	1.40995	1.26034
0.321001	0.546514	0.381453	0.315539	0.130259	0.274833	0.446735	0.444649	0.489214	0.622743	0.981107	0.955394	-0.442303	-0.70497	-0.682991	-0.449553	-1.40804	-1.20844
-0.953275	-0.484008	-0.654978	-0.648232	-0.328145	-0.379011	-0.315892	-0.113601	0.350258	0.144886	0.65044	0.635537	0.546084	0.498035	0.979989	1.14017	0.9578	0.896975
0.122841	-0.0596886	-1.09942	-0.103848	-0.462861	-0.903053	-0.91725	-0.428348	-0.632967	-1.09258	-0.838166	-0.841974	-0.994329	-0.889072	-0.830195	-1.06081	0.8383	0.692191
-0.585553	-1.01487	-1.21783	-0.987361	-1.07597	-1.15094	-1.22537	-1.1992	-1.12543	-0.924697	-0.958088	-0.915667	-0.537854	-0.499969	1.91973	1.46829	1.31469	0.841894
-0.228365	0.755896	0.471849	0.421558	0.917991	1.01819	0.549612	0.497177	1.5003	0.831488	0.851459	0.351625	0.0328762	-0.146063	0.105	0.254153	0.395004	-0.0629053
-0.109606	-0.143553	-0.714974	-0.900436	-0.936849	-0.554998	-0.545847	-0.649823	-0.409	-0.479994	-0.202496	-0.0163065	-0.338814	0.234323	0.398197	0.0630255	-0.0115815	0.130936
-0.162831	-0.478831	-0.753736	-0.979789	-1.3512	-1.06238	-1.36325	-1.37321	-1.53627	-1.44924	-1.45784	-1.54586	-1.68924	-1.35593	-1.38091	-1.33454	-1.23787	-1.25745
t test	0.59759	0.430195	0.59521	0.643869	0.799209	0.66522	0.938074	0.475085	0.627409	0.38396	0.558338	0.794811	0.91692	0.263714	0.308766	0.226314	0.274601
levene	0.211108	0.256719	0.16302	0.0653458	0.0909316	0.0303388	0.0817373	0.02773	0.0176208	0.0169843	0.0203345	0.160664	0.104768	0.0208368	0.0228587	0.0261885	0.0525315
ZT	22	Neuron	39
0.00282333	-0.353257	-0.201877	-0.430429	-0.793869	-0.766818	-1.07311	-0.413968	0.219386	0.394294	0.187332	0.0436359	-0.254045	-0.297992	-0.372307	-0.38216	-0.410928	-0.663422
-0.306781	-0.0509594	0.133721	0.214245	0.401992	0.901722	1.23505	1.2158	1.44219	1.45622	1.68776	1.80403	1.57654	1.58054	1.85413	1.34874	1.07299	1.05795
0.337407	0.343382	-0.0819766	0.0393133	0.193038	0.261732	0.335816	0.484393	0.568926	0.310776	0.571181	0.614108	-0.139685	-0.476999	-0.720414	-0.80907	-1.38215	-1.26401
-0.0729287	0.175595	0.113971	-0.11391	-0.182433	-0.0744611	-0.151082	-0.161116	-0.23135	-0.421806	-0.273735	-0.148749	-0.52346	-0.585541	-0.330916	0.200497	0.0388573	-0.169734
0.102355	0.452441	0.168417	0.173854	0.128299	-0.169807	-0.271338	0.0570163	-0.0105469	0.328523	0.550084	0.390917	0.208901	0.0588597	0.263041	0.229637	0.128933	0.0415376
-0.334221	-0.0448234	-0.273077	-0.297942	-0.234247	-0.25954	-0.416673	-0.324895	-0.198529	-0.0977648	0.122353	0.334071	0.146343	0.0942178	0.437994	0.456385	0.289331	0.12617
0.14046	0.351174	0.782181	0.477569	0.376351	0.131129	-0.0321658	0.0736608	0.151682	-0.293885	-0.23297	-0.164016	-0.570952	-0.370243	-0.312741	-0.38675	-0.150054	0.0928231
0.273482	0.464228	-0.177374	-0.123332	-0.179121	0.111525	-0.128843	-0.167682	-0.102793	-0.16097	-0.251177	-0.322448	-0.359766	-0.341051	0.312187	-0.170044	-0.677678	-0.491809
0.0994674	-0.239271	-0.461811	-0.393423	-0.171652	0.271329	0.259107	-0.029621	-0.24174	-0.0995315	0.210485	0.0312197	-0.515186	-0.292286	-0.15331	-0.393028	-0.263638	-0.293387
t test	0.467726	0.854423	0.553064	0.601025	0.915768	0.811767	0.769938	0.455195	0.531967	0.2552	0.270864	0.756254	0.682438	0.76072	0.94302	0.468769	0.389283
levene	0.2848	0.416212	0.433206	0.333412	0.250359	0.162777	0.300305	0.276336	0.22609	0.165697	0.210919	0.219621	0.381705	0.120385	0.0810875	0.0810174	0.0910023
ZT	22	Neuron	40
-0.282524	-0.441844	-0.432403	-0.906353	-0.830842	-0.994238	-1.01925	-0.485852	-0.0760814	0.201665	0.411749	0.257338	-0.392406	-0.330796	-0.301538	-0.563586	-0.319135	-0.0828895
-0.210721	-0.187306	0.337673	0.51408	0.842353	0.913537	1.15247	1.3297	1.43264	1.46105	1.58295	1.67934	1.31768	1.53438	1.65954	1.08429	1.0367	1.0778
0.335292	0.358823	0.112412	0.140352	0.010777	0.221662	0.343792	0.359215	0.539703	0.550551	0.623348	0.745026	-0.718697	-0.71461	-0.846382	-0.595634	-1.28424	-1.21632
-0.182629	0.290443	-0.553038	-0.810744	-0.378243	-0.391176	-0.449388	-0.311941	-0.354239	-0.389155	-0.226588	-0.252292	-0.353249	-0.306835	-0.0214618	0.370509	0.135155	0.0317441
0.285352	-0.704379	-0.720484	-0.406216	-0.391439	-0.552834	-0.364824	-0.442815	-0.218609	-0.288017	-0.238402	-0.283457	-0.677378	-0.276638	-0.612867	-0.521519	0.0582066	-0.592524
0.435902	-0.123499	-0.449707	-0.241033	-0.416829	-0.615543	-0.378921	-0.405759	-0.530945	-0.563439	-0.421376	-0.470981	-0.343586	-0.269566	-0.81366	-0.490888	-0.3815	-0.273182
0.0631698	0.144408	0.277753	-0.0166145	-0.230916	-0.108458	0.121469	0.174298	-0.267218	-0.422579	-0.173642	-0.374347	-0.28531	-0.283073	-0.171472	-0.47337	-0.157154	-0.344368
0.380883	0.521144	0.00577389	0.157337	0.249015	0.64586	0.356574	0.3584	0.324825	0.319994	0.389723	0.0588558	0.22893	0.200771	-0.194725	-0.441442	-0.595237	-0.417965
0.0459657	0.462462	0.114201	-0.201054	-0.142548	0.309983	-0.200632	0.030378	-0.168432	0.35208	0.235186	0.109766	0.0608943	0.0727638	0.110228	-0.0197638	-0.00768133	0.230268
t test	0.722278	0.150455	0.120997	0.209972	0.49596	0.531898	0.892596	0.925983	0.868478	0.527319	0.789742	0.333927	0.562588	0.403128	0.203945	0.26099	0.248789
levene	0.245382	0.270927	0.248058	0.414823	0.0248378	0.125575	0.141335	0.347389	0.0831733	0.125756	0.18269	0.40007	0.545372	0.256257	0.513681	0.221724	0.226359
ZT	22	Neuron	41
-0.0968587	1.04547	0.118588	1.49014	0.23971	-0.542249	-0.617346	-0.545642	0.0790091	0.197228	0.717141	2.89898	0.524686	-0.37275	-0.776462	-0.354808	-0.0619702	0.194324
-0.869164	0.479044	0.895121	0.231799	0.26994	0.451218	0.911412	1.14939	1.52195	1.24804	1.09129	1.81093	1.41305	1.66456	1.68854	2.43202	1.35511	0.758419
0.760337	1.01718	0.696794	0.864603	0.30946	0.1851	0.512332	0.0798181	-0.035491	0.0298595	0.229321	0.381539	0.969762	-0.455328	-1.14177	-1.20097	0.589385	-0.641303
0.22562	1.88967	1.41849	0.828872	1.36623	0.710846	0.404528	0.779507	0.876537	1.00146	1.75938	1.99347	1.60815	1.40429	1.52992	1.54337	1.9723	1.5937
0.994735	1.81785	0.207261	0.0687028	-0.590802	-0.448833	-0.831208	-0.713191	1.00852	0.0158295	-0.0850597	0.0341844	-0.585216	-0.547918	-0.356617	-0.332703	2.31197	0.474888
1.31187	0.359191	0.373874	0.294434	-0.403326	-0.528668	-0.290746	-0.15353	-0.3679	-0.117201	-0.0748282	-0.498393	-0.434439	-0.349285	0.492828	-0.116432	-0.541386	-0.668823
-0.0014681	0.635735	1.52491	1.41792	0.852473	0.693445	0.206379	-0.0339678	0.26884	0.344163	0.0584049	-0.244968	-0.577285	-0.545801	-0.418237	-0.24484	-0.0269329	0.00529862
-0.14942	1.066	0.253668	-0.269694	0.0998912	0.252243	0.343182	0.069955	-0.00804494	-0.22319	0.244949	0.44418	0.786961	0.760522	1.53485	0.900103	0.468187	0.520088
-0.348247	0.860608	-0.278487	-0.506348	-0.767055	-0.154439	-0.593078	-0.648815	-1.02994	-0.803609	-0.46105	-0.769683	-0.944528	-0.744279	-0.717491	-0.685559	-0.607186	-0.718735
t test	0.013214	0.239795	0.39568	0.879348	0.645855	0.528596	0.522493	0.878195	0.96224	0.581704	0.344602	0.795908	0.774432	0.998387	0.978286	0.354009	0.922164
levene	0.475193	0.782507	0.867696	0.879786	0.554598	0.888201	0.743095	0.865314	0.672889	0.852885	0.188824	0.217412	0.718567	0.226405	0.419175	0.256349	0.754268
ZT	22	Neuron	42
-0.158689	0.012198	0.0584138	1.72384	1.40224	0.776588	0.889509	1.15959	1.06866	0.407032	0.0120851	0.438054	-0.383339	-0.571589	-0.154792	-0.252405	0.355117	-0.105884
-0.59002	-1.01233	-1.22484	-1.43506	-1.6306	-1.34189	-1.08935	-0.880064	-1.22304	-1.09253	-1.07041	-0.851932	-1.23399	-0.829702	-0.501413	-0.87197	-1.09231	-1.20456
0.282673	0.870243	0.268475	0.0680287	-0.0937066	0.250289	0.0496667	0.0603478	0.134097	-0.129575	0.105184	0.13371	-0.505705	-0.794027	-0.824715	-0.683256	-0.354636	-0.260976
-0.0387652	0.1784	-0.560561	-0.891277	-0.367208	-0.425787	-0.0286773	0.00481404	-0.333368	-0.504566	0.00515634	0.234184	0.150076	0.214107	0.572744	0.589562	0.293964	0.0740267
0.53699	-0.732402	-0.937419	-0.940789	-0.919398	-0.970455	-1.18137	-1.06128	-0.704279	-0.933289	-0.856361	-1.00352	-0.990955	-0.794107	-1.12692	-1.35778	-0.0836612	-0.841679
-0.0581516	-0.199121	-0.522959	-0.374307	-0.476214	-0.551336	-0.716882	-0.715941	-0.470151	-0.676202	-0.27794	-0.311094	-0.513078	-0.464958	-0.672662	-0.268999	0.00223151	0.442781
0.294127	0.769699	0.564412	-0.14016	-0.361351	-0.121828	-0.199955	0.312047	0.0778113	-0.250149	-0.24788	-0.516915	-0.366835	-0.251704	-0.308236	-0.43054	-0.223527	-0.346669
-0.0841624	0.559736	0.572427	0.698729	0.679777	0.776328	0.504483	0.268402	0.121424	0.38829	0.16785	0.0556585	0.404015	0.193992	0.245939	0.299113	-0.149883	0.0265445
0.0515704	0.583507	0.276867	0.0184613	-0.100032	0.224386	0.0120448	0.00022616	-0.136533	-0.0640917	0.0934103	-0.120171	-0.284634	-0.24126	-0.116589	-0.103965	-0.0824086	0.0652893
t test	0.72438	0.442837	0.622455	0.461299	0.512134	0.397081	0.642211	0.441114	0.117803	0.18218	0.237311	0.0424417	0.0271529	0.113218	0.119982	0.33886	0.204057
levene	0.0567647	0.0529383	0.0521394	0.127319	0.0280988	0.11185	0.141	0.163641	0.135593	0.571859	0.18978	0.388484	0.390024	0.175533	0.189847	0.780617	0.356223
ZT	22	Neuron	43
-0.133682	-0.411978	-0.215091	-0.736498	-0.646862	-0.493362	-0.788861	-0.078744	0.394628	0.536672	1.12915	0.221404	0.218558	-0.079452	0.0594447	-0.239802	-0.416019	-0.384811
-0.34796	-0.155883	0.141312	0.399852	0.777096	0.762067	1.0267	1.09195	1.29645	1.35969	1.51715	1.78405	1.68025	1.63013	2.00557	1.26849	1.24779	1.18881
0.352782	0.363636	0.0715635	0.191694	0.361389	0.394823	0.472906	0.484202	0.427076	0.274631	0.207557	0.128715	-0.480511	-0.893421	-0.8701	-0.814966	-1.46314	-1.47337
0.0293976	0.586286	-0.0208404	-0.472579	-0.107539	-0.106145	-0.14021	-0.142823	-0.0583191	-0.15834	0.13745	0.152502	-0.0859884	0.262223	0.590616	0.437746	-2.79629e-05	0.0530098
0.384895	-0.272179	-0.520754	-0.113055	-0.429576	-0.339038	-0.478488	-0.31328	-0.0925694	-0.211197	-0.260556	-0.517176	-0.448825	-0.100918	-0.268818	-0.568717	0.0585985	-0.414072
0.157446	-0.0259217	-0.30539	-0.263083	-0.261978	-0.171073	-0.0147457	0.14263	-0.0125122	0.0880431	-0.148188	-0.288885	0.156287	0.280929	-0.336021	-0.290408	-0.413679	-0.0378393
-0.200538	0.474117	0.3281	0.287681	0.0859978	-0.0687682	0.0792755	0.326849	0.107076	-0.174116	-0.0229035	0.0550983	0.205854	0.109144	0.394876	0.124436	0.236625	0.205517
0.31929	0.0821404	-0.436225	-0.422939	0.0667901	0.103381	-0.153323	-0.192688	-0.032875	0.606707	0.291885	0.246585	0.393297	0.362395	0.0312128	-0.19985	-0.305125	-0.469847
-0.0382388	0.238047	-0.096405	-0.161813	0.0852121	0.672849	0.11856	0.148586	-0.095416	-0.0327918	0.164043	0.130859	-0.149018	-0.0783929	-0.236641	-0.095486	-0.163614	0.419813
t test	0.788045	0.188271	0.207777	0.696923	0.881985	0.822026	0.543186	0.382051	0.322277	0.219538	0.513644	0.648956	0.656736	0.746084	0.65687	0.455291	0.545452
levene	0.378416	0.9183	0.349537	0.395143	0.277484	0.263743	0.382677	0.671731	0.248355	0.321155	0.522642	0.261767	0.279622	0.148018	0.25393	0.189157	0.0989835
ZT	22	Neuron	44
1.16506	0.117379	-0.592348	-1.09123	-1.32318	-1.27385	-0.653271	0.671346	0.591663	-0.0154821	-0.098076	0.906235	-0.249588	-0.835501	-1.1751	-0.746126	-0.153101	-0.559904
-0.398456	0.367248	0.146927	0.256205	0.901155	0.642071	0.61366	0.568045	0.517457	0.606286	0.562618	0.98536	0.73668	0.69735	0.816743	2.59044	1.60647	0.842922
-0.0260585	0.563903	0.652742	0.281767	0.654713	1.81338	1.82365	1.56528	1.74606	1.35995	0.787196	1.03112	0.605581	0.0419396	-0.229388	-0.390725	-0.569883	-0.39776
-0.177905	0.741655	1.36468	1.04388	0.402122	0.152599	0.126967	0.227262	0.141111	-0.552877	-0.389715	-0.0319885	0.699396	-0.354065	-0.250778	-0.0399765	-0.137565	-0.404251
0.20421	1.90256	1.32548	0.574017	0.259984	0.290588	0.0796519	-0.0280713	-0.101043	0.53047	0.789288	1.02497	1.09008	0.303574	0.103556	-0.256199	1.88537	1.41603
0.498948	0.643499	0.477907	0.646838	0.320181	0.365681	0.713552	0.452277	0.065099	0.245648	0.122036	0.0543954	0.03929	0.0435309	-0.164878	-0.15926	-0.216114	-0.294097
-0.202475	2.44903	1.31356	0.43748	-0.162314	-0.25324	-0.371101	-0.209096	-0.335613	-0.772299	-0.200268	-0.244476	-0.277482	-0.31257	-0.102777	0.311071	0.536656	0.259783
0.430303	3.01001	2.08921	1.19933	0.595447	1.31334	1.1019	0.616454	0.835036	0.34676	0.240873	0.298117	-0.0783421	-0.24696	1.26007	0.954576	1.11868	0.703471
0.295705	1.50621	1.02282	0.52341	0.148922	2.25325	2.16968	1.35534	0.720797	0.279322	0.745846	0.316818	0.0868373	0.117014	0.111666	-0.0945133	-0.19825	-0.0328268
t test	0.0118607	0.0453485	0.402358	0.997491	0.334809	0.248637	0.147471	0.32291	0.921162	0.701258	0.238719	0.680174	0.245998	0.579161	0.910335	0.504165	0.919588
levene	0.129258	0.218577	0.828887	0.80593	0.112048	0.0808633	0.693734	0.532713	0.640454	0.814004	0.584873	0.703004	0.821185	0.610272	0.432637	0.237667	0.292964
ZT	22	Neuron	45
-0.296308	-0.844322	-0.557215	-1.13901	-0.84817	-0.617411	-1.11459	-0.523062	-0.208348	-0.0309319	0.3722	-0.0206739	-0.454856	-0.0495868	-0.140149	-0.0825497	-0.232133	-0.102524
0.0942859	0.230188	0.601161	0.460669	0.892872	0.909532	1.10496	1.07471	1.35516	1.47369	1.54153	1.90077	1.59461	1.75235	1.81504	1.48386	1.45628	1.68276
0.29963	0.216549	0.265687	0.2863	0.619125	0.391116	0.535183	0.503945	0.391725	0.422683	0.639673	0.609294	-0.718239	-0.836594	-0.707336	-0.543724	-1.24779	-1.17461
0.0362301	-0.25064	0.130943	-0.149759	-0.147764	-0.47537	-0.452972	-0.382704	-0.613941	-0.790234	-0.437646	-0.205859	-0.0660858	-0.516143	0.127154	-0.0124613	-0.275044	-0.0528747
0.00204479	-0.443801	0.107599	-0.232435	-0.38514	-0.211479	-0.418693	-0.323732	-0.279885	-0.415059	-0.251819	-0.0640748	0.272006	0.208331	0.208047	0.0546365	0.0940086	0.166882
0.0343521	-0.0389992	-0.176701	0.0982767	0.490491	0.431453	0.517887	0.756891	0.468501	0.608471	0.683865	0.255759	0.18209	-0.114811	-0.716777	-0.247665	-0.260829	-0.00598845
0.0644642	1.24427	-0.0445184	0.187149	0.264387	0.167443	0.25197	0.230909	-0.17629	-0.0587688	0.132709	-0.135714	-0.276401	0.119166	0.0486705	0.109103	0.210875	0.114054
0.0104745	0.285465	-0.108236	-0.0576865	-0.126278	-0.0604619	-0.102399	0.0141873	0.0460989	0.0637997	-0.0446665	-0.0651152	-0.102666	0.229426	-0.316833	0.00198146	-0.271028	0.145903
-0.107842	0.442076	-0.192983	-0.330891	-0.0848991	-0.0258114	-0.307549	-0.228016	-0.0115631	0.134329	0.220737	0.0875817	0.01818	0.195867	0.00905025	0.152399	0.108226	0.117261
t test	0.707904	0.919725	0.5023	0.755451	0.8086	0.952907	0.577734	0.646997	0.532537	0.158969	0.292301	0.879739	0.703878	0.935203	0.661979	0.801743	0.739679
levene	0.0399462	0.108243	0.0709443	0.0203978	0.0246788	0.0064955	0.00666408	0.0572697	0.0479332	0.0304034	0.211546	0.103465	0.0920834	0.0884226	0.238033	0.101248	0.182919
ZT	22	Neuron	46
-0.0428831	-0.551995	0.115227	-0.927944	-1.05091	-0.99355	-1.37324	-0.786914	-0.337271	-0.0697679	0.0499442	-0.0881569	-0.591709	-0.622318	-0.674302	-1.04548	-0.980953	-0.853447
-0.177161	0.141003	0.327559	0.552961	0.82044	1.0742	1.4112	1.41477	1.6424	1.79026	1.75789	2.03709	1.77231	1.99886	2.16779	1.57067	1.34364	1.41694
0.510745	0.528841	0.31909	0.371491	0.432725	0.537989	0.480328	0.807483	0.909531	1.06217	0.939546	1.19965	-0.203074	-0.343054	-0.557054	-0.58592	-1.45192	-1.52741
0.0676006	-0.46845	0.100286	0.228698	-0.165535	0.0522348	-0.193718	-0.0942326	-0.169336	-0.0658932	-0.15354	0.0758305	-0.0852668	-0.14715	0.212103	0.0475132	0.000246054	-0.12757
0.0895749	0.419076	0.160347	0.260543	0.164501	-0.131778	-0.334519	-0.0221975	0.0179259	0.257555	0.328626	0.323595	0.420081	0.525401	0.566964	0.573779	0.449972	0.048951
0.0363597	0.153585	-0.246392	-0.278078	-0.184314	-0.339378	-0.272714	-0.200265	-0.0247529	-0.0672529	0.292739	-0.0128106	-0.00827839	-0.0499264	-0.287868	-0.131473	-0.346441	-0.390875
0.320766	0.538479	0.397633	0.134366	0.127211	0.109182	-0.0567109	-0.277158	-0.237571	-0.224229	-0.124659	-0.332839	-0.360909	-0.235647	-0.331081	-0.555811	-0.497378	-0.106753
-0.00294275	0.157453	-0.256576	-0.21799	-0.183949	-0.228495	-0.164311	-0.26848	0.110629	0.287493	-0.0928543	-0.0647499	-0.217461	0.198319	0.176406	-0.116477	-0.278055	0.0392074
0.1446	0.360915	-0.326985	-0.160145	0.00615799	0.40526	-0.0892865	-0.00331919	-0.126732	0.411531	0.669296	0.510264	0.163238	0.278608	0.365124	0.271022	0.228697	0.49226
t test	0.808636	0.733819	0.513845	0.561954	0.808168	0.511047	0.857013	0.687886	0.254721	0.189503	0.268544	0.979055	0.785908	0.797162	0.702998	0.339992	0.451853
levene	0.162497	0.317422	0.108615	0.12372	0.0510537	0.157907	0.14177	0.198914	0.0866422	0.0606567	0.110809	0.181152	0.12346	0.05255	0.0476631	0.0273488	0.0603069
ZT	22	Neuron	47
-0.14569	-0.338173	-0.10123	-0.63124	-0.632995	-0.635212	-0.832908	-0.38014	-0.10804	0.0942522	0.186794	0.258377	0.0848231	-0.154661	-0.285891	-0.444371	-0.505838	-0.305493
-0.441974	0.178901	0.0889378	0.094793	0.280276	0.284416	0.273239	0.249969	0.723412	0.986983	1.0725	1.40734	1.35892	1.34795	1.4896	1.11112	0.970417	0.970737
0.791947	1.093	0.832986	0.977599	1.10409	1.24427	1.26722	1.42901	1.46152	1.33354	1.14856	1.15118	0.47139	0.284207	0.0397323	0.113954	-0.383549	-0.332008
-0.103063	-0.0578011	-0.308082	-0.281063	-0.201166	-0.322414	-0.159449	-0.234058	-0.391451	-0.475716	-0.318266	-0.362925	-0.130431	-0.22276	-0.189479	-0.186755	-0.064686	-0.295354
-0.0278195	-0.0887714	-0.259667	-0.369905	-0.302605	-0.188128	0.10535	-0.235508	-0.133797	-0.158095	-0.0426312	-0.0121411	0.245366	0.318376	0.260858	-0.00415141	0.0700961	-0.174353
0.00671712	-0.0722525	-0.187437	-0.2781	-0.254426	-0.317049	-0.231577	0.0248031	-0.350694	-0.189046	-0.350619	-0.163891	-0.107518	0.398432	-0.749372	-0.58408	-0.292253	-0.157674
0.150333	0.413419	-0.251681	-0.35623	-0.495402	-0.259884	-0.193897	0.566424	-0.106818	-0.564562	-0.528913	-0.258697	-0.0298602	-0.270682	-0.326701	-0.127738	0.170619	-0.0519057
0.292943	0.33945	0.405044	0.260434	0.100218	0.340439	0.101519	-0.00156437	0.358342	0.51465	0.309484	0.410327	0.14555	0.0742565	-0.0992239	-0.643546	-0.549276	-0.230236
0.0880406	0.130584	-0.152999	0.0125999	0.00260765	0.527808	-0.0781829	-0.0597917	0.239906	0.476518	0.23343	0.00190169	0.281699	0.247775	0.350829	0.362808	0.293011	0.55998
t test	0.548711	0.726622	0.510578	0.593552	0.975532	0.857074	0.707625	0.607061	0.533084	0.600726	0.405836	0.332504	0.441809	0.955794	0.60558	0.616402	0.717746
levene	0.642321	0.878346	0.510429	0.430282	0.235574	0.464776	0.466216	0.323544	0.065493	0.157169	0.250416	0.712042	0.503495	0.327972	0.313568	0.318392	0.755939
ZT	22	Neuron	48
-0.0747521	2.78864	2.41982	1.52256	1.10057	0.510208	0.619934	0.326968	0.36431	0.274339	0.266801	0.0818044	-0.11723	-0.173547	-0.164604	-0.0907617	-0.211477	-0.204685
-0.462003	-0.162336	-0.178328	-0.215543	-0.23095	-0.0214343	0.940836	3.1423	1.97966	1.15095	0.706242	0.568076	0.197293	0.14912	0.240057	1.23728	0.714906	0.327893
0.169668	2.57589	2.12495	1.28299	0.875164	0.46716	0.149855	0.0842904	0.06564	-0.00469606	0.956752	2.59509	1.52987	0.844321	0.557939	0.27275	-0.073908	-0.0468189
-0.198492	2.19003	2.21165	1.2328	1.54785	1.24186	0.436525	0.26307	-0.123715	-0.249289	-0.246237	-0.489643	-0.288336	-0.572337	-0.334116	1.07612	0.311027	-0.190536
0.0276775	0.0104617	-0.2104	-0.252123	-0.258139	-0.298913	-0.42264	-0.415072	-0.0665048	-0.223552	0.577315	1.88651	1.09803	0.745862	0.211133	0.106959	2.72526	1.8619
2.98566	2.35725	1.29776	0.710319	0.251575	-0.0267259	-0.160422	-0.133123	-0.22085	-0.250284	-0.272261	-0.152447	-0.147202	-0.109859	0.435328	0.401275	-0.0060931	-0.0816167
-0.153234	1.75292	3.1528	2.34424	1.47375	1.03237	0.613494	0.53717	0.282495	-0.0627731	-0.0510779	-0.0280014	0.0546228	-0.0441487	0.15944	0.0259029	0.172057	0.0292255
-0.0305456	2.72953	2.61832	1.87252	1.23876	0.931358	0.551837	0.348797	0.442235	0.19204	0.341952	0.326601	0.407999	0.0323973	0.147969	0.0982651	-0.0533341	-0.0479373
0.0531506	2.7782	2.13626	1.41299	0.991143	0.92459	0.640605	0.552817	0.24516	0.0652413	0.142899	-0.00518756	-0.026833	-0.0330751	-0.083128	0.0274017	-0.154374	0.0248099
t test	0.00631132	0.0131158	0.0813751	0.22979	0.497566	0.75937	0.593681	0.862174	0.679033	0.975445	0.581627	0.915469	0.668659	0.727162	0.810294	0.794148	0.862802
levene	0.477953	0.431689	0.655901	0.855038	0.970175	0.675149	0.869584	0.832752	0.598346	0.713556	0.630103	0.925105	0.643349	0.457836	0.710268	0.941274	0.698096
ZT	22	Neuron	49
-0.429454	-0.39072	-0.515287	-0.771379	-0.836167	-0.834359	-0.947013	-0.589908	-0.176679	-0.30431	-0.340801	0.504279	-0.218648	-0.265032	-0.167819	-0.431204	-0.287388	-0.439473
-0.119358	0.252359	0.24675	0.358724	0.621419	0.96836	1.11083	1.20376	1.21261	1.43251	1.70728	1.81869	1.55422	1.82012	2.02683	1.77428	1.40053	1.50202
1.40804	1.57943	0.709974	0.473654	0.0570783	0.00829247	0.074524	0.212873	0.268286	0.0773742	0.167628	0.377835	0.426498	-0.0674308	-0.484208	-0.707285	-0.735268	-1.22624
-0.0432772	1.13773	0.463878	0.266708	0.351522	0.268809	-0.0442399	0.126561	-0.111994	-0.053435	0.520381	0.723558	0.135736	0.00985329	0.419321	0.303046	0.227598	0.156668
0.446581	2.05658	0.175793	-0.380026	-0.457782	-0.660483	-0.458318	-0.406731	-0.208797	-0.522647	-0.414939	-0.405251	-0.192368	-0.240281	-0.226357	0.0533186	2.25261	1.23821
0.234552	-0.230674	-0.434065	-0.104008	0.690335	0.553364	0.410502	1.24217	0.128065	-0.276839	-0.129553	0.407198	0.1823	0.0669646	0.781745	0.312068	-0.254828	-0.0471622
0.00529486	0.8716	0.463008	-0.0409634	-0.128622	0.149882	0.142746	0.40313	-0.10156	-0.199937	-0.0515897	0.120443	0.0194898	-0.121733	0.172838	-0.214575	-0.0406557	-0.11784
-0.0529753	1.47902	0.535204	0.00826041	-0.190527	0.127182	-0.00282826	-0.130355	-0.10069	0.0405443	-0.00333234	0.325885	-0.0534588	0.0959334	0.484549	0.242474	-0.268301	-0.0598811
-0.204362	0.0533022	-0.251036	-0.333563	-0.30984	1.91624	1.73145	0.563842	-0.0871955	-0.141351	0.353006	0.335109	0.176936	0.427795	-0.0349419	-0.409531	-0.410327	-0.231798
t test	0.0890964	0.944267	0.390628	0.522277	0.677656	0.792194	0.590237	0.842689	0.617359	0.825237	0.235465	0.734875	0.850863	0.541283	0.906671	0.850828	0.875995
levene	0.066526	0.853929	0.896502	0.71596	0.346629	0.391478	0.411639	0.681962	0.96081	0.710109	0.930219	0.95209	0.926364	0.428616	0.477683	0.386555	0.40802
ZT	22	Neuron	50
-0.0709354	-0.450533	-0.424791	-0.83197	-0.819793	-0.65144	-0.97515	-0.210224	0.956693	0.819213	0.922675	0.413125	-0.544384	-0.383041	-0.365905	-0.147297	-0.489914	0.0142404
0.0367692	0.465932	0.612455	0.825065	1.09823	1.05923	1.18237	1.26966	1.86507	1.93135	1.83472	2.13153	1.81533	1.96484	2.0128	2.24223	1.91412	1.74975
0.848355	0.362689	0.118518	0.0127827	0.196373	0.331463	0.565587	0.343383	0.465206	0.461026	0.573183	0.575551	-0.378331	-0.927514	-0.840059	-0.452702	-0.781815	-1.08409
-0.0943291	-0.205796	-0.219354	-0.643867	-0.763752	-0.658632	-0.877505	-0.68421	-0.74378	-0.97999	-1.06397	-0.539888	-0.633492	-0.956934	0.279812	0.183715	0.269462	-0.222917
-0.150935	0.483214	0.389545	0.193525	-0.139878	-0.115934	0.117113	0.163062	0.199871	0.366105	0.19383	-0.0171998	0.271067	0.173676	0.561665	-0.0462208	0.600561	0.236675
-0.0236687	0.0321368	-0.211302	-0.407072	-0.330722	-0.524728	-0.305811	-0.216824	-0.243015	-0.167804	-0.15764	-0.0964801	-0.202856	-0.308866	-0.0516849	0.155927	-0.198639	0.024131
-0.372873	0.0867852	-0.453458	-0.51388	-0.456604	-0.499583	-0.65792	-0.278528	-0.618312	-0.892287	-0.360541	-0.22343	0.0150432	0.144274	0.512144	0.51842	0.424542	0.087864
0.171966	0.290388	0.289109	0.251234	0.00729406	0.135532	0.351566	0.43814	0.807184	0.392329	0.310032	0.649755	0.394328	0.139268	-0.241894	0.0311789	0.0175799	0.139295
-0.0953914	0.280929	-0.27069	-0.0962476	-0.249866	0.0169794	-0.71387	-0.351052	-0.225294	0.153752	0.342969	0.0179722	-0.0951426	0.0668761	0.0438795	0.443711	0.309151	-0.103867
t test	0.442887	0.788806	0.445474	0.408182	0.567445	0.533162	0.912738	0.428347	0.527057	0.389902	0.313114	0.874265	0.905282	0.535917	0.307949	0.484334	0.810283
levene	0.731297	0.411176	0.136557	0.253838	0.127836	0.026732	0.24398	0.0240858	0.0859354	0.0983558	0.190257	0.210512	0.140483	0.135888	0.302345	0.128927	0.366663
ZT	22	Neuron	51
-0.1408	0.253023	-0.106615	-0.872639	-0.696039	-0.488213	-0.791054	-0.48654	-0.0266563	0.139207	0.259826	0.301383	-0.417621	-0.126392	-0.19279	-0.322384	-0.2908	-0.179756
-0.101381	0.160632	0.446063	0.510876	0.663161	0.946659	1.34322	1.75342	1.52382	1.36808	1.45949	1.53042	1.48089	1.34393	1.50358	1.21861	1.34482	0.973539
0.44404	0.784637	0.202729	0.18519	0.206946	-0.0140695	0.159913	0.101477	0.413243	0.17708	0.581455	0.645968	-0.563364	-0.57011	-0.731298	-0.558011	-0.817156	-0.815547
-0.271069	0.0564357	0.458447	-0.228432	-0.343761	-0.543413	-0.505467	-0.325615	-0.624781	-0.764678	-0.437359	-0.689302	0.340334	-0.732063	-0.178543	0.221801	0.134271	0.0143695
-0.17713	-0.551658	-0.631179	-0.288239	-0.409327	-0.347356	-0.471114	-0.321186	-0.113762	-0.0103334	0.13683	0.259156	0.278478	-0.131377	-0.238348	-0.244825	0.185574	-0.284631
0.408358	0.373028	0.0503955	-0.221614	-0.323937	-0.78766	-0.32396	-0.21467	-0.0106817	-0.0744818	-0.226983	-0.246687	-0.323251	-0.478033	-1.5081	-0.953151	-0.792848	-0.661674
-0.0959039	0.402496	-0.476742	-0.94261	-0.880636	-0.799551	-0.909588	-0.237481	-0.688892	-0.75989	-0.840744	-0.150449	-0.419767	-0.405629	-0.044554	-0.0429183	0.202886	-0.399976
0.153555	0.641759	0.6529	0.170056	0.0638368	0.221711	0.0103609	0.141791	0.353382	0.613018	0.460821	0.451746	0.683131	0.427526	-0.861157	-0.693192	-0.235623	-0.187178
-0.0997528	0.642084	0.274617	0.00591838	-0.167356	0.150462	-0.621001	-0.333455	-0.343042	-0.17553	-0.120185	-0.348621	-0.0749967	-0.106185	-0.0826856	0.0749374	-0.151252	-0.0152527
t test	0.084165	0.62757	0.287665	0.231024	0.355501	0.325848	0.984946	0.86845	0.855652	0.59827	0.452444	0.691525	0.668137	0.354285	0.500013	0.799373	0.344413
levene	0.377086	0.202719	0.166042	0.214845	0.090059	0.195226	0.418798	0.138472	0.122022	0.0667335	0.0664774	0.0669215	0.182684	0.156372	0.120612	0.131241	0.31152
ZT	22	Neuron	52
-0.180793	-0.381775	-0.267461	-0.149821	-0.24117	-0.534988	-0.253954	0.668203	1.62474	1.67142	1.611	1.48816	0.50903	0.142591	0.0130572	-0.040573	-0.496078	0.275562
-0.526856	-0.308424	-0.401869	0.00262654	0.311987	0.251647	0.12835	-0.108334	0.551374	0.853015	0.678493	0.527135	0.019353	0.0586779	0.124077	1.11367	1.02581	0.721421
1.08958	0.855597	0.630407	0.267149	0.252826	0.00988897	0.210339	-0.0495386	-0.179562	-0.158104	-0.202064	-0.423596	-0.281878	-0.394639	-0.732079	-0.7283	-0.0577061	-0.497465
0.17727	0.512571	0.254172	-0.193132	-0.181391	-0.582063	-0.584453	-0.544091	-0.669248	-0.980133	-0.809656	-0.657266	-0.428684	-0.516552	-0.303843	-0.25937	0.0195723	-0.36478
0.739872	-0.389853	-0.0652524	-0.0508346	-0.151161	0.131507	0.119755	0.282674	1.17609	0.499303	0.333719	-0.0415397	0.108083	-0.039776	0.0374114	-0.460431	-0.296825	-1.02836
0.387273	0.343415	0.395856	0.642231	0.399624	0.157387	-0.0680783	0.124111	-0.00318124	0.564572	0.523172	0.671485	0.467991	0.489687	-0.699419	-0.31396	-0.48341	-0.288701
-0.432941	-0.474534	0.525607	1.12976	0.84535	1.01717	0.788753	1.03156	0.984517	0.33323	1.18257	1.15082	1.12796	0.701535	0.670801	0.624447	0.91797	0.349986
-0.0152775	1.29557	1.9808	1.77914	1.4123	1.28826	0.980676	0.480768	0.616248	0.393105	0.577606	0.62782	0.536052	0.505074	-0.0170757	0.0440496	0.0886202	-0.15915
0.795972	1.1668	1.10782	0.760585	0.589058	0.13874	-0.312474	-0.227245	-0.276921	-0.301284	-0.269511	0.0883152	0.44526	0.603081	0.585621	0.803195	0.506538	0.355566
t test	0.832599	0.458062	0.426995	0.615801	0.951214	0.659724	0.869109	0.538155	0.769861	0.580409	0.614118	0.835733	0.824815	0.310904	0.62811	0.741028	0.273833
levene	0.36125	0.748996	0.7381	0.661147	0.76808	0.526744	0.53405	0.381047	0.770396	0.629016	0.607952	0.490246	0.389942	0.453296	0.902715	0.833355	0.823516
ZT	22	Neuron	53
0.149685	-0.00716584	0.104837	-0.0512376	-0.906428	-0.809079	-0.866284	-0.930633	-0.79734	-0.682089	-0.701232	1.35814	0.118005	-0.343536	-0.536128	-0.64768	-1.24523	-0.945004
-0.608954	-0.475553	-0.237832	-0.205003	0.0750504	0.496305	0.599347	0.57088	0.871275	1.00532	1.05788	1.35035	1.24085	1.47745	1.8346	1.39239	0.823531	0.913396
0.391499	0.493415	0.270556	0.359475	0.18654	0.676449	0.448568	0.771264	0.760252	0.627667	0.60375	0.974856	0.456458	-0.0923255	-0.541376	-1.05331	-0.788059	-1.26582
0.290427	-0.624344	0.188756	0.0470689	-0.660358	-0.108968	-0.057585	-0.12544	0.0190479	-0.0470973	-0.508274	-0.164309	-0.0972882	-0.267335	-0.407796	-0.638022	-0.498768	-0.498956
0.250694	0.571217	0.313456	0.165033	0.186244	0.0985759	0.350422	0.162881	-0.069594	0.238983	-0.0202361	0.146817	-0.0582832	-0.0837596	0.111156	-0.0776005	-0.223125	0.306915
-0.383151	-0.510174	-0.364349	-0.311323	-0.356058	-0.188816	-0.196485	0.205261	0.0855066	-0.0841425	0.0180381	0.393639	-0.143695	-0.326891	0.305717	0.293707	0.0506076	0.178796
0.00705717	-0.155701	-0.224694	-0.216881	-0.182537	-0.284473	0.0549922	0.00513192	-0.408259	-0.260662	-0.139784	-0.271678	-0.554541	-0.605755	-0.00861233	-0.313274	-0.444043	0.106556
-0.0260341	-0.0795683	-0.0768335	-0.332849	-0.30381	-0.476835	-0.34234	-0.477421	-0.392255	0.146711	-0.193357	-0.311131	0.48843	0.727521	0.77022	0.421586	0.325512	0.51397
0.16263	-0.20599	-0.164698	-0.0495585	0.24158	0.441325	0.237399	0.214737	-0.304352	0.151755	0.16645	0.432592	0.34176	0.0117019	0.274522	0.465542	0.686561	0.328682
t test	0.453609	0.734751	0.499959	0.229814	0.828451	0.997278	0.93036	0.809247	0.632141	0.979467	0.115823	0.40613	0.905409	0.533087	0.875158	0.506031	0.803758
levene	0.53906	0.782269	0.552767	0.426954	0.249141	0.384426	0.384365	0.247011	0.434747	0.348118	0.0641517	0.324253	0.368992	0.157243	0.0519862	0.0613195	0.153354
ZT	22	Neuron	54
0.0154725	-0.0622357	-0.00138629	-0.156408	-0.333585	-0.296803	-0.507542	-0.325149	-0.338966	-0.105626	-0.172795	0.390703	0.109771	-0.288716	-0.399296	-0.643613	-0.629225	-0.416998
-0.239348	-0.117053	0.147587	0.233916	0.269728	0.500294	0.636057	0.561359	0.928923	0.785506	0.86093	1.6861	1.07806	1.24391	1.5312	0.901566	0.555991	0.624556
0.0136542	0.290349	0.301145	0.418819	0.0262067	0.247079	0.2646	0.572219	0.780631	0.726631	0.290818	0.837693	0.595913	0.295566	-0.104326	-0.516481	-0.537049	-0.821551
0.137913	-0.133252	0.120863	0.0999461	-0.0648524	0.311437	0.107145	0.175583	-0.0198275	-0.071057	-0.431325	0.0126122	0.0891629	0.0874393	0.0500563	0.0183796	0.183679	-0.252031
-0.127091	0.588567	0.492065	0.27164	0.387547	-0.129817	-0.0398855	0.0451358	-0.213985	0.0445054	-0.0203558	0.284752	0.264553	0.198512	0.249884	-0.00936129	0.41521	0.456317
-0.241125	-0.519112	-0.138183	-0.526567	0.0487283	-0.00108794	-0.217096	-0.401225	-0.311856	-0.162195	-0.224408	-0.262226	-0.232066	-0.176285	0.819199	0.560189	0.522074	0.200922
0.0531968	-0.0596625	0.0713008	0.0742507	-0.120409	0.0892647	-0.222526	-0.697691	-0.545912	-0.285279	-0.281007	-0.197258	-0.27332	-0.716663	-0.381715	-0.106024	-0.0539772	-0.119698
-0.197852	-0.228514	0.0878813	0.175874	0.426841	-0.00549835	0.0120779	-0.105935	0.142425	0.262605	-0.00669216	-0.090371	-0.0442202	0.387153	0.209502	0.0161517	-0.0729829	0.191554
-0.186416	0.00467374	-0.0198482	-0.266317	0.152331	0.548865	0.378081	0.519552	0.000584595	0.292414	0.380366	-0.0109815	0.399634	-0.136195	-0.172315	0.42988	0.450508	0.403308
t test	0.61104	0.0188939	0.284756	0.0867868	0.048432	0.309411	0.451704	0.458127	0.0845186	0.376037	0.09356	0.0578176	0.339932	0.198422	0.370628	0.271576	0.490012
levene	0.328034	0.888449	0.181237	0.213324	0.0915342	0.0718787	0.00744831	0.0493119	0.0584271	0.0799033	0.116086	0.0797403	0.0518347	0.0611428	0.0537096	0.0156018	0.0363643
ZT	22	Neuron	55
-0.387251	-0.625208	-0.310259	-0.24379	-0.41189	-0.504429	-0.82745	-0.682314	-0.548192	-0.393994	-0.406428	1.2119	0.133599	-0.367789	-0.302597	-0.626578	-0.521206	-0.777736
-0.576909	0.251179	0.509773	0.287432	0.562588	0.801433	0.875532	0.542363	0.491467	1.12531	1.30708	1.60815	1.22007	1.31335	1.42657	0.904199	0.699419	0.446816
1.16398	1.06188	0.699294	0.833523	0.817658	0.882321	0.626349	0.436905	0.501656	0.48201	0.306173	0.158653	0.02337	-0.402546	-0.678096	-0.83412	-0.86088	-1.43289
-0.202759	-0.438905	-0.0505548	-0.499109	-0.257966	0.648192	0.697671	0.887308	0.385948	0.234274	0.090513	0.224381	1.01867	0.299198	0.289021	0.517719	0.11569	-0.199421
-0.392187	-0.256056	-0.661259	-0.659432	-0.768155	-0.806753	-0.752262	-0.727766	-0.556521	-0.498159	0.276597	0.191157	0.289825	0.245816	0.193724	-0.00164057	-0.000666685	0.074987
0.813416	-0.0579433	-0.0195748	-0.214724	0.223455	-0.238995	0.30535	0.373339	0.95328	0.692741	0.578663	0.791281	1.39752	1.17745	0.978001	1.16263	0.829242	0.531908
0.0567244	0.700909	0.203115	0.0878229	0.0794151	0.023689	0.206558	0.0208263	-0.695455	-0.698562	-0.548509	-0.965141	-0.744931	-0.869463	-0.643728	-0.749759	-0.751382	-0.608402
-0.0538349	0.115186	-0.281475	-0.116729	-0.16191	-0.0835595	0.0870792	-0.184954	-0.158528	0.173576	0.231549	0.643427	0.886171	0.465923	0.367498	0.428516	0.281853	0.0550077
0.138646	0.384698	-0.0754955	-0.200653	0.228681	1.01031	0.895778	0.692559	0.860344	1.42116	1.19657	1.32186	1.26583	1.05837	1.13372	1.14434	1.09025	1.49298
t test	0.811905	0.802377	0.565025	0.914747	0.662618	0.558896	0.750196	0.797336	0.489185	0.348966	0.132799	0.0949639	0.424971	0.454037	0.647242	0.907496	0.755588
levene	0.976643	0.496069	0.519418	0.840351	0.446824	0.704491	0.814626	0.548988	0.423305	0.868851	0.402519	0.444298	0.351708	0.374911	0.239265	0.438792	0.380856
ZT	22	Neuron	56
-0.256981	-0.415178	-0.581173	-0.30389	-0.43532	-0.682983	-0.877688	-0.616686	0.0188275	-0.0239473	0.181098	0.44901	-0.455989	-0.254639	-0.493553	-0.668008	-0.710874	-0.345881
-0.704497	-0.540682	-0.487602	-0.615676	-0.365833	-0.338816	-0.252399	-0.283233	-0.156896	0.0207025	0.149249	0.656698	0.462023	0.484232	0.752048	1.38594	1.04984	0.587875
0.125288	0.688587	0.667451	0.485093	0.258227	0.0100741	-0.105118	-0.154065	-0.251932	-0.0672602	0.299464	0.399635	0.703842	0.28135	-0.0681432	0.121138	-0.0547014	-0.0771328
[truncated: 1,894 more rows]

## Sheet: Figure E12bd
Group	Neuron index	ZT	Cluster	Seconds after light onset
				-29	-28	-27	-26	-25	-24	-23	-22	-21	-20	-19	-18	-17	-16	-15	-14	-13	-12	-11	-10	-9	-8	-7	-6	-5	-4	-3	-2	-1	0	1	2	3	4	5	6	7	8	9	10	11	12	13	14	15	16
3	1	16	5	-0.139351	-0.0934193	-0.0230299	-0.318142	-0.196834	-0.00470423	-0.117305	0.0165203	-0.0467272	-0.08687	-0.24489	0.0504274	-0.084732	-0.287089	0.0114933	-0.0742599	-0.214462	-0.239725	0.272072	0.416863	-0.202937	0.0598397			0.192875	-0.191709	0.188805	-0.0445355	0.0407969	-0.150754	-0.0390607	0.0756533	0.15627	-0.253111	0.403937	-0.097388	-0.161256	0.149768	-0.654493	-0.12218	-0.156899	0.534124	-0.0206051	-0.158509	-0.246335	0.0954736
3	1	16	4	0.279267	0.126479	0.103011	0.253114	-0.281622	0.0393072	0.0822305	0.184143	-0.109063	-0.0704634	-0.101581	-0.0369911	0.163277	0.721103			0.232262	0.335873	0.229668	-0.0791256	-0.333375	-0.411287	-0.442363	0.0270748	0.122092	-0.541781		0.15585	0.275122	-0.192719	0.394755	-0.0365299	-0.133657	0.261889	0.258112	0.0462241	0.361143	0.437902	0.238492	0.438742	0.86317	0.587015	0.38436	0.314724	0.359608	0.534721
3	1	16	4		-0.606583	-0.382338	0.128105	-0.114829	0.302095	-0.0598798	0.0121932	0.0759072	-0.0737597	-0.107785	-0.0179483	-0.1531	0.424613	0.0422756	-0.247238	0.0894424	0.190254	0.259234	0.0627028	-0.00997676	-0.0385407	-0.031652	-0.361584	0.226412	-0.248484	0.270557	0.0532584	0.207012	0.535424	0.121743	0.307693	0.242787	0.160959	-0.0467333	0.606787	0.0515937	0.171972	0.0182174	0.40401	0.395651	0.00248995	0.320879	0.510606	0.407568	0.213517
3	1	16	4	0.209482	0.0826647	-0.248486	0.00251272	0.283131	-0.259258	-0.198597	-0.281125	-0.143039	0.0950446	0.271778	-0.207214	-0.205573	-0.215691	0.153369	-0.340539	-0.230068	-0.124832	-0.153318	-0.0625469	0.420305	0.570639	0.527596	0.321783	0.717093	0.127074	0.0584477	0.0713745	0.323491	0.331129	0.683993	0.328841	-0.267544	0.162539	0.154349	0.447497	-0.342869	0.109571	-0.0309301	0.0371141	-0.141792	0.292735	-0.167742	0.0665755	0.461582	0.0490468
3	1	16	4	-0.350877	-0.221193	0.266139	0.0548724	-0.0151262	-0.180335	-0.278571	-0.208246	-0.0584823	0.528274	0.0326243	-0.154716	0.384883	0.309282	-0.3828	0.095724	0.230799	0.278163	0.283409	0.215514	0.409016	-0.13863	0.195522	-0.124479	-0.188747	-0.174442	0.258241	-0.124061	-0.0669492	-0.0888216	-0.190852	0.331502	-0.26229	-0.0661402	-0.119572	-0.339564	-0.0623542	0.122604	0.260747	-0.133166	0.0969934	0.148089	-0.130452	-0.268589	0.817673	-0.340374
3	1	16	4	-0.080327	-0.00196767	0.309508	0.345408	-0.47196	-0.387972	-0.166235	-0.437975	-0.156236	0.402582	0.292037	0.424072	0.410665	0.340375	-0.131532	0.54536	0.335	-0.429226		0.571431	-0.207071	-0.45307	-0.568366	-0.282713	-0.320475	-0.330769	-0.0250306	-0.308554	-0.36626	-0.382826	-0.0633467			0.105522	0.190847	-0.307178	0.026855	-0.265275	-0.135042	0.0971123	0.391904	0.297418	0.284947	0.169137	0.0294766	0.136236
3	1	16	4	0.319539	0.208678	-0.160771	0.322683	-0.0977911	-0.266613	-0.0190604	0.18169	0.15526	0.214705	0.268812	0.119858	-0.0163339	-0.142532	-0.03863	-0.100097	-0.0250831	-0.267602	-0.394679	-0.125385	0.13424	0.351601	0.39172	-0.063844	-0.0221819	0.569157	0.660157		-0.319269	-0.0150693	0.486756	0.371103		-0.0175188	0.0182865	0.0751113	-1.00621	0.224951	0.183555	-0.266328				-0.969073	0.0226755	-0.148825
3	1	16	4	0.825769	-0.200696	-0.192658	-0.0419527	0.491034	0.217306	0.0267702	-0.335803	-0.143517	-0.281795	0.119588	0.135545	0.171696	0.16475	0.00496228	-0.123101	-0.117659	-0.271355	0.0852822	0.0726923	0.352749	-0.10385	-0.107035	6.39419e-05	-0.00559252	0.142808	0.014692	1.52536	0.298126	0.391804	0.152944	0.303	0.161204	-0.0542586	0.236598	0.119009	0.419564	0.131869	0.583495	0.634218	0.365886	0.12861	-0.00858317	-0.0125962	0.329128	0.0517789
3	1	16	5	-0.0796647	-0.42213	0.406583	-0.145619	-0.217788	-0.154453	-0.122028	-0.048709	-0.152115	-0.160156	-0.0488944	0.101577	0.30624	-0.158229	-0.306742	0.120005	0.165922	-0.0333905	0.246982	-0.0428894			0.929639	0.442075	0.623904	0.526982	0.277494	-0.321589	-0.157512	-0.125813	-0.190935	-0.153643	-0.148036	0.116418	-0.168304	-0.0466696	-0.233322	-0.377522	-0.162593	-0.715132	-0.0582924	0.102009	0.0606589	-0.300836	-0.196841	-0.318204
3	1	22	4	0.138063	0.499391	0.030944	-0.142149	0.177258	0.178262	0.00464073	0.462248	-0.502727	-0.082195	0.00110698	0.12299	0.0922934	-0.0411816	-0.27912	-0.449259	-0.373077	-0.198917	-0.161883	0.288221	0.114413	-0.174123	-0.185488	0.0689368	-0.0981893	0.0734192	-0.136719	-0.0623856	0.341409	0.21803	0.681405	0.558884		0.137968	0.450591	0.638434	0.359591	0.473067	0.474165	0.901704	0.581161	0.53836	0.297289	0.488604	0.778668	0.322922
3	1	22	1	-0.222113	0.184171	0.191803	-0.387262	0.0133731	0.138652	0.111174	-0.192743	-0.340099	-0.294851	-0.673871	0.327728	0.079606	-0.0132138	0.170283	0.258071	0.121431	0.175278	-0.197878	0.215391	0.540369	0.25425	-0.00844053	-0.111183	-0.249835	0.096549	-0.146521	-0.0621013	0.17572	0.257785	0.551352	0.617639	0.658614	0.84636	0.363832	0.45945	0.0844785	0.260628	0.262739	0.528983	0.318567	0.273432	0.171925	0.32104	0.415532	0.801766
3	1	22	4	0.0861087	0.303106	0.436196	0.197953	0.0227254	-0.078893	0.129159	-0.0226018	0.110349	0.323625	0.215744	0.0366906	-0.390077	-0.248818	-0.0629248	-0.194882	0.0191128	-0.674804	-0.619113	0.252994	-0.199579	-0.551445	-0.0448057	-0.504399	-0.30198			-0.0058028	0.295186	0.00978577	0.489115	0.338963	-0.12606	0.0982178	0.148561	0.157833	0.675332	0.45231	0.278134	0.261683	0.0743975	-0.262341	0.611905	0.362861	0.0668819	-0.0469164
3	1	22	4	0.397625	0.304522	-0.219276	-0.0536445	-0.199684	0.0668467	0.214857	0.0860117	-0.132172	-0.0901857	-0.0792983	-0.368691	0.0525567	-0.419399	0.0196622	0.154377	-0.265473	-0.126737	-0.266366	0.0677822	0.213786	0.211121	-0.0150222	-0.187969	-0.348784	1.06092	-0.364763	0.421509	0.0514303	0.00276895	0.617113	0.52504	1.33102	0.743981	0.533807	0.960526	0.246409	0.411502	0.50055	0.271564	0.179497	-0.0197788	0.10563	-0.2222	0.470886	0.319457
3	1	22	5	-0.130719	-0.136385	-0.34274	-0.38892	0.0205494	0.0361014	-0.330807	-0.0277894	-0.0760536	-0.35633	0.01513	-0.135018	-0.0706891	-0.201002	0.0362948	0.424177	0.636059	0.0419217	0.114161	-0.13519	-0.52028	-0.22086	0.196625	0.449823	0.374081	0.477325	-0.214484	-0.126395	-0.212814	-0.0939752	0.0536901	-0.0115407	-0.327856	-0.1896	0.152643	-0.0632596	0.100199	-0.211939	0.208784	-0.118487	-0.0816527	-0.224125	-0.0792167	0.0564614	-0.748088
3	1	22	4	0.321974	0.227683	0.142218	-0.248312	-0.79396	0.0609198	0.279075	-0.368827	0.03492	-0.0827554	-0.15125	-0.521204	-0.431901	-0.47808	-0.107324	-0.251029	0.151755	0.113091	0.164627	0.0785056	-0.116581	-0.0868809	0.162199	0.147251	0.0955938	0.244466	-0.213622	0.17085	0.420766	0.16022	0.737534	0.77593	1.40475	0.95026	0.875567	0.691213	0.65264	-0.057544	0.168457	0.410773	-0.0340769	0.13633	-0.0473228	-0.131884	0.166302	0.461972
3	1	22	4	0.337362	-0.226326	-0.173837	-0.41468	0.158944	0.0257092	0.094005	0.0185335	0.187953	-0.190608	-0.049834	0.181508	0.424176	0.231438	0.318954	-0.0359865	0.0181596	0.000494261	-0.199236	-0.126386	0.204245	0.52376	0.513005	0.383522	-0.265034	0.119477	0.168422	-0.305833	-0.226234	-0.108368	0.437351	-0.395292	-0.0906555	-0.129577	-0.070924	-0.231611	-0.892726	0.671529	0.054374	0.223192	0.220043	-0.138831	0.549064	0.0462536	-0.308934	0.0246396
3	1	22	4	0.181929	-0.0932115	0.183761	-0.166155	-0.131222	-0.167942	-0.0410238	-0.0615869	0.102667	-0.0770357	-0.0500651	-0.0056961	-0.108607	0.254131	0.147155	-0.0771044	-0.0673859	0.0347841	0.0755095	0.215574	-0.254489	0.206739	-0.0353303	-0.00454154	0.131924	0.113683	-0.0803977	-0.0929129	0.365011	0.25056	0.377078	0.642982	0.203444	0.0700137			0.993197	0.503371	-0.118314	0.0681434	0.0117581	0.176586	0.141996	0.460214	0.332132	0.379351
3	1	22	4	-0.134595	-0.0819588	0.0448683	0.354428	0.284765	0.283684	-0.210723	0.253832	0.429901	0.0146666	0.0684642	-0.326952	0.0596794	-0.262613	-0.120846	-0.0772024	-0.158312	0.255334	-0.0591571	-0.406188	-0.305354	-0.525964	0.221623	-0.541138	-0.00928334	0.099713	0.153385	0.258236	-0.0368547	-0.0322307	0.0215412	0.117958	-0.139702	-0.0204786	0.138644	-0.307578	-0.436783	0.162583	0.260139	-0.187388	-0.0337864	-0.031655	0.0727406	0.161238	0.216178	0.211839
3	1	8	4	0.0174383	-0.117764	0.331813	0.396796	0.186628	-0.227617	0.228756	-0.0299145	-0.0494794	0.428238	0.0556933	-0.547312	0.0247673	-0.310368	-0.55262	0.0573525	0.160569	-0.0517744	0.339706	0.35276	-0.200961	0.105717	-0.149043	0.164928	-0.282515		0.00244467	0.262672	-0.246021	-0.0174124	0.32509	0.383623	0.715938	0.560323	0.588574	0.235314	0.0195225	0.115855	-0.232391	-0.160946	0.153675	0.526227	-0.34402	0.236695	0.0959649	-0.148343
3	1	8	7	-0.20274	-0.118443	-0.131727	0.390781	-0.0164235	-0.12073	-0.171417	0.0248845	0.063838	0.123438	0.267359	0.243267	0.0797165	-0.0544771			0.467361	-0.0407344	0.493447	0.222581	0.20272	-0.332049	-0.656723	-0.273541	-0.449578	-0.797642	-0.112931	-0.399832	0.291271	-0.28348	0.0796007	0.116302	0.222504	-0.286304	-0.165632	-0.447361	-0.266961	-0.680393	-0.258579	-0.503076	-0.456789	-0.406695	-0.468786	-0.592201	-0.747965	-0.153245
3	1	8	3	-0.0924994	-0.0316092	0.275026	-0.499503	-0.0778973	-0.458386	-0.195842	0.220328	-0.0850079	0.115795	-0.243147	0.121702	-0.329836	0.0789629	-0.40787	-0.168306	-0.153622	0.166685	0.16919	-0.129031	0.197641	0.0104187	-0.0672707	0.317703	-0.0223458	-0.0140602	-0.0796529	-0.00514424	0.219478	0.499552	0.761955	0.128686		0.0118679	0.0058816	0.533561	0.615807	0.608558	0.490535	0.259823	1.01967	0.607995	0.66611	0.611048	0.505776	0.455174
3	1	8	3	0.222333	-0.0876196	0.188562	0.234182	-0.280561	0.117437	0.124532	-0.13576	-0.0740347	-0.345672	-0.462568	-0.409522	-0.145796	-0.0245127	0.311275	0.211191	0.457674	0.528726	0.334627	0.0303697	-0.182374	0.257017	-0.531631	-0.0776961	-0.200128	0.116754	-0.0817055	-0.522257	-0.0843642	0.408313	0.0813667	0.202388	0.218343	0.490437	0.0428218	-0.0552635	-0.19142	-0.0724992	-0.00844958	0.251093	-0.125729	-0.0477608	0.161522	0.10228	0.235931	0.0397878
3	1	8	4	0.201911	0.0529445	-0.21907	-0.201355	0.136425	0.0945963	0.536834	0.129122	0.321681	0.159848	0.256186	-0.121509	0.263173	0.104742	-0.0775771	-0.0963655	-0.116815	-0.137386	-0.181116	-0.107152	0.079268	-0.0231771	0.0173369	0.0265664	-0.255102	-0.24331	0.0523688	-0.58502	-0.266018	-0.195474	-0.0527712			-0.873569	-0.364818	-0.119669	-0.510906	-0.211886	-0.145624	-0.239038	-0.378237	-0.0482893	-0.222104	0.0125752	-0.236192	0.175261
3	1	8	4	-0.219002	0.2036	0.167272	0.2105	0.0389228	-0.318125	0.253278	0.431408	-0.134978	-0.131733	0.0653751	0.15622	-0.0613696	0.00779777	0.135674	-0.0565849	0.187881		0.0983599	-0.29141	0.0348919	-0.211213	-0.0161503	0.00372703	-0.0670479	0.303811	0.0422922	0.110889	-0.10655	0.139429	0.0864698	0.203856	0.505942			0.298057	0.0720735	-0.0722351	0.264797	0.0850336	-0.136269	-0.212406	-0.123325	-0.0207622	-0.40363	-0.0423609
3	1	8	7	-0.113062	0.324248	0.166506		-0.335793	-0.155358	0.151895	-0.209907	-0.117281	0.38161	0.0983694	-0.00707251	0.230982	0.00847596	0.011643	0.0365953	0.500105		0.556067	-0.0490959	0.153065	-0.530705	-0.238647	-0.0140321	0.0787544	-0.22832	0.287233	0.02225	-0.0914721	-0.117431	0.132087	-0.203528	-0.547333	0.103087	-0.162391	-0.240962	-0.0581484	0.222438	-0.0631391	-0.621588	-0.277142	-0.192417	-0.105809	0.187745	-0.0130016	-0.0142331
3	2	16	4	0.476131	-0.0902067	0.21712	-0.313654	0.107995	0.267584	0.168979	-0.00904392	0.129456	-0.234046	0.0491938	0.135913	-0.392014	-0.158431	-0.178698	-0.241871	-0.0180661	-0.042285	0.305416	-0.0524968	-0.252393	0.267515			0.519253	0.196506	-0.161298	-0.0737663	-0.3179	-0.184963	0.22714	-0.117179	1.04435	-0.0281903	0.0672001	0.194237	0.238519	0.115124	0.220863	0.0154775	0.227843	0.0135038	0.125501	-0.27945	-0.0870501	-0.078834
3	2	16	4	0.0681282	-0.321466	-0.178103	0.112081	-0.0551161	0.05831	0.0611051	-0.438454	-0.284455	-0.0207727	0.159779	0.144602	-0.00841005	0.501862			0.62074	0.306542	-0.0484142	-0.199941	-0.35812	-0.0376821	0.108865	-0.00465234	0.171477	0.0938303		0.343667	0.206574	-0.163834	-0.41948	-0.361157	-0.0633474	-0.235915	-0.0887969	-0.194462	-0.361952	-0.153938	-0.235963	-0.104608	-0.0499975	-0.261084	-0.505131	-0.201945	0.136694	0.0144757
3	2	16	4		-0.0344656	-0.207664	0.0806502	-0.177852	-0.241737	0.132637	-0.19537	-0.353504	-0.357704	-0.0265357	-0.102634	-0.347266	-0.220611	0.0202239	-0.298527	0.0939594	0.445982	0.30844	0.202554	-0.00798399	0.560516	0.200483	-0.211693	0.0608863	0.0830302	0.19974	0.0952232	0.275776	0.000285517	0.209394	0.34847	-0.106727	0.855705	0.533822	0.354129	0.300671	0.278113	0.218874	0.339391	0.178953	-0.0451624	0.365638	0.214441	0.262579	0.405243
3	2	16	4	-0.118077	-0.00965514	0.228099	0.182625	-0.0571715	-0.170813	-0.112464	-0.0798374	-0.417307	-0.0630719	0.204163	-0.093572	-0.341698	-0.198732	-0.545898	-0.466966	-0.11207	-0.315084	-0.159446	0.0192866	0.666719	0.778761	0.774165	0.826347	0.328367	0.139409	0.436432	0.259918	0.417524	0.333359	0.894119	0.743246	1.99087	0.78625	0.952384	1.0719	-0.0327896	0.432176	0.438603	0.504368	0.304398	0.437846	0.0342603	0.0812947	0.485119	0.153122
3	2	16	3	-0.63987	0.253563	0.369667	-0.0826614	-0.238265	-0.388678	-0.407422	-0.167685	0.213788	0.656714	0.939751	0.743855	0.481845	0.3379	-0.183273	-0.0109013	0.292009	0.111325	0.1233	-0.107761	0.271439	-0.404403	-0.314038	-0.27265	-0.055812	-0.26288	0.0647114	-0.245361	0.00204746	0.467674	0.278375	0.554895	0.459117	0.152365	0.36325	-0.0229913	0.145091	0.500338	0.433953	-0.0161394	0.162403	0.461363	0.281252	-0.0174735	0.80854	0.486585
3	2	16	4	-0.407356	0.0751963	0.952188	0.261523	-0.259544	-0.207685	0.0577327	-0.117533	-0.221668	-0.124062	-0.546278	0.0157648	-0.201242	0.15326	0.506576	0.634437	0.492199	0.346842		0.0782286	0.429285	-0.245469	-0.39712	-0.00372985	0.409484	-0.00220675	-0.146136	-0.0321321	-0.316954	0.126411	-0.0565586			0.430261	0.545993	0.113478	0.631353	0.560459	0.411103	0.387883	0.801358	0.407628	0.348238	0.498666	0.0242528	0.373124
3	2	16	5	-0.157156	0.0446907	-0.0143335	-0.340036	-0.159672	-0.248633	-0.226781	0.199594	0.0026793	0.207087	0.375093	0.310504	0.177841	-0.0380606	0.0225822	-0.0911101	0.0498334	-0.0377673	-0.356608	-0.035046	0.0193473	0.225935	-0.122742	0.0921519	-0.154519	0.546492	0.82655		-0.0836603	-0.0169427	0.666912	0.576072		0.0137684	0.209873	0.640787	1.44081	0.888937	0.375746	0.487887				-0.158168	-0.248097	-0.314246
3	2	16	3	0.618908	1.20491	-0.227805	0.0744955	0.481462	-0.0155723	0.0450863	0.161686	-0.0722488	0.0721406	-0.0961081	0.0996407	-0.319118	0.0411035	0.238286	-0.0387729	-0.0528597	-0.132866	-0.0615142	-0.354968	0.0184734	-0.07635	0.00885819	0.0750787	0.129274	0.576093	0.234066	-1.07314	0.594379	0.185292	0.624576	0.552011	0.715942	0.656376	0.832574	0.478072	0.385699	0.426833	0.36725	0.382483	0.435272	0.716796	0.450208	0.879795	0.617453	0.224578
3	2	16	4	0.0419547	-0.211147	-0.438146	-0.29382	0.41353	-0.220068	-0.130196	0.0337311	-0.0388477	0.127967	-0.166961	0.36083	-0.0441418	0.331958	0.360789	-0.218095	-0.240485	-0.0277911	0.344119	0.163976			1.00058	0.201692	0.13762	0.0457472	-0.429775	-0.0206875	-0.0162353	0.256028	0.62779	-0.143129	0.0279955	-0.232706	0.0150402	-0.100792	-0.0770404	0.328051	-0.0396679	-0.0799819	0.195694	-0.13053	-0.342956	-0.138698	-0.107194	-0.105935
3	2	22	5	0.284581	0.134102	0.127581	-0.279028	-0.0774029	-0.201647	-0.122818	0.0557898	-0.31296	0.263389	-0.347763	-0.0612245	-0.150421	-0.116753	-0.372172	-0.233349	-0.560252	0.178822	0.221209	0.416259	0.149503	0.0867106	0.254756	0.308384	0.23537	0.226642	-0.0313764	-0.084735	0.0722058	0.0998955	0.756616	0.758784		0.506558	0.690577	0.631961	0.381077	0.658473	0.666284	0.418491	0.099263	0.14352	-0.24116	0.472735	0.011983	0.30448
3	2	22	1	-0.438548	0.257219	-0.229916	-0.224275	-0.219718	-0.148601	-0.249945	0.188682	-0.238444	-0.350132	-0.146503	0.105475	-0.0570602	-0.386965	-0.38414	-0.106099	-0.184549	-0.636532	-0.168591	0.752162	2.17597	0.62156	0.640877	0.125082	0.0254197	-0.00672444	0.349801	0.224311	0.212069	0.462502	0.136933	0.741697	0.755956	0.108348	0.0321145	0.501889	-0.0756635	-0.124039	-0.150281	0.111961	0.12851	0.170497	0.278005	0.359419	0.73352	0.799651
3	2	22	3	0.351782	0.26496	-0.0227793	-0.111537	0.0805027	-0.240809	0.0246587	0.466809	0.0503077	0.351767	0.410737	0.163211	-0.38296	-0.416906	0.134178	-0.109186	0.149072	-0.32876	-0.274981	-0.382313	-0.507333	-0.20246	-0.102581	-0.400672	0.963203			0.794976	0.38726	-0.279059	-0.18588	0.0660987	-0.234052	-0.223596	0.141982	-0.401455	-0.413398	-0.509901	-0.118451	-0.183491	-0.16723	-0.187771	0.0431923	0.0583922	-0.120019	-0.100754
3	2	22	3	0.54585	0.622687	0.0789846	-0.158241	0.0863564	0.0866499	-0.406938	0.00736414	-0.215113	0.0575353	0.102531	-0.200016	0.21711	-0.144301	-0.229456	-0.311761	-0.661634	0.0880421	-0.0545712	0.168833	-0.0105612	-0.244788	-0.262661	-0.279577	-0.330448	0.925238	0.622541	0.471386	0.617898	0.220329	0.189075	0.261594	1.27766	0.935012	0.607065	0.332973	0.217834	0.169247	0.282678	0.208925	0.393479	0.0935983	-0.32591	-0.00116826	-0.264961	0.508057
3	2	22	7	0.333639	0.418916	0.0342592	-0.0945767	-0.202182	0.257809	0.117774	0.147868	0.184236	-0.338162	0.268014	0.291369	0.0665836	0.278538	0.486597	0.534065	0.729318	0.0899721	-0.102862	-0.326409	-0.650599	-0.574747	-0.244322	-0.402853	-0.213401	-0.0316361	-0.219699	-0.317476	-0.392637	-0.288522	0.152696	-0.0425813	-0.37087	-0.558288	-0.00707867	-0.496259	-0.439695	-0.324835	-0.418924	0.105624	-0.167484	-0.0983083	0.0680363	-0.16218	-0.394393
3	2	22	4	0.31272	-0.115723	-0.376726	-0.0810004	-0.0994924	0.22104	0.225682	-0.139293	0.408953	0.101678	0.328797	-0.128711	-0.141069	-0.291097	-0.259828	0.375945	0.25775	0.372839	0.379371	-0.0981335	0.0892592	0.345636	0.212111	0.312171	-0.0837119	-0.173019	-0.43811	-0.3561	-0.137869	0.107171	0.588605	0.618891	0.483835	0.380416	-0.0519757	0.189268	-0.0644406	-0.238528	-0.0175402	0.34561	0.165534	0.137226	0.163522	-0.36386	-0.0473323	0.0285026
3	2	22	4	0.697882	0.454894	0.468116	0.689718	0.452684	0.102119	-0.0651479	0.319324	0.333797	-0.0898763	-0.0604318	0.0548968	0.192838	-0.0145596	-0.149136	-0.104044	-0.15919	-0.133707	-0.336099	-0.331563	-0.305293	-0.243758	-0.252185	0.0382637	-0.237835	-0.186455	-0.469625	-0.036791	-0.334343	0.00823617	1.06995	1.59377	0.367513	0.243907	0.499765	0.235501	-0.333782	0.0290796	0.0498274	-0.395507	0.145049	0.338883	0.280011	-0.116547	0.288031	0.545822
3	2	22	4	0.25849	0.290996	0.142967	-0.0319689	0.315402	-0.0483498	-0.145446	-0.154117	0.154016	0.151921	0.387777	0.206864	0.0688394	-0.184626	0.0229614	0.156285	0.264795	0.186301	-0.0935972	-0.0490992	-0.430807	0.0748101	-0.0429353	0.32879	0.381522	0.101261	-0.178911	0.468112	-0.0735589	0.27621	0.648656	0.661504	-0.196324	0.47298			2.11884	-0.463251	0.559131	0.207515	0.681617	0.247691	0.280342	0.433926	0.583673	0.201301
3	2	22	5	-0.326407	-0.00529761	-0.117151	0.0024762	0.117941	0.210071	-0.39502	0.0928188	-0.163638	-0.246313	0.165016	-0.102295	-0.0795485	-0.537502	-0.272815	-0.335414	-0.366843	0.0348578	0.199624	0.00485098	0.330168	0.304092	0.325396	0.539325	0.229559	-0.145427	0.245097	0.0408247	0.0905233	-0.241423	0.387146	-0.0151259	0.286132	-0.115417	0.101369	0.121352	-0.306448	0.194358	0.286414	0.201814	0.0429194	0.79086	0.207084	0.577372	0.108039	0.188079
3	2	8	4	-0.153458	-0.468046	0.494642	1.18562	0.727496	0.290496	0.377189	-0.0124123	0.50889	0.0906085	0.15846	-0.0338657	0.0640853	-0.21247	0.0955825	0.0422484	-0.368203	-0.221547	0.193823	-0.0671485	-0.369353	-0.29742	-0.162871	-0.267313	0.834602		0.575274	0.250607	0.022763	-0.29226	-0.176576	-0.173793	0.549124	0.376701	0.582507	0.569914	0.460172	0.0167234	0.0743553	-0.095465	0.0621569	0.421795	0.419838	-0.248861	0.38197	0.464774
3	2	8	7	-0.245782	-0.082207	-0.0475829	-0.347944	-0.0605652	0.0168153	0.269538	-0.047997	-0.0970646	0.00133396	-0.147303	-0.0999335	-0.256784	-0.018081			0.583558	0.359114	0.18708	0.556384	0.275196	-0.239994	-0.0876313	0.19521	0.0475742	-0.00397015	0.178365	-0.111168	-0.100176	0.147539	-0.317365	-0.415493	-0.330741	-0.580428	-0.324627	-0.484488	-0.213591	-0.428541	-0.231669	-0.494583	-0.836055	-0.414382	-0.700117	-0.576204	-0.370278	-0.577374
3	2	8	3	0.298811	0.278148	0.536401	-0.0213962	-0.0935698	0.0657729	-0.149612	0.0348964	0.0966947	-0.0243741	-0.104544	0.64656	0.260651	-0.0892857	-0.241405	0.0941734	-0.363073	-0.232641	0.40275	-0.0619708	0.115737	-0.243808	-0.0182221	0.303622	0.143003	-0.28272	-0.331626	-0.0703488	-0.255268	-0.0771642	0.0703705	0.344244		-0.256591	0.299713	0.167231	-0.100476	0.012643	0.129896	-0.0160933	0.451981	0.252535	0.2888	0.182125	-0.134512	-0.211372
3	2	8	4	0.34442	0.300869	0.0293348	0.120986	0.576158	-0.224507	0.257072	0.0865555	0.0618791	0.0530784	-0.411342	-0.832468	0.586638	0.365131	0.164095	-0.21182	-0.00765873	0.0260377	0.0687517	-0.165661	-0.230766	-0.0109151	0.307192	-0.27844	-0.0711237	-0.168564	-0.410264	-0.123797	-0.291301	0.176767	0.18575	0.0779015	0.40643	0.21819	-0.182722	-0.271345	-0.237527	-0.00936983	-0.171173	0.330099	-0.164611	-0.161975	0.127314	0.168769	-0.0139293	0.102784
3	2	8	4	-0.287725	-0.0533184	-0.262854	-0.133525	-0.0753618	-0.0177382	0.504138	0.44293	-0.308719	-0.17763	0.0883828	-0.247356	0.113797	0.054668	0.285558	-0.00102271	0.107615	0.461553	-0.17469	-0.0967285	0.204128	0.182211	0.203388	0.186429	-0.343667	0.534501	-0.409287	-0.320837	-0.202288	0.00476375	-0.216438			-0.258737	-0.0744197	-0.292165	0.0346816	-0.0710127	-0.0959759	-0.483118	-0.334014	0.139839	-0.341704	-0.120529	-0.117769	-0.373811
3	2	8	4	0.273165	0.269085	0.515268	-0.0613677	0.0958277	-0.205937	0.117289	-0.0429642	0.00104467	-0.102772	0.297643	-0.0565148	0.223274	-0.0734041	-0.425509	0.0478297	0.737742		0.107261	0.250831	0.379767	-0.350023	-0.112235	-0.467432	0.0599551	-0.165027	-0.618031	-0.418736	-0.494721	-0.554278	0.0273428	-0.0313768	0.278214			0.0912632	0.149814	0.025016	0.173697	0.421469	-0.356698	0.0495139	0.259493	0.0188396	-0.357934	0.107079
3	2	8	3	-0.0856112	0.0699335	0.972288		0.526081	0.267024	0.557358	0.411387	-0.144033	0.201721	0.222706	-0.104496	-0.294374	-0.271454	0.0613703	0.384213	1.07007		-0.532189	0.223772	0.00268368	0.0426367	-0.180311	-0.639736	0.0925721	0.278314	-0.210359	0.00400671	0.0122749	0.11865	0.18307	-0.243777	-0.283974	0.461775	0.161468	-0.134521	-0.0460252	-0.0669772	0.117373	0.0825341	-0.192835	-0.267017	-0.348365	0.0891483	0.219564	0.280854
3	3	16	4	0.0588486	0.0152518	-0.129547	-0.157283	-0.224005	-0.0718585	-0.0456195	0.163049	0.0163312	0.0750332	0.173592	-0.207983	0.134151	-0.0497383	0.299362	-0.0718408	0.14341	0.158008	0.123303	0.396573	0.0657378	0.172388			0.438148	0.101091	0.559663	-0.0978568	-0.166302	0.323939	0.340561	0.677198	0.829511	1.02224	0.722545	0.961767	0.722626	0.693669	0.356046	0.684263	0.216512	0.863761	0.557808	0.442111	0.520287	0.0540715
3	3	16	4	0.204243	0.241186	0.17151	-0.274409	-0.131307	0.523938	-0.0940863	-0.588962	-0.235564	-0.654497	-0.246416	0.159478	-0.107115	-0.592103			0.72178	0.473051	0.170042	-0.272115	-0.153224	0.0617855	0.244597	0.257396	0.163687	0.692643		0.289226	-0.0494099	-0.720494	-0.105486	-0.496305	-0.341209	0.034724	-0.685508	-0.326296	-0.353739	-0.291415	-0.506445	-0.418791	-0.392306	-0.401345	-0.294088	-0.0942987	-0.330715	0.904102
3	3	16	2		0.0693665	0.214254	-0.25061	-0.556047	-0.801355	-0.833082	-0.740327	-0.668097	-0.699379	-0.410862	-0.384471	-0.36567	-0.0809976	0.122963	0.582416	0.839598	1.00808	0.475841	0.473282	0.639137	0.115067	0.110858	0.272149	0.574337	0.138402	0.275603	0.485336	0.327004	0.419178	0.984753	0.507898	1.18092	0.839299	0.621911	0.744651	0.232939	0.151248	0.709936	0.784326	0.765911	0.211779	0.771392	0.612599	0.785214	0.645941
3	3	16	4	-0.288672	0.141833	-0.240095	-0.420195	-0.366046	-0.290536	0.089645	-0.262821	0.0834389	-0.303372	-0.0593891	-0.0999843	-0.114628	-0.228796	-0.207862	-0.363987	0.164842	0.258394	-0.121786	0.528075	0.521447	1.15953	0.708693	0.507016	0.0435017	0.497699	0.141934	-0.0166632	0.246721	0.293827	0.755571	0.903385	1.67035	0.737348	1.43661	0.885878	-0.158008	0.516785	0.52071	0.569542	0.40894	0.265056	0.0339381	0.182109	0.290013	-0.203565
3	3	16	3	-0.373626	0.122262	-0.359685	-0.183668	-0.365008	-0.416382	-0.525351	-0.213606	0.610178	1.33547	0.582863	0.750966	0.447097	0.577733	0.0041659	0.432688	-0.0305985	0.254044	-0.0755432	-0.0297169	-0.258981	0.124011	0.112574	-0.349966	-0.176044	-0.0432601	-0.173252	0.00734573	-0.131158	0.378405	-0.0390346	1.24798	0.458063	-0.1126	0.341685	0.16788	0.157664	0.0114392	0.611609	0.355478	0.356118	0.153469	0.0375484	-0.0106942	1.72494	0.637201
3	3	16	5	-0.500463	0.054657	0.601331	0.154586	-0.353958	0.0301776	-0.213472	0.0414424	-0.319501	0.301031	-0.0511469	0.354	0.183695	0.259623	0.360167	1.03017	0.482874	-0.224311		-0.0458609	-0.00962459	-0.0642391	-0.460693	0.168962	-0.50874	-0.172688	-0.226919	-0.233295	-0.410068	-0.126253	1.00966			0.481434	0.319839	0.187079	0.604562	0.440265	-0.0977119	0.0662045	0.246265	0.171346	0.204703	-0.191875	-0.346406	0.504905
3	3	16	5	0.226657	-0.0358248	-0.0830221	0.302086	0.266793	-0.223182	-0.355384	-0.364543	-0.348793	0.0841567	-0.0502353	0.13544	0.0433851	-0.135226	-0.232569	-0.0494932	0.14818	-0.325988	-0.159521	-0.0008956	-0.160506	0.046664	-0.0337549	-0.0313814	0.149469	0.280504	0.765658		0.312034	-0.216198	0.656055	0.879637		0.128752	0.521554	-0.0325267	1.00468	0.711247	0.982648	0.76903				-0.567805	-0.335168	-0.480715
3	3	16	4	0.14355	0.182562	0.60269	0.117586	0.0901924	-0.378805	0.13625	-0.256883	-0.0686718	-0.270795	-0.199099	-0.169499	0.34543	-0.145114	0.101366	-0.246503	0.150706	0.375115	-0.0804887	-0.209228	0.231444	0.256943	-0.0480605	0.0416673	-0.132654	-0.263444	-0.101558	1.30901	0.680469	0.841	1.01005	0.675881	0.896978	0.808492	0.576938	0.448572	0.606332	0.310348	0.235557	0.601136	0.385602	0.261603	-0.00633974	-0.14533	0.0609809	0.149811
3	3	16	7	-0.298437	-0.271448	0.0743352	-0.408335	-0.0683239	0.0223539	-0.371212	-0.200733	-0.264311	-0.164104	-0.288765	-0.179765	0.0674813	0.227471	0.403635	0.020503	-0.0539213	0.16373	0.116134	0.139677			-0.290958	0.395701	0.346362	0.353159	0.106251	0.0722035	0.263618	-0.298868	-0.129019	-0.192916	-0.607423	-0.146853	-0.461937	-0.235441	-0.468723	-0.519431	-0.241591	-0.536993	-0.350018	-0.788184	-0.50114	-0.616169	-0.412332	-0.540037
3	3	22	1	0.142474	0.0549255	0.0272308	0.203555	0.027497	-0.0263017	-0.0820326	-0.177806	0.0407471	-0.0570446	0.0706172	-0.142565	0.104027	-0.404921	-0.0710047	-0.157842	-0.366391	-0.30247	-0.0216713	0.519755	0.484276	-0.0390227	0.0369362	0.329884	0.221284	0.0601709	0.025596	-0.364449	0.00607288	0.228883	0.855172	0.502704		1.09902	1.7815	1.16725	1.08632	1.03722	1.23167	0.600215	1.08795	0.931022	0.691941	0.630442	0.825614	0.915271
3	3	22	1	-0.367539	0.151704	-0.278701	-0.240502	0.0717264	0.0311798	-0.120156	-0.48552	-0.402098	-0.167661	-0.355255	-0.214538	-0.110857	-0.0566761	0.00317969	-0.382974	-0.0149805	-0.263421	-0.0604287	1.19981	1.88872	0.672244	0.403427	0.575856	0.295286	-0.157797	-0.0820072	0.153875	0.509376	0.41808	0.449851	0.973897	0.96176	0.461133	0.251515	0.270608	0.0599155	0.072282	0.159921	0.426187	0.144848	0.2607	0.50432	0.220377	0.883335	0.983361
3	3	22	3	0.110418	0.100595	0.361147	-0.0900748	0.2353	-0.479519	0.149511	1.30361	0.775515	0.68844	-0.012597	-0.000721698	-0.591575	-0.294927	0.434744	0.0689531	-0.135028	-0.317475	-0.22016	-0.206789	0.061469	-0.209591	-0.0183683	-0.274485	0.745399			0.747791	0.433356	0.175154	0.516128	-0.105841	-0.24416	0.201211	0.312983	0.361764	0.170098	0.115896	-0.122281	0.0811454	0.096721	0.0100843	0.148831	0.184803	-0.258843	0.00736111
3	3	22	4	0.121411	-0.105873	-0.0638413	-0.219894	-0.117395	-0.155832	0.211187	0.0139043	0.304191	0.336098	0.464788	-0.0395059	-0.0797295	-0.196431	0.0736237	0.779645	0.495897	0.0781398	0.0865242	-0.128557	-0.108155	-0.246016	-0.166656	-0.631074	-0.117255	0.559092	0.179064	0.244843	-0.196488	0.230893	0.575191	0.731644	0.9122	0.998786	0.9162	0.809673	0.6371	0.610166	0.50991	0.327652	0.36345	0.334905	0.176233	0.427282	0.0452817	0.0477243
3	3	22	7	-0.163649	0.142917	0.14802	-0.192195	0.0278806	0.0549454	-0.150104	-0.0048242	0.0159212	0.482783	0.794819	0.349352	0.325872	0.309602	0.669603	0.71006	0.896291	-0.452163	0.166027	-0.225892	-0.647629	-0.347272	-0.273732	-0.0762827	-0.315055	-0.418725	-0.287652	-0.251176	-0.0234542	-0.452889	-0.0339354	0.135535	0.0148023	-0.227197	-0.0253066	-0.50859	-0.720296	-0.123479	-0.496596	-0.165184	0.311715	0.106747	-0.323063	-0.316993	-0.647595
3	3	22	4	-0.142832	-0.116076	-0.234163	0.238316	0.105861	0.578991	0.235708	0.0527775	0.280269	0.0336388	-0.283925	0.0784226	-0.0788008	-0.0812271	-0.273402	0.233873	0.641235	0.351351	-0.0978726	0.188222	-0.125098	-0.121612	0.310112	0.118667	-0.344879	-0.425332	-0.139855	-0.140862	-0.119362	-0.021861	0.352462	0.461064	0.899802	0.394262	-0.344273	0.628099	0.0153379	0.297979	0.237883	0.0502009	-0.252478	-0.0195034	0.279676	-0.301885	-0.461573	0.40579
3	3	22	5	0.290204	0.487136	-0.100366	0.225627	0.297775	0.329153	0.326788	0.356844	0.291011	-0.0847715	-0.138085	-0.011464	0.132521	0.00490123	-0.14692	-0.357924	-0.219892	-0.206796	-0.332471	-0.0208478	-0.496123	0.0567308	0.0676774	0.120669	0.0111937	0.170459	0.100874	-0.331182	-0.188531	-0.109575	0.106805	0.797734	0.293257	0.377368	0.182753	0.154238	-2.58349	-0.535098	-0.660479	-0.562189	-0.164569	-0.393776	0.247183	-0.206788	-0.0183525	0.569447
3	3	22	1	-0.382994	-0.318713	-0.103957	-0.538667	-0.2017	0.0981226	-0.20003	0.142213	0.50757	0.432307	0.0530892	0.0726031	0.0849766	0.139655	-0.225281	0.0598843	-0.159433	-0.0204581	-0.179016	-0.380579	-0.385558	0.0614979	0.158579	0.281454	0.071229	0.278945	-0.281314	-0.240646	1.07749	0.799245	1.05198	1.32339	0.503274	1.09452			0.879708	1.22999	1.27043	1.21851	0.526137	1.21142	0.839151	0.71466	0.652999	0.558935
3	3	22	4	0.255902	0.0601558	0.123589	0.978131	-0.0363604	-0.151215	-0.219624	-0.0154467	0.74352	-0.159588	-0.370196	-0.253641	-0.30184	-0.271957	0.030016	-0.15692	-0.454364	-0.0237047	-0.0812822	-0.26749	0.212132	0.164528	-0.0150604	-0.166225	0.242643	-0.0493407	0.159744	0.918014	-0.00140174	0.161	0.354656	0.400089	0.040904	0.184133	-0.122902	0.0873079	0.0367422	0.700932	0.270252	0.690094	0.402058	0.425779	0.381875	0.856539	0.597018	0.380876
3	3	8	4	-0.125696	-0.133557	0.576389	1.74071	0.395623	0.55236	0.400981	0.300198	0.352669	-0.0108756	-0.0103996	0.0506433	-0.00686067	-0.104123	-0.406641	-0.231812	0.0456027	-0.234678	0.00541269	-0.218363	-0.0277608	-0.426397	-0.25874	0.122574	0.00648769		0.839127	0.567677	-0.140636	-0.495653	-0.00190977	0.119659	0.217428	0.258403	0.294909	0.805515	0.0107962	-0.142562	0.244171	-0.159137	-0.122713	0.123249	0.0455586	0.408047	-0.0614617	-0.221981
3	3	8	7	-0.303187	-0.124329	-0.0743922	-0.403141	-0.154132	0.154908	-0.118149	0.0674826	-0.123343	0.0881019	0.474572	0.516478	0.0392015	0.138645			0.578945	0.466035	0.231391	-0.167552	0.725047	-0.15456	0.118677	-0.058818	-0.336641	0.048866	-0.103658	-0.454754	-0.713586	-0.604412	-0.290333	-0.0320812	0.0640836	-0.663231	-0.25577	-0.213552	-0.381011	-0.394978	-0.207598	-0.561911	-0.609241	-0.592701	-0.377697	-0.684361	-0.537633	-0.0254827
3	3	8	3	0.235279	0.162782	0.805322	0.368373	0.145175	0.0297624	0.266107	-0.0348477	0.0609265	0.126049	0.0451702	0.0629188	0.0711539	0.0769841	-0.0843069	0.00173489	-0.220153	-0.196574	0.155515	0.257948	-0.0850872	-0.260476	-0.160655	0.166045	-0.311163	-0.210941	-0.117633	-0.276893	-0.171684	-0.389359	0.208338	-0.0899821		0.288555	0.626895	-0.0793364	0.192708	-0.0747716	-0.0676067	-0.0511468	0.12046	-0.0324779	-0.00179937	0.17513	0.614745	0.358287
3	3	8	4	-0.212373	0.49999	0.624091	0.196006	0.121892	-0.215531	0.0986355	-0.301203	-0.0929219	-0.0636981	-0.017676	-0.361789	0.348226	0.565375	0.759551	0.524393	0.443029	0.23765	0.132644	-0.248805	-0.163867	0.0829338	0.0976766	-0.3579	-0.0391454	-0.0207695	-0.159671	-0.315817	-0.260758	0.495882	0.430493	0.237822	-0.0905438	0.592488	0.475079	0.0767509	0.158811	0.076634	-0.142791	0.00928704	-0.16443	-0.243095	0.428747	0.508027	-0.0975696	0.0902109
3	3	8	4	0.048178	0.331397	-0.27037	-0.207767	-0.163918	-0.260163	0.255652	0.414315	0.0750855	0.137763	-0.181682	-0.360713	-0.354374	0.00583671	-0.356787	0.0754477	0.247103	-0.140343	0.148935	-0.121895	0.370234	0.124513	-0.170545	-0.146279	0.196728	0.50106	0.16859	-0.0792198	-0.272262	0.0901246	0.172212			0.0411252	-0.157969	-0.571398	-0.687827	-0.273109	-0.378146	-0.301164	-0.281867	0.161819	0.192074	-0.323588	-0.048876	-0.113989
3	3	8	4	-0.0160458	0.541874	0.246389	0.10214	-0.020785	0.0978127	0.0300629	0.190951	0.097673	-0.140181	-0.313521	-0.0351925	0.0206331	0.159145	0.151466	-0.0482128	-0.172442		0.0554591	0.191312	0.241757	-0.0723194	-0.0827636	0.264983	-0.197188	-0.180921	0.208598	-0.0529352	-0.36784	-0.481441	0.113082	0.197952	0.708826			0.577963	0.279733	0.314874	0.592551	0.115877	0.207026	0.190783	0.226319	0.170929	0.18147	-0.104023
3	3	8	3	-0.473304	-0.148037	-0.00694149		0.258923	0.555667	0.348875	0.338865	0.0602513	0.432341	-0.33904	-0.193287	-0.366951	-0.191467	-0.202925	0.225843	-0.58568		0.315071	0.336475	0.123253	-0.309613	-0.134429	-0.15685	0.264347	0.0556438	0.110743	0.0732451	-0.176374	-0.243134	-0.128153	0.030873	-0.534906	0.284871	-0.185716	-0.0380567	-0.339352	0.0275687	0.00569409	-0.498329	-0.183647	-0.312279	-0.0201987	-0.0146575	0.119739	-0.0174796
3	4	16	3	-0.382577	0.0676187	0.328297	0.149673	0.318695	-0.553695	-0.552506	0.127552	-0.19893	0.597805	-0.198004	0.101113	-0.0903364	0.193738	-0.24926	0.449999	0.534407	0.453677	0.320068	0.256244	-0.170176	-0.644612			0.0231191	-0.0145645	-0.116848	-0.0462475	-0.181848	-0.381441	0.90368	1.69171	2.46172	1.43113	1.02501	0.252837	-0.0813951	0.762101	0.48423	0.216333	0.0425566	0.59582	0.0588188	-0.326301	-0.0515376	-0.511598
3	4	16	2	0.400269	0.491254	0.565133	0.498478	0.00165159	0.454698	0.369702	0.015679	0.263712	0.288121	0.0135755	0.20219	0.274253	0.389848			0.00424326	-0.0624785	-0.263217	-0.304516	-0.555242	-0.513914	-0.484656	-0.456364	-0.805725	-1.14182		-0.331784	-0.00521993	-0.0147159	-0.135324	-0.236805	-0.179684	-0.259817	-0.618652	-0.494712	-0.428145	-0.532585	-0.619937	-0.530777	-0.0638801	1.11182	1.03671	1.64985	2.29706	1.56574
3	4	16	5		-0.00255107	-0.708096	0.202081	-0.270743	0.31552	0.463408	0.467224	0.00532225	-0.521064	-0.136749	0.17591	-0.142011	-0.304789	-0.900878	-0.41565	-0.692127	-0.204065	0.233646	0.708563	0.561064	0.780445	0.529347	-0.175504	-0.337054	-0.211699	0.500769	-0.201494	0.0568118	0.0379205	0.827104	0.630976	0.535891	0.722928	0.406633	1.49062	0.892036	0.417794	0.119433	0.130423	0.252072	-0.0742693	0.025978	0.293898	0.0831296	-0.498946
3	4	16	1	-0.104712	0.466694	0.3352	-0.024412	-0.17142	0.106447	-0.417616	0.0241418	-0.154619	-0.364561	0.148699	0.197334	0.0691684	0.655467	0.499548	0.22818	0.52728	0.194759	-0.130953	-0.184772	-0.174952	-0.865822	-0.670817	-0.282712	-0.158896	-0.286778	-0.1989	-0.227601	-0.18126	0.145543	0.759509	1.32226	1.43051	1.22738	1.0721	0.471933	-0.544183	0.809294	1.39943	0.484388	1.48994	1.56875	1.13862	0.795893	1.06234	1.40369
3	4	16	2	0.404557	0.113234	0.228817	0.237238	0.534925	0.318299	0.187752	0.311959	-0.157192	-0.621595	-0.172965	0.0542665	-0.30959	-0.436923	-0.175394	-0.0449031	0.069174	0.151532	-0.33979	-0.0889309	-0.192074	-0.0138397	-0.150793	0.217169	0.0179817	-0.310614	-0.141229	0.086898	-0.0850372	-0.365206	0.0285907	0.125575	0.218707	0.878238	0.992335	0.8136	0.783614	0.719783	0.475866	0.45496	0.322941	-0.0303224	0.406333	0.528786	0.368571	1.05355
3	4	16	4	-0.400922	-0.60072	-0.833244	-0.192332	-0.189481	0.0594165	-0.411614	-0.523648	-0.618821	-0.567267	-0.316387	-0.837182	-0.421144	-0.507254	-0.578101	-0.608536	-0.0433279	0.372146		2.21872	2.05293	1.60326	0.975867	0.919226	1.03318	0.57537	0.822452	0.36933	0.339195	0.0400342	0.157533			0.954938	0.910254	0.844592	0.66179	0.134346	0.38732	0.477641	0.244696	0.23151	-0.213139	-0.126157	-0.369071	-0.203101
3	4	16	1	0.140634	0.748704	0.343285	0.14168	0.000640068	-0.096309	-0.155686	0.424381	0.27809	0.0521498	-0.251826	-0.157615	-0.0775676	0.0148248	-0.176874	-0.136135	-0.0773481	-0.439682	-0.00879461	-0.282736	-0.379833	0.129894	-0.0866239	-0.235569	0.0472056	0.115464	-0.373588		0.273152	0.0836515	0.653984	0.683704		1.46404	1.50429	2.84623	1.04365	0.282067	0.366876	0.260875				2.84016	3.09691	1.5435
3	4	16	2	0.605386	-0.185503	0.0850143	-0.0417566	0.151308	0.0781552	-0.0964647	-0.00750905	0.179598	-0.040393	0.0909973	-0.0829176	-0.146122	-0.250729	0.164625	-0.48775	-0.399904	-0.172109	0.140572	0.144136	0.477318	0.0680015	-0.267865	0.230593	0.164389	-0.0739339	0.268067	-0.411108	0.566354	0.0629762	0.00858949	0.699894	0.863111	1.0392	1.40209	1.14877	1.20249	0.76666	0.976368	0.891033	1.26099	0.729966	0.888451	0.476965	1.55262	1.10346
3	4	16	1	0.113308	0.307319	-0.0385299	-0.0682587	0.488879	0.349857	0.25588	0.218291	-0.00572617	-0.403042	0.0339441	0.0953776	-0.199998	-0.0939936	-0.0870945	-0.0288741	0.0333557	-0.156097	-0.00217273	-0.114707			0.335534	0.434928	0.746271	0.46538	-0.12571	-0.0956742	0.143367	0.366933	0.778695	1.19222	1.78019	1.32565	1.33102	0.878155	1.01712	1.14568	0.610559	0.570332	0.495401	0.43187	0.502676	0.512077	0.488111	0.226283
3	4	22	1	1.05687	1.0722	0.865398	0.699708	0.361289	0.0745074	-0.0431605	-0.310129	-0.0350456	0.0323353	-0.488866	-0.394477	-0.0646408	-0.194457	-0.776068	-0.280842	-0.118089	-0.673872	-0.286398	-0.0915029	-0.018569	-0.228407	-0.138445	-0.113939	0.399955	0.168316	0.0381992	-0.188404	-0.203233	-0.170369	0.84616	1.60713		1.70961	2.55893	1.71277	1.21598	1.52945	1.645	-0.0703399	1.18947	1.30733	1.28154	0.91393	1.27588	1.52239
3	4	22	1	0.507119	0.320321	0.170644	0.155778	0.197247	0.23853	0.100637	0.124365	-0.147347	0.0886176	-0.0183036	-0.266715	-0.054736	-0.163839	-0.185764	-0.101991	-0.030768	-0.386966	-0.343062	0.182886	0.0425213	-0.0764722	0.057209	0.0679816	-0.122516	-0.269306	-0.422876	-0.0439532	0.131373	-0.119904	1.13304	2.68305	2.53053	2.13058	1.8901	1.20972	1.15404	0.918485	1.77262	2.2633	1.58576	1.28908	1.08938	0.823326	0.669059	2.525
3	4	22	4	0.293405	0.0523883	-0.118992	-0.172963	-0.251356	-0.0844588	0.0588691	0.258131	0.770328	0.797845	0.401165	0.178979	0.0568325	0.0487998	-0.047098	-0.0256214	-0.752994	-0.587654	-0.302692	-0.137245	-0.278544	-0.303921	0.388871	0.323692	0.209269			0.0610139	0.249557	-0.580315	0.239126	0.952204	1.01318	1.14561	1.22833	0.605607	0.541461	0.36818	1.05128	0.725933	0.513167	0.210568	-0.091188	0.414675	0.212417	0.0166682
3	4	22	5	0.0665171	0.0323273	-0.641067	-0.495229	-0.0669114	-0.12716	0.116683	-0.285968	-0.613709	-0.899652	-0.0695028	-0.341009	-0.0003926	0.243694	0.11533	0.0571503	-0.0831872	0.151237	-0.23068	-0.1937	0.548848	-0.0993066	-0.325344	0.0460357	0.616116	1.04754	0.669114	0.958012	0.433658	0.0743512	1.09326	1.63433	1.88817	1.26135	1.1943	1.15614	0.875048	0.521658	0.384817	0.184145	-0.0680475	-0.0327946	0.657036	0.567043	0.0594184	0.432038
3	4	22	5	0.601143	-0.144287	0.163434	-0.498943	-0.186224	-0.0728644	-0.117187	-0.156876	-0.185516	-0.284786	-0.155335	-0.20997	0.0171038	0.17788	0.807609	1.1993	1.20205	1.24924	0.462401	-0.0419759	0.0519396	-0.743783	-0.622114	0.0494995	0.312055	0.808654	-0.232828	-0.448832	-0.437609	-0.210301	0.364396	0.472367	0.906143	0.556288	0.424676	-0.0651058	-0.240486	-0.648754	0.374886	-0.273974	-0.389254	-0.509984	-0.209772	0.0472053	0.0578402
3	4	22	7	0.267911	-0.264867	-0.349465	-0.371675	-0.563413	-0.0591526	0.107	-0.0687669	-0.115502	0.313933	0.0397199	0.240254	0.0969318	0.225686	0.042746	0.339677	0.426022	0.513944	0.150652	0.531419	-0.188845	0.364418	-0.135375	0.0450023	0.0961067	-0.113691	-0.384349	-0.350194	-0.606298	-0.56751	-0.0605487	-0.15209	0.631551	0.106612	-0.184582	-0.177088	-0.190208	-0.226032	-0.544708	-0.0547702	-0.395612	-0.16009	-0.368521	-0.531027	-0.487318	-0.142306
3	4	22	1	0.497652	0.49375	0.0964461	0.646872	0.191403	0.0931479	-0.238777	-0.465695	-0.204098	-0.140979	-0.292609	-0.0357269	-0.098914	-0.143717	-0.186527	-0.139649	-0.217891	0.043568	-0.237657	-0.00814499	-0.0209391	-0.0855546	0.191328	0.32093	0.340719	-0.409473	-0.0850282	-0.17038	0.0697167	-0.00022593	0.706225	0.926459	1.94489	2.0173	1.72373	1.8086	0.0655659	3.44097	2.46577	2.53629	1.76418	1.50236	1.31082	1.2505	0.976517	0.605285
3	4	22	1	0.124148	0.0126529	-0.135445	0.0951954	-0.107562	0.148364	-0.254243	-0.00474479	0.0814085	-0.184226	-0.148093	0.0697229	0.178254	-0.0604213	0.056404	-0.0268193	-0.00720563	-0.125238	0.10713	-0.0642538	-0.195139	-0.210521	-0.0311506	-0.19333	0.155888	0.0700088	0.42833	0.647394	0.551422	0.466345	1.22427	2.5562	2.25976	2.02397			1.73791	2.12192	2.01461	1.65263	1.36772	1.01417	1.10288	1.26014	0.826767	0.928205
3	4	22	4	0.0325869	0.214457	-0.485555	0.0558667	-0.0239226	-0.13111	0.124501	-0.02267	0.0986091	-0.314996	0.184729	0.137015	0.0176662	-0.067001	-0.0997627	-0.440523	-0.0615596	-0.271871	0.166535	-0.386371	-0.485967	0.128892	0.116986	0.462281	0.922701	0.6987	0.253583	0.767021	0.438677	0.451779	0.663636	1.37463	1.04426	0.756544	0.995401	0.79162	0.879424	1.25358	1.24446	0.98865	0.708489	0.623594	0.610113	0.499735	0.565405	0.751707
3	4	8	2	0.405388	0.386149	0.118267	0.379736	-0.00820153	-0.070108	0.109052	-0.156841	-0.0626366	0.128429	-0.396265	-0.315896	-0.399019	-0.276741	-0.363791	-0.612942	-0.254229	-0.21823	-0.150665	-0.203973	0.032483	-0.0181803	-0.181198	0.454345	0.75305		0.879517	0.648021	0.279003	0.232575	0.747209	1.08665	1.03051	2.35074	1.5842	1.46054	1.048	0.923938	0.882955	0.813454	0.790957	1.02946	0.639962	0.683598	0.829835	0.485032
3	4	8	3	0.307351	0.113075	0.195264	-0.103212	0.0877059	-0.405704	-0.607199	-0.195258	-0.399005	-0.820791	-0.731599	-0.774522	-1.06074	-1.06833			1.01284	1.3182	0.73858	0.356617	0.302378	-0.0394701	-0.0554944	-0.37623	-0.0770671	0.603986	1.20756	0.714008	0.712897	0.353772	1.28135	1.99938	2.69556	2.0978	1.6451	2.34645	1.75188	1.12927	0.893356	0.645989	0.377684	0.139329	-0.0496711	-0.391842	-0.447835	-0.567939
3	4	8	1	-1.0903	-0.720029	-0.209601	-0.305593	0.246382	-0.239346	-0.172133	0.779028	0.185448	0.429022	0.437807	0.123081	-0.160298	0.168071	-0.316853	-0.136259	-0.414927	-0.176731	0.114688	-0.274027	0.268786	0.758322	0.701565	0.531868	0.20328	-0.339865	-0.270052	0.00249562	0.128832	-0.171676	1.0088	1.42766		0.26841	0.660748	0.46946	0.471584	0.548225	0.579195	0.990321	0.64069	0.676054	0.499653	0.221181	0.377881	0.0347794
3	4	8	5	0.0300755	0.127269	0.229652	0.0591161	-0.0615138	0.0263374	-0.288254	0.0216866	-0.425838	-0.372436	-0.165747	-0.329415	-0.13053	1.05583	0.712356	0.37057	0.499421	0.0721135	0.164425	0.299611	-0.375854	-0.0568719	-0.23491	-0.475372	-0.39971	-0.320724	0.127177	-0.20273	-0.362259	0.0220118	0.560436	0.443259	-0.0755402	-0.138728	0.0468284	0.216594	-0.191324	0.322336	0.86074	0.508267	0.65592	0.143167	0.560186	0.204463	-0.518546	-0.256215
3	4	8	5	0.17848	-0.0309254	0.0637826	-0.360683	-0.10616	-0.193191	-0.209925	-0.525954	-0.579752	-0.708439	-0.397622	-0.383676	0.0511599	0.401511	0.0465254	-0.618949	-0.485484	0.47383	-0.0784489	-0.15358	-0.279672	-0.280362	-0.493056	0.398041	0.962308	0.805666	1.29725	1.4713	0.897503	0.531584	1.0274			1.16927	1.4433	1.12376	0.997195	1.02528	0.660747	-0.104708	-0.0932014	-0.0546484	0.147	-0.296265	-0.527353	-0.798268
3	4	8	4	-0.0229239	-0.198212	-0.109603	-0.0247255	-0.400113	-0.665133	-0.737241	-0.0813523	0.243297	-0.128026	-0.502022	0.0467694	-0.0250489	0.196237	0.447748	0.728432	0.548577		-0.190718	0.571897	0.279264	-0.12492	0.236992	-0.13574	-0.272617	-0.43478	-0.596209	-0.0301847	-0.0772234	-0.190587	0.162064	0.518287	1.32718			1.43047	1.35292	0.946231	0.997813	0.340439	0.331097	0.0219201	0.25169	0.252196	-0.255844	-0.15433
3	4	8	4	-0.11629	-0.092399	-0.151339		0.840965	0.46435	0.430341	-0.00953506	-0.0754675	-0.0606365	0.0195247	-0.469176	-0.124831	-0.284542	-0.259761	0.337199	-0.364316		0.357914	0.0987272	0.293811	-0.0121411	-0.0663439	-0.047456	-0.210472	0.226681	-0.490485	0.0982121	-0.3882	-0.353247	0.386921	0.56451	1.20075	1.71119	1.70773	1.58129	1.37568	0.531284	0.837928	0.872295	0.438455	0.310006	0.0672128	0.134697	0.22588	0.191331
3	5	16	1	0.0207485	-0.281932	-0.152629	0.115959	-0.113035	-0.293676	0.144015	0.109348	-0.127429	-0.162786	-0.344982	-0.228978	-0.251935	-0.0233391	0.0346613	0.182324	0.175039	0.249707	-0.0202898	0.217479	-0.0837616	0.520908			0.655446	-0.0472358	-0.000870318	0.139922	-0.284822	0.135037	-0.0201157	0.760744	1.12114	0.279311	1.01581	0.754805	0.757662	1.10844	0.364369	0.851962	1.1054	1.3819	1.06819	0.813034	0.78885	0.691691
3	5	16	7	0.59108	0.273386	0.315975	-0.420221	-0.48592	0.0668527	-0.150476	-0.31265	-0.157498	-0.481042	-0.33353	-0.182265	-0.257623	-0.0542114			0.710187	0.688237	0.132055	0.251376	-0.273167	-0.417933	0.126003	-0.0950263	-0.00213222	0.269848		0.488676	0.380972	-0.136947	-0.413127	-0.422154	-0.419235	-0.348123	-0.346242	-0.124188	-0.245577	-0.136141	-0.778128	-0.237747	-0.288107	-0.532794	-0.393125	-0.467645	-0.450657	0.676959
3	5	16	4		0.229313	-0.0958789	0.250541	0.276317	-0.25237	-0.30216	-0.133669	-0.536004	-0.118877	-0.105289	-0.18203	-0.0213293	-0.480918	0.150014	-0.151591	0.295638	0.0248236	0.268935	0.128864	0.212876	0.119049	-0.127234	-0.0268762	0.503281	0.172731	0.254473	-0.0379125	0.168447	0.285069	0.679904	0.419545	0.333431	0.194559	0.703004	0.225827	-0.361883	-0.113408	0.283395	0.463611	0.529953	0.166029	0.254486	0.373703	0.143273	0.00341329
3	5	16	4	-0.0622175	-0.350285	-0.510702	-0.604761	-0.155829	-0.45612	-0.455769	-0.229287	-0.471559	-0.456209	-0.391219	-0.52234	-0.305495	-0.436112	-0.50543	-0.382898	-0.533182	-0.403957	-0.29689	0.0231667	0.675124	1.27181	1.24516	0.837532	0.835574	0.495584	0.40848	0.46682	0.6323	0.451418	0.938828	0.938318	0.188129	0.528135	0.6139	0.985657	0.653046	-0.487434	0.33654	0.514458	0.390801	0.387685	0.288399	0.0749406	0.304718	0.620755
3	5	16	3	-0.669486	0.133279	-0.226665	-0.228883	-0.27657	-0.586539	-0.44874	-0.559388	0.139428	0.254072	0.236667	0.594469	0.400947	0.221476	0.0638748	-0.0946973	0.485958	0.144591	0.12858	0.0118253	0.301108	0.0215758	0.162123	0.307385	-0.17304	0.116751	0.0704822	-0.215064	-0.398517	0.522571	0.299443	0.310362	-0.0259607	0.349559	0.154741	0.375655	0.262615	0.371754	0.488691	0.0267423	0.5134	0.260756	0.232402	-0.200406	-0.190539	0.683181
3	5	16	4	-0.273969	0.110165	1.0195	0.0788869	-0.236209	-0.406663	0.0998808	-0.24036	-0.040542	0.0754969	-0.364505	0.132381	-0.0123788	-0.0819867	-0.103655	0.770081	0.864469	-0.1682		-0.0393342	0.230319	-0.132999	-0.19453	0.120086	0.0832817	-0.184194	-0.178521	-0.574362	0.13091	-0.0437825	-0.0415544			0.517902	0.715014	0.756214	0.745557	0.60138	0.304357	0.802913	1.07778	0.637107	0.308651	-0.0206728	-0.0256458	0.0330602
3	5	16	7	0.0286881	0.0696261	0.132453	-0.00624555	-0.197024	-0.218306	0.0701346	-0.183583	-0.0548841	0.0343313	0.101134	0.00468846	-0.290947	-0.210372	0.15943	0.184876	0.134828	-0.116939	-0.384864	-0.311484	0.0475765	-0.0359304	0.112711	-0.212204	0.100401	0.415243	0.763713		-0.181021	-0.429621	-0.370123	0.0203936		-0.672888	-0.441118	-0.106688	-0.476715	-0.163556	-0.283843	-0.441116				-1.21638	-0.980589	-1.14446
3	5	16	7	0.952888	1.23798	0.487006	0.46007	0.412041	0.241212	0.315107	-0.0569834	-0.180898	0.0450856	-0.151621	-0.0112917	-0.221514	0.353384	0.276743	-0.232432	-0.398805	0.108819	-0.432748	-0.327363	-0.686647	-0.457822	0.0522319	0.0195424	-0.17917	0.0397322	0.110073	-0.362497	0.189438	0.138979	0.108629	-0.0999207	-0.293375	-0.00212223	-0.166612	-0.535247	-0.423568	-0.399161	-0.570825	-0.38025	-0.345016	-0.597333	-0.526713	-0.673795	-0.696981	-0.405721
3	5	16	5	-0.136878	-0.108723	-0.246188	-0.269275	0.0537334	-0.40929	-0.103579	0.0471508	-0.449142	-0.118893	-0.212311	0.216682	-0.236661	-0.0281363	-0.332346	-0.0424807	-0.0451804	-0.178995	0.0391898	0.105731			1.89349	0.615677	0.538767	0.512203	0.0887332	0.543903	-0.0613479	-0.0454551	-0.112769	0.256832	-0.173805	-0.573469	-0.367775	-0.0873768	-0.261058	0.0261677	-0.689306	-0.253053	-0.591194	-0.188653	-0.0687789	-0.507093	-0.352201	-0.380869
3	5	22	1	0.250158	0.0621452	-0.0887498	-0.422876	-0.0613146	-0.225488	-0.149583	0.0933199	-0.189983	0.00455665	-0.0951747	0.103072	0.226044	-0.0962875	-0.61346	-0.175544	-0.723207	-0.602498	-0.160948	0.956349	0.545122	-0.0429702	-0.0166031	0.227532	-0.0761315	0.235404	-0.0494474	0.321254	0.268359	0.36519	0.823718	0.71148		0.865186	1.6286	0.656064	1.02653	0.723224	1.14658	1.13416	0.804208	0.963696	0.633629	0.285203	0.506294	0.720205
3	5	22	3	-0.655958	0.0729186	-0.041731	-0.108056	-0.114791	0.13355	0.17559	-0.371998	-0.343892	-0.00723394	-0.330497	-0.345996	-0.359673	-0.19103	-0.123443	-0.534032	-0.61856	-0.255892	-0.34996	2.32102	1.52892	0.904473	0.79305	0.427521	0.271278	-0.295362	-0.00471673	0.596424	0.374195	0.47088	0.528403	0.9559	0.777131	0.291499	-0.0452737	-0.456689	-0.750329	-0.389257	-0.364909	-0.234824	-0.584385	-0.168719	-0.0980522	-0.249504	0.654534	0.714882
3	5	22	3	0.13851	0.161147	-0.287749	0.0815727	-0.0940632	-0.426436	-0.256546	0.88127	0.398594	0.302675	0.348145	-0.24107	-0.503555	-0.655964	-0.06953	0.0272324	-0.109499	-0.383973	-0.571352	0.0818143	-0.367288	-0.346358	-0.16246	-0.134432	-0.227317			0.70389	0.386884	0.0140934	0.276707	0.2091	0.15471	0.604324	0.487921	0.459473	0.236038	0.571682	0.145708	0.232588	0.110404	0.194831	0.362264	0.397574	0.0497229	-0.0690813
3	5	22	3	0.337763	0.305139	0.0308462	-0.126689	-0.0173392	-0.404543	-0.0257459	0.0159868	0.0184526	0.217587	-0.235893	-0.183297	-0.134263	0.0829667	0.0552201	-0.275353	0.119842	-0.0678352	-0.289023	0.305425	-0.0545788	-0.254551	-0.175057	-0.523324	-0.501958	1.29533	-0.0194541	0.532907	0.307609	0.638002	0.535964	1.06848	1.13522	0.750569	0.424318	0.671006	0.616541	0.417533	0.63047	0.176104	0.191442	0.277677	0.3547	0.319581	0.251133	0.429612
3	5	22	5	0.0618109	0.371544	0.126519	-0.0143876	-0.263183	-0.116239	-0.0406882	-0.276151	-0.28566	-0.35933	-0.010524	0.0268867	0.0956047	-0.306714	0.558547	0.846283	0.372765	-0.617976	-0.353041	-0.0136559	-0.75578	-0.400015	-0.150683	0.203366	-0.137505	0.499756	-0.0546654	0.406393	0.237934	0.180714	0.391156	0.350037	0.048834	0.0873891	0.0331287	-0.397145	-0.476602	-0.31444	-0.328545	-0.307729	-0.127544	-0.0140695	-0.079129	-0.366734	-0.647388
3	5	22	7	0.162103	0.0746749	-0.00557733	-0.267844	-0.110996	-0.142154	0.167315	-0.0537533	0.249086	-0.0206988	-0.00835887	0.177721	-0.0288415	-0.169087	-0.126763	-0.160529	0.0951731	0.166417	-0.205918	-0.0566557	-0.028732	-0.0415151	-0.400792	0.134473	-0.161535	-0.169387	-0.286191	-0.284166	-0.362364	-0.140958	0.447441	0.179962	-0.294561	-0.448208	-0.508083	-0.464945	0.104013	-0.306403	-0.0128485	-0.414826	-0.633614	-0.346296	-0.306611	-0.496236	-0.413871	-0.0978957
3	5	22	4	0.537424	0.57548	0.248834	0.418582	0.151705	0.215954	0.365768	0.433791	0.0837413	0.0172546	-0.0621267	-0.0544146	-0.135545	0.134235	0.101614	-0.306611	0.0197373	0.238248	0.0292525	-0.0712407	-0.178143	-0.200714	-0.40277	-0.22426	-0.271655	-0.466357	-0.741057	0.289874	-0.170753	0.123387	0.387961	0.703977	0.325147	0.0118284	0.293828	-0.293545	-1.62203	-0.541691	-0.166734	-0.803679	-0.584988	-0.0186955	-0.228782	-0.615704	-0.481507	0.172206
3	5	22	4	0.13018	-0.0972061	0.21517	-0.113846	-0.0830187	0.0535726	0.293937	0.0606848	0.0971188	0.24277	0.026696	0.0818387	0.107624	0.355316	0.101174	-0.0597437	-0.168551	0.0637033	0.0953512	-0.126055	-0.0962658	-0.0712122	-0.0796851	-0.107243	0.286237	-0.0746367	-0.72813	0.241183	-0.10981	0.127138	0.784845	0.439064	0.338124	0.0555487			1.36835	0.684241	0.858295	0.198894	0.422677	0.607376	0.819258	0.451264	0.74647	0.581516
3	5	22	4	0.314968	-0.0686471	0.125676	0.385956	0.217194	0.0525023	-0.0990988	0.0298959	0.556458	0.179939	0.0873651	0.0675971	-0.457347	-0.214113	-0.169859	-0.483109	-0.137787	-0.491722	-5.37664e-05	-0.266002	-0.33264	-0.0605206	0.0869396	-0.150312	0.0220913	0.231498	0.428596	0.46824	-0.0303077	0.124341	0.47708	0.155665	-0.149902	-0.599938	-0.316458	-0.54232	-0.696552	-0.150396	0.194772	0.382305	0.0552825	0.356912	0.584224	0.10425	-0.0111185	-0.0603958
3	5	8	7	0.0356138	-0.0569167	0.785849	0.502689	0.831954	-0.027267	0.0270816	0.160008	0.219546	0.414414	-0.225847	-0.182342	-0.204893	0.00119308	0.0629428	0.101187	-0.39993	-0.0620447	-0.0132283	-0.18279	-0.0243128	-0.616001	-0.518639	-0.0711512	0.234314		0.136742	0.35738	-0.329585	-0.376048	-0.178956	-0.0105504	-0.0723329	-0.131885	-0.104804	-0.130718	-0.317444	-0.159486	-0.535446	-0.604593	-0.850674	-0.443977	-0.432009	-0.253146	-0.220204	-0.168608
3	5	8	7	0.544253	0.437288	0.48415	0.357243	0.52216	0.154616	0.211937	0.325221	0.407931	0.0617593	0.53292	-0.0645478	-0.138843	-0.434554			0.0444347	0.136712	-0.0128165	-0.133278	0.168218	-0.460502	-0.673757	-0.677575	-1.02525	-0.207014	-0.239466	-0.224422	-0.462738	-0.667932	-0.647005	-0.914274	-0.475927	-1.09342	-1.06669	-1.41824	-1.25474	-1.25155	-0.63604	-1.11186	-1.26164	-1.20196	-0.893753	-1.05253	-0.782041	-0.726161
3	5	8	3	0.494672	0.238124	0.633915	0.0309936	-0.37976	-0.145236	0.099488	-0.0399684	0.0206291	-0.0539386	-0.0939972	-0.203267	-0.402866	-0.156573	-0.296612	-0.347007	-0.225904	-0.294894	-0.28959	-0.409473	0.137223	0.0971443	0.226983	0.0629868	0.125214	-0.239878	-0.0727849	-0.319206	-0.34833	-0.435004	-0.286915	-1.01886		0.608124	0.250487	0.21494	-0.0904591	0.131418	-0.442229	-0.559704	-0.0263169	-0.0341555	0.149959	0.184913	0.138764	0.124108
3	5	8	3	0.679159	0.329013	0.0287445	0.329729	-0.0126498	0.00431476	0.280659	-0.345064	-0.180589	-0.243133	-0.458349	-0.587995	0.183195	0.275423	0.303184	0.121949	0.251615	0.249367	-0.158892	0.103074	-0.242897	-0.00524934	-0.356059	-0.100162	-0.154735	0.0442996	0.0174616	-0.323896	-0.0582295	0.117923	-0.0935187	-0.0419559	-0.403106	0.39805	0.0859693	-0.190293	-0.116957	0.0202388	0.157567	-0.0893474	-0.228939	-0.0384696	-0.0292515	0.0401678	0.0827484	0.323554
3	5	8	7	-0.0856086	0.00658168	-0.346856	-0.442782	-0.475336	-0.442877	0.239587	0.117877	0.114982	0.0844181	-0.226311	-0.0169245	0.310814	-0.0162494	-0.128343	-0.164857	-0.163025	-0.13748	-0.0775726	-0.338367	-0.0183864	0.409894	0.417022	0.124791	0.119831	0.331186	0.134706	-0.0628515	-0.309225	0.111038	-0.279294			-0.621121	-0.769769	-1.06498	-1.22549	-0.417138	-0.834093	-0.655635	-0.728897	-0.15204	-0.159479	-0.19269	-0.463517	-0.432201
3	5	8	4	0.170808	0.615896	-0.115744	0.353641	-0.398628	-0.22451	0.121871	-0.277385	0.310233	0.295798	0.100804	0.134249	-0.0659934	-0.0048663	0.153077	-0.151588	0.0822841		3.16796	0.425043	0.454028	-0.0925925	0.153079	-0.307621	-0.520296	-0.357254	-0.309196	-0.0704186	-0.456628	-0.122938	-0.103999	-0.576877	0.121255			-0.335785	-0.188508	-0.323318	0.0262594	-0.0666052	-0.124143	-0.0132329	-0.101545	-0.141396	-0.0239686	-0.405795
3	5	8	7	-0.31271	0.0700239	0.819908		0.291019	0.422421	0.239805	0.0936313	0.0507586	-0.245042	-0.0295245	-0.113088	-0.293618	-0.15723	0.233677	0.719499	0.991329		-0.111988	-0.0565065	-0.0631225	-0.083372	-0.3067	-0.185557	-0.0462501	-0.0778848	-0.105949	-0.169299	-0.249694	-0.176131	-0.126286	-0.446284	-0.636047	-0.266447	-0.446887	-0.580813	-0.23261	-0.0564736	-0.32981	-0.922931	-0.507178	-0.245598	-0.736636	-0.587912	-0.337375	-0.716993
3	6	16	7	-0.304933	-0.475765	-0.142596	-0.279909	-0.153886	-0.0179984	-0.282606	0.0841175	0.0338958	-0.109573	-0.0844682	-0.238029	-0.0850077	-0.178954	-0.392866	0.3373	0.0123783	0.0728535	0.350422	0.315675	0.292033	-0.159723			-0.0120775	-0.295591	-0.0688846	0.465186	0.409565	0.377301	0.874099	0.160198	-0.319739	-0.501336	-0.233095	-0.550242	-0.644895	-0.985419	-0.88313	-0.724569	-0.524205	-0.710412	-1.02334	-1.0298	-0.265588	0.269763
3	6	16	3	-0.197905	0.073445	-0.0219927	-0.0903541	-0.258457	-0.0932172	0.0944362	0.0858673	-0.13176	-0.154059	-0.457925	-0.145942	0.0208902	0.247595			0.00225042	0.218942	0.295535	-0.366017	-0.176029	0.0964382	0.26975	-0.130794	-0.028601	0.0872676		0.192389	0.608469	0.568367	0.601803	0.237481	0.201618	0.515836	0.332862	0.0797277	0.491954	-0.0437808	0.35996	0.228472	0.645322	0.869081	0.530509	0.455811	0.179615	0.279042
3	6	16	3		-1.08205	-0.0904333	0.0857698	-0.00882328	0.156045	0.46147	0.108944	-0.279665	-0.0796189	0.274061	0.203692	-0.335859	-0.519297	-0.204745	0.0687244	-0.194999	0.283728	0.493366	0.439851	0.288805	0.219477	0.0830733	-0.379754	-0.0895479	-0.217274	-0.0630393	-0.417134	0.109995	-0.128717	-0.00191812	-0.375808	-0.451431	-0.21994	-0.404553	0.229085	-0.165036	-0.281494	-0.156873	-0.440773	0.223976	-0.222864	-0.0542309	-0.11674	0.0485895	-0.0732401
3	6	16	7	-0.548909	0.107207	-0.143141	0.0583483	-0.0381754	-0.491039	-0.283579	-0.145996	0.125377	0.122043	-0.07965	0.449289	0.617111	0.283686	0.319286	0.194003	0.438196	0.130435	0.201455	0.0484567	-0.706518	-0.933372	-0.45807	0.00739349	0.451548	-0.330476	0.194381	-0.191755	-0.308564	-0.172451	-0.213903	-0.130804	-0.870991	0.280209	-0.191637	-0.0871402	2.51643	0.346425	-0.217569	-0.382508	-0.380457	-0.201753	-0.365333	-0.514958	-0.548939	-0.269771
3	6	16	3	0.735054	0.0212087	0.264404	0.272307	0.4075	0.34246	-0.156584	-0.064066	-0.550436	-0.895644	-0.700859	-0.496571	-0.593401	-0.781385	-0.0774754	-0.301771	-0.123129	-0.263171	-0.393614	-0.0492239	-0.000271194	0.266896	0.144819	0.16721	0.000835771	-0.14985	0.198965	0.174411	0.404838	-0.205065	-0.169975	-0.666116	-0.0436205	0.145521	0.181472	0.0781306	0.0464786	-0.186729	0.0413621	0.386571	0.307175	0.433563	0.612972	0.713571	0.232774	0.29014
3	6	16	5	-0.334871	0.0225885	-0.406138	-0.155796	0.0216528	0.15417	-0.227381	-0.401786	-0.0803255	-0.266977	-0.593928	-0.557271	-0.262448	-0.475581	-0.558437	-0.852062	-0.762662	0.484036		1.0785	0.630198	0.982545	0.587514	0.544888	0.967074	0.678957	0.425646	0.413496	0.442507	0.698724	0.91798			-0.27252	-0.364548	-0.228435	-0.361915	-0.25684	-0.0546003	-0.243605	-0.166874	-0.169312	0.490223	0.457507	-0.45858	0.29428
3	6	16	4	-0.369356	-0.0734168	-0.257138	-0.4403	0.370037	0.0255687	0.380507	0.152152	-0.191683	0.322461	0.0841993	-0.115635	-0.480279	0.0019398	-0.0278601	0.176903	-0.332873	-0.497598	-0.0372477	-0.0874854	-0.0040693	0.663658	-0.102148	-0.166368	-0.0286304	0.442642	0.688396		0.396974	-0.107943	0.64126	0.70225		0.368582	0.486042	0.0538144	1.02216	0.599081	-0.139905	0.438977				1.48056	1.28605	0.651156
3	6	16	3	0.235531	1.98208	1.01349	0.71354	0.356104	0.443741	0.400603	0.238019	0.2045	-0.262941	0.0204947	-0.0687395	-0.193485	0.237193	0.0937313	-0.0707242	-0.179897	-0.413386	-0.295542	-0.203712	-0.191598	-0.376312	-0.632306	-0.465651	-0.246069	-0.289939	-0.431429	0.977314	0.443946	0.46211	0.704673	0.713028	1.06185	0.391956	0.309482	0.0958047	-0.0458948	-0.231413	-0.0351222	-0.157753	-0.485781	-0.103386	-0.180103	-0.261742	-0.37353	-0.221148
3	6	16	5	-0.0312778	-0.173225	0.331119	-0.0622784	-0.138577	0.0817906	0.0137379	-0.373434	-0.525289	-0.358395	-0.394901	-0.374301	-0.455933	-0.087773	-0.599483	-0.148791	-0.422707	-0.715473	-0.660915	-0.357215			0.683788	1.40112	1.03991	0.892878	0.582147	0.36676	0.518498	0.709225	0.81097	0.492899	0.714594	0.418749	0.539491	0.323478	0.393547	0.138386	0.477203	0.174232	0.16435	0.366589	0.251824	-0.310899	-0.212383	0.0634197
3	6	22	6	0.330241	0.293671	0.292295	0.154552	-0.0884059	-0.0843564	0.10976	0.125205	0.0949144	0.0740018	0.103982	0.138004	-0.195756	-0.0634087	-0.212788	0.347944	-0.58515	-0.456433	-0.175154	0.250079	0.180298	0.10408	0.00681513	-0.155936	0.0385771	-0.142303	-0.604349	-0.104822	-0.101482	-0.332406	-0.356588	-0.280573		0.226196	0.332555	-0.141291	-0.396533	-0.458221	-0.322708	0.633554	0.054565	-0.380025	-0.182883	-0.341765	-0.275015	-0.364961
3	6	22	5	-0.465288	-0.316625	-0.137766	-0.535275	-0.574594	-0.360627	-0.39183	-0.0682497	0.0637876	0.0823048	0.0369615	0.0486183	0.368786	0.098633	0.244575	0.158188	0.0943329	0.334038	0.289813	0.0398605	0.30979	0.405048	0.206998	0.0550936	0.330794	0.0570921	-0.208141	0.286587	-0.220968	-0.497398	-0.180909	-0.253553	0.0542565	0.0370233	0.280589	0.0891612	0.0320501	0.229684	0.228371	0.239163	-0.272264	-0.050322	0.263287	0.104617	-0.231654	0.0607002
3	6	22	5	-0.293893	-0.0242185	0.0370354	-0.222955	-0.0498061	-0.2885	-0.0161402	-0.519445	0.0366152	-0.309787	0.239	-0.265226	-0.561943	-0.215095	0.241974	-0.119617	0.245843	0.0528486	0.118255	0.310567	-0.175483	0.0834677	0.161891	-0.0963029	-0.494006			0.480211	0.983526	0.54573	0.478642	0.268072	0.171058	0.283718	0.260077	0.299954	0.260779	0.290924	0.256111	0.336508	-0.0456015	-0.11464	0.333655	0.548352	0.343793	0.284612
3	6	22	6	0.452364	0.332014	-0.0240628	-0.151832	0.0511273	-0.0125053	0.180667	-0.475952	0.004481	-0.183763	0.089828	-0.285624	-0.0407614	-0.322151	-0.188641	-0.190401	-0.282605	0.270136	-0.242585	0.255179	0.160295	0.113648	0.323078	-0.678576	0.183757	1.84002	0.062533	0.0341772	-0.166697	0.216147	0.180699	1.58676	0.0121906	-0.414786	-0.207557	-0.503223	-0.648352	-0.753095	-0.576478	-0.700513	-1.08367	-0.898708	-0.809228	-0.614213	-0.700052	-0.904566
3	6	22	5	-0.0860702	-0.217057	-0.579003	-0.492709	-0.0338689	0.16327	0.0873799	-0.416715	-0.0952707	0.171306	0.211378	0.0655308	0.028665	-0.107967	-0.116808	0.182586	0.592145	0.533947	0.111577	-0.505621	-0.69286	-0.502275	0.0221717	0.102083	1.73123	0.991509	0.219049	-0.167475	0.490088	-0.28379	0.209787	0.116881	-0.126768	-0.224273	-0.166001	-0.204522	-0.420413	0.0280957	0.36358	-0.461081	-0.43033	-0.0981827	0.108989	0.102226	0.595395
3	6	22	7	-0.00864313	0.0933084	-0.0757148	-0.27524	-0.434277	-0.485013	-0.127835	-0.213825	-0.0702469	-0.14603	-0.0957217	-0.0768029	-0.36164	-0.19581	-0.2963	0.135004	0.500302	0.361209	0.160392	-0.178465	-0.134564	-0.0291805	-0.145803	0.0932461	-0.113441	0.455361	0.247218	0.101636	0.114133	0.254843	0.572104	0.387443	0.389198	0.0140632	-0.0723454	-0.0258423	-0.324429	-0.598304	-0.100349	0.0330138	-0.510006	-0.254076	-0.0173445	-0.526616	-0.0740984	0.392075
3	6	22	4	0.121722	-0.385202	-0.259016	-0.591455	0.112243	-0.192863	-0.27127	0.0708713	-0.132752	-0.0390382	-0.459581	-0.251611	0.234927	-0.423045	0.143886	0.102539	0.0305801	0.361537	0.110188	0.259891	0.179496	0.855613	0.275931	0.499013	0.304656	-0.0851579	0.056593	-0.162495	-0.0365252	0.263351	0.769749	-0.581124	0.22074	0.806607	0.643399	0.422606	0.367247	0.248883	0.0177846	0.223522	-0.309346	-0.251003	-0.635538	-0.149741	-0.305747	-0.791261
3	6	22	4	0.299967	-0.119546	-0.00764327	-0.0595171	0.314161	-0.0931299	0.143576	0.157913	0.388611	0.762034	0.48002	0.17553	0.00735945	-0.0764179	-0.168732	0.276132	-0.0644377	-0.0549027	-0.196951	-0.489201	-0.783083	-0.279224	-0.380747	-0.517666	-0.139378	0.0695822	0.383318	-0.808475	-0.01796	-0.359096	0.0405168	-0.332204	-0.133558	0.00434246			-0.402434	-0.00391242	0.0732549	0.21576	-0.228745	-0.169508	-0.0436684	0.27228	0.0378862	0.230767
3	6	22	4	-0.398533	-0.440932	-0.156173	0.0926691	-0.111306	-0.117925	0.269853	-0.0151254	-0.2459	-0.145364	-0.188004	0.237154	0.410304	-0.365833	0.253173	-0.291518	0.0679042	0.1295	0.0939741	0.0547709	-0.362852	0.120135	0.74444	0.662636	0.340867	0.314617	0.109698	0.188652	0.119975	0.249816	-0.1152	0.27017	-0.10751	-0.0234278	0.130956	0.186287	-0.119927	0.238867	-0.274348	0.0245925	-0.262663	-0.0190953	-0.173692	-0.131754	0.0515028	0.543315
3	6	8	4	-0.346618	-0.516661	0.345846	0.34421	-0.0861853	0.0678532	-0.0921375	-0.00481364	0.128281	-0.149849	0.0550637	-0.413225	-0.200931	0.00495462	-0.191315	-0.105005	0.0131321	0.231113	0.296329	-0.109956	-0.0777411	-0.0871354	-0.00490598	0.293096	-0.298189		0.128747	0.358819	0.0400327	-0.210949	0.0161877	0.20055	0.46715	0.392846	0.441924	0.390151	0.467337	0.259615	0.281917	0.387142	0.273255	0.885294	0.407179	0.274318	0.357269	0.443578
3	6	8	2	-0.388461	-0.378661	-0.682137	-0.558925	-0.528917	-0.608434	-0.0896974	0.147648	-0.784808	-0.683845	-0.788597	-0.954689	-0.476053	-0.212858			0.82184	0.581473	0.359331	0.357041	0.504639	1.04044	0.787012	0.50954	1.5219	1.50117	1.11725	0.978222	0.5697	0.638291	1.05006	0.68896	1.04318	0.660121	0.636589	0.620559	0.464049	0.296042	0.320936	0.373103	0.44918	0.405309	0.422562	0.359576	0.5697	0.58394
3	6	8	4	-0.299401	-0.00268093	-0.199316	-0.00919008	0.301668	-0.107406	-0.0200868	0.125566	-0.0558915	0.318609	0.0455442	-0.195889	-0.165765	0.00351904	-0.294272	-0.0587891	-0.0187828	-0.235052	0.180253	0.138265	0.326229	0.00568909	-0.128527	0.484785	0.363677	-0.187944	-0.238182	-0.308802	-0.0100498	-0.0926008	-0.00943483	-0.269316		0.168409	0.23101	-0.47198	-0.313275	-0.107185	-0.492152	-0.474788	-0.273751	-0.0573773	-0.0253087	-0.37068	0.118503	0.253658
3	6	8	5	-0.0607963	0.0577446	0.0656605	-0.202249	0.109331	-0.059865	0.143613	-0.113171	-0.287784	-0.140866	-0.0627761	-0.360767	-0.16557	-0.301197	0.168504	-0.126658	0.267009	-0.0423019	0.32805	0.45331	0.149393	-0.0383089	0.149292	-0.0667115	-0.105488	0.104284	-0.0905836	-0.0220144	-0.259786	0.347851	0.302173	0.446769	0.313522	0.158706	-0.0632099	0.00979789	0.177883	0.154615	0.273232	0.153492	0.0571947	0.23536	-0.256947	0.0381003	-0.118522	0.135381
3	6	8	4	-0.356125	0.0396381	-0.344961	-0.525517	-0.109765	0.11533	-0.239974	0.303996	-0.112678	-0.0034263	-0.214257	-0.329677	-0.152117	-0.106921	0.211517	0.124167	0.236462	0.412592	0.0163665	0.0910311	0.575381	0.223228	0.0979288	0.252635	0.103742	0.0309893	0.0303506	-0.149191	-0.0237091	0.13958	-0.0532268			0.404499	0.640809	0.272405	0.208327	0.315806	-0.192254	-0.211521	-0.242614	0.109382	-0.322958	-0.11415	-0.532549	-0.313188
3	6	8	4	0.146487	-0.0776489	0.215032	0.381539	0.131334	-0.00662296	-0.158841	-0.363519	-0.188765	0.128415	0.32301	-0.123329	0.268355	0.494875	-0.00668725	0.0301711	0.122907		0.123295	-0.148361	-0.13671	-0.138498	-0.319614	0.125584	-0.0719589	0.0462034	-0.245476	0.0505466	0.299015	-0.136058	0.434375	0.516399	0.655166			0.598979	1.0892	0.338521	0.765975	0.0363017	0.838214	0.503686	0.233455	0.393995	-0.326699	0.183102
3	6	8	4	-0.514141	-0.0421406	-0.338039		0.172079	0.0191759	0.327978	-0.65423	-0.232738	0.21251	-0.0425342	-0.136505	-0.393045	0.423871	0.178077	0.717142	0.676856		0.134163	-0.281434	0.273762	-0.120512	-0.156042	-0.243497	-0.107911	-0.0188693	-0.0797347	0.264638	0.177882	0.337622	0.557937	-0.238319	0.192123	0.849878	0.0801094	0.36109	0.558185	0.434541	-0.0420829	0.277391	0.0375129	0.0689882	0.42895	0.103869	0.59356	0.120735
1	7	16	4	-0.110606	-0.193604	-0.196113	-0.570014	-0.737075	-0.327182	0.18799	0.00398745	-0.102999	0.264684	-0.277574	0.0243861	-0.000889581	-0.0263982	-0.104096	0.4234	0.114926	0.199073	0.00215482	0.186634	0.339204	0.346935			-0.0491022	-0.145673	-0.384925	0.144987	-0.233603	0.121017	0.14087	0.168133	0.411179	0.381267	0.410571	0.501184	-0.253782	-0.0660322	0.0196485	0.183083	0.0171187	-0.000679799	-0.0155036	0.823133	0.208835	-0.108295
1	7	16	3	-0.0454871	-0.391777	0.189789	-0.170364	-0.50034	-0.177466	-0.297417	-0.47455	0.0154918	-0.204667	-0.140536	-0.252701	-0.201965	-0.0805896			-0.273267	-0.0584568	-0.0268897	0.16216	0.128667	-0.155835	0.236911	0.360407	0.247331	-0.405074		0.355306	0.366801	0.362463	0.413506	0.284312	0.367402	0.486584	0.3697	0.251036	0.646608	0.536458	0.500712	0.616671	0.802029	0.627924	0.602951	0.427316	0.482136	0.788584
1	7	16	5		0.156229	-0.698623	0.0688323	-0.544188	0.186999	0.164847	0.242195	0.116042	0.0144651	0.0511664	0.0687876	0.225958	0.3322	-0.256702	-0.170122	0.0460339	-0.0638547	0.621063	0.0795196	0.102583	-0.0217834	-0.263716	-0.391973	-0.463257	-0.46483	0.104477	0.087016	0.197665	-0.0658009	0.179618	0.180628	0.0601075	-0.0561636	-0.129101	0.207828	-0.0964266	0.0206781	-0.391561	-0.28383	-0.0950429	-0.102241	-0.382102	-0.182555	-0.25341	-0.48755
1	7	16	4	-0.279102	0.232978	-0.121568	0.20204	0.219078	-0.570457	-0.315842	-0.223213	0.0463138	-0.165166	-0.383993	0.199179	-0.1093	-0.139871	-0.129847	-0.107424	0.110062	0.0245619	0.012671	0.0317101	-0.00455138	-0.0290659	0.208916	0.287568	0.513725	0.250229	0.309159	0.0413107	0.395533	0.622658	0.670398	0.985559	1.38643	1.06027	0.779589	0.481157	0.30527	0.193729	0.491573	0.352418	0.452641	0.305501	0.118281	0.330412	0.532666	0.498562
1	7	16	3	-0.190867	-0.0856894	0.0115061	0.0389786	-0.0114916	0.1788	-0.138862	-0.383278	-0.250165	-0.454026	-0.276982	0.172471	0.00150642	-0.237576	-0.0158032	-0.172839	0.243295	-0.0131756	-0.0680219	0.0690028	-0.125576	-0.0879922	0.0810249	0.138622	0.253343	-0.121671	-0.00474314	-0.128835	0.0427531	0.221721	0.232817	-0.00807612	0.309493	0.3812	0.104896	0.234889	0.362538	0.0918419	0.0698108	0.543231	0.234877	0.224673	0.218909	0.112429	0.12673	0.174057
1	7	16	4	-0.213481	0.0493339	-0.537316	-0.320126	-0.1711	-0.0333486	-0.00386626	-0.23447	-0.36415	-0.32848	0.0630983	0.00871129	0.259084	0.266896	-0.0862518	-0.34338	0.10132	0.467921		-0.149485	-0.0070217	0.227109	-0.105456	-0.0308056	0.37666	0.01855	-0.0110001	0.0159033	-0.086772	0.0557769	0.712146			0.42257	0.147732	0.0572346	0.359797	-0.260997	-0.263205	0.197545	0.0413539	-0.0648551	0.282865	-0.0932693	-0.201116	0.117171
1	7	16	4	-0.17435	-0.0325338	0.608986	0.420628	-0.00285938	0.178584	-0.121152	-0.370898	-0.117214	-0.501714	0.031797	0.196603	0.0186518	-0.209128	0.0467282	-0.0510008	-0.254441	-0.378513	-0.169795	-0.0260583	0.127006	-0.144551	-0.0414534	-0.136023	-0.00160965	0.442538	0.193151		0.000118327	-0.336705	-0.131197	0.204011		0.321392	-0.278642	-0.480023	0.99958	0.217608	-0.0397131	0.069446				-0.665659	-0.0367722	-0.431915
1	7	16	4	1.72279	-0.465921	-0.186604	-0.433078	0.171702	-0.0639865	0.246752	0.39189	0.0883008	-0.186072	0.195897	0.247849	0.0812539	0.0663891	-0.0546264	0.00359141	-0.279289	0.0231033	-0.143258	0.188523	-0.155186	-0.352805	0.0696599	-0.19006	-0.33743	0.0676903	0.169338	-0.995916	0.540824	-0.15896	-0.352149	-0.00114457	-0.47874	0.233748	0.0187145	0.0337987	0.276609	-0.324974	-0.0345095	0.0572438	0.419073	0.311644	0.0285797	-0.162883	0.10683	-0.246302
1	7	16	5	0.212536	-0.0215468	-0.251903	0.172759	0.362113	-0.412779	-0.205917	-0.143296	0.0414242	-0.30702	-0.205786	0.00432391	-0.423097	-0.149039	-0.218806	-0.188992	-0.0515971	0.271458	0.0209835	-0.331821			0.509032	0.64685	0.38289	0.231196	0.100994	0.13981	0.241855	0.350931	0.381623	0.324458	0.406017	0.367893	0.35297	-0.0552037	-0.367583	0.131336	-0.0632568	-0.246851	-0.135963	-0.197294	0.0263667	-0.264025	-0.440699	-0.571579
1	7	22	4	0.318281	-0.000887939	-0.0506728	-0.145328	-0.191347	0.0167633	0.092659	-0.451599	-0.196591	-0.420749	-0.203277	-0.292522	0.0310735	-0.0892393	-0.192611	0.0958531	0.562418	0.00879985	0.0797186	-0.191458	0.0693352	0.339571	0.00852078	0.260877	0.434862	0.511257	-0.211981	-0.0149085	0.685797	0.299198	0.135103	0.0864506		0.163274	0.359036	0.632017	0.231477	0.272696	0.154011	1.92591	0.752132	0.444655	0.359827	0.150006	0.05964	0.0116375
1	7	22	4	-0.423321	0.107482	-0.431419	-0.40296	0.0748455	-0.0134076	-0.0707564	-0.00447101	0.329964	0.174632	-0.30356	0.0137808	-0.0875939	-0.43709	0.384354	0.379921	0.0309671	0.237112	0.34466	-0.389757	-0.615387	-0.106247	-0.495462	0.280736	-0.0252324	-0.0024076	0.0732492	0.244369	0.158539	0.259377	0.248589	0.265442	-0.4968	0.49945	0.188115	0.287221	0.107149	0.463883	0.391902	0.294877	0.250161	0.192004	0.652739	0.730058	-0.331599	0.181901
1	7	22	4	-0.154029	-0.294651	-0.161065	0.00681273	-0.17998	-0.403013	0.0618078	-0.134387	-0.313506	-0.748338	-0.372871	0.0536772	0.0957503	-0.118493	0.558051	0.145736	0.312456	-0.136502	0.158503	0.0289625	0.195778	0.180394	0.232017	-0.0910555	-0.133149			0.253128	0.0948653	0.164445	-0.103915	-0.464676	-0.335816	-0.125464	-0.221804	0.0357026	-0.342793	-0.0567933	0.103577	0.00850143	-0.228574	-0.108213	0.0138961	0.077714	0.193537	0.0545937
1	7	22	4	0.0771611	-0.0626246	-0.122672	-0.0304557	-0.19951	-0.232486	-0.122782	0.285636	0.0655946	-0.25142	-0.278502	-0.0802116	-0.0364384	-0.158836	0.197761	0.381448	0.234155	-0.0760752	-0.0123711	0.280527	0.213343	0.237735	-0.00696113	0.0445099	-0.0933348	-0.0644581	0.432783	-0.148989	-0.0201706	0.246872	0.509056	0.0363942	1.04536	0.393951	0.112237	0.235071	0.449819	-0.0213408	0.24235	0.497271	0.0348502	0.187965	0.101859	-0.0381896	0.222047	0.00998346
1	7	22	5	0.202329	0.133046	-0.360631	-0.616692	0.0761028	-0.0690563	-0.38136	-0.0245524	-0.317387	0.0322933	-0.0330466	-0.400026	-0.260338	-0.44328	-0.0555317	0.290997	0.159299	0.433483	0.0314325	-0.0724755	0.120925	0.0467422	-0.0835861	0.0911196	-0.657051	0.547728	0.362359	-0.0556105	-0.103233	0.189414	0.0923505	0.156925	-0.214284	0.135583	-0.419673	-0.106595	-0.222506	-0.653789	-0.0798898	-0.396837	-0.407322	-0.0525674	-0.366835	-0.65162	0.418501
1	7	22	4	0.440477	0.0495668	-0.118845	-0.272188	0.270821	0.295062	0.110222	0.384974	0.198193	0.145734	0.0475247	-0.148781	-0.418237	-0.510991	-0.169736	-0.0541122	0.0280506	0.180348	0.0563491	-0.166168	-0.112686	-0.144061	0.162949	0.243136	-0.212559	-0.362601	-0.224376	0.0342308	0.347982	0.28272	0.271577	0.0622298	0.734033	0.177927	0.365807	0.395637	0.234122	0.121469	0.0437883	0.0699903	-0.255342	-0.129596	0.0250854	0.0619297	0.232079	-0.105628
1	7	22	4	-0.0860718	0.256744	-0.331678	0.176221	0.210863	0.236961	-0.0723854	0.384225	0.706478	-0.104909	-0.127898	0.0260956	0.240298	0.111864	0.238506	-0.192482	0.0286683	-0.194508	0.272415	-0.505065	-0.0329728	0.165407	-0.00130902	-0.0443498	-0.150473	-0.0873328	-0.0821176	0.268428	0.0718328	0.105831	0.595748	-0.761052	0.406518	0.496411	0.583437	0.626649	-1.12042	0.0932564	-0.272571	-0.18125	-0.654718	-0.284538	-0.102201	-0.315523	-0.656135	-0.649479
1	7	22	7	0.103378	0.049866	0.262458	-0.170514	-0.273005	-0.174748	0.273336	0.6982	0.29648	0.0902239	-0.704733	0.0344276	0.0272427	-0.157032	-0.194912	-0.315857	0.0521687	-0.172387	-0.0435665	-0.365722	-0.435019	0.508576	0.423511	-0.38911	-0.134912	-0.288276	-0.15609	-0.374179	0.0411997	-0.477324	-0.196222	-0.814168	-0.424734	-0.376158			0.54951	-0.315624	-0.0424933	-0.368765	-0.497283	-0.196996	-0.0704113	-0.149956	-0.196446	-0.482998
1	7	22	7	-0.366369	-0.270471	-0.167194	-0.0296848	0.22	0.0658174	-0.38172	-0.192079	0.405716	-0.00844963	0.0700981	0.381174	-0.238358	0.122346	0.110972	-0.339093	0.159166	0.589033	0.0697927	-0.033152	-0.0158848	-0.32131	0.182787	-0.44393	-0.0166938	-0.200829	0.250875	0.0274941	-0.290855	-0.271172	-0.193407	-0.221334	-0.356335	-0.138566	-0.0467692	-0.295811	-0.800186	-0.342511	-0.341834	-0.384932	-0.566019	-0.0396547	-0.677471	-0.246993	-0.42435	-0.529404
1	7	8	4	0.0585233	0.476492	0.145936	-0.408982	-0.294988	-0.221897	0.247315	-0.032198	0.256569	0.148218	-0.209871	-0.0180523	0.180208	0.0163454	0.0205975	0.0120354	0.134393	0.0660125	0.203301	0.15289	-0.0122623	-0.171318	-0.107165	0.00434393	-1.03584		-0.151391	-0.199967	-0.0389545	-0.208963	-0.0111312	0.15948	-0.221006	-0.185324	0.0203076	0.152129	-0.0314773	0.0185331	0.0931921	0.0828062	0.361042	0.226213	0.260095	0.263174	0.416963	0.320741
1	7	8	4	-0.173354	-0.064233	0.388347	-0.274655	-0.205066	-0.0911518	-0.135116	0.00698318	0.00242583	0.0400158	0.163956	-0.118688	-0.192985	-0.331054			-0.338742	0.209164	0.254456	0.0148724	0.327638	0.0869352	-0.394314	-0.211212	0.497283	0.240113	0.073213	-0.283402	0.531361	0.0373004	0.709797	0.3725	0.47895	-0.108257	-0.297847	-0.0405679	-0.102185	0.198506	-0.0728668	-0.0962634	0.241231	-0.437312	-0.106626	-0.354794	-0.177143	0.381987
1	7	8	3	-0.094183	-0.133526	-0.590415	-0.263989	-0.610708	-0.362439	-0.424496	-0.0227379	-0.117501	0.120507	-0.048682	-0.209526	0.00341623	0.0269518	-0.381801	-0.399815	0.212728	0.0165941	0.458335	0.146096	0.341199	-0.209806	-0.114176	0.227131	0.16759	-0.111312	0.158868	0.0536102	0.538411	-0.172178	0.410877	-0.315703		0.853535	0.351856	0.0539211	-0.114728	0.344435	-0.167068	-0.347346	0.135018	0.413339	0.397306	0.204085	0.220915	0.278951
1	7	8	3	0.0661616	-0.182682	0.0771708	-0.208256	-0.183635	-0.0561543	-0.519297	-0.334054	-0.2837	-0.126169	-0.241845	0.106547	0.781978	-0.14208	-0.147186	-0.114613	-0.0222459	-0.0694549	-0.0674813	-0.101923	-0.102879	0.260583	-0.0956909	-0.378479	-0.0665226	-0.249493	0.0601137	0.335341	1.01711	0.889161	0.66342	0.408915	0.0779694	-0.0281059	-0.514369	-0.269916	-0.286705	-0.416566	-0.513834	0.0492247	-0.213453	0.0329611	-0.458968	0.116547	0.00282019	0.191442
1	7	8	4	-0.397327	-0.453644	-0.249178	-0.332299	-0.139952	-0.127862	0.0815749	0.368435	0.235913	-0.00035267	-0.22748	0.155665	0.187	0.0873282	0.516079	0.164748	0.0791923	0.322103	0.23308	0.0710266	0.0827269	-0.0491979	-0.101686	0.216514	0.185579	0.429172	0.308241	0.303268	0.395031	0.308694	0.251761			-0.151958	-0.151402	-0.119829	-0.141666	-0.0939372	-0.263894	-0.167352	-0.139076	0.10785	0.150193	0.13839	0.259721	0.201633
1	7	8	4	0.163295	0.311727	0.429705	0.3376	0.492803	0.364897	0.430155	-0.0506345	0.13532	-0.105526	0.158843	0.095188	0.333117	0.0615329	-0.0422475	0.0728338	0.0689794		0.125813	0.195171	0.216156	-0.36682	-0.73162	-0.382007	-0.031597	-0.418197	-0.538192	-0.304675	-0.526029	-0.826211	-0.00722782	0.0832037	0.41227			0.246407	-0.0506095	0.505523	0.405652	-0.174716	0.261556	-0.0956824	-0.237796	0.144285	0.0748965	-0.543498
1	7	8	4	0.0271832	0.0960249	-0.701637		-0.0830862	-0.543133	-0.435536	-0.38391	-0.0240896	-0.0369853	0.304839	-0.0402455	0.245843	0.262461	0.0856492	0.301857	-0.82258		-0.30349	0.0664074	0.186066	-0.235118	-0.00664233	0.140716	0.128168	0.140745	-0.0897463	0.148955	0.0256237	0.167774	0.507804	0.597512	0.199366	0.34512	-0.0593167	0.271418	0.727492	0.428225	0.221584	-0.152122	0.190211	0.371226	0.601572	0.59309	0.0116589	0.101871
3	8	16	3	-0.348156	-0.306979	-0.211611	-0.41666	-0.141423	-0.0710218	-0.212402	-0.262166	0.353466	0.513652	-0.323031	0.164772	0.162525	0.283452	-0.080511	0.215416	0.196358	-0.0832142	0.286496	0.398306	-0.0586076	-0.540047			-0.0953699	-0.134034	-0.0563525	0.0163247	0.042368	-0.0351806	-0.197433	0.237158	-0.584551	-0.35624	-0.585645	-1.19365	-0.299924	-0.619966	-0.672043	-0.439743	-0.52903	-0.769685	-0.313912	-0.271698	-0.387295	-0.00307919
3	8	16	1	-0.0865162	-0.0722221	-0.00129741	-0.183371	-0.370878	0.246286	0.0308814	0.0515022	-0.0183767	0.302163	0.13603	0.135937	0.248866	0.522825			-1.00265	-0.690661	-0.579892	-0.490289	-0.186307	-0.0821228	0.162873	0.34727	0.274564	0.152949		0.0864398	0.532206	0.266641	0.748506	0.398407	0.503788	0.852196	0.783734	0.817162	0.439048	1.03552	0.47572	0.986606	0.817062	1.00958	1.19744	0.790916	0.931184	0.765441
3	8	16	5		0.421122	-0.271819	-0.200427	-0.228486	-0.448112	0.0704255	-0.00408816	-0.250327	-0.357631	-0.0478055	-0.315286	0.342336	-0.132211	-0.0616542	-0.346152	-0.229986	0.00822502	0.0555829	-0.102395	0.2724	0.0670033	0.104363	-0.0103144	-0.172073	0.108013	0.0883958	-0.204601	0.152999	-0.0461335	-0.275884	-0.103273	-0.114096	-0.151055	-0.330899	0.354887	0.16508	-0.303758	-0.271564	0.273715	-0.150634	-0.307427	-0.20362	-0.313012	-0.391879	-0.342779
3	8	16	4	-0.00134325	0.11055	-0.0230683	0.0739805	0.281828	-0.322449	0.19593	0.0415613	0.392663	-0.0360248	0.395508	-0.0189369	-0.0110164	-0.185151	0.0242859	0.169571	-0.500883	-0.0262135	-0.0564345	0.0892822	0.0918395	-0.363762	0.0282532	-0.123557	-0.382961	-0.180509	-0.135028	0.109281	-0.124324	0.136618	-0.283223	0.0885735	1.57144	0.140557	-0.133274	0.0531956	-3.73461	-0.185362	0.143213	0.0949111	0.0917418	0.024378	0.116779	0.105673	0.366015	0.254784
3	8	16	3	0.253626	0.161011	0.279668	0.443458	0.10428	-0.0301922	0.0212125	0.117028	-0.33524	-0.36113	-0.0320722	-0.0109514	-0.243939	0.183914	-0.0501933	-0.159281	0.158684	-0.0408515	-0.119474	-0.0418985	0.105324	-0.060445	-0.0204365	0.0948173	0.141505	-0.110596	-0.0700259	-0.0904898	-0.451635	-0.0846268	-0.0426133	-0.0791905	0.10072	0.110655	0.453314	0.347529	0.145092	-0.0535175	0.09526	0.378512	0.481885	-0.0361084	0.176858	0.165872	-0.358248	0.401743
3	8	16	5	-0.181998	-0.19775	0.0809361	0.311872	-0.307424	0.110211	-0.403117	-0.0985783	-0.260456	-0.12343	-0.293344	-0.245919	-0.226501	-0.619073	0.045054	-0.00153621	-0.12961	-0.151135		0.330223	0.359972	0.359401	-0.119421	0.32091	0.341973	0.51973	-0.057756	0.0859006	-0.053223	0.278075	-0.39247			-0.0764547	-0.240873	-0.333079	0.139258	-0.188843	-0.39361	-0.217367	0.1696	-0.58556	-0.0238869	-0.0955736	-0.685815	-0.103104
3	8	16	4	-0.331034	0.138495	0.0426241	0.123185	0.195678	0.423677	0.0457855	0.0497531	0.0641919	0.0838996	0.0504237	0.143178	-0.21843	-0.39435	-0.519764	-0.256511	-0.0880006	0.0538765	-0.11799	-0.0643631	0.227954	0.133119	0.0561949	-0.0407365	-0.249409	0.19262	0.250951		-0.0106068	-0.387924	-0.364058	-0.083858		0.0130107	0.0601365	0.291715	-0.00769963	-0.337839	-0.0272383	-0.856191				-0.876906	-0.144431	-1.07756
3	8	16	3	0.673328	-0.201157	-0.101359	-0.428344	-0.234462	-0.0372237	0.136697	0.956009	0.902131	0.850432	0.327023	0.871933	0.135609	0.415337	0.110457	-0.297083	-0.109983	0.0291802	-0.174426	-0.0819286	-0.353295	-0.552706	-0.428418	-0.279194	-0.467544	-0.249333	0.117772	0.194156	0.0131427	0.0362501	-0.179052	-0.264608	-1.00124	-0.751613	-0.599419	-0.256002	-0.475974	-0.59609	-0.61801	-0.455657	-0.562535	-0.391045	-0.549996	-0.155414	-0.509471	-0.746896
3	8	16	4	-0.034286	-0.312153	-0.550067	-0.557276	0.025412	-0.815125	-0.887943	0.00979478	0.297777	0.133976	0.314073	0.288693	0.199859	0.0327758	-0.370402	-0.0528138	-0.530386	0.204107	0.228253	0.110926			0.756849	0.787994	0.416552	0.342585	0.0235837	0.760917	0.800856	0.637969	0.769739	0.107284	0.289445	0.0827984	0.430675	0.310232	0.307708	-0.053787	-0.836719	-0.598443	-0.23503	-0.224689	-0.92237	-0.354516	-0.676818	-0.524666
3	8	22	6	-0.0973745	-0.186964	-0.598264	-0.267006	-0.152981	-0.604884	-0.596623	-0.413218	-0.00681255	-0.315819	-0.549067	-0.407524	-0.416074	-0.299404	0.522527	1.085	0.298737	0.0677058	0.229173	-0.0497777	0.233816	-0.0314814	0.252665	1.08824	0.721141	0.491532	0.404388	0.243557	0.113262	0.197057	-0.181142	-0.391808		-0.234665	0.138686	0.136036	0.124457	0.144785	-0.239235	-0.00559857	0.00680107	-0.0980214	0.00666864	0.137768	-0.00182563	-0.355395
3	8	22	4	-0.0235405	0.166351	-0.0956345	-0.105266	-0.313158	-0.218385	-0.334366	-0.178641	-0.243616	0.165148	-0.0285886	-0.217621	0.37398	-0.0200282	0.399751	0.212179	0.465461	0.107258	-0.0250569	-0.0476163	0.40424	0.294502	0.0717028	0.476788	0.0102665	-0.172717	-0.335402	-0.260493	-0.162342	0.0517554	-0.169982	0.00503633	-0.427087	-0.244925	-0.245747	-0.137289	0.203506	-0.508822	-0.338148	-0.0406742	-0.280739	-0.184608	-0.0502338	0.457841	-0.187367	0.0927666
3	8	22	7	-0.380765	-0.147223	-0.0305123	-0.0847767	-0.408664	-0.531473	-0.0577673	-0.223437	0.000599868	-0.343899	-0.799142	-0.498911	-0.815768	-0.201931	1.07497	1.31489	1.19019	0.759141	0.148993	0.552477	0.180706	-0.113572	-0.381224	-0.0428967	0.349103			0.0424683	-0.117302	-0.421874	-0.377142	-0.67415	-0.567361	-0.407001	-0.437856	-0.687748	-0.675207	-0.645827	-0.744504	-0.886798	-0.802845	-0.808225	-0.844459	-0.933723	-0.780363	-0.383278
3	8	22	7	0.235191	0.267441	0.4144	-0.0356305	-0.0641896	0.088967	-0.0149698	-0.292784	0.0637833	-0.0774622	-0.264796	-0.149665	0.300777	-0.237092	-0.296315	0.626434	0.0138581	0.0784377	0.0706286	0.221722	-0.0349027	-0.14389	-0.189756	-0.0922032	0.480904	0.821435	0.218767	-0.288698	-0.326708	-0.178116	0.0632526	0.884207	0.475176	0.301128	0.0618548	0.233512	-0.22178	0.12591	0.0480657	-0.0225916	-0.477691	-0.408028	-0.551764	-0.0278334	-0.301313	-0.135061
3	8	22	5	-0.336022	-0.144411	-0.18747	-0.198484	-0.151051	0.0905623	-0.109661	0.0458484	-0.121571	-0.244118	-0.197578	-0.049479	-0.063148	-0.204616	0.0417005	0.106527	1.04991	0.332222	0.228801	0.0291298	-0.361394	-0.17575	-0.219958	0.0713661	0.765151	0.494604	0.187412	-0.212218	0.577177	-0.00389361	0.0404373	-0.0910229	-0.092656	-0.0194392	-0.375318	-0.0536727	-0.118239	0.101393	-0.0086466	-0.192886	-0.309758	0.0378698	0.0336641	0.0682248	0.942811
3	8	22	4	-0.19218	-0.821697	-0.352909	-0.663219	0.28993	0.849732	0.33028	0.738983	0.229497	-0.0845758	-0.495941	0.0885125	-0.420046	-0.464362	-0.103069	0.318967	0.0574832	-0.00702168	-0.275529	0.074906	-0.205408	-0.294212	-0.256616	0.126322	-0.192523	-0.226743	0.225608	0.0557455	0.149384	0.0349361	0.55634	0.71394	0.434242	-0.304056	-0.044023	-0.0385259	-0.128466	-0.31199	0.159214	-0.57577	-0.121801	-0.186589	-0.310543	-0.140959	-0.0162291	0.182337
3	8	22	7	-0.269968	-0.390792	-0.50688	-0.414306	-0.0224838	-0.0982846	-0.133606	-0.000423458	0.0131397	-0.277252	0.16397	0.535906	0.238315	-0.0257802	0.138764	-0.248076	-0.218101	0.163098	-0.319622	0.0639864	0.255874	0.377219	0.0191285	0.218786	-0.0106455	0.122976	0.401414	0.227221	0.173842	-0.0300658	0.832899	-1.33263	-0.6273	-0.212143	0.0694253	-0.140389	0.388625	-1.02898	-0.574384	-0.198641	-0.956115	-0.860685	-0.834497	-0.724644	-0.867131	-0.79648
3	8	22	7	0.33022	-0.0364387	0.0786092	-0.35225	-0.430898	-0.280239	-0.384333	0.241599	-0.124224	0.0117566	-0.13126	0.128513	-0.0769883	-0.415138	-0.347913	-0.262375	-0.292021	-0.54921	-0.156226	-0.358712	-0.201411	0.750479	0.52501	0.606893	0.746912	0.546836	0.742541	-0.231494	-0.259519	-0.281542	-0.969399	-0.776098	-0.93357	-0.149455			-0.0686654	-1.13791	-0.539008	-0.868151	-0.870063	-1.11977	-0.788172	-0.607837	-0.901514	-1.1646
3	8	22	7	-0.576456	-0.00821884	0.488054	0.548886	0.39387	0.568695	-0.3213	0.00667426	0.488546	-0.288798	-0.113838	0.0136535	-0.316786	-0.119122	-0.361389	-0.659223	0.18501	0.734323	0.182636	-0.0617934	0.00439328	0.295711	0.207606	-0.0108943	0.0723758	-0.43	-0.182642	-0.492145	-0.363156	-0.60287	-0.435387	-0.742625	-0.871021	-0.845412	-0.33061	-0.251861	-1.11053	-0.41003	-0.845109	-0.813471	-0.981956	-0.779672	-1.07931	-0.770406	-0.641536	-0.68314
3	8	8	3	-0.155357	0.354019	0.237943	0.190386	-0.138859	-0.130646	0.0256558	-0.0465338	-0.0440779	0.17315	0.007473	-0.000598643	-0.0461296	-0.272241	0.151201	0.110411	-0.0520092	0.0750531	-0.0388108	0.102326	0.324088	-0.459918	-0.226422	0.00388953	0.376383		0.574252	0.0453476	-0.0429957	-0.06052	0.0387818	0.0152571	-0.185341	0.289986	0.107485	0.422326	0.0740623	0.197097	-0.190464	0.109098	0.193864	0.371543	0.0208073	0.44095	0.441459	0.550571
3	8	8	7	-0.0434908	-0.449335	0.174853	-0.108931	-0.198462	-0.325539	-0.0426773	-0.0616886	-0.592958	-0.139944	-0.125549	-0.730224	-0.942619	-0.785615			0.250584	0.167903	0.104321	-0.0301858	0.392967	0.305051	-0.219412	0.0637648	0.148844	1.07814	0.266901	0.416768	-0.219543	-0.270304	-0.00264147	-0.0375114	0.228641	-0.314373	-0.393361	-0.0404236	-0.311677	-0.35506	-0.274698	-0.31772	-0.529	-0.516891	-0.491321	-0.424605	-0.618473	-0.315034
3	8	8	6	0.655502	0.812549	0.188281	0.781683	0.137396	0.213739	0.385714	0.579529	0.366149	0.18712	0.43615	0.278718	0.122179	0.0220185	-0.273103	-0.301183	-0.269269	-0.196659	-0.129571	-0.0962687	-0.221922	-0.0819987	-0.448623	-0.297474	-0.23568	-0.583014	-0.833934	-0.871821	-0.812966	-0.766434	-0.791452	-0.769105		0.00593632	0.28786	-0.335122	-0.191048	-0.0986473	-0.322641	-0.292051	-0.350582	-0.157088	-0.425348	-0.491415	-0.278626	-0.24391
3	8	8	4	0.405131	0.475066	0.567812	-0.232381	-0.0288924	0.115507	0.0932705	-0.352589	-0.37991	-0.33648	-0.411785	-0.441665	-0.0628823	0.623196	0.186592	-0.000426275	0.0439945	0.131038	0.390767	-0.29461	-0.128398	-0.227278	-0.58298	-0.146224	-0.0522518	-0.212962	0.0586365	-0.138528	-0.102205	0.530683	0.338853	-0.324139	-0.257707	0.537277	0.223864	0.10337	-0.427904	-0.00857954	-0.0830868	-0.286903	-0.454168	-0.459629	0.0708801	-0.449803	-0.0516903	-0.173142
3	8	8	4	0.195779	0.508637	-0.276214	-0.267485	0.412662	0.18689	-0.203721	0.110951	-0.0796653	0.0732702	-0.0757961	-0.242984	0.0191892	-0.0329748	-0.0436422	0.0130968	-0.239796	0.0640159	0.425688	-0.108859	0.223082	0.319346	-0.190867	-0.107447	0.296851	0.230718	-0.0680966	-0.225466	-0.446839	0.17542	-0.093886			-0.0569482	0.345005	0.248219	0.261028	0.0534289	0.166321	-0.0493741	0.236881	0.363677	0.196655	-0.0956396	0.0889699	0.0109686
3	8	8	1	0.361948	-0.0485039	0.5611	0.365578	-0.128221	-0.189723	-0.153464	0.0619235	-0.106921	0.0607749	-0.0882043	0.389861	0.25239	-0.237375	-0.209497	-0.19178	0.305815		-0.940441	-0.188206	0.156754	0.0157263	-0.291523	-0.22837	-0.0450704	0.0197117	-0.158582	0.00187106	-0.486495	-0.401963	0.147647	0.175326	0.38749			-0.15904	0.62977	0.595387	0.966808	0.793841	0.450148	0.428676	0.564983	0.416612	0.1466	0.440182
3	8	8	7	-0.0391598	-0.141714	0.361975		0.38801	0.388683	-0.142329	0.00937202	0.0248362	-0.221604	-0.222731	-0.0149326	-0.0990266	0.275677	-0.194472	0.189019	-0.00985004		0.460529	-0.0325875	-0.0753031	-0.184979	-0.431165	-0.332761	-0.127429	0.250419	-0.0680402	0.00260354	-0.320915	0.0493807	-0.103457	-0.255229	0.0172549	0.190833	0.10419	0.574156	0.0587673	0.405224	-0.206362	-0.208654	-0.156808	0.298387	0.691565	-0.0339308	0.203041	0.124173
1	9	16	4	0.541801	0.412648	0.506379	0.309834	0.162857	0.288228	0.138801	0.046024	0.309607	-0.311338	-0.160419	-0.0459068	-0.303872	-0.147885	-0.262764	-0.241696	0.0636734	-0.00354469	-0.316485	-0.135141	-0.423999	-0.455045			0.177455	-0.0517094	-0.0964774	-0.0454395	0.0221811	-0.349935	0.674131	0.00467659	0.682582	1.14869	0.902435	0.530343	-0.251434	0.485537	0.325252	0.282252	-0.118839	0.793716	0.333326	0.145137	1.0666	0.504411
1	9	16	1	-0.107709	-0.1098	-0.0664705	-0.148995	-0.475561	-0.432317	-0.322563	-0.308964	-0.372003	-0.374532	-0.34252	-0.561294	-0.317407	-0.337219			0.599765	0.809496	0.413201	0.346729	0.218674	0.0270885	0.341387	0.336453	0.560438	0.0208597		0.764602	0.608791	0.653843	0.760972	0.613665	0.185348	0.394126	-0.0118679	0.523879	0.0134159	0.143927	0.250234	0.290703	0.591021	0.784091	0.97146	0.875447	0.941833	0.495934
1	9	16	3		-0.125212	0.0899242	0.503534	0.477813	0.171195	0.191806	0.111089	-0.271506	-0.179704	0.0471367	0.175477	0.166838	-0.162397	-0.159063	-0.205846	-0.301215	0.170062	-0.0728711	0.218519	0.31776	0.325349	-0.174532	-0.171313	-0.112069	-0.154808	-0.290427	-0.0516382	-0.0146674	0.0587012	0.5997	0.68127	0.0197109	0.0826831	-0.113734	-0.264652	-0.281474	-0.53903	-0.282244	-0.313269	-0.448201	-0.688711	-0.777625	-0.784722	-0.728284	-0.717848
1	9	16	1	0.0982296	0.0621506	-0.152855	-0.372848	-0.0272987	-0.0345956	-0.143197	-0.0561476	-0.026615	-0.0212441	-0.0437001	-0.0728405	0.0799004	0.0379266	-0.184573	-0.0926706	-0.257048	-0.10231	-0.352014	0.088383	0.102228	0.461633	0.656974	0.377156	0.165573	0.143578	0.343226	0.114954	0.232341	0.159744	0.644504	0.715011	1.00369	2.16751	1.69273	1.71003	3.03208	1.466	1.52395	1.62204	1.73694	1.52075	1.40009	1.53558	1.5095	1.99244
1	9	16	3	0.0435926	0.0108556	-0.186332	-0.516146	-0.469316	-0.347063	-0.313055	-0.159556	0.142489	0.154125	0.217471	0.695975	0.467328	0.50338	0.407831	0.379239	0.346733	0.274235	0.374936	0.17469	-0.0701713	-0.310128	-0.057666	0.029418	-0.300686	-0.162871	-0.0644346	-0.067511	-0.299094	0.0779394	0.20391	0.100554	-0.451093	0.337921	0.43978	0.278269	0.431702	0.474183	0.346044	0.382946	0.515251	0.57021	1.05089	0.429777	1.90297	0.865669
1	9	16	1	0.522125	-0.0508215	0.130323	-0.0595871	-0.124619	-0.0134093	0.0385871	-0.371359	-0.36939	-0.224596	-0.501172	-0.262492	-0.775765	-0.76954	-0.617452	-0.236392	0.109879	0.488312		0.527799	0.651034	0.270082	0.39548	0.287153	0.469712	0.382413	0.537922	0.377375	0.128907	0.396403	0.736146			1.82839	1.75112	1.41144	1.13235	1.32232	1.23838	1.12035	1.15179	1.33631	0.679349	0.875789	0.406551	1.09648
[truncated: 2,669 more rows]
[truncated: 69 more columns]

## Sheet: Figure 12e
		ZT 16																	ZT 22																	ZT 8
[truncated: 96 more rows]
[truncated: 3 more columns]

## Sheet: Figure 12f
Note:	ZT 16	ZT 22	ZT 8
True: p value of Levene variance test < 0.05	True	True	True
	True	True	True
	True	True	True
	True	True	False
	True	True	False
[truncated: 90 more rows]
