# Supplementary material for: Discrete photoentrainment of mammalian central clock is regulated by bi-stable dynamic network in the suprachiasmatic nucleus
Source: Nat Commun. 2025 Apr 8;16:3331. doi: 10.1038/s41467-025-58661-1 (PMC11978930; doi:10.1038/s41467-025-58661-1)
Supplement: Supplementary file 4 — Source Data [file 41467_2025_58661_MOESM4_ESM.zip › Source data/Figure E4.xlsx]

## Sheet: Figure E4c
	CNO			Vehicle
	CT 16	CT 22	CT 2	CT 16	CT 22	CT 2
	-117	-139	-51	-40	-43	-31
	-95	-77	-60	-41	-25	-12
	-46	-50	-20	-10	-18	-12
	-110	10	-60	-72	6	29
	-114	-131	-56	-56	-15	23
	-57	-39	-37	15	8	37
	-77	-36	-44	-10	-27	0
	-58	-67		-14	6
Mean	-84.25	-66.125	-46.8571	-28.5	-13.5	4.85714
P-value				0.00158267	0.0208431	0.000948012	unpaired, two-tail, heteroscedastic

## Sheet: Figure E4d
	CNO			Vehicle
	CT 16	CT 22	CT 2	CT 16	CT 22	CT 2
	-101	40	23	-51	-33	-11
	-99	71	-28	-56	-22
	-68	56	-10	-20	0	-18
		59	-9		-4
	-151	43	-18	-50	-15	-6
	-104	47	30	-10	-2	-31
	-47	58	-25	12	-68
	-45	31	-21			12
Mean	-87.8571	50.625	-7.25	-29.1667	-20.5714	-10.8
P-value				0.00798202	6.81407e-05	0.741829	unpaired, two-tail, heteroscedastic
