# Supplementary material for: Discrete photoentrainment of mammalian central clock is regulated by bi-stable dynamic network in the suprachiasmatic nucleus
Source: Nat Commun. 2025 Apr 8;16:3331. doi: 10.1038/s41467-025-58661-1 (PMC11978930; doi:10.1038/s41467-025-58661-1)
Supplement: Supplementary file 4 — Source Data [file 41467_2025_58661_MOESM4_ESM.zip › Source data/Figure E8.xlsx]

## Sheet: Figure E8a ZT16 light on
	VIP-
VIP-	1	0.0946983	0.0455003	0.0708689	0.0716538	0.0766107	0.0253202	0.0513215	0.0569134	0.0669124	-0.0153444	0.0362383	0.0599971	0.0851276	0.0522304	0.0244243	0.0728123	0.053867	0.0366772	0.0743329	0.00544723	0.082321	0.0237176	0.0765185	-0.030831	-0.0177629	0.0388805	0.0360773	0.0279074	0.019108	-0.00834393	-0.0263938	0.00129402	0.00187301	-0.0211558	-0.0103406	-0.0229009	0.0122872	-0.03302	0.0173484	-0.0310528	-0.0263573	-0.0137565	-0.0274654	-0.0423238	-0.0232513	0.0240096	-0.0120312	0.0327627
	0.0946983	1	0.0483811	0.0909405	0.0499549	0.0107206	0.103756	0.0585693	0.00122232	-0.00967162	0.00400897	0.0209945	0.0116888	0.0254468	0.0692055	0.0330256	0.00175689	0.00141044	-0.0172685	0.0239719	0.0465941	0.0192287	0.0202494	0.0788671	0.0194692	0.0632211	0.0333999	0.0156151	0.0627894	0.0492992	0.0219459	-0.0385891	0.00452797	0.00903958	-0.000691252	-0.0426925	0.0500427	0.0387509	-0.0384328	-0.0278363	0.0275501	0.00257578	-0.0143998	0.0223666	0.0123274	0.0439925	0.0480407	0.0287932	-0.0325655
	0.0455003	0.0483811	1	0.101257	0.0166991	0.0797332	0.00415625	0.0140561	0.0449315	0.0169578	0.0268884	0.0102187	-0.0270039	0.0859439	-0.0238876	-0.0128204	0.0499741	0.0391388	-0.040092	0.0305919	0.0254655	0.0798613	0.0484349	0.0544381	-0.0273681	-0.0135609	-0.0100437	-0.0374734	0.00418487	0.0419221	0.00446874	0.0191178	0.0291552	0.0428619	-0.0173359	-0.063632	0.0338361	-0.0156611	-0.0219923	0.000873122	0.0118167	-0.0298368	-0.0491123	-0.00465793	0.00463667	0.032208	0.0246037	-0.035891	-0.0150889
	0.0708689	0.0909405	0.101257	1	-0.0150781	0.0806068	0.0832619	0.0166223	0.0677726	0.0380321	0.0182921	0.0332586	0.0634725	0.0504849	0.105065	0.0647258	0.0571073	0.0462856	0.052992	0.0350711	-0.00419948	0.0094573	-0.0357421	0.0765238	0.0416341	0.0885238	0.0359138	0.0514751	0.0206181	0.0634237	-0.0149492	0.000246743	-0.0322867	-0.0240972	0.0192148	-0.0431213	-0.00132478	0.0270593	0.00496031	0.0254062	-0.0358086	-0.0288415	0.00632056	-0.0292287	-0.0335472	0.0161845	0.021925	0.0327013	0.00072642
	0.0716538	0.0499549	0.0166991	-0.0150781	1	0.0533104	0.0443252	-0.0154178	-0.00602161	0.0523396	0.016768	0.0441804	0.0123839	0.0684869	0.00977639	0.0665753	0.0595979	0.0195273	0.0253848	-0.026949	0.0530036	0.00621417	0.0539561	0.0550372	0.00191097	0.0116315	0.00106633	0.00361353	-0.042551	0.0454553	0.027431	-0.000646814	-0.00809749	0.0227454	-0.0777103	0.0201871	0.0107899	-0.0353161	0.0165287	-0.0185324	0.0293476	0.000193567	0.017698	0.00665883	0.018035	0.111405	0.024699	-0.0274558	-0.00512347
	0.0766107	0.0107206	0.0797332	0.0806068	0.0533104	1	0.040959	0.0108902	-0.0165554	-0.0161931	0.0209832	0.0736734	0.0783267	0.0587576	0.0693752	0.0574582	-0.00356791	0.087816	0.0550818	0.0204572	-0.0133953	0.0465678	-0.0222689	0.0940731	-0.0215605	-0.0141426	-0.0110397	-0.00907823	-0.00835084	0.0723825	-0.00448221	-0.00461618	-0.0172481	0.0654884	0.0265249	-0.0194186	0.0333173	-0.02954	-0.00922373	0.0217544	0.0152143	-0.00274107	0.0834353	0.00776943	0.00988252	-0.00302773	0.0307532	-0.0561071	0.0137762
	0.0253202	0.103756	0.00415625	0.0832619	0.0443252	0.040959	1	-0.0121337	-0.0119996	0.0300627	-0.02705	0.0547576	0.0204271	0.00159635	0.0817645	0.019341	-0.0145607	0.0795779	0.0822956	0.0449534	0.0651886	0.0636332	0.0194127	0.0593376	0.012973	-0.0245226	-0.0364589	-0.0100126	-0.0199341	-0.00975174	0.0107674	-0.0222943	0.0280982	-0.0130255	0.0138285	-0.0343672	0.0120951	-0.0228587	0.0196347	-0.0408208	-0.0236021	-0.016473	-0.0448004	-0.0420702	0.0608787	0.0299729	-0.0450911	0.0194563	0.0486602
	0.0513215	0.0585693	0.0140561	0.0166223	-0.0154178	0.0108902	-0.0121337	1	0.0117538	0.0460679	0.0480998	0.153543	-0.0388585	-0.0124309	0.0411437	0.0311408	0.00473792	0.0273911	0.0396148	0.0741465	-0.00511299	0.0229547	0.023946	0.0819485	0.0177021	-0.017379	0.0385408	0.0195058	0.000785026	-0.0091614	-0.0381169	0.00931668	0.00899311	-0.0237732	-0.0290163	-0.0107883	-0.0218342	0.00891801	0.0193525	-0.0320027	-0.0459093	-0.02897	0.0339844	-0.0177771	0.0306782	-0.0314525	-0.0207619	-0.0210041	-0.0473392
	0.0569134	0.00122232	0.0449315	0.0677726	-0.00602161	-0.0165554	-0.0119996	0.0117538	1	-0.0323647	-0.0101479	0.0242277	0.00804508	0.00170747	-0.0413646	0.0214103	0.0437728	0.0227483	-0.0119222	0.0114926	0.0185582	0.0397311	0.0527445	0.0323668	0.0092161	-0.00489206	0.0925821	0.0152377	0.0366361	-0.0641829	-0.00285129	-0.0374464	0.0291969	0.0200707	0.00123827	-0.0106565	-0.0297842	-0.0135199	-0.0226843	0.0190248	0.0313341	0.0313386	-0.0318711	0.0193957	-0.0334422	-0.0035666	-0.0037328	0.00598027	-0.0164768
	0.0669124	-0.00967162	0.0169578	0.0380321	0.0523396	-0.0161931	0.0300627	0.0460679	-0.0323647	1	0.0327343	0.00307286	0.102011	0.0285719	0.0486216	0.0543525	0.0387251	0.0446754	0.0671888	0.00888961	0.0520196	0.0560246	0.0384288	0.0352267	-0.0105637	-0.0342465	-0.0256379	0.0171953	0.0319825	-0.0316967	0.0479003	0.0229591	0.0400974	0.0230535	0.00181053	0.00278035	0.00426438	0.000469496	-0.0365979	0.0558537	0.00801173	-0.0483374	-0.0484106	0.0178829	-0.0116383	-0.00264638	-0.0345013	-5.86292e-05	0.0590354
	-0.0153444	0.00400897	0.0268884	0.0182921	0.016768	0.0209832	-0.02705	0.0480998	-0.0101479	0.0327343	1	-0.00717514	0.03242	-0.0310122	0.0386498	0.0303026	0.00625425	0.0569617	0.0234622	-0.0404559	-0.0121519	0.0089983	0.0386098	0.0136036	-0.0233818	0.0189772	0.0258164	-0.0144686	-0.0312696	-0.0318053	0.00697151	0.0361945	-0.0169685	-0.0248392	-0.0199149	0.00716408	-0.0246259	0.034986	-0.00212686	-0.0282389	0.0032127	-0.0129314	-0.00193623	-0.0374834	0.0516131	0.0063579	0.0171285	0.0475515	0.0124374
	0.0362383	0.0209945	0.0102187	0.0332586	0.0441804	0.0736734	0.0547576	0.153543	0.0242277	0.00307286	-0.00717514	1	0.0199005	0.0554811	0.0734642	0.000451497	0.0652214	0.0410557	0.0719797	0.0848022	0.0113091	0.00517511	0.00406203	0.0864868	-0.023177	-0.0306862	0.0272726	0.0712274	0.00915046	0.00685417	0.0412028	0.00361087	0.0171046	0.0430459	-0.00398529	0.0228486	0.0495559	0.0715892	-0.0340624	-0.0242867	0.0439928	-0.0019959	0.00787787	-0.0487832	-0.0084399	-0.010108	0.0152434	-0.00379961	0.00375808
	0.0599971	0.0116888	-0.0270039	0.0634725	0.0123839	0.0783267	0.0204271	-0.0388585	0.00804508	0.102011	0.03242	0.0199005	1	-0.0143503	-0.0131779	0.0394	0.0247876	0.0516633	0.0368307	-0.0293825	-0.0250238	-0.0223433	-0.0313607	0.0470541	-0.000506664	0.0170654	-0.0260217	-0.0322385	-0.00735789	0.0267981	0.0344462	0.0463362	-0.0206347	0.03812	-0.0489263	-0.00206243	0.0189574	0.0840199	-0.0379619	0.0542998	-0.0124517	-0.039545	-0.0582472	0.0404204	0.00443676	-0.0583937	0.019662	0.041982	0.0740666
	0.0851276	0.0254468	0.0859439	0.0504849	0.0684869	0.0587576	0.00159635	-0.0124309	0.00170747	0.0285719	-0.0310122	0.0554811	-0.0143503	1	0.0571585	0.0511924	0.0182373	0.100977	0.0428403	0.00528886	0.0203973	0.0211116	0.0103202	0.0523188	0.0491069	-0.0211525	0.0206945	-0.00800796	0.0283147	0.042777	-0.020898	0.0210076	0.0382338	0.00523013	0.0541552	-0.0244734	-0.0141965	0.0137204	0.00152595	-0.0112387	-0.00195141	0.0290488	0.0324982	0.0232226	0.000467349	0.0162883	-0.0485958	-0.00557916	0.0286149
	0.0522304	0.0692055	-0.0238876	0.105065	0.00977639	0.0693752	0.0817645	0.0411437	-0.0413646	0.0486216	0.0386498	0.0734642	-0.0131779	0.0571585	1	0.0417783	-0.00733912	0.00285082	0.108994	0.0526807	0.029813	0.108705	0.0537468	0.0866527	-0.0260919	0.062991	0.0281568	-0.02886	0.0380447	0.0293167	-0.00785992	-0.0107657	-0.0281588	0.0164196	-0.0233772	-0.0166912	-0.0129232	0.0160174	-0.0185414	0.0105317	0.0332849	-0.000195412	-0.00963993	-0.0103514	0.0402018	0.00163703	0.0332171	0.0193498	-0.0335653
	0.0244243	0.0330256	-0.0128204	0.0647258	0.0665753	0.0574582	0.019341	0.0311408	0.0214103	0.0543525	0.0303026	0.000451497	0.0394	0.0511924	0.0417783	1	0.066985	0.0844726	0.0321631	0.0433377	-0.00607654	0.0283723	0.0147567	0.0361632	0.0234286	0.102073	0.0357335	-0.00074194	0.0264709	0.00348726	-0.00910069	-0.0435229	-0.0219154	-0.0124204	0.101302	0.0138143	-0.0161204	-0.0142628	0.0380113	0.0945922	-0.0324593	-0.00291836	0.0642161	0.0595261	0.0501488	0.0398638	0.0238205	-0.0135301	-0.0319513
	0.0728123	0.00175689	0.0499741	0.0571073	0.0595979	-0.00356791	-0.0145607	0.00473792	0.0437728	0.0387251	0.00625425	0.0652214	0.0247876	0.0182373	-0.00733912	0.066985	1	-0.0281205	0.0316988	0.0122726	0.0416	-0.00664929	0.0313244	0.0201834	0.0388814	-0.000937047	0.0420495	0.000231232	-0.0070026	-0.0122785	0.0108976	0.0382626	0.0323016	0.0821505	0.0404669	0.0236516	-0.0307802	-0.00541033	-0.00837696	0.0065919	0.024223	0.000614882	0.000544601	-0.00327995	-0.00270573	0.0693103	-0.00961877	-0.00746459	-0.0162032
	0.053867	0.00141044	0.0391388	0.0462856	0.0195273	0.087816	0.0795779	0.0273911	0.0227483	0.0446754	0.0569617	0.0410557	0.0516633	0.100977	0.00285082	0.0844726	-0.0281205	1	0.0411644	0.0332196	-0.0107934	0.00142807	0.0248262	0.0398774	0.0368402	0.000163004	-0.00433614	-0.054049	0.0124985	-0.0103982	0.0170058	-0.0172723	-0.0461615	-0.00350086	-0.0280581	0.0194531	0.0686404	0.0202164	0.046692	0.0150953	-0.0114846	0.00105579	0.0669858	0.00559631	0.025538	-0.0150228	0.00908292	0.0345868	0.0195959
	0.0366772	-0.0172685	-0.040092	0.052992	0.0253848	0.0550818	0.0822956	0.0396148	-0.0119222	0.0671888	0.0234622	0.0719797	0.0368307	0.0428403	0.108994	0.0321631	0.0316988	0.0411644	1	0.025687	0.00639271	0.103651	-0.0033224	0.0756226	-0.0529108	-0.0253078	-0.0154644	-0.00520881	-0.0338403	-0.0455424	0.0527514	0.0139669	-0.00358144	0.0132553	-0.0164957	-0.0111971	-0.00581434	-0.0126899	-0.0186115	-0.0235237	0.0114782	0.0295661	-0.0497551	0.0384046	0.0536548	0.00513123	-0.0533686	0.00509957	-0.0381662
	0.0743329	0.0239719	0.0305919	0.0350711	-0.026949	0.0204572	0.0449534	0.0741465	0.0114926	0.00888961	-0.0404559	0.0848022	-0.0293825	0.00528886	0.0526807	0.0433377	0.0122726	0.0332196	0.025687	1	0.068035	0.0100419	-0.0159907	0.116786	-0.0185108	0.0585178	0.0435264	0.0122217	-0.00895965	0.0159512	0.0175013	-0.0121493	-0.00571084	-0.00242712	0.0381133	0.0404212	0.0477305	-0.0298177	0.0139479	-0.0393982	0.0219129	0.00545545	0.053446	-0.00907552	-0.0635534	-0.0298665	0.0439728	-0.081883	-0.0145187
	0.00544723	0.0465941	0.0254655	-0.00419948	0.0530036	-0.0133953	0.0651886	-0.00511299	0.0185582	0.0520196	-0.0121519	0.0113091	-0.0250238	0.0203973	0.029813	-0.00607654	0.0416	-0.0107934	0.00639271	0.068035	1	-0.0191207	0.044661	0.0166428	0.0226082	0.0321298	-0.0202489	0.0594026	0.0580475	-0.0112847	0.0741917	-0.000174128	0.0393806	-0.0228593	0.00852544	-0.0133693	0.00497743	-0.0040941	-0.0417191	-0.0296797	-0.0308453	-0.0388238	-0.0026102	0.00569323	0.0551617	0.0165148	0.0366868	0.0158944	-0.0248902
	0.082321	0.0192287	0.0798613	0.0094573	0.00621417	0.0465678	0.0636332	0.0229547	0.0397311	0.0560246	0.0089983	0.00517511	-0.0223433	0.0211116	0.108705	0.0283723	-0.00664929	0.00142807	0.103651	0.0100419	-0.0191207	1	0.0354539	0.0226352	-0.00599958	-0.0230329	0.0369035	0.00961735	-0.0117802	-0.011116	-0.00708439	-0.00508109	9.1879e-05	0.00626699	-0.0376559	-0.0449524	-0.0131045	-0.0377078	-0.0117442	0.0152819	0.0419487	0.00641419	-0.0341475	0.00361085	0.0440437	0.0505794	-0.0265103	-0.0292858	0.00310489
	0.0237176	0.0202494	0.0484349	-0.0357421	0.0539561	-0.0222689	0.0194127	0.023946	0.0527445	0.0384288	0.0386098	0.00406203	-0.0313607	0.0103202	0.0537468	0.0147567	0.0313244	0.0248262	-0.0033224	-0.0159907	0.044661	0.0354539	1	0.0155751	0.0582805	0.0198775	0.00557769	-0.0184538	0.0337243	-0.0822992	0.0088972	0.00879262	0.00583498	-0.0182974	-0.0089263	-0.0315343	-0.0339517	0.0273813	0.0282651	0.0206876	0.00400474	0.0132432	0.00400956	-0.00997051	-0.0229388	0.0318432	0.0064697	-0.00425342	0.0381319
	0.0765185	0.0788671	0.0544381	0.0765238	0.0550372	0.0940731	0.0593376	0.0819485	0.0323668	0.0352267	0.0136036	0.0864868	0.0470541	0.0523188	0.0866527	0.0361632	0.0201834	0.0398774	0.0756226	0.116786	0.0166428	0.0226352	0.0155751	1	-0.0215646	-0.00248407	-0.00567044	-0.0220156	-0.0228337	0.0965282	0.0193588	-0.0335766	0.0251428	0.0457732	0.00897476	0.030619	0.0705396	0.00656019	-0.0181104	0.00742415	-0.00192772	0.0399883	1.51481e-05	-0.0190226	-0.0597885	0.00229363	0.00889007	-0.0374594	-0.00692882
	-0.030831	0.0194692	-0.0273681	0.0416341	0.00191097	-0.0215605	0.012973	0.0177021	0.0092161	-0.0105637	-0.0233818	-0.023177	-0.000506664	0.0491069	-0.0260919	0.0234286	0.0388814	0.0368402	-0.0529108	-0.0185108	0.0226082	-0.00599958	0.0582805	-0.0215646	1	0.119505	0.183946	0.134227	0.0589359	0.0407857	0.0515032	0.0625253	0.0486001	0.0648574	0.064041	0.0508942	-0.041731	0.0312129	0.0644937	-0.0125644	0.0432709	-0.00666396	-0.0281426	-0.0260238	-0.0163795	-0.0253455	0.0339212	0.0144899	0.0298164
	-0.0177629	0.0632211	-0.0135609	0.0885238	0.0116315	-0.0141426	-0.0245226	-0.017379	-0.00489206	-0.0342465	0.0189772	-0.0306862	0.0170654	-0.0211525	0.062991	0.102073	-0.000937047	0.000163004	-0.0253078	0.0585178	0.0321298	-0.0230329	0.0198775	-0.00248407	0.119505	1	0.057455	0.0904881	0.0602162	0.009484	0.0304719	0.0286244	0.0686353	0.00244549	0.0672415	-0.00644323	0.0649569	0.0277775	0.0192614	0.0204883	0.0146854	-0.0124644	-0.0261655	0.0274215	0.0154532	0.00582118	0.0594517	-0.0160573	-0.0092438
	0.0388805	0.0333999	-0.0100437	0.0359138	0.00106633	-0.0110397	-0.0364589	0.0385408	0.0925821	-0.0256379	0.0258164	0.0272726	-0.0260217	0.0206945	0.0281568	0.0357335	0.0420495	-0.00433614	-0.0154644	0.0435264	-0.0202489	0.0369035	0.00557769	-0.00567044	0.183946	0.057455	1	0.0482572	0.03503	-0.0063583	0.0512741	0.0340107	-0.00825261	0.0414619	0.0428425	0.0302597	-0.0375889	0.0495827	-0.0023436	-0.0249676	0.0569181	-0.00971035	0.0233965	-0.0106154	-0.026499	-0.0415673	-0.000419497	0.0323281	0.00854466
	0.0360773	0.0156151	-0.0374734	0.0514751	0.00361353	-0.00907823	-0.0100126	0.0195058	0.0152377	0.0171953	-0.0144686	0.0712274	-0.0322385	-0.00800796	-0.02886	-0.00074194	0.000231232	-0.054049	-0.00520881	0.0122217	0.0594026	0.00961735	-0.0184538	-0.0220156	0.134227	0.0904881	0.0482572	1	0.0940523	0.0567984	0.107288	0.0281334	0.0333014	0.00624407	0.0617273	0.104112	0.0377489	0.00192497	0.0619809	-0.0302332	0.00168973	-0.0221582	0.0207949	-0.0598104	-0.00838303	0.0150751	-0.00351346	0.0469171	-0.00934381
	0.0279074	0.0627894	0.00418487	0.0206181	-0.042551	-0.00835084	-0.0199341	0.000785026	0.0366361	0.0319825	-0.0312696	0.00915046	-0.00735789	0.0283147	0.0380447	0.0264709	-0.0070026	0.0124985	-0.0338403	-0.00895965	0.0580475	-0.0117802	0.0337243	-0.0228337	0.0589359	0.0602162	0.03503	0.0940523	1	-0.0312108	0.0360651	0.0350918	0.0239336	-0.0320111	0.0754264	-0.00261875	0.0524344	-0.00233688	-0.00612952	0.0520941	-0.00275701	-0.0626191	-0.0175426	0.0477525	0.0134107	0.0312201	-0.0251255	0.0162454	-0.0296904
	0.019108	0.0492992	0.0419221	0.0634237	0.0454553	0.0723825	-0.00975174	-0.0091614	-0.0641829	-0.0316967	-0.0318053	0.00685417	0.0267981	0.042777	0.0293167	0.00348726	-0.0122785	-0.0103982	-0.0455424	0.0159512	-0.0112847	-0.011116	-0.0822992	0.0965282	0.0407857	0.009484	-0.0063583	0.0567984	-0.0312108	1	0.0339275	0.0352709	-0.0334064	0.000508722	-0.0191933	0.0523317	0.0139613	0.0384738	-0.0122125	0.0322417	-0.00987785	-0.0432751	0.00133991	-0.0720721	-0.0136806	0.00721254	0.0713624	-0.0506091	-0.024869
	-0.00834393	0.0219459	0.00446874	-0.0149492	0.027431	-0.00448221	0.0107674	-0.0381169	-0.00285129	0.0479003	0.00697151	0.0412028	0.0344462	-0.020898	-0.00785992	-0.00910069	0.0108976	0.0170058	0.0527514	0.0175013	0.0741917	-0.00708439	0.0088972	0.0193588	0.0515032	0.0304719	0.0512741	0.107288	0.0360651	0.0339275	1	0.0619394	0.0351914	0.0480522	0.0353711	0.0344474	-0.0286092	-0.00386041	-0.0296539	8.0458e-05	0.0205005	-0.00500525	-0.0174039	0.00272821	-0.0402194	0.0243049	0.00383991	-0.00402837	0.0619861
	-0.0263938	-0.0385891	0.0191178	0.000246743	-0.000646814	-0.00461618	-0.0222943	0.00931668	-0.0374464	0.0229591	0.0361945	0.00361087	0.0463362	0.0210076	-0.0107657	-0.0435229	0.0382626	-0.0172723	0.0139669	-0.0121493	-0.000174128	-0.00508109	0.00879262	-0.0335766	0.0625253	0.0286244	0.0340107	0.0281334	0.0350918	0.0352709	0.0619394	1	-0.0110575	0.0413312	0.0581662	0.0380224	-0.0197617	0.011394	0.0435463	-0.0344838	-0.0127193	0.0152727	0.00667574	-0.0236097	-0.0159978	-0.00918473	0.0448801	0.00457418	0.00793162
	0.00129402	0.00452797	0.0291552	-0.0322867	-0.00809749	-0.0172481	0.0280982	0.00899311	0.0291969	0.0400974	-0.0169685	0.0171046	-0.0206347	0.0382338	-0.0281588	-0.0219154	0.0323016	-0.0461615	-0.00358144	-0.00571084	0.0393806	9.1879e-05	0.00583498	0.0251428	0.0486001	0.0686353	-0.00825261	0.0333014	0.0239336	-0.0334064	0.0351914	-0.0110575	1	0.0195873	0.0915346	-0.00438645	0.106448	0.0811127	0.0246167	-0.0257344	0.056932	-0.0150233	-0.0326716	0.0149576	-0.0164688	0.0203195	0.00643229	0.0154947	0.0443002
	0.00187301	0.00903958	0.0428619	-0.0240972	0.0227454	0.0654884	-0.0130255	-0.0237732	0.0200707	0.0230535	-0.0248392	0.0430459	0.03812	0.00523013	0.0164196	-0.0124204	0.0821505	-0.00350086	0.0132553	-0.00242712	-0.0228593	0.00626699	-0.0182974	0.0457732	0.0648574	0.00244549	0.0414619	0.00624407	-0.0320111	0.000508722	0.0480522	0.0413312	0.0195873	1	0.0223362	0.0499844	0.0403403	0.00992318	0.0192259	-0.035197	0.0451549	-0.00819766	0.0291583	0.0651624	0.0240704	-0.00761565	-0.00472858	0.0390351	-0.0209898
	-0.0211558	-0.000691252	-0.0173359	0.0192148	-0.0777103	0.0265249	0.0138285	-0.0290163	0.00123827	0.00181053	-0.0199149	-0.00398529	-0.0489263	0.0541552	-0.0233772	0.101302	0.0404669	-0.0280581	-0.0164957	0.0381133	0.00852544	-0.0376559	-0.0089263	0.00897476	0.064041	0.0672415	0.0428425	0.0617273	0.0754264	-0.0191933	0.0353711	0.0581662	0.0915346	0.0223362	1	0.00978325	0.0664682	0.00137833	0.049883	-0.0409101	0.0154877	0.0299607	-0.0190219	-0.0215287	0.00458582	-0.0300037	-0.00568785	-0.0121672	-0.0254533
	-0.0103406	-0.0426925	-0.063632	-0.0431213	0.0201871	-0.0194186	-0.0343672	-0.0107883	-0.0106565	0.00278035	0.00716408	0.0228486	-0.00206243	-0.0244734	-0.0166912	0.0138143	0.0236516	0.0194531	-0.0111971	0.0404212	-0.0133693	-0.0449524	-0.0315343	0.030619	0.0508942	-0.00644323	0.0302597	0.104112	-0.00261875	0.0523317	0.0344474	0.0380224	-0.00438645	0.0499844	0.00978325	1	0.0501112	-0.0328378	0.0543502	-0.00449605	-0.0308943	0.00828867	-0.0255596	-0.00185959	-0.0436461	-0.0200004	0.061024	0.0373407	0.00323165
	-0.0229009	0.0500427	0.0338361	-0.00132478	0.0107899	0.0333173	0.0120951	-0.0218342	-0.0297842	0.00426438	-0.0246259	0.0495559	0.0189574	-0.0141965	-0.0129232	-0.0161204	-0.0307802	0.0686404	-0.00581434	0.0477305	0.00497743	-0.0131045	-0.0339517	0.0705396	-0.041731	0.0649569	-0.0375889	0.0377489	0.0524344	0.0139613	-0.0286092	-0.0197617	0.106448	0.0403403	0.0664682	0.0501112	1	0.0433825	0.00977523	0.000766233	-0.0222975	0.00856147	-0.00886541	0.0594535	-0.0272741	-0.0256928	0.0164265	-0.0109603	-0.0101044
	0.0122872	0.0387509	-0.0156611	0.0270593	-0.0353161	-0.02954	-0.0228587	0.00891801	-0.0135199	0.000469496	0.034986	0.0715892	0.0840199	0.0137204	0.0160174	-0.0142628	-0.00541033	0.0202164	-0.0126899	-0.0298177	-0.0040941	-0.0377078	0.0273813	0.00656019	0.0312129	0.0277775	0.0495827	0.00192497	-0.00233688	0.0384738	-0.00386041	0.011394	0.0811127	0.00992318	0.00137833	-0.0328378	0.0433825	1	0.0228836	-0.0143634	0.00901004	0.0627481	-0.0197809	0.0165564	-0.0300329	0.0353223	0.0101167	0.0321909	0.0573454
	-0.03302	-0.0384328	-0.0219923	0.00496031	0.0165287	-0.00922373	0.0196347	0.0193525	-0.0226843	-0.0365979	-0.00212686	-0.0340624	-0.0379619	0.00152595	-0.0185414	0.0380113	-0.00837696	0.046692	-0.0186115	0.0139479	-0.0417191	-0.0117442	0.0282651	-0.0181104	0.0644937	0.0192614	-0.0023436	0.0619809	-0.00612952	-0.0122125	-0.0296539	0.0435463	0.0246167	0.0192259	0.049883	0.0543502	0.00977523	0.0228836	1	-0.0258346	0.037853	-0.018944	0.0309144	-0.0434798	0.0254897	0.0230219	0.0287472	-0.0103707	-0.0250769
	0.0173484	-0.0278363	0.000873122	0.0254062	-0.0185324	0.0217544	-0.0408208	-0.0320027	0.0190248	0.0558537	-0.0282389	-0.0242867	0.0542998	-0.0112387	0.0105317	0.0945922	0.0065919	0.0150953	-0.0235237	-0.0393982	-0.0296797	0.0152819	0.0206876	0.00742415	-0.0125644	0.0204883	-0.0249676	-0.0302332	0.0520941	0.0322417	8.0458e-05	-0.0344838	-0.0257344	-0.035197	-0.0409101	-0.00449605	0.000766233	-0.0143634	-0.0258346	1	0.0192679	-0.0179078	0.0216403	0.0583147	0.0804165	0.0206094	-0.0121216	0.0422249	-0.0152272
	-0.0310528	0.0275501	0.0118167	-0.0358086	0.0293476	0.0152143	-0.0236021	-0.0459093	0.0313341	0.00801173	0.0032127	0.0439928	-0.0124517	-0.00195141	0.0332849	-0.0324593	0.024223	-0.0114846	0.0114782	0.0219129	-0.0308453	0.0419487	0.00400474	-0.00192772	0.0432709	0.0146854	0.0569181	0.00168973	-0.00275701	-0.00987785	0.0205005	-0.0127193	0.056932	0.0451549	0.0154877	-0.0308943	-0.0222975	0.00901004	0.037853	0.0192679	1	0.0213027	0.00102837	0.0217723	0.0687507	-0.0126854	-0.0196994	-0.0580916	-0.0377796
	-0.0263573	0.00257578	-0.0298368	-0.0288415	0.000193567	-0.00274107	-0.016473	-0.02897	0.0313386	-0.0483374	-0.0129314	-0.0019959	-0.039545	0.0290488	-0.000195412	-0.00291836	0.000614882	0.00105579	0.0295661	0.00545545	-0.0388238	0.00641419	0.0132432	0.0399883	-0.00666396	-0.0124644	-0.00971035	-0.0221582	-0.0626191	-0.0432751	-0.00500525	0.0152727	-0.0150233	-0.00819766	0.0299607	0.00828867	0.00856147	0.0627481	-0.018944	-0.0179078	0.0213027	1	0.00879948	-0.00515572	-0.0254698	0.0320189	-0.0124298	0.0176467	-0.0307677
	-0.0137565	-0.0143998	-0.0491123	0.00632056	0.017698	0.0834353	-0.0448004	0.0339844	-0.0318711	-0.0484106	-0.00193623	0.00787787	-0.0582472	0.0324982	-0.00963993	0.0642161	0.000544601	0.0669858	-0.0497551	0.053446	-0.0026102	-0.0341475	0.00400956	1.51481e-05	-0.0281426	-0.0261655	0.0233965	0.0207949	-0.0175426	0.00133991	-0.0174039	0.00667574	-0.0326716	0.0291583	-0.0190219	-0.0255596	-0.00886541	-0.0197809	0.0309144	0.0216403	0.00102837	0.00879948	1	0.0629315	-0.00575199	-0.00436224	0.00189109	-0.0483948	-0.0534931
	-0.0274654	0.0223666	-0.00465793	-0.0292287	0.00665883	0.00776943	-0.0420702	-0.0177771	0.0193957	0.0178829	-0.0374834	-0.0487832	0.0404204	0.0232226	-0.0103514	0.0595261	-0.00327995	0.00559631	0.0384046	-0.00907552	0.00569323	0.00361085	-0.00997051	-0.0190226	-0.0260238	0.0274215	-0.0106154	-0.0598104	0.0477525	-0.0720721	0.00272821	-0.0236097	0.0149576	0.0651624	-0.0215287	-0.00185959	0.0594535	0.0165564	-0.0434798	0.0583147	0.0217723	-0.00515572	0.0629315	1	0.0764735	-0.0260036	-0.0162545	0.00966585	0.0201353
	-0.0423238	0.0123274	0.00463667	-0.0335472	0.018035	0.00988252	0.0608787	0.0306782	-0.0334422	-0.0116383	0.0516131	-0.0084399	0.00443676	0.000467349	0.0402018	0.0501488	-0.00270573	0.025538	0.0536548	-0.0635534	0.0551617	0.0440437	-0.0229388	-0.0597885	-0.0163795	0.0154532	-0.026499	-0.00838303	0.0134107	-0.0136806	-0.0402194	-0.0159978	-0.0164688	0.0240704	0.00458582	-0.0436461	-0.0272741	-0.0300329	0.0254897	0.0804165	0.0687507	-0.0254698	-0.00575199	0.0764735	1	-0.00116647	0.0114986	-0.0281497	-0.0311292
	-0.0232513	0.0439925	0.032208	0.0161845	0.111405	-0.00302773	0.0299729	-0.0314525	-0.0035666	-0.00264638	0.0063579	-0.010108	-0.0583937	0.0162883	0.00163703	0.0398638	0.0693103	-0.0150228	0.00513123	-0.0298665	0.0165148	0.0505794	0.0318432	0.00229363	-0.0253455	0.00582118	-0.0415673	0.0150751	0.0312201	0.00721254	0.0243049	-0.00918473	0.0203195	-0.00761565	-0.0300037	-0.0200004	-0.0256928	0.0353223	0.0230219	0.0206094	-0.0126854	0.0320189	-0.00436224	-0.0260036	-0.00116647	1	-0.0110726	0.0127096	0.0261102
	0.0240096	0.0480407	0.0246037	0.021925	0.024699	0.0307532	-0.0450911	-0.0207619	-0.0037328	-0.0345013	0.0171285	0.0152434	0.019662	-0.0485958	0.0332171	0.0238205	-0.00961877	0.00908292	-0.0533686	0.0439728	0.0366868	-0.0265103	0.0064697	0.00889007	0.0339212	0.0594517	-0.000419497	-0.00351346	-0.0251255	0.0713624	0.00383991	0.0448801	0.00643229	-0.00472858	-0.00568785	0.061024	0.0164265	0.0101167	0.0287472	-0.0121216	-0.0196994	-0.0124298	0.00189109	-0.0162545	0.0114986	-0.0110726	1	-0.012345	-0.00749898
	-0.0120312	0.0287932	-0.035891	0.0327013	-0.0274558	-0.0561071	0.0194563	-0.0210041	0.00598027	-5.86292e-05	0.0475515	-0.00379961	0.041982	-0.00557916	0.0193498	-0.0135301	-0.00746459	0.0345868	0.00509957	-0.081883	0.0158944	-0.0292858	-0.00425342	-0.0374594	0.0144899	-0.0160573	0.0323281	0.0469171	0.0162454	-0.0506091	-0.00402837	0.00457418	0.0154947	0.0390351	-0.0121672	0.0373407	-0.0109603	0.0321909	-0.0103707	0.0422249	-0.0580916	0.0176467	-0.0483948	0.00966585	-0.0281497	0.0127096	-0.012345	1	0.0614836
	0.0327627	-0.0325655	-0.0150889	0.00072642	-0.00512347	0.0137762	0.0486602	-0.0473392	-0.0164768	0.0590354	0.0124374	0.00375808	0.0740666	0.0286149	-0.0335653	-0.0319513	-0.0162032	0.0195959	-0.0381662	-0.0145187	-0.0248902	0.00310489	0.0381319	-0.00692882	0.0298164	-0.0092438	0.00854466	-0.00934381	-0.0296904	-0.024869	0.0619861	0.00793162	0.0443002	-0.0209898	-0.0254533	0.00323165	-0.0101044	0.0573454	-0.0250769	-0.0152272	-0.0377796	-0.0307677	-0.0534931	0.0201353	-0.0311292	0.0261102	-0.00749898	0.0614836	1
	0.0172333	-0.0389281	0.0439083	-0.0104179	0.0461296	0.00145222	0.0113178	-0.0127703	-0.0476831	0.0491586	-0.0365421	-0.068823	0.00831416	0.0122827	-0.0265621	-0.030841	0.0036818	-0.0163439	0.00260075	-0.0376418	0.00392976	0.028741	0.0407584	0.00444006	-0.0297216	-0.00772427	-0.0197438	-0.0262987	-0.0194155	0.00720087	-0.0141501	0.0330254	0.0444465	0.026005	0.00657687	0.0715166	0.0203362	0.00704556	0.0501924	-0.0124643	0.0192407	0.0120893	-0.021477	0.0222374	0.0535012	-0.0171213	0.0710066	-0.00129932	0.0541736
	0.0109678	0.0260709	0.0326172	-0.0622277	0.0386017	0.0113165	-0.0230663	0.0271986	-0.0159784	0.0101149	-0.0500528	0.0340697	-0.0215851	-0.00717536	0.00348584	0.00766869	0.0079966	-0.0162867	-0.0300712	0.0115932	-0.0405822	-0.0273452	0.0149311	-0.0316298	0.0176115	0.00545073	0.0091382	-0.0191164	0.0395035	0.0228476	0.0438253	0.00977755	0.00973435	0.0248434	-0.000743589	0.0250532	0.0211379	-0.0531814	-0.025588	-0.0482214	0.00108645	0.00758454	-0.0232632	0.0175444	-0.0177102	0.00291845	0.0274809	-0.0322368	0.0469184
	0.0199371	-0.00514664	0.030835	-0.0648077	-0.0261534	0.0484513	0.0260369	0.00524684	0.00734551	0.0388962	0.0440461	0.0147749	0.00816492	-0.0143106	0.0291856	-0.0215221	-0.0312621	0.0243532	-0.0300807	0.00132442	-0.0519011	0.0243367	-0.0434819	0.00865718	-0.0378592	-0.00785467	-0.00702632	0.0211764	-0.0182203	0.0110243	0.00533764	-0.020155	0.0453519	0.00880427	-0.0165142	-0.028827	-0.0119521	0.0125464	0.022433	0.0094743	0.0504356	0.0270633	-0.00107475	-0.0120679	0.0140048	0.0127474	0.05242	0.0327937	0.0799015
	-0.026565	0.00533158	0.0153117	-0.043477	-0.0482352	-0.0164221	-0.00627286	0.00199624	0.00347546	-0.00604189	0.0312733	0.00511962	0.048977	0.0614628	0.0456446	-0.0586572	-0.0471463	-0.0174963	0.0193014	-0.0342371	-0.023782	0.0399685	0.0159883	-0.025051	0.0417282	-0.0117358	-0.039076	-0.0230423	0.0262149	-0.00150778	0.0487592	0.00743012	0.019284	-0.00803216	0.0193092	-0.0579849	-0.0130205	0.0747242	-0.0173861	0.0299522	-0.00745046	-0.000333382	-0.0252993	0.00987526	-0.0173264	-0.0108504	-0.0386303	0.0107016	-0.0107926
	0.0156348	0.00807882	0.0290794	0.0376524	-0.0333328	0.00777535	0.0454493	-0.0107418	-0.0557546	0.0481302	-0.0197249	0.0198488	-0.045537	-0.0332787	0.0400134	-0.0207725	-0.0160966	-0.0011236	-0.0274203	-0.0436939	-0.0104199	0.0181364	-0.0199528	0.0114126	-0.0254682	-0.0362698	-0.0631057	-0.0227038	0.00228986	0.0111537	0.0174064	0.0189982	-0.035027	0.0524446	0.012786	-0.00160864	-0.0122736	-0.0128903	-0.0202855	-0.0231157	-0.0182004	0.00102439	0.00678548	-0.00837603	0.014382	0.00412296	0.0381704	-0.0397592	0.00366974
	-0.0356941	0.0385961	0.073882	-0.0207362	0.00571898	0.0450191	-0.0394594	-0.00411033	-0.0326025	-0.0150532	-0.0144777	-0.0556693	-0.0392578	0.0429673	0.0225729	-0.0294909	-0.0426477	-0.00278052	-0.0311455	0.00253779	-0.040634	-0.0184182	0.0803391	-0.00923608	-0.0172887	0.0279333	-0.00365651	-0.024911	0.0133606	-0.0154931	0.0170841	-0.0412441	-0.000147232	0.00252412	0.0261796	0.000625403	0.022212	0.033315	-0.0232258	0.0754677	0.0191067	0.0239443	-0.0398649	0.0165342	-0.0275235	0.0115152	0.00846487	0.0466177	0.0622067
	0.0667774	0.0394113	0.0482305	0.0650487	0.0133163	0.0221047	-0.0199364	0.00888626	-0.0350006	0.0657249	-0.04918	0.03813	0.00291223	-0.00336497	-0.0116433	-0.0260813	0.0548246	-0.00606931	0.0121638	0.0564469	0.00273903	0.0170194	-0.0388034	0.0137634	0.0594611	0.0493497	0.0588055	0.0282803	0.0579404	0.0114486	0.0276577	0.0026253	0.0305273	0.0641466	0.0274681	0.0199719	0.0151128	-0.0488084	0.00801267	0.0267931	0.0317272	0.000501912	-0.0126812	-0.00169032	0.0100335	-0.0159436	0.0467853	0.0188861	0.0343753
	0.0312389	0.0146784	-0.0347976	0.00301202	5.90685e-05	-0.0130701	-0.0191835	-0.0262199	0.00176405	-0.00940123	-0.0157392	-0.00269717	-0.0100969	-0.00603382	-0.00291399	0.0279864	0.0075971	-0.0167156	-0.0339051	-0.0675817	-0.0156525	-0.00556086	-0.00444679	-0.0090892	0.02211	0.0113967	-0.0312412	0.0309676	0.000103213	-0.00145378	-0.000691967	-0.0113173	0.0184971	-0.0411189	0.011573	-0.0691403	-0.0276566	-0.0277625	-0.0560474	-0.00872889	0.0111675	-0.0403695	-0.029271	-0.0416208	-0.0251632	0.0205401	-0.00940747	-0.0290518	0.0293924
	-0.0411893	-0.00926873	0.0239564	-0.0158498	-0.0340513	-0.0999311	0.0182366	0.0268609	0.0451903	-0.035827	-0.0327252	-0.0260038	0.0297551	0.0134102	-0.000819461	0.000493724	0.00718306	-0.0509525	-0.0168423	-0.00586697	-0.0508334	0.0509413	-0.00401294	-0.0598539	0.0248891	-0.0301321	0.0125297	-0.0212027	-0.0253014	0.0182318	-0.0163224	0.0351786	-0.0463037	0.0830051	-0.0192411	-0.0336887	0.028951	-0.0133578	0.0217742	-0.0342692	-0.0409441	0.0440349	-0.00142427	-0.00466573	-0.0346266	-0.00581312	-0.0200272	-0.0281454	0.0192589
	-0.0247027	0.0523889	0.0530602	-0.0315865	0.0029983	-0.0307811	-0.00712581	0.0387231	-0.0093824	-0.018209	0.028957	0.0420881	-0.00594569	-0.0735423	-0.00201662	-0.0413395	0.0103058	-0.0709553	0.0020696	0.0191791	0.0231591	0.0229427	-0.00123734	0.048222	-0.0434183	0.0270445	-0.0307243	-0.019775	0.0304277	0.00422388	-0.0139608	0.0399176	0.0174206	0.0130224	-0.0667579	-0.0213529	0.0444997	0.0270419	0.030501	0.0278905	0.00371945	-0.0558311	-0.0353409	0.0191937	-0.00894028	-0.00257652	-0.000848038	-0.00710185	0.0289958
	-0.0255034	-0.0195754	-0.02602	0.0325991	0.0443644	0.0233238	0.0193152	-0.0303689	-0.00350921	-0.0453157	-0.0225302	-0.00359184	-0.0115307	0.00179017	-0.00544319	-0.00879587	0.00584349	-0.00439206	-0.00727993	-0.0410233	0.0200501	-0.0240138	0.0255991	-0.0296207	-0.0142507	-0.0124967	0.0140456	-0.00867236	0.0515634	-0.00466391	0.0248247	-0.024593	-0.035409	0.00686401	-0.0412969	0.0197005	-0.0674208	-0.0566601	-0.00992437	-0.0520064	-0.0152111	0.0164433	0.0261617	-0.072921	0.000332733	0.0106098	0.0430629	-0.0171683	-0.0139916
	0.0261171	0.0174703	-0.0409612	-0.0106126	0.0101526	0.00304571	-0.0178686	0.0257512	-0.0489779	-0.00120316	0.00417244	-0.0188466	-0.053064	-0.00142395	0.0171639	0.0244345	-0.011086	0.027582	0.00381367	-0.0149191	-0.000233895	-0.0340627	0.00817594	0.00823901	-0.00101713	-0.0225156	0.0192172	-0.0142414	0.0130784	0.00892913	-0.00475356	-0.0217393	-0.0181545	-0.0229579	0.00735276	0.0015326	-0.0235872	0.00611677	-0.060004	0.0126727	-0.0114003	0.0214071	0.00658405	-0.00930456	-0.0350292	0.00191669	-0.00988987	-0.0260019	-0.0395474
	0.0346019	0.0398926	0.0167489	0.0167999	0.0221752	-0.0172336	0.0276674	0.0179896	0.02552	-0.0107632	0.056655	0.0554355	-0.0150292	-0.0337191	-0.0260332	-0.00995324	-0.0143259	-0.0505704	0.0324937	-0.0110392	0.0144678	0.047377	-0.0208452	0.0128633	-0.0570056	-0.00801372	-0.00297867	0.0542995	0.0165269	-0.00259182	0.0479488	0.048322	-0.0138961	-0.033277	-0.00721563	0.0195611	-0.00528969	-0.00658752	0.0317202	0.0154895	-0.0156651	-0.00689462	-0.0513956	-0.0655984	-0.0201171	0.0241962	-0.0456496	0.0158586	-0.034877
	0.0417753	0.0394146	-0.0217678	0.0562115	-0.0501929	-0.065004	0.0264014	-0.00396175	-0.0132526	0.00665085	-0.0175942	-0.0420784	-0.00948921	0.0143655	0.027571	-0.00044329	0.0277638	0.0264694	0.0325078	-0.00981872	0.0096308	-0.0531952	0.0156049	-0.0454704	0.050696	-0.000504989	-0.0120748	-0.00507189	0.0101756	0.0138238	0.00274356	-0.0114668	0.0129391	0.000329803	0.0144422	-0.00782919	-0.0569758	-0.00765907	-0.00750972	0.048232	0.00705742	0.0489446	0.0404051	-0.0113182	-0.00527611	0.021994	0.00188888	0.0356914	0.0148144
	-0.00507521	-0.017825	0.010242	0.0697104	-0.00598304	-0.0308489	0.0193432	0.0508704	-0.0299514	0.0579732	0.045202	0.00311658	-0.0596419	-0.00410297	0.0358	0.00019874	0.000645936	-0.0143989	-0.00795839	-0.0120275	0.0227864	0.049062	0.00597339	0.0250507	0.0277662	-0.00418199	0.0446663	0.00632913	0.0253344	0.0224609	0.0134576	-0.0329729	-0.0314028	0.042646	-0.0352635	0.00243492	-0.0164519	-0.0446647	-0.00529247	-0.0131046	0.00580798	-0.0400851	-0.0161084	-0.0112357	-0.0504684	0.0193576	0.0584358	-0.0289054	-0.0218586
	-0.00197514	-0.00174661	-0.0478806	-0.0479828	-0.0328429	-0.0545184	-0.00898476	-0.011576	0.0224228	-0.0377	0.0271646	0.0364986	0.00678053	0.00322563	-0.0254573	-0.0243292	0.0229871	0.0205978	0.0299449	0.0162541	-0.00533279	0.0034838	-0.000289906	0.0241747	0.0169739	-0.0164157	0.00440096	0.0405363	-0.000840887	-0.000360732	-0.0203775	0.0319785	0.0184239	-0.0168557	-0.0501043	0.0110656	-0.0166637	0.0253831	-0.0299241	0.063653	-0.0199687	0.0350871	-0.0131087	0.0105408	0.00507756	0.0168903	0.0184149	0.0223089	0.00537998
	-0.0437373	0.0229149	-0.040789	-0.0252078	-0.0101244	0.00538749	-0.0257764	0.0153014	-0.0704941	-0.00224813	-0.0374924	-0.0224463	0.0481108	-0.0413539	-0.0139706	0.0654073	0.0207433	-0.0295006	-0.0322741	-0.0339503	0.0185327	-0.0126753	-0.0229248	-0.0199332	-0.0517804	-0.0118779	-0.0206564	0.0753798	0.0702802	0.0084528	-0.017346	-0.0111015	-0.00809193	0.0319245	0.0328118	0.0152099	0.00586951	-0.058726	-0.0250317	0.0276951	-0.0282138	-0.00713644	0.0178533	0.0297169	0.0325256	-0.0529255	-0.0167729	-0.00945018	-0.0373777
	0.0185382	-0.0334885	-0.0410733	-0.0467326	-0.0411587	-0.0309261	-0.0414379	-0.0425061	0.012283	-0.00239293	0.035915	-0.0343139	0.00345889	0.0426162	-0.0349348	-0.0204293	0.000657956	0.00852183	-0.0745389	0.0302592	0.00337351	-0.00518915	0.058977	0.0132539	-0.0342253	0.00600884	0.0364229	0.0171633	-0.00953201	0.0141675	-0.0140803	0.0331135	0.00172452	0.00920167	-0.00323612	0.00857248	0.0183296	0.0522111	0.032866	-0.00729121	0.040219	0.0319093	0.0329358	0.00986848	0.0424336	0.0151403	0.0257487	0.00180313	-0.0202
VIP+	-0.00685155	0.00981468	0.0777819	0.0752082	0.0444778	0.0505663	0.0475061	0.0182639	0.0252054	0.00962252	-0.00782736	0.00297934	-0.0129772	-0.00270381	0.068763	0.0514752	-0.0413959	0.00393845	-0.0359395	0.0153778	-0.010812	-0.0239564	0.0169421	0.0362346	0.018921	0.030794	-0.0121408	0.017656	-0.0438984	0.0279317	0.00361474	-0.0040305	0.00133278	0.0120922	0.00471274	-0.0215661	0.0361274	-0.0108155	-0.0301315	0.0383764	0.0217819	-0.0101911	0.00572551	0.0814275	0.0399994	-0.0352449	0.00871648	-0.0455421	-0.0387406
	0.0449123	0.0445771	0.0692534	-0.0213153	0.0408635	0.0712109	0.0127554	0.0235176	0.0389209	0.0209775	0.0525395	0.00892523	0.0160673	0.0272601	0.0581914	0.0281252	0.0466231	-0.0166274	0.0558855	0.0471414	-0.0321526	0.0751595	0.0766974	0.00221849	0.0680762	0.00879013	0.0345935	-0.0253664	0.0536537	-0.0300054	0.0229269	-0.00516043	-0.0128726	0.0367053	0.00184884	-0.0359322	-0.00254066	3.97236e-05	0.0352961	0.010479	-0.00244252	0.0159262	0.00388184	-0.0288117	0.00781884	0.0250903	0.00638734	-0.0258447	-0.000712815
	0.0157711	0.0128018	0.0260849	0.0363951	0.0287617	-0.0102032	0.0448151	0.00864325	0.0420875	0.0774106	0.00806641	0.0479842	0.0113288	0.0546669	0.0625954	0.00849022	0.0119855	0.000868931	0.0439521	0.0981623	0.0311092	0.0167821	0.0115922	0.0412957	-0.0149974	0.0376492	-0.0126476	-0.00528653	0.00158471	0.00550863	0.0214311	-0.0102826	0.0471224	0.0460715	0.0127317	0.0370052	0.0412355	0.0271109	0.0136301	0.0125559	0.00237111	0.00171631	-0.00120328	0.00314432	-0.000659694	0.0178167	0.0553316	-0.0212681	0.0357967
	0.073607	-0.015349	-0.0433072	-0.00400051	0.000902885	0.00219601	0.0425521	-0.0017993	-0.00272228	0.0494254	-0.00789176	0.0178109	0.0537471	0.00423532	0.0640979	-0.04092	0.000689337	0.0381175	0.0425304	0.031347	0.00926508	0.0476222	0.0338268	0.0706317	-0.0102786	-0.0362363	-0.0703414	-0.0276556	-0.0229391	-0.0288328	-0.0260925	-0.0166348	0.0243551	0.0335265	-0.0238137	-0.0224994	0.0327674	0.0859221	0.062471	0.00140652	0.0414011	0.0169935	-0.0211011	-0.0247076	0.0017862	0.0351155	0.047618	-0.0148541	0.0296099
	0.00281566	0.0361196	0.0511456	0.0848925	0.0103175	-0.0100382	0.0464269	0.024764	0.0590942	0.0523465	-0.0186973	0.0441923	-0.00872552	0.0571347	0.125146	0.0217704	0.0154383	0.0436235	0.0585136	0.0230168	0.0564545	0.0638409	0.0584966	0.0643202	0.040743	-0.0192009	-0.0129896	0.0215257	0.0626256	0.00977543	0.011898	-0.0226778	0.00472674	-0.0174038	-0.0337405	-0.0189919	0.0271835	-0.0144523	0.0295975	0.0563153	0.00252659	-0.0352931	-0.0238464	0.0298175	0.031084	0.00909407	-0.0667445	-0.0516082	-0.0449561
	0.0380842	0.0557564	0.0841653	0.0577973	0.0963988	0.103368	0.057841	0.0232925	0.0118693	0.0221574	0.0394837	0.0705349	-0.036698	0.0293823	0.0852715	0.0130445	-0.00485121	0.0436355	0.0576981	0.0406626	0.0339123	0.0218517	0.0855327	0.0550976	0.00319643	0.024073	0.0217448	-0.00828893	-0.00106296	0.0234236	-0.0161327	-0.00238166	-0.0237991	-0.00547191	-0.00292387	-0.0484197	-0.00670489	-0.0358801	-0.0219086	-0.0232811	0.0010833	-0.00161731	-0.0168401	0.0221817	-0.0571192	0.0443541	-0.0430778	-0.00634407	0.0427225
	0.0184466	0.0668293	-0.000999315	0.0234144	-0.00220557	0.0624604	0.106586	0.0136842	0.0181862	0.0090544	0.019668	0.0616257	-0.00455439	0.00136795	0.047723	0.0336766	-0.0360467	0.0739184	0.0367638	0.0378026	0.00552094	0.0288335	-9.56971e-05	0.0775863	0.0291581	-0.0124827	0.0472334	0.0394834	0.050924	0.0525213	0.0277772	0.022493	0.00111002	0.0185685	0.00360152	0.0168751	-0.012119	0.0287412	0.0323358	0.0128426	0.0120831	-0.00921844	-0.0205003	-0.0177894	-0.0257651	0.00446138	0.0610864	0.0332348	0.000527043
	-0.0193574	0.0593026	0.0541802	0.0758399	-0.0315334	0.0234002	0.00828082	0.00604486	0.0687568	0.117334	0.0732318	0.00950885	0.0465939	-0.0419016	0.0425174	0.0948859	0.0380729	0.0357238	0.0237185	0.0141415	0.100581	0.0460894	0.0134154	-0.00752713	0.024671	0.0597029	0.00279375	0.013007	-0.019761	0.0430402	0.0706049	0.032361	0.021078	0.00365108	0.0337609	-0.00966604	-0.0164814	0.0109922	0.0234268	0.0488209	0.0247265	0.0170352	-0.0664026	-0.000353997	0.0353324	0.0688736	0.00339445	0.00423197	0.0634037
	0.0226958	0.0283656	0.0138396	0.0319671	-0.0110177	0.018115	0.080344	-0.0331031	0.0941128	-0.013153	0.0822632	0.0186779	0.0190818	0.022233	0.0747356	0.0242681	-0.0550825	-0.00146539	0.0379275	0.0222268	0.0419678	0.0465748	0.0670639	0.092241	-0.0379157	0.0293914	-0.0328391	0.0101136	0.0091687	-0.0729476	0.0562824	0.00232508	-0.00815323	0.0151567	-0.0111264	0.0189503	0.0110967	0.0675477	-0.015276	0.00408342	-0.0181753	0.0291573	0.0140665	0.0117614	-0.029211	-0.0188128	-0.0264029	-0.0136468	0.0188079
	0.0279938	0.00879041	0.00719472	-0.0188116	0.0335119	0.0877008	0.0278375	-0.0151453	0.0383497	0.0499942	0.067414	0.0429972	-0.00497302	0.0316718	0.0893802	0.0551484	-0.0146599	0.0948256	0.035515	0.0306652	0.0272211	0.026858	0.048004	-0.00395367	-0.0718557	-0.0377057	-0.0655167	-0.00512797	-0.0387626	-0.0259941	0.0363056	-0.035746	-0.0106043	0.0231875	0.00669136	-0.0120021	0.00596861	-0.0253249	-0.0699233	0.031259	-0.036673	0.00589171	-0.0137899	-0.0166977	0.0133929	0.0335322	-0.0102625	0.0212506	-0.0263102
	0.0280558	0.0631913	0.0435982	0.0179079	-0.00981615	-0.057317	0.0251762	0.00685096	0.0611777	0.0621363	0.0607713	-0.0155816	0.015795	0.054768	-0.010945	0.0531656	-0.00508401	-0.0224456	0.0195037	-0.0145529	0.0130847	0.0380423	0.0298971	0.0283359	0.0446837	-0.00504925	-0.0268897	0.0145214	0.0279995	-0.0227306	-0.0164352	-0.0423154	0.00731129	-0.0352423	-0.0204317	0.00146309	-0.0260696	-0.0257405	-0.0215611	0.0521023	0.0281376	-0.0237851	-0.0330653	-0.0027151	-0.00536979	0.00190134	0.021106	0.0731926	0.0347399
	0.0276927	0.0493536	0.0717493	0.0391554	0.0451887	0.0105813	-0.014404	-0.0287757	0.00521122	0.00176626	0.0318465	0.0444119	-0.0250693	0.0024466	0.0142915	0.0356447	0.0410451	0.0313217	0.026682	0.0287866	0.0724791	0.0385823	0.0420697	0.0220548	-0.0337198	-0.000649019	-0.0329255	0.0721212	-0.0214242	0.0053666	0.00559457	0.0390255	0.0452994	-0.0216289	-0.0166186	0.0443141	0.0737312	0.0521428	0.0223487	-0.0229793	0.0319454	-0.0122159	0.0205919	0.00489259	0.0136689	-0.013043	0.0817695	0.0216769	-0.0169492
	-0.0196571	-0.0337376	-0.0540106	-0.0310903	-0.0155102	-0.0460105	-0.0211538	-0.00236949	0.0292521	-0.0168731	-0.0498524	-0.0341919	-0.0155827	-0.0223368	-0.00780527	0.0185191	0.020853	-0.0171722	-0.0417079	0.013961	0.0220666	-0.000120543	0.0266285	-0.0137749	0.112714	0.0307217	0.0725524	0.0924642	0.0514543	-0.00449933	0.0521465	0.0159703	-0.00585104	0.0300014	-0.0133853	0.0336037	-0.0218809	0.00855521	-0.000585925	0.0114436	-0.0556728	5.17055e-06	-0.0220343	0.00774673	0.0350748	0.00522704	0.0220577	0.0326048	0.0273028
	-0.028892	0.000578582	0.0167187	0.017992	-0.00383994	0.033591	0.0133849	0.0106423	-0.0200744	0.0194989	-0.00658009	-0.0496645	-0.0150526	0.0455856	-0.0519249	0.0641076	-0.00800669	-0.0475245	0.0111601	0.0642722	0.0522455	0.0713462	-0.0340495	0.0486593	0.128464	0.0542421	0.0802966	0.069665	0.0794491	0.08339	0.0757405	0.047387	0.0624987	0.0685204	0.0295077	0.00989284	-0.0359893	0.0548944	0.0581383	0.014662	0.000540963	-0.0672637	0.0273748	0.0895739	-0.0280626	-0.00789656	-0.00344974	0.0175907	-0.00689063
	0.00581178	-0.00508499	0.00548508	-0.0025574	0.0372677	-0.0210643	-0.018002	0.0786866	0.0135271	-0.000746357	0.073775	0.0474667	-0.0491961	-0.0164829	0.0211922	0.05525	0.0541257	0.0356183	0.0626856	0.0808373	0.00158871	0.0427906	0.0178772	0.0250004	0.0319342	0.0104423	0.0770396	0.0169546	0.0279707	0.052998	0.0692557	0.0243921	-0.00691957	-0.011985	0.0568211	0.0658345	0.0142535	0.0511654	0.0173883	-0.0478736	0.0292965	-0.0302378	-0.029758	-0.0290822	-0.0269609	0.0224621	0.0658014	-0.0232594	-0.0320691
	-0.0107025	-0.0210547	-0.00725117	0.035223	0.0238559	0.0415486	0.0340135	-0.00454505	0.0198425	0.0650978	6.42707e-05	0.0593503	0.021642	0.0268208	0.0121436	0.0886221	0.00113052	0.0204363	-0.00117914	0.0172845	-0.0306901	0.0175038	0.00264332	0.0381808	0.076872	0.0850796	0.00782177	0.0588612	0.0414076	0.0681348	-0.0239931	-0.00722596	0.0449772	0.0226457	0.0631243	0.0714268	0.0116304	0.000723368	0.0258685	0.025051	0.0105299	-0.0116852	-0.0253804	-0.0414277	0.012966	0.0261363	-0.0283305	0.0226647	-0.0103997
	-0.0378293	0.0468258	-0.0507542	-0.0155382	0.0219669	-0.0263232	0.0522304	0.00344213	-0.00952331	-0.0313013	0.0428188	0.0295831	-0.0305178	0.0620465	0.0199513	0.0197307	-0.0451985	-0.0430426	0.0276707	0.0402161	-0.0142263	0.010977	0.00164967	0.0655511	0.0251677	0.0501562	0.0451656	0.0417393	0.0135906	0.0395328	0.029331	0.0144108	0.0579138	0.0050839	0.116318	0.0420353	0.0449971	0.0116531	-0.0127179	-0.00304706	-0.00551997	0.0120447	-0.0293535	-0.034686	0.00201623	-0.00341868	-0.0238531	-0.0361125	0.037382
	-0.00698003	-0.053309	0.0352059	0.0099972	-0.0350498	-0.0173837	-0.0120936	-0.0420284	-0.00229645	0.0142877	-0.0256149	-0.0150975	0.00672454	-0.0303789	-0.0288581	-0.0223934	-0.0665487	0.0108228	0.00568028	-0.0106376	0.00810746	0.0182131	0.0249045	-0.00119898	-0.000606009	0.0203907	-0.0130474	-0.00230824	0.114956	0.0689495	-0.0280741	0.0423275	-0.0111113	0.00401414	-0.0487694	-0.0324872	-0.00787557	-0.0354193	-0.0234506	0.00933533	0.0101993	0.000252176	-0.0228517	0.0292992	-0.0418685	0.0150836	-0.0149515	-0.0241341	-0.00950999
	0.00409222	0.0115036	0.000919071	-0.00594161	0.029293	0.00634153	0.025185	0.0147171	-0.0182636	0.0322487	0.007354	0.0236983	-0.03155	0.00381177	0.0147565	0.0334355	0.0160398	-0.0130361	0.0564131	0.000932643	0.0134873	0.0195967	0.000157126	0.0430003	0.0741156	0.0783334	0.0529202	0.123769	0.0483865	0.0467133	0.0522843	0.0628609	0.0870747	0.0580778	0.037174	0.0303102	0.0275084	-5.12526e-05	0.0103449	0.018848	-0.00968437	0.00158613	-0.0245639	-0.0040626	0.0163455	0.0736493	0.0443272	-0.0071781	-0.0331657
	0.00679634	-0.0419539	0.0128632	0.0357437	0.0292961	-0.00356154	-0.0220506	0.0126202	-0.0177878	0.040532	-0.0417832	-0.0148038	0.0286755	0.00574042	0.0346836	-0.0377688	0.0293993	0.00407509	0.0660311	0.01366	0.0308653	0.0506622	0.0699642	-0.0270345	0.111418	-0.00420608	0.0200914	0.0338367	0.0819532	-0.0217609	0.0683136	0.0684882	0.0385517	0.0104944	0.00688476	0.0213904	0.0143697	-0.0086262	0.0020295	-0.0200965	-0.0199703	-0.0358846	-0.0357865	0.0222548	0.00863717	0.0204551	0.0174354	-0.0381509	-0.0456768
	-0.000557509	0.0249896	-0.000848261	0.0333522	-0.0362532	0.0564143	0.0300786	-0.0181408	0.0540991	-0.0242605	0.0289826	0.0519379	0.0190994	0.00622032	-0.0104959	0.0699568	0.026244	-0.0234945	-0.0275236	0.00978675	0.0495601	0.025096	-0.00938635	-0.0441681	0.177816	-0.0117957	0.0999855	0.0823831	0.0616315	0.0100308	0.052703	0.0244977	0.0426077	0.0494647	0.0675655	0.00925766	-0.0121054	0.0392164	0.0782505	0.047625	0.0534268	0.0114807	-0.0165385	0.0338112	0.0410157	-0.0351376	0.00650705	-0.015642	-0.0149665
	0.010875	0.0191853	0.0040899	0.0242447	-0.00964105	-0.000278836	-0.0347137	0.0213261	-0.00784376	-0.00180787	-0.0139646	0.0283918	0.014949	-0.0265792	-0.00816556	0.0779711	0.0254004	-0.0263494	0.0250971	0.070237	0.0215817	0.00158548	0.0149396	-0.00437459	0.0754319	0.0820382	0.0102876	0.153413	0.08922	0.0873993	0.113966	0.0402537	0.0174042	0.0719656	0.033201	0.100569	0.0666246	0.040769	0.0242757	0.0555277	-0.0118027	-0.0423759	0.0111818	-0.0497371	0.00267631	0.0406574	0.0350901	-0.00144177	-0.00805004
	0.0144908	0.0182212	-0.0853265	-0.0106553	0.0108109	-0.00904317	-0.0554091	-0.0152911	-0.0152062	0.0336499	-0.0176754	0.0174842	0.0412733	-0.00954353	-0.0025472	-0.0452143	0.0236333	-0.0152471	0.00938993	-0.031051	-0.046722	-0.00670278	-0.0409413	0.0154764	-0.0198698	-0.00366738	-0.0117052	-0.00658671	-0.00663069	0.0254301	-0.00383535	0.0147313	0.0148323	0.067684	-0.0198812	0.0762968	-0.0489286	0.0049088	-0.0272513	0.0999915	0.0428931	0.0406775	0.00122844	0.0146752	0.0239426	-0.00584815	-0.0136979	-0.0115963	-0.00414806
	0.0199412	-0.0120496	0.0262844	0.00457371	0.0152449	0.01749	-0.0164039	0.0383062	0.0333879	0.0238184	-0.00521221	-0.00837779	-0.0390889	0.0138744	-0.025179	-0.0341441	-0.00918275	0.0376195	-0.00494757	0.000880326	0.00932243	-0.0571447	0.036492	0.0145737	0.0358514	-0.027613	-0.0122197	0.016756	0.0114515	-0.031754	0.0437432	-0.0264408	-0.00151329	0.0608898	-0.00700402	0.00503908	-0.00506946	0.0143429	0.0422906	0.0742016	0.0410831	-0.0166989	0.0593235	-0.0371992	0.0113911	0.0321972	-0.0321001	-0.0495202	-0.0410221
	-0.0173653	-0.00746392	0.00126251	-0.0366949	0.0143574	0.0270611	-0.0311865	-0.00465252	0.0212873	0.0284934	-0.00705048	-0.0295397	-0.0194196	0.0460768	-0.0279886	0.0733491	0.018972	-0.00418344	0.0107031	0.0270198	-0.00779901	-0.00747982	0.0195318	0.0450343	0.00607749	-0.0330911	0.0263817	-0.011944	-0.00692132	-0.00134264	0.00334942	-0.0506962	-0.0689616	0.0272567	0.0199549	0.0416403	0.0176557	0.06372	-0.00704372	0.0444357	0.0572157	0.0467576	0.0262767	0.0409356	0.00895563	0.0358284	0.0281492	-0.00728686	-0.0175849
	-0.00779833	0.0100064	0.0346839	-0.0220687	0.0220451	0.0265678	-0.0252506	0.0293206	-0.0292176	-0.0383358	0.00115894	-0.00302953	-0.0335274	-0.0404303	-0.0186314	0.0552788	-0.00954777	-0.0124579	0.00158889	0.0122117	0.0113473	-0.0439777	-0.0267355	0.0134685	-0.0519861	-0.0320571	-0.0153001	-0.0425105	-0.0395424	-0.0562012	0.0441062	-0.0257892	0.00772404	0.00996204	0.0230577	0.0270621	0.0146433	-0.0344389	-0.025193	0.00974088	0.0644784	0.0057559	0.0551171	0.0451047	0.0300464	0.0249852	-0.0360888	-0.0386714	-0.0405975
	0.0260087	0.0337654	0.0101496	0.035964	0.0300002	-0.00915257	0.00912896	0.0565187	0.0605189	0.0605125	0.0133417	0.0509124	0.0333106	-0.00438354	0.0185421	-0.0187447	0.0238997	-0.0154355	-0.0108971	0.00197182	0.0723484	0.0486125	-0.0232702	-0.0305709	-0.0183695	-0.00607687	-0.0364432	0.0167171	0.0799537	0.00364293	0.0279124	-0.023917	0.0970883	-0.0168844	-0.00041617	-0.00187354	0.0720818	0.0211859	-0.0359216	0.0483498	0.0417831	-0.0311826	-0.0182406	0.0474154	0.100248	0.00236624	0.00820516	0.00144354	0.0457065
	-0.0309743	0.023916	0.0244087	0.0130262	0.0140866	-0.00805332	0.0230637	0.0122235	-0.00605347	0.0148116	-0.00283013	-0.00592937	-0.0333099	0.0691083	0.0783791	0.00801361	0.0133537	0.0282739	-0.0315921	0.0447514	0.00904514	0.0695712	0.00231229	0.030282	-0.0490285	0.00752532	0.0459981	-0.0342671	0.0095515	-0.050672	-0.030169	-0.0438867	0.0225397	0.0258298	-0.0494304	-0.0401646	0.0320149	0.0167134	-0.00959025	0.0380298	0.0191416	0.0179216	0.00330464	0.0164855	0.0321317	0.0516096	0.000558857	0.0265647	-0.0273927
	-0.00635196	0.0589057	-0.00203746	0.0276185	-0.0349821	0.027453	0.010876	-0.0127653	-0.0233309	0.0111857	-0.00723552	0.0225207	0.0548365	0.00756596	0.0235836	0.0045515	0.0120106	-0.00900404	0.0133565	0.0161335	-0.0485977	-0.00933166	-0.031258	0.0291263	-0.0265228	0.00296081	0.00253009	-0.0156232	0.0132838	0.0260048	0.0392776	-0.0324924	-0.0577567	0.0151901	0.034909	-0.0348833	-0.011803	0.0383468	0.0184102	0.0232909	0.120729	0.0312377	0.0489255	0.0620319	-0.00135994	0.0862375	0.0223842	-0.031211	-0.0116718
	0.0332169	-0.0140383	-0.012942	-0.0119144	0.0323826	-0.0130679	0.0454292	-0.00850469	-0.0100996	0.063802	-0.0202097	-0.0270724	0.0219616	0.0140105	-0.0245769	0.039533	-0.0152573	0.0318664	0.0223774	-0.00882071	-0.0456753	-0.0239293	0.011506	-0.0194089	-0.0635053	-0.00592287	-0.053591	-0.0331817	0.00459845	-0.0147457	0.00650204	0.0113323	0.00224693	-0.0293101	-0.0129214	-0.0126245	-0.0469589	-0.0111064	-0.0283935	0.0493862	0.0341242	0.0143766	0.0559345	0.0518379	-3.32009e-05	0.0655515	0.0207743	0.00421575	-0.019651
	-0.0304928	-0.0117655	-0.00660818	-0.050325	-0.00823823	-0.00117957	-0.0164395	-0.0262155	-0.0281415	0.0174571	0.000214914	-0.0220712	-0.0244526	0.0114178	-0.000746041	0.033179	0.0247363	0.0103493	0.00612679	0.0117159	0.0265492	0.0205002	-0.00042342	0.00132619	0.0382793	-0.0112378	0.100283	0.0167785	0.00529343	0.0725043	0.0199352	-0.018176	0.00262144	0.0237903	0.013911	-0.0154469	-0.024624	0.0161069	0.0204045	0.0502898	0.0674112	-0.0203595	0.0190415	0.0434314	0.0281735	0.0997796	-0.00914009	-0.0120092	0.0234604
	-0.0318113	-0.0211697	0.0736821	0.0169643	-0.00206345	-0.0215548	0.00796785	-0.00658196	0.0110555	0.000496707	-0.00320045	0.0165417	-0.0391497	0.00697861	0.0135199	-0.0185815	0.0118779	-0.0545264	-0.00558706	-0.010044	-0.0241195	0.0205749	0.0331213	-0.0114346	0.00708674	0.00518614	-0.000666436	0.0253296	-0.0320089	0.048172	0.00540274	-0.0155865	0.0141967	0.00590627	0.00464719	-0.00625827	0.016543	-0.0587368	0.0068694	0.0201318	-5.23411e-05	-0.00712934	-0.0134793	-0.0129553	0.0266751	-0.0362325	0.0278215	-0.0429463	0.0147458
	-0.0444439	-0.0321613	-0.0273752	-0.0385003	-0.0184864	-0.0269244	0.075206	-0.0173474	-0.00794875	0.0116223	0.00144353	-0.036459	-0.0155969	-0.0413432	-0.0468577	0.0211574	-0.0159612	-0.0514321	-0.0443102	0.00530716	-0.013569	-0.0419761	-0.0128316	-0.0305237	-0.0418684	0.028964	-0.0560403	-0.0285138	0.0175515	0.0478275	-0.0171757	0.0729373	0.00641565	-0.0423025	-0.0211578	0.020796	-0.0197303	0.00522381	0.0936626	-0.0231536	-0.0136125	-0.0300329	0.0252049	-0.0118294	0.00659573	0.0695232	-0.00395678	0.00419428	0.0150711
	-0.0238668	0.0189551	-0.0342845	-0.0230444	-0.0328938	-0.0243725	-0.0265844	0.0108216	-0.0102625	0.00464097	-0.0381471	-0.0192339	-0.0429618	-0.059897	0.00103196	0.0199856	-0.0162416	0.0224233	-0.045069	-0.0196582	-0.0166946	-0.0362248	-0.0713681	-0.00321366	0.0536997	-0.0331134	0.0107756	-0.0073559	-0.0237131	-0.0312005	-0.0459673	-0.0491482	0.0450878	-0.00902404	0.0279645	0.0268705	0.047902	0.0316705	0.00707147	-0.000587351	0.0425242	-0.0127222	-0.00776578	-0.0158155	-0.0512984	-0.0182432	-0.0087571	0.119414	-0.0121371
	0.00718702	-0.00648963	0.0275097	0.0182153	0.0030204	0.0361491	-0.00969708	-0.0242905	-0.0115671	0.0245055	0.0228671	0.0686155	0.0307551	0.0173328	0.00895366	-0.00720466	0.0327173	0.0324437	0.0499224	-0.0732736	-0.0734027	0.0310097	0.0381148	-0.0250346	-0.0294928	-0.0479921	-0.0215267	-0.0500151	-0.0104319	-0.0339196	0.0279324	0.0195393	0.0400759	0.0169613	0.00583226	0.0323893	-0.0158895	-0.0239346	-0.00504418	0.00969168	0.0602784	0.0143202	0.00354313	-0.047566	-0.00260192	0.0212692	-0.0264295	0.0323271	0.0184801
	0.00839498	-0.0648115	-0.0251326	-0.0188714	-0.00630749	-0.000971757	0.0336265	-0.00433685	0.0582194	-0.0212511	-0.0294237	0.0279929	-0.0211887	-0.0215509	0.0382974	-0.0403	-0.00273306	-0.0136657	0.0873738	-0.0483166	0.0242957	0.0357631	-0.0119262	-0.0147912	-0.00593958	-0.0343036	-0.0286754	-0.026973	-0.0370249	-0.00805185	0.0132591	-0.0139743	0.0290533	-0.0301141	-0.00461596	0.0334645	-0.0139604	0.00785444	-0.0187636	0.0138866	-0.00298154	0.0116853	0.000160299	-0.0153277	0.0153962	0.0133682	0.0268088	0.0289545	0.0436695
	-0.00938081	-0.00653763	-0.0170618	-0.0131949	0.0209226	0.0034411	-0.03649	0.0120388	-0.052136	0.0198627	-0.0275228	-0.0356357	0.0405198	0.015461	0.0156504	0.0144726	-0.0160098	-0.0158208	0.00591975	0.00189235	0.00593432	0.00177827	0.00703458	-0.0212109	0.0433521	0.0225864	-0.0316545	-0.0736029	-0.00713468	-0.0352941	0.012297	-0.00562307	0.00856305	-0.02617	-0.00585528	-0.0228939	0.0121003	-0.0204977	0.0263036	-0.00748756	0.00525631	-0.0223841	0.0350576	-0.0341835	0.0286719	0.0107678	0.0516005	-0.00738859	-0.00843847
	0.00894936	0.0112052	-0.0198279	0.00421694	0.0572763	0.0736129	-0.0231633	0.0321743	0.0985941	0.039664	0.0384679	0.0292403	-0.032684	0.03815	0.00453332	0.0247156	0.00774326	0.0297548	0.000299485	0.0475441	0.00336511	0.017375	0.024627	0.0595673	0.0169742	0.0342258	0.0609373	0.0791904	0.0404012	0.0151397	-0.0133575	-0.0220874	0.00258463	-0.0407746	0.00305506	0.0791077	0.00128781	-0.0103607	0.0209124	-0.00210421	0.0440629	0.0371363	0.0167647	-0.0208912	0.00828061	0.0269581	-0.0247872	0.0084835	-0.0125369
	0.0434769	-0.00485561	0.0297534	0.0427679	-0.0271544	0.0151066	0.0139833	-0.0214435	0.029069	0.0283757	0.00394309	-0.0388293	0.01729	-0.033612	-0.00249111	0.0279075	-0.0232787	-0.0447093	-0.0459358	-0.0249614	0.0395781	-0.025711	0.0174516	-0.0183682	0.0165703	0.0621592	0.0202031	-0.0141026	-0.032143	0.0352264	-0.0288858	-0.0170757	0.0208369	-0.00394315	-0.0182225	-0.015008	0.0141378	0.00938102	0.0463781	0.0108325	0.0286414	-0.0567837	-0.0464792	-0.0343589	0.0248503	-0.00848897	-0.00341216	-0.0288836	0.0181846
	-0.00702002	-0.0164453	0.0276429	-0.0150079	-0.0217685	-0.0277751	0.019411	-0.0205362	-0.020512	-0.0458955	0.000592441	0.0198689	-0.029231	0.0103285	0.0117806	-0.0468116	-0.0232897	0.0184152	0.0131563	0.0290067	0.0364774	-0.0119592	0.0317351	-0.0368494	-0.00226716	0.00898877	-0.0261082	-0.00815369	0.00566777	-0.0108572	0.0125449	-0.00727439	-0.0364996	-0.015347	-0.0345506	-0.00647341	-0.0284136	-0.0438689	0.0478343	0.0369403	0.0561712	0.0445763	-0.0423744	0.0455304	-0.014154	-0.00953174	0.0429897	-0.0109643	0.00187167
	0.0150191	0.0115813	0.00749418	0.00707985	-0.0232226	-0.0429621	0.0350615	0.0389311	0.000524148	-0.0625974	-0.0591639	0.0298876	-0.0113226	-0.0174582	0.0417564	-0.0149715	0.0144165	0.00875851	-0.00534824	-0.00619665	-0.0150344	0.00548975	0.0125591	0.016778	0.0689983	0.0484293	-0.0511281	0.0423896	0.0128146	-0.0176512	-0.0116728	0.0176308	0.0202648	-0.0314705	-0.0188605	0.0165018	0.0977948	-0.00806208	-0.000325394	-0.0472868	-0.0128086	0.0365438	-0.0433665	-0.0195438	0.0241032	-0.0340857	0.0548936	0.0157643	-0.0112779
	0.0711933	-0.0466863	-0.0482135	-0.0295529	-0.00980009	0.0169428	-0.017348	0.0262944	0.00536091	0.0553389	0.0338861	-0.0302804	0.035694	0.0277161	0.00974356	0.0343333	0.0131362	0.0330153	-0.00735532	0.0143746	-0.0704961	0.0792041	0.0567753	0.0415932	-0.00888936	0.0339726	-0.00110402	-0.0500408	0.018826	-0.0083441	-0.00581146	0.0219326	-0.0236911	-0.0246672	0.0298001	0.00221313	0.0426332	-0.0314386	0.0359217	-0.0426098	0.0707446	0.0901036	-0.0454271	0.0363027	-0.0163221	-0.0380178	-0.0136874	0.0116006	0.0340782
	-0.0362101	0.0218011	0.0424629	-0.00524053	0.012463	0.0188583	0.00705824	0.0461349	0.00748724	0.00236335	-0.0122102	0.00963614	-0.0135768	0.00566912	-0.0376212	-0.027452	0.0260255	0.00318073	-0.00309167	-0.0211578	0.00168483	0.0256264	-0.0271919	0.0188481	0.0631537	-0.0804478	-0.00256562	0.0467005	-0.0334092	0.040877	0.00138969	0.0174939	-0.0062004	0.0555723	0.0197602	0.00731393	0.0510004	-0.0374496	-0.000349596	-0.00792226	0.0278025	-0.0164952	-0.009396	-0.00303774	-0.0566745	-0.0301905	-0.0401549	0.0298443	-0.0135269
	-0.0035552	0.00712097	-0.0269315	-0.0234495	0.0081541	-0.0538311	-0.00312101	0.0486105	-0.0316195	0.0153315	-0.0478711	0.0171769	-0.0269128	-0.00323002	0.0129118	-0.00199936	0.000910294	-0.0203739	0.0314501	-0.0222756	-0.0380392	-0.0502206	-0.0193999	-0.00709524	-0.0193292	-0.0317098	0.0131644	0.00620584	-0.0567882	0.00784543	-0.00176863	0.0150686	-0.00216943	-0.0075187	0.0109956	-0.0439983	-0.0499826	0.0154121	-0.0287281	0.00714969	0.00176472	0.0364248	0.0501511	-0.0379539	-0.00161323	0.0835485	-0.0244385	-0.0193156	-0.00374651
	-0.0402453	0.0347434	-0.00503887	-0.0306699	0.0210817	0.02284	-0.0018468	0.0511693	-0.0374533	-0.00173639	-0.0412983	-0.00104431	0.00323391	-0.00762722	-0.0505616	-0.000711457	0.0197172	-0.0170533	-0.0189743	-0.0698618	-0.00628554	-0.0321534	-0.0172384	-0.00769787	-0.028602	-0.0416268	-0.031994	-0.0399365	0.000496467	0.0368616	-0.0451705	0.0452407	0.0758329	-0.0177566	-0.0157494	-0.039924	0.0115297	-0.00392026	-0.0113618	0.0373375	-0.0501623	-0.0276068	0.00572531	0.0310602	0.00167132	0.0582867	0.00333075	0.0203946	0.00361198
	-0.0678768	-0.0390443	-0.00891575	0.0135117	-0.0426082	0.00541365	-0.0243592	-0.00650327	0.022332	0.00825532	0.0625277	-0.0417797	-0.0541589	0.0191393	-0.0220873	-0.0366225	0.0185645	-0.0145529	-0.0345326	0.0247779	-0.0460028	-0.0173863	-0.0273533	-0.00803643	-0.0338581	-0.0250746	-0.00515211	0.0120518	-0.0149092	-0.0177038	-0.0071318	-0.0116421	-0.035878	-0.028808	0.00818685	0.0304688	-0.0288501	0.0142925	0.0222654	-0.0587731	0.00017008	0.0119197	0.0141116	-0.0131155	0.00844596	0.0356642	-0.028955	-0.000229694	0.00723742
[truncated: 64 more columns]

## Sheet: Figure E8a ZT22 light on
	VIP-
VIP-	1	0.00498429	0.0827043	0.108909	0.0904058	0.116054	0.00703627	0.0129119	0.0640338	0.103734	0.0724686	0.0301489	0.0231019	0.0497319	0.00333061	0.128569	0.0965628	0.0556843	0.0215554	-0.0271974	0.0524906	0.0941653	0.0973679	-0.00246236	-0.0570782	-0.0186651	-0.00981637	0.0684602	0.00943703	0.0116549	0.0159528	-0.0217786	-0.0293162	-0.0108439	0.0297763	-0.0443192	0.0152271	0.00708498	-0.0157413	-0.0113488	-0.041595	0.00921742	-0.0835242	0.0773431	-0.0122826	-0.0229176	0.00480479	0.00515657	0.063095
	0.00498429	1	0.0694084	0.0472579	0.0080434	-0.0165839	0.0303908	0.0403499	0.0257276	0.0216688	0.0498586	0.0890463	0.0375707	0.054646	0.0418148	0.0268861	0.0229983	0.0309008	0.0615931	-0.00124854	-0.0223619	0.0133931	0.0546251	0.0115411	-0.0129337	0.0456209	0.0229368	-0.014293	-0.0174371	-0.0151547	0.0554616	-0.0204978	0.0096217	-0.0181884	0.0264632	0.00924183	0.00627498	0.00181023	-0.00786895	0.0125724	-0.00216383	0.0627479	-0.0265361	-0.00591732	0.0180643	0.012571	-0.0361453	-0.0762754	-0.0193457
	0.0827043	0.0694084	1	0.0902432	0.038678	0.10769	0.011639	0.0614382	0.0481649	0.0955681	0.00670117	0.0806677	0.054804	0.0373737	0.0822758	0.00813595	0.0636972	0.0741902	0.0539455	0.0798456	0.0821172	0.0295564	0.0516362	0.00732843	-0.0642245	0.00996889	0.0316008	0.0496495	-0.0491368	-0.00577887	0.00717766	-0.01711	0.0204319	-0.00435647	0.0121129	-0.0126546	0.0256964	0.0670814	0.0429873	0.0291545	0.0228493	0.0282544	0.00998408	0.00209161	-0.0101563	0.00302755	-0.00262695	-0.00843045	-0.0280617
	0.108909	0.0472579	0.0902432	1	0.0381708	0.156795	0.0104664	0.0253646	0.074473	0.062915	0.00907129	0.0146955	0.0810083	0.0672301	0.0506651	0.0946843	0.00348358	0.0696594	0.00995956	0.0177049	0.0654777	0.0788883	0.0541366	0.00614707	-0.0440488	-0.00479343	0.0402789	0.0247132	-0.0508592	0.0368096	-0.0144701	-0.0222292	-0.00050578	-0.0323631	0.0757657	-0.0703451	0.0436067	0.00334014	0.00484653	-0.0198503	-0.0375537	0.066331	0.00109287	0.0234729	0.0144442	-0.0024326	-0.0548538	-0.00967422	0.00915621
	0.0904058	0.0080434	0.038678	0.0381708	1	0.131264	-0.00203558	0.116607	0.0884474	0.002805	0.0619974	0.086376	-0.00277433	0.038404	-0.0498719	0.0628643	0.0541498	0.0261866	0.0174211	0.0191329	0.0465153	0.0410678	0.00131519	0.0826296	0.025075	0.026131	-0.0295839	-0.00758845	0.0233207	-0.0339374	-0.021495	-0.0513299	-0.0230354	-0.0554479	0.00955785	0.00479745	-0.00616691	0.00624522	0.0249883	0.0310666	0.070235	-0.00853169	-0.0270447	-0.0277449	-0.0165738	-0.0069567	-0.0567263	-0.00958453	0.0276268
	0.116054	-0.0165839	0.10769	0.156795	0.131264	1	0.0353677	0.0704863	0.0824481	0.0313687	0.00473304	0.047362	0.0508947	0.119854	0.0301705	0.0679987	0.0165831	0.0737487	0.0119912	-0.00264163	0.0336873	0.0503149	0.0410277	0.0586775	-0.0216293	-0.0436719	-0.0270187	0.0601205	0.00317755	0.0315991	0.0150051	0.0217181	0.00367982	-0.0151466	0.0291858	-0.0272889	0.0228699	-0.00513451	-0.0126236	-0.00644105	-0.00109885	0.0541369	0.00481032	0.00279017	0.035095	0.0431172	-0.0310294	-0.0233892	0.0160861
	0.00703627	0.0303908	0.011639	0.0104664	-0.00203558	0.0353677	1	0.0575238	0.0786413	-0.0243418	0.0147202	0.0409902	0.0308672	0.0420022	0.0342211	0.0393844	0.00145388	0.0235674	0.0215267	0.0119992	0.065092	0.0438864	0.093219	-0.0133197	-0.0151805	-0.0368804	-0.014205	-0.00164528	0.00714809	-0.0184786	-0.0176198	-0.0184291	0.0391561	-0.00248313	0.0253687	-0.0244844	0.0145885	-0.0210868	-0.00922087	0.0581318	0.0108606	0.0502052	0.00539079	-0.0171685	-0.00647938	0.0458059	-0.00125648	0.0142848	-0.0244585
	0.0129119	0.0403499	0.0614382	0.0253646	0.116607	0.0704863	0.0575238	1	0.073837	-0.00695069	0.0987078	0.0965288	0.0202197	0.0672024	0.0545353	0.0357066	0.0046162	0.112852	0.0306341	-0.0489318	0.0101315	0.0855715	0.0871098	0.00264504	-0.0677996	-0.0233228	-0.00645938	0.0201919	0.000814537	-0.00361537	0.0222996	-0.0540919	0.029464	-0.0291726	0.00940874	-0.00994829	0.0547576	-0.0214794	-0.019769	0.0322186	0.0981208	-0.0190236	0.0394421	0.0209549	-0.0252716	0.0265595	-0.0255553	-0.0196441	0.0302505
	0.0640338	0.0257276	0.0481649	0.074473	0.0884474	0.0824481	0.0786413	0.073837	1	-0.0191339	0.04014	-0.00595351	-0.00159585	0.0667147	-0.0322962	0.0670687	0.0423217	0.0425086	-0.021412	0.00445893	0.116186	-0.00635001	0.0462293	0.0337677	-0.0516721	-0.0279404	-0.0402768	0.0247918	0.0675679	-0.0141788	0.0466661	-0.0239792	0.0309594	0.0175967	-0.0494646	-0.0046579	-0.041753	0.00513539	-0.0223823	0.0524	0.0170464	0.0163887	0.0166461	0.00860909	0.0729225	0.0202543	0.0161355	0.0261696	0.0454905
	0.103734	0.0216688	0.0955681	0.062915	0.002805	0.0313687	-0.0243418	-0.00695069	-0.0191339	1	0.0229065	0.038242	0.0674416	0.0207866	0.0246904	-0.0148535	0.0316518	0.00129246	-0.0217962	-0.0301965	0.0501227	0.00967013	0.0998978	0.0368551	0.0094269	0.00458767	0.0250521	-0.00192449	0.00920263	0.0114702	0.0100132	-0.0353518	0.038654	-0.015533	-0.0128781	0.00663457	-0.0122271	0.0276113	0.011244	-0.0121248	0.0353204	-0.0102458	0.0555518	0.0386183	-0.0134472	-0.0309207	0.0103047	0.00279533	0.0317161
	0.0724686	0.0498586	0.00670117	0.00907129	0.0619974	0.00473304	0.0147202	0.0987078	0.04014	0.0229065	1	0.025257	0.0846672	-0.0222924	0.0951305	0.0121673	0.0519662	0.0896339	0.0327877	0.0934762	0.0315303	0.0423289	0.0343259	0.0562543	0.00411796	0.0164209	0.0413421	-0.0261993	0.0383288	-0.00196625	0.0663104	-0.00538669	-0.0121884	-0.00385485	0.0119283	-0.00815822	0.0191717	-0.0139991	0.0109841	0.0669807	0.00773254	0.0543612	-0.00389383	0.00455539	-0.0260543	0.0336642	-0.0272586	-0.00865804	0.0343304
	0.0301489	0.0890463	0.0806677	0.0146955	0.086376	0.047362	0.0409902	0.0965288	-0.00595351	0.038242	0.025257	1	0.00662731	0.118953	0.0622689	0.0171104	0.0688176	0.00448539	0.0322747	0.0181002	0.0621258	0.0601715	0.0506859	-0.023773	0.079551	0.049716	0.0288799	0.00763746	0.0645165	0.00764869	0.0581012	-0.0379987	-0.0118789	-0.0174368	0.0965326	0.0307167	0.0323727	-0.00419008	0.00762615	0.0253184	0.0598682	0.0103516	-0.0138696	-0.00571108	0.0503238	-0.0053378	-0.014108	0.0492662	0.0421376
	0.0231019	0.0375707	0.054804	0.0810083	-0.00277433	0.0508947	0.0308672	0.0202197	-0.00159585	0.0674416	0.0846672	0.00662731	1	0.0654283	0.0960634	-0.0161388	0.0242085	0.103125	0.050463	0.0316702	0.0490508	0.0417404	0.0292503	0.0827904	-0.0189915	-0.0224383	0.0154089	0.0313317	0.010405	-0.0464168	-0.00640265	-0.0181821	0.00524421	-0.0199285	-0.0185615	-0.0191695	-0.0160284	-0.0124051	0.0513475	0.0645072	0.00645944	0.0491891	0.0135255	-0.0333473	0.0224368	0.00321838	0.0149068	0.0161079	0.0107133
	0.0497319	0.054646	0.0373737	0.0672301	0.038404	0.119854	0.0420022	0.0672024	0.0667147	0.0207866	-0.0222924	0.118953	0.0654283	1	0.086173	0.179762	0.00988344	0.0831213	0.0206396	0.0481641	-0.00396189	0.00787132	0.0508725	0.0261252	0.0480759	-0.0188614	-0.0304525	0.0456921	0.00582625	-0.0278281	0.0350208	-0.0594304	-5.50671e-06	-0.0428711	-0.0365927	0.00668538	0.0124862	0.0245091	-0.038683	-0.0333577	0.0538154	-0.0174949	-0.00300194	0.0731776	0.027408	0.00249798	-0.016528	-0.0318897	-0.0422812
	0.00333061	0.0418148	0.0822758	0.0506651	-0.0498719	0.0301705	0.0342211	0.0545353	-0.0322962	0.0246904	0.0951305	0.0622689	0.0960634	0.086173	1	-0.0252641	0.0661995	0.0956417	0.0717136	0.0294374	0.000657316	0.0334189	0.0516211	0.0324547	0.0158384	0.028907	0.0656994	0.0436017	-0.00618511	-0.00404812	0.0555032	-0.00479307	-0.00231474	-0.0808549	0.0147085	-0.00508334	-0.000280187	0.0287081	-0.00408562	-0.0345041	0.00764892	0.0143194	0.039346	0.0173272	0.00960129	0.0736959	-0.0556169	-0.0178429	-0.0438992
	0.128569	0.0268861	0.00813595	0.0946843	0.0628643	0.0679987	0.0393844	0.0357066	0.0670687	-0.0148535	0.0121673	0.0171104	-0.0161388	0.179762	-0.0252641	1	0.00618889	0.171989	0.00193684	0.0377397	0.0195969	0.0176064	0.0116926	0.00264597	-0.00784609	0.0493857	0.0118556	0.0280258	0.0365964	-0.0269361	0.0396542	-0.0107426	-0.0100469	-0.0272013	-0.0437481	0.029898	-0.0392231	-0.0324027	0.0608017	0.0127578	0.00070337	0.0346651	-0.0250773	0.00549484	0.1047	0.00288099	-0.000211743	-0.00924042	-0.00129801
	0.0965628	0.0229983	0.0636972	0.00348358	0.0541498	0.0165831	0.00145388	0.0046162	0.0423217	0.0316518	0.0519662	0.0688176	0.0242085	0.00988344	0.0661995	0.00618889	1	0.0495416	-0.00818357	0.00749823	-0.000508925	0.028359	0.0288534	0.0448657	0.0395461	0.0484343	-0.00864254	0.00609345	0.0444138	-0.0150785	0.0251747	0.056864	0.0200421	-0.0723203	0.00177824	0.00893276	0.00293834	0.0358184	-0.00744272	-0.00970846	0.0204977	-0.0238146	0.0126302	0.0385234	-0.0545948	0.0391066	-0.0579568	-0.0147526	-0.00359364
	0.0556843	0.0309008	0.0741902	0.0696594	0.0261866	0.0737487	0.0235674	0.112852	0.0425086	0.00129246	0.0896339	0.00448539	0.103125	0.0831213	0.0956417	0.171989	0.0495416	1	0.0236896	0.0730599	0.0152065	0.00141963	0.055182	0.00206164	0.0251564	-0.00450738	0.0256864	-0.0288507	0.00907012	-0.0113073	0.0589813	-0.00301936	-0.0154654	0.00590716	-0.0245008	-0.0419745	-0.0451861	-0.0182817	-0.00475125	-0.00516361	-0.0726934	0.0275287	0.0143073	-0.00861484	0.0133426	0.0378384	-0.0623475	0.000490398	0.00728082
	0.0215554	0.0615931	0.0539455	0.00995956	0.0174211	0.0119912	0.0215267	0.0306341	-0.021412	-0.0217962	0.0327877	0.0322747	0.050463	0.0206396	0.0717136	0.00193684	-0.00818357	0.0236896	1	0.0497662	-0.00402017	0.131428	0.0561177	0.0368552	-0.00334897	0.0187257	-0.0243548	-0.0144928	-0.0566462	-0.0195969	-0.0302505	-0.0252272	0.0779451	-0.00311051	-0.0114119	-0.0187575	-0.00513814	-0.0184231	-0.00807501	0.000445704	-0.0147881	-0.00992571	0.0964581	-0.0087023	0.0110546	0.0217285	0.0176344	-0.0333728	-0.0241434
	-0.0271974	-0.00124854	0.0798456	0.0177049	0.0191329	-0.00264163	0.0119992	-0.0489318	0.00445893	-0.0301965	0.0934762	0.0181002	0.0316702	0.0481641	0.0294374	0.0377397	0.00749823	0.0730599	0.0497662	1	-0.0231206	0.0536486	0.0571581	0.030804	-0.0159148	0.0169041	-0.000743896	0.049417	-0.0213838	0.0289976	0.00947549	-0.027719	0.0167257	-0.0248895	-0.0385424	0.00886959	-0.0470937	0.00382304	0.0349371	0.0082919	0.0188678	0.0342959	-0.0149875	-0.0295989	-0.0321748	0.0108906	0.00883607	0.00579679	-0.0043365
	0.0524906	-0.0223619	0.0821172	0.0654777	0.0465153	0.0336873	0.065092	0.0101315	0.116186	0.0501227	0.0315303	0.0621258	0.0490508	-0.00396189	0.000657316	0.0195969	-0.000508925	0.0152065	-0.00402017	-0.0231206	1	0.0565715	0.0488612	0.0754698	-0.0265861	0.00537388	-0.0206127	0.0956311	0.0144328	-0.0312618	0.0409794	0.0117014	-0.000364169	0.00957402	0.0130316	-0.0137073	0.00174147	0.0558331	0.0109294	0.0593484	-0.0455415	0.0203735	0.00508802	0.0329346	-0.0282481	-0.0261743	-0.0547371	0.0676366	0.0535517
	0.0941653	0.0133931	0.0295564	0.0788883	0.0410678	0.0503149	0.0438864	0.0855715	-0.00635001	0.00967013	0.0423289	0.0601715	0.0417404	0.00787132	0.0334189	0.0176064	0.028359	0.00141963	0.131428	0.0536486	0.0565715	1	0.00465344	0.0334711	-0.00433838	0.000955301	-0.00449811	-0.00858596	-0.0164048	0.00855983	0.0426161	-0.0176756	-0.014742	0.0163298	-0.0270932	-0.0259986	0.00139503	0.0248625	0.00862017	0.0267174	-0.00506526	0.0680623	0.0161882	-1.83258e-05	0.0219248	0.0410437	0.00294613	-0.0383325	0.0228089
	0.0973679	0.0546251	0.0516362	0.0541366	0.00131519	0.0410277	0.093219	0.0871098	0.0462293	0.0998978	0.0343259	0.0506859	0.0292503	0.0508725	0.0516211	0.0116926	0.0288534	0.055182	0.0561177	0.0571581	0.0488612	0.00465344	1	0.0123726	-0.0382544	-0.109286	0.00951157	0.0198773	0.0168735	-0.0054458	-0.0258465	-0.0439773	-0.0258429	-0.00939081	0.0266257	-0.0302895	0.0231964	-0.0546165	-0.0108864	0.0115586	-0.00699598	0.0048193	-0.00353908	0.0540398	-0.00225492	-0.0362999	-0.027222	0.007136	0.0597347
	-0.00246236	0.0115411	0.00732843	0.00614707	0.0826296	0.0586775	-0.0133197	0.00264504	0.0337677	0.0368551	0.0562543	-0.023773	0.0827904	0.0261252	0.0324547	0.00264597	0.0448657	0.00206164	0.0368552	0.030804	0.0754698	0.0334711	0.0123726	1	0.000783717	-0.026144	-0.0167171	0.0313642	0.0349477	0.00119732	-0.0232749	-0.0401127	-0.008918	0.017406	-0.0772759	-0.0119189	0.00877916	0.00258484	-0.00189067	0.0105297	0.0054899	0.0340687	0.0325522	0.0147754	0.00434161	-0.0105519	0.0181968	0.0141016	0.0510527
	-0.0570782	-0.0129337	-0.0642245	-0.0440488	0.025075	-0.0216293	-0.0151805	-0.0677996	-0.0516721	0.0094269	0.00411796	0.079551	-0.0189915	0.0480759	0.0158384	-0.00784609	0.0395461	0.0251564	-0.00334897	-0.0159148	-0.0265861	-0.00433838	-0.0382544	0.000783717	1	0.101642	0.0946704	0.0415971	0.0319804	0.0214529	0.0265519	0.0440641	-0.00883977	-0.032716	0.0401183	0.0193367	0.0304051	0.0384749	-0.00525448	-0.0398435	-0.0538306	-0.024538	0.0398616	0.000258191	-0.0286189	0.0196712	0.00328333	-0.0274077	-0.040304
	-0.0186651	0.0456209	0.00996889	-0.00479343	0.026131	-0.0436719	-0.0368804	-0.0233228	-0.0279404	0.00458767	0.0164209	0.049716	-0.0224383	-0.0188614	0.028907	0.0493857	0.0484343	-0.00450738	0.0187257	0.0169041	0.00537388	0.000955301	-0.109286	-0.026144	0.101642	1	0.0622413	-0.0558142	0.0154369	0.0237324	0.0117457	0.051154	-0.0199392	-0.00891347	0.00547403	0.0574671	-0.0138964	0.0345317	-0.0627048	-0.0469249	0.0498689	-0.0407301	-0.000211205	0.0293019	0.00990884	-0.0127442	0.00655068	0.005426	0.00836068
	-0.00981637	0.0229368	0.0316008	0.0402789	-0.0295839	-0.0270187	-0.014205	-0.00645938	-0.0402768	0.0250521	0.0413421	0.0288799	0.0154089	-0.0304525	0.0656994	0.0118556	-0.00864254	0.0256864	-0.0243548	-0.000743896	-0.0206127	-0.00449811	0.00951157	-0.0167171	0.0946704	0.0622413	1	0.0262822	0.0232619	0.0354874	0.0163681	-0.00502034	0.00915785	0.0356469	0.040176	0.00338846	0.0401876	0.0521168	0.0119688	-0.0336002	-0.0500905	-0.0132527	-0.0169002	-0.00232639	0.0475124	-0.0295164	-0.0111882	-0.0205668	-0.038462
	0.0684602	-0.014293	0.0496495	0.0247132	-0.00758845	0.0601205	-0.00164528	0.0201919	0.0247918	-0.00192449	-0.0261993	0.00763746	0.0313317	0.0456921	0.0436017	0.0280258	0.00609345	-0.0288507	-0.0144928	0.049417	0.0956311	-0.00858596	0.0198773	0.0313642	0.0415971	-0.0558142	0.0262822	1	0.0129134	0.00865409	0.0713669	-0.00322238	0.0233738	0.0415989	0.0174609	-0.0276006	-0.00756753	0.0651778	0.0319327	0.0964885	-0.0421461	0.0153099	0.0210914	-0.0163243	0.0231209	0.0527504	-0.0249884	0.00296423	0.0137712
	0.00943703	-0.0174371	-0.0491368	-0.0508592	0.0233207	0.00317755	0.00714809	0.000814537	0.0675679	0.00920263	0.0383288	0.0645165	0.010405	0.00582625	-0.00618511	0.0365964	0.0444138	0.00907012	-0.0566462	-0.0213838	0.0144328	-0.0164048	0.0168735	0.0349477	0.0319804	0.0154369	0.0232619	0.0129134	1	0.0725035	0.0965363	0.0456343	0.0647928	0.0718956	0.0715629	0.103952	0.0208336	0.071228	0.0795846	0.0392741	0.00768228	-0.045302	-0.0621388	-0.0468383	0.0152274	0.00847987	-0.0114385	-0.0150947	0.0101757
	0.0116549	-0.0151547	-0.00577887	0.0368096	-0.0339374	0.0315991	-0.0184786	-0.00361537	-0.0141788	0.0114702	-0.00196625	0.00764869	-0.0464168	-0.0278281	-0.00404812	-0.0269361	-0.0150785	-0.0113073	-0.0195969	0.0289976	-0.0312618	0.00855983	-0.0054458	0.00119732	0.0214529	0.0237324	0.0354874	0.00865409	0.0725035	1	0.0025998	0.0201135	0.0323984	0.123121	0.0830342	0.0656429	0.0027404	0.0261721	-0.00917858	-0.0392634	-0.0203904	-0.00509359	-0.0535708	-0.00359547	-0.00145669	-0.00125137	-0.0433527	0.0139013	-0.00575138
	0.0159528	0.0554616	0.00717766	-0.0144701	-0.021495	0.0150051	-0.0176198	0.0222996	0.0466661	0.0100132	0.0663104	0.0581012	-0.00640265	0.0350208	0.0555032	0.0396542	0.0251747	0.0589813	-0.0302505	0.00947549	0.0409794	0.0426161	-0.0258465	-0.0232749	0.0265519	0.0117457	0.0163681	0.0713669	0.0965363	0.0025998	1	-0.0470416	0.0701188	-0.0150607	-0.0229742	0.00701353	0.033687	0.0289729	0.0337979	0.0222869	-0.0144773	0.00607068	0.00271099	0.0610887	-0.0164319	0.0218726	-0.0163363	0.00775174	0.00741608
	-0.0217786	-0.0204978	-0.01711	-0.0222292	-0.0513299	0.0217181	-0.0184291	-0.0540919	-0.0239792	-0.0353518	-0.00538669	-0.0379987	-0.0181821	-0.0594304	-0.00479307	-0.0107426	0.056864	-0.00301936	-0.0252272	-0.027719	0.0117014	-0.0176756	-0.0439773	-0.0401127	0.0440641	0.051154	-0.00502034	-0.00322238	0.0456343	0.0201135	-0.0470416	1	-0.0207881	0.0762386	0.0835097	0.090868	0.0393254	-0.0451705	0.0454887	0.00718877	0.00358699	-0.0298291	0.0444127	0.0368938	-0.0144162	0.0445786	-0.0558606	0.0550302	-0.00488588
	-0.0293162	0.0096217	0.0204319	-0.00050578	-0.0230354	0.00367982	0.0391561	0.029464	0.0309594	0.038654	-0.0121884	-0.0118789	0.00524421	-5.50671e-06	-0.00231474	-0.0100469	0.0200421	-0.0154654	0.0779451	0.0167257	-0.000364169	-0.014742	-0.0258429	-0.008918	-0.00883977	-0.0199392	0.00915785	0.0233738	0.0647928	0.0323984	0.0701188	-0.0207881	1	0.0487387	0.00534151	-0.000144879	0.0443299	0.0371897	0.0569573	0.00377989	-0.00402023	-0.0206708	0.0708544	-0.0177805	-0.0539297	0.026529	-0.0424863	-0.0303207	-0.032753
	-0.0108439	-0.0181884	-0.00435647	-0.0323631	-0.0554479	-0.0151466	-0.00248313	-0.0291726	0.0175967	-0.015533	-0.00385485	-0.0174368	-0.0199285	-0.0428711	-0.0808549	-0.0272013	-0.0723203	0.00590716	-0.00311051	-0.0248895	0.00957402	0.0163298	-0.00939081	0.017406	-0.032716	-0.00891347	0.0356469	0.0415989	0.0718956	0.123121	-0.0150607	0.0762386	0.0487387	1	0.136573	0.0138109	0.0456716	0.0419284	0.0732751	-0.0139034	-0.0649735	-0.0197378	0.0127559	-0.0557135	0.00322372	-0.0264332	0.0646796	-0.0188947	0.0263483
	0.0297763	0.0264632	0.0121129	0.0757657	0.00955785	0.0291858	0.0253687	0.00940874	-0.0494646	-0.0128781	0.0119283	0.0965326	-0.0185615	-0.0365927	0.0147085	-0.0437481	0.00177824	-0.0245008	-0.0114119	-0.0385424	0.0130316	-0.0270932	0.0266257	-0.0772759	0.0401183	0.00547403	0.040176	0.0174609	0.0715629	0.0830342	-0.0229742	0.0835097	0.00534151	0.136573	1	-0.0310623	0.0764781	0.0268973	0.0812066	0.0436053	0.00265755	0.0302741	-0.0141631	-0.00548598	0.0365451	-0.0195028	-0.0249061	0.0534238	0.0732311
	-0.0443192	0.00924183	-0.0126546	-0.0703451	0.00479745	-0.0272889	-0.0244844	-0.00994829	-0.0046579	0.00663457	-0.00815822	0.0307167	-0.0191695	0.00668538	-0.00508334	0.029898	0.00893276	-0.0419745	-0.0187575	0.00886959	-0.0137073	-0.0259986	-0.0302895	-0.0119189	0.0193367	0.0574671	0.00338846	-0.0276006	0.103952	0.0656429	0.00701353	0.090868	-0.000144879	0.0138109	-0.0310623	1	0.0565366	0.0252834	0.0961621	-0.0041034	-0.0468696	-0.057613	-0.0451744	0.0392336	-0.0137506	-0.0283003	0.00250175	0.00145237	-0.0266874
	0.0152271	0.00627498	0.0256964	0.0436067	-0.00616691	0.0228699	0.0145885	0.0547576	-0.041753	-0.0122271	0.0191717	0.0323727	-0.0160284	0.0124862	-0.000280187	-0.0392231	0.00293834	-0.0451861	-0.00513814	-0.0470937	0.00174147	0.00139503	0.0231964	0.00877916	0.0304051	-0.0138964	0.0401876	-0.00756753	0.0208336	0.0027404	0.033687	0.0393254	0.0443299	0.0456716	0.0764781	0.0565366	1	0.0360766	0.0974396	0.0274928	-0.0208612	-0.0385232	-0.0141611	0.0658311	-0.00608775	0.00930784	0.032203	-0.0187542	0.0244376
	0.00708498	0.00181023	0.0670814	0.00334014	0.00624522	-0.00513451	-0.0210868	-0.0214794	0.00513539	0.0276113	-0.0139991	-0.00419008	-0.0124051	0.0245091	0.0287081	-0.0324027	0.0358184	-0.0182817	-0.0184231	0.00382304	0.0558331	0.0248625	-0.0546165	0.00258484	0.0384749	0.0345317	0.0521168	0.0651778	0.071228	0.0261721	0.0289729	-0.0451705	0.0371897	0.0419284	0.0268973	0.0252834	0.0360766	1	0.0552729	0.0897184	0.0208652	-0.0175725	-0.0260194	-0.0214262	-0.0442976	0.00260555	-0.0232641	-0.0584834	0.0466821
	-0.0157413	-0.00786895	0.0429873	0.00484653	0.0249883	-0.0126236	-0.00922087	-0.019769	-0.0223823	0.011244	0.0109841	0.00762615	0.0513475	-0.038683	-0.00408562	0.0608017	-0.00744272	-0.00475125	-0.00807501	0.0349371	0.0109294	0.00862017	-0.0108864	-0.00189067	-0.00525448	-0.0627048	0.0119688	0.0319327	0.0795846	-0.00917858	0.0337979	0.0454887	0.0569573	0.0732751	0.0812066	0.0961621	0.0974396	0.0552729	1	0.057873	-0.018619	0.00319987	0.024577	0.0415759	0.00648972	-0.000714433	0.0114339	0.00898999	-0.0248264
	-0.0113488	0.0125724	0.0291545	-0.0198503	0.0310666	-0.00644105	0.0581318	0.0322186	0.0524	-0.0121248	0.0669807	0.0253184	0.0645072	-0.0333577	-0.0345041	0.0127578	-0.00970846	-0.00516361	0.000445704	0.0082919	0.0593484	0.0267174	0.0115586	0.0105297	-0.0398435	-0.0469249	-0.0336002	0.0964885	0.0392741	-0.0392634	0.0222869	0.00718877	0.00377989	-0.0139034	0.0436053	-0.0041034	0.0274928	0.0897184	0.057873	1	0.0371339	0.075964	0.0270001	0.011284	-0.0151243	0.0730068	0.0284027	0.0116638	0.0504118
	-0.041595	-0.00216383	0.0228493	-0.0375537	0.070235	-0.00109885	0.0108606	0.0981208	0.0170464	0.0353204	0.00773254	0.0598682	0.00645944	0.0538154	0.00764892	0.00070337	0.0204977	-0.0726934	-0.0147881	0.0188678	-0.0455415	-0.00506526	-0.00699598	0.0054899	-0.0538306	0.0498689	-0.0500905	-0.0421461	0.00768228	-0.0203904	-0.0144773	0.00358699	-0.00402023	-0.0649735	0.00265755	-0.0468696	-0.0208612	0.0208652	-0.018619	0.0371339	1	-0.0409943	0.0153194	-0.00789495	-0.0172454	-0.0148846	0.0113003	-0.0241132	0.0233863
	0.00921742	0.0627479	0.0282544	0.066331	-0.00853169	0.0541369	0.0502052	-0.0190236	0.0163887	-0.0102458	0.0543612	0.0103516	0.0491891	-0.0174949	0.0143194	0.0346651	-0.0238146	0.0275287	-0.00992571	0.0342959	0.0203735	0.0680623	0.0048193	0.0340687	-0.024538	-0.0407301	-0.0132527	0.0153099	-0.045302	-0.00509359	0.00607068	-0.0298291	-0.0206708	-0.0197378	0.0302741	-0.057613	-0.0385232	-0.0175725	0.00319987	0.075964	-0.0409943	1	-0.00132118	0.0110474	0.0428039	0.0376541	0.0105988	-0.000432739	-0.00164159
	-0.0835242	-0.0265361	0.00998408	0.00109287	-0.0270447	0.00481032	0.00539079	0.0394421	0.0166461	0.0555518	-0.00389383	-0.0138696	0.0135255	-0.00300194	0.039346	-0.0250773	0.0126302	0.0143073	0.0964581	-0.0149875	0.00508802	0.0161882	-0.00353908	0.0325522	0.0398616	-0.000211205	-0.0169002	0.0210914	-0.0621388	-0.0535708	0.00271099	0.0444127	0.0708544	0.0127559	-0.0141631	-0.0451744	-0.0141611	-0.0260194	0.024577	0.0270001	0.0153194	-0.00132118	1	0.0432232	0.0398986	-0.00184148	-0.0406015	-0.0179479	-0.0422301
	0.0773431	-0.00591732	0.00209161	0.0234729	-0.0277449	0.00279017	-0.0171685	0.0209549	0.00860909	0.0386183	0.00455539	-0.00571108	-0.0333473	0.0731776	0.0173272	0.00549484	0.0385234	-0.00861484	-0.0087023	-0.0295989	0.0329346	-1.83258e-05	0.0540398	0.0147754	0.000258191	0.0293019	-0.00232639	-0.0163243	-0.0468383	-0.00359547	0.0610887	0.0368938	-0.0177805	-0.0557135	-0.00548598	0.0392336	0.0658311	-0.0214262	0.0415759	0.011284	-0.00789495	0.0110474	0.0432232	1	0.0220626	0.00600793	-0.0102689	0.020699	-0.0170593
	-0.0122826	0.0180643	-0.0101563	0.0144442	-0.0165738	0.035095	-0.00647938	-0.0252716	0.0729225	-0.0134472	-0.0260543	0.0503238	0.0224368	0.027408	0.00960129	0.1047	-0.0545948	0.0133426	0.0110546	-0.0321748	-0.0282481	0.0219248	-0.00225492	0.00434161	-0.0286189	0.00990884	0.0475124	0.0231209	0.0152274	-0.00145669	-0.0164319	-0.0144162	-0.0539297	0.00322372	0.0365451	-0.0137506	-0.00608775	-0.0442976	0.00648972	-0.0151243	-0.0172454	0.0428039	0.0398986	0.0220626	1	-0.0286703	0.0583718	0.00529649	0.0109255
	-0.0229176	0.012571	0.00302755	-0.0024326	-0.0069567	0.0431172	0.0458059	0.0265595	0.0202543	-0.0309207	0.0336642	-0.0053378	0.00321838	0.00249798	0.0736959	0.00288099	0.0391066	0.0378384	0.0217285	0.0108906	-0.0261743	0.0410437	-0.0362999	-0.0105519	0.0196712	-0.0127442	-0.0295164	0.0527504	0.00847987	-0.00125137	0.0218726	0.0445786	0.026529	-0.0264332	-0.0195028	-0.0283003	0.00930784	0.00260555	-0.000714433	0.0730068	-0.0148846	0.0376541	-0.00184148	0.00600793	-0.0286703	1	0.0175642	-0.055858	-0.0165954
	0.00480479	-0.0361453	-0.00262695	-0.0548538	-0.0567263	-0.0310294	-0.00125648	-0.0255553	0.0161355	0.0103047	-0.0272586	-0.014108	0.0149068	-0.016528	-0.0556169	-0.000211743	-0.0579568	-0.0623475	0.0176344	0.00883607	-0.0547371	0.00294613	-0.027222	0.0181968	0.00328333	0.00655068	-0.0111882	-0.0249884	-0.0114385	-0.0433527	-0.0163363	-0.0558606	-0.0424863	0.0646796	-0.0249061	0.00250175	0.032203	-0.0232641	0.0114339	0.0284027	0.0113003	0.0105988	-0.0406015	-0.0102689	0.0583718	0.0175642	1	0.0246629	0.0270551
	0.00515657	-0.0762754	-0.00843045	-0.00967422	-0.00958453	-0.0233892	0.0142848	-0.0196441	0.0261696	0.00279533	-0.00865804	0.0492662	0.0161079	-0.0318897	-0.0178429	-0.00924042	-0.0147526	0.000490398	-0.0333728	0.00579679	0.0676366	-0.0383325	0.007136	0.0141016	-0.0274077	0.005426	-0.0205668	0.00296423	-0.0150947	0.0139013	0.00775174	0.0550302	-0.0303207	-0.0188947	0.0534238	0.00145237	-0.0187542	-0.0584834	0.00898999	0.0116638	-0.0241132	-0.000432739	-0.0179479	0.020699	0.00529649	-0.055858	0.0246629	1	0.0622936
	0.063095	-0.0193457	-0.0280617	0.00915621	0.0276268	0.0160861	-0.0244585	0.0302505	0.0454905	0.0317161	0.0343304	0.0421376	0.0107133	-0.0422812	-0.0438992	-0.00129801	-0.00359364	0.00728082	-0.0241434	-0.0043365	0.0535517	0.0228089	0.0597347	0.0510527	-0.040304	0.00836068	-0.038462	0.0137712	0.0101757	-0.00575138	0.00741608	-0.00488588	-0.032753	0.0263483	0.0732311	-0.0266874	0.0244376	0.0466821	-0.0248264	0.0504118	0.0233863	-0.00164159	-0.0422301	-0.0170593	0.0109255	-0.0165954	0.0270551	0.0622936	1
	-0.0472344	-0.00242578	-0.0165351	-0.0125897	-0.0477227	-0.0644747	-0.00284815	-0.0173662	0.0365998	-0.0399408	-0.0236902	-0.0258697	-0.0194861	-0.0041527	-0.0110998	0.00972083	0.0186695	-0.0196063	0.0192926	0.034864	-0.0251133	-0.0222276	-0.0517078	0.0105082	0.0381159	-0.00438323	0.0153635	-0.00354333	0.034065	-0.0248409	-0.0148384	0.0287397	-0.000152486	0.0283125	0.0125892	0.00303263	0.0237967	0.0111091	0.0440458	0.00204953	-0.00973216	0.009074	-0.0201552	-0.0152912	0.0196407	-0.0264945	-0.0251543	0.0366986	0.023677
	0.0264811	-0.00478075	0.0150181	0.0426344	0.003564	0.00452549	0.0220343	-0.0305927	0.0091617	-0.0415234	-0.00119351	0.0127081	0.0043853	0.0376453	0.00179974	0.0171613	0.00865097	-0.0421092	-0.02016	-0.0420646	-0.0405114	0.0320523	-0.0210444	-0.0758335	0.00825247	0.012619	0.0242273	0.0080344	0.0802603	-0.026485	0.0163858	-0.00218695	0.0224114	-0.0181291	-0.000167048	-0.0409348	0.0162773	-0.0204096	0.0120718	-0.0522678	-0.0344666	-0.0197706	0.0245388	-0.00679721	0.0106302	0.026412	0.0568408	0.0149508	0.0115708
	0.0372785	-0.0184515	-0.0733875	0.0169204	0.00296063	-0.0337637	0.0360019	-0.0302972	0.0283178	0.00381291	-0.0168732	0.0665253	-0.0378808	0.00138223	0.0180684	0.0258405	-0.00824515	-0.00774399	-0.00136621	0.0326645	-0.0100771	0.0335046	-0.0200287	-0.0269493	-0.0217983	0.00881296	-0.0437505	0.00493585	0.0396103	0.073942	0.00121803	0.037438	-0.000102106	-0.00651179	-0.0167602	0.0404979	0.00699299	-0.0185922	0.0171597	0.0394045	0.00422171	0.00830405	-0.000476135	-0.0033583	0.0639687	0.00189141	0.0154101	-0.0374579	0.0252088
	0.0124005	-0.0247147	0.0097222	0.0396044	0.0255281	0.0474477	0.046084	0.0342754	-0.0171994	0.033577	-0.0204408	-0.0238593	-0.0357694	0.04059	0.0143001	0.0362916	0.0192085	0.0299926	0.0139782	0.0227706	-0.0210087	-0.02636	-0.0119707	-0.00805357	0.0189872	0.0367189	0.0346706	0.0143041	-0.0211201	0.0464196	0.013635	-0.0260333	0.018692	0.00271319	0.0165629	-0.00826564	0.0288633	0.0566594	0.00193509	0.0555722	-0.035772	-0.0168563	0.00165165	0.037587	-0.026547	0.0469379	-0.0161593	0.00540983	-0.022328
	0.0645196	0.0277226	0.100693	0.0729723	0.0097182	0.00887076	-0.0112658	0.0762782	0.022261	0.0245885	0.047601	0.0233794	0.0783432	0.0448081	0.0788655	0.00410194	0.0595667	0.015161	-0.0129503	-0.0191894	0.0617595	0.0280896	0.0423785	0.0373007	-0.017847	0.0012	-0.0396381	0.0413502	0.00745321	-0.0100635	-0.0125412	-0.0462163	0.054181	0.0503846	0.0350235	0.0284349	0.0531805	0.0157397	-0.0295519	0.0424256	0.0709465	0.0447594	-0.021111	0.0159858	0.00387196	0.0326062	0.0808752	-0.00485012	0.0183776
	0.0287164	-0.0332254	-0.00669119	0.0378963	-0.00552318	-0.0085569	-0.00796886	0.0522905	-0.00878724	0.0220214	-0.0187883	0.0082688	-0.0160226	0.0336437	-0.02808	-0.0114859	-0.0124811	0.0565211	-0.0273114	-0.0110621	-0.0539796	0.0202935	0.00778007	-0.00897982	-0.0236967	0.00894727	0.0305079	-0.0207672	0.00101133	-0.00115307	-0.00600372	0.0106579	-0.0200797	-0.0122813	0.0269406	-0.0230237	0.0294229	-0.00551967	-0.0247212	-0.0178884	-0.0111434	0.0271519	0.0306229	0.0453389	0.02674	0.00488286	0.0562871	-0.00531907	0.0235582
	-0.0309483	-0.0107366	0.0152676	0.0466176	0.0118604	-0.00908629	0.069096	0.00179211	0.0191108	0.0341245	-0.0296377	0.0650347	0.0458357	-0.0417748	-0.0130731	-0.00319676	-0.054662	-0.0421694	0.0307881	-0.025642	0.012215	0.00624469	-0.0476305	-0.0290957	-0.0102576	-0.00855126	0.0393854	0.0803821	0.0315638	-0.0501407	-0.0410943	0.00299014	-5.64052e-05	-0.00543667	0.0316729	-0.0435657	0.0533681	-0.00712931	-0.0215677	0.0193123	0.00760522	0.0123836	-0.0353966	-0.00810904	-0.00134843	0.0216662	0.0218751	-0.0126403	0.0685435
	0.0401946	0.0347518	0.00670891	0.0520364	0.0394762	-0.0207655	0.0214924	0.0590401	0.0159787	-0.0324968	-0.0168028	0.0105945	0.00373116	0.0364311	0.0152778	0.0278315	-0.0171481	-0.018342	0.00583814	-0.0612519	0.0553237	0.0332032	0.0314082	0.00644155	-0.00945894	0.0195534	-0.0494804	0.055164	-0.0135456	-0.00117788	-0.0108877	-0.0165824	0.0381513	0.00191843	0.00887349	0.0053106	0.0365204	0.0153179	0.0462181	0.0500218	0.0328701	-0.00918599	-0.00689061	0.0205225	-0.0057898	0.0252536	0.0064073	-0.0147607	-0.0312402
	0.00102524	-0.0162379	-0.0282373	0.0094764	-0.00763629	0.00522886	0.00874322	0.0326013	0.0326723	0.0231576	-0.0132385	0.0097494	0.00342062	9.14299e-05	0.0267793	0.0499805	-0.000363244	0.0123242	-0.0614674	-0.0080672	0.00815051	-0.0743516	0.0177264	-0.0454288	0.0276738	-0.00680965	0.00516015	0.00799808	0.0432716	0.0154007	-0.0374344	0.0526873	0.00925962	-0.0329769	0.0385203	0.026672	-0.0074045	-0.0029054	-0.000494126	0.00359914	-0.0243393	0.000525549	-0.0610217	-0.0454318	0.0351931	0.0363174	0.0493814	0.0292344	0.0459928
	0.0500679	-0.0116667	0.0132631	0.000275347	-0.0361327	-0.0456301	-0.0417557	-0.0599425	0.0274156	0.0261801	-0.0396773	-0.0469337	-0.0188558	0.0135441	-0.0268116	0.0406441	-0.00249963	-0.0469862	-0.0277076	-0.00739087	-0.01222	-0.00342162	0.0222847	-0.00605922	-0.0041814	-0.000430535	-0.0258786	0.0186103	0.0023708	0.0242373	-0.029381	0.0282308	-0.0044033	0.0409002	-0.0129228	0.0417782	0.0057439	-0.0352316	-0.0148381	-0.00837321	0.0335993	-0.0442435	-0.0277757	0.0313715	0.0338057	-0.0288953	-0.0311568	0.00914464	0.0168957
	-0.0241017	-0.0143763	-0.0302825	-0.00913289	-0.00777024	-0.0295383	-0.03838	-0.0388416	-0.0249023	0.0116405	0.0137942	0.00460855	0.0199712	-0.00294036	-0.0245887	-0.0165648	-0.012018	-0.0162761	0.000770066	-0.0378054	-0.0242853	-0.0335728	-0.0363336	0.00458815	0.0388739	0.0472037	-0.0335619	0.01368	-0.0149302	0.0190559	-0.0674588	0.0178368	0.0118972	-0.021008	0.0420508	-0.0131647	-0.0173605	-0.00450414	0.00688891	0.000277284	-0.0445373	0.023579	0.0324346	-0.0158492	-0.00413083	0.0125854	0.0272912	-0.0262337	-0.000687388
	0.0134706	0.00665326	-0.0220903	0.0492096	-0.0329287	-0.00671656	-0.0130406	0.0068466	-0.0219678	0.0110959	0.101392	-0.00993246	-0.0146077	0.00850045	0.0528726	0.0233848	-0.0479833	-0.0180296	0.00910139	-0.0153955	-0.00868488	-0.0115756	-0.00438831	-0.0101739	-0.0191078	0.0169896	0.00133523	0.0644051	-0.00432781	0.0178257	-0.0248424	0.00745473	-0.00330999	-0.0242051	0.00537028	0.0094609	0.064726	-0.0512352	0.00197009	0.0306026	-0.0271149	-0.00898753	-0.00585602	0.00791962	0.0113901	-0.00561888	0.0164322	0.00717745	0.0261215
	0.0846569	0.000725898	-0.0066911	0.0498884	0.0438597	0.0396068	0.0175574	0.0433082	-0.00360403	-0.0362566	0.0234443	-0.0357803	-0.00450455	0.0817578	-0.00190767	0.0156194	-0.0235247	0.0175308	0.00180667	-0.0206123	-0.00244908	-0.0181947	0.0189402	0.0274335	-0.0888675	0.0188177	0.00849987	-0.0447983	-0.0233957	0.00824443	0.00486257	0.0387488	-0.0100183	0.00713612	-0.0161291	-0.0340649	-0.0142438	-0.00746043	-0.0156475	0.0471255	-0.0415037	-0.0371432	-0.00168274	0.0211872	-0.0295169	-0.0657674	-0.0242284	-0.0381202	0.0215162
	0.0166066	0.0155011	-0.00820756	0.0151415	0.00148535	-0.00796536	0.0225805	-0.0329775	0.0298927	-0.0354744	-0.0323848	0.0120423	0.014267	-0.0224008	-0.0339789	-0.0284575	-0.0357941	-0.0269181	-0.0143835	0.00178486	0.0556259	-0.0466239	0.0335621	0.0439525	0.0230901	0.0537861	0.030973	-0.00853422	0.00478339	0.0258745	-0.0119363	0.00658465	0.0099366	-0.039003	0.00464201	0.0129126	0.0214626	0.0103456	-0.0312322	-0.0180289	-0.0156245	-0.0452015	-0.0498162	0.00783439	0.0105689	-0.0337174	0.0329647	0.0199185	0.0196965
	-0.00746999	-0.0162457	-0.0017008	-0.000100778	-0.00663153	0.105156	-0.0432536	0.0240589	-0.019636	-0.0296999	0.0122103	-0.0214516	-0.0559326	0.00916436	-0.0403389	0.0115097	-0.0131358	-0.00953995	-0.00604285	0.0274896	-0.00618117	-0.0227239	-0.00208826	0.0220322	0.0212775	0.0159425	-0.0189722	-0.0203347	-0.0250521	0.0224205	-0.0274597	0.0212048	0.0703603	-0.0148391	-0.0106152	0.00655316	0.0273798	-0.03606	-0.0064075	0.00408429	-0.00195775	-0.041862	-0.0212893	0.0454103	0.0215931	0.0628753	-0.0228423	-0.048346	0.0226558
	0.0341748	0.00384922	0.0403625	0.0429967	0.0119677	0.0504269	0.00141681	-0.0146166	0.0295718	-0.0154647	0.0223107	-0.00901594	0.0477305	0.0319931	0.00362666	0.0291018	0.0268687	-0.0124373	0.00612489	0.0655835	0.0491615	-0.0352531	0.028425	0.0943125	-0.0599097	0.0266699	0.00346001	0.0242246	-0.0237929	0.00276184	-0.0143512	-0.0302621	-0.0085235	0.0437583	-0.0330469	-0.0241637	0.0328832	-0.0376422	0.00859007	-0.0236521	-0.024433	0.00479392	0.043154	0.0160239	0.0387435	-0.0371575	0.0263773	-0.000489399	0.0341228
	0.0774313	-0.00264881	-0.0250005	-0.0149791	0.107962	-0.010164	0.0191989	0.00712499	-0.001082	0.0254083	-0.0354122	-0.00288303	0.00806381	-0.0160415	-0.0215744	0.0213824	-0.021973	-0.00784125	-0.00106289	-0.0484001	0.0185893	0.00929712	0.0657746	-0.0190092	0.00918994	-0.0263909	-0.017474	-0.0210546	0.00239072	0.0394494	-0.0110897	-0.0576501	-0.0250035	-0.00680724	0.0119007	-0.0407741	-0.0126149	0.000722639	-0.0213971	-0.0387745	0.0285717	-0.0206152	-0.0651444	0.0179132	0.00672531	0.0289753	0.007559	-0.00903729	0.00707232
	0.12743	-0.0174281	-0.00133084	0.0109261	0.0166929	-0.00172157	0.0351317	-0.0271045	-0.00809003	-0.0075924	-0.00302109	-0.0339897	0.0133631	0.0303843	0.00426309	0.0751326	0.0286195	-0.0192982	-0.0198824	0.0186894	-0.00414592	-0.0318033	0.0153697	-0.00640596	0.0601248	0.0160626	-0.0237117	0.0633031	0.0242288	-0.0334143	-0.0168226	0.0355885	-0.0368572	0.00329049	0.0419701	-0.0272228	0.0165076	0.0145265	-0.0279613	-0.0532195	-0.0251377	-0.0525654	-0.0231118	0.0475847	0.0371815	0.00845111	0.0757019	-0.0088028	0.00455713
VIP+	0.0564692	0.0341488	0.0651857	0.100921	0.0498833	0.0451282	-0.000363074	0.0303675	0.0161738	-0.00558621	-0.00586112	0.0208146	0.0302938	0.0849207	0.0578019	0.0692823	0.107512	0.0319405	0.00675937	0.0127403	0.0637171	0.0104497	0.0548548	0.0436235	-0.0401936	-0.050826	-0.0169535	-0.009282	-0.012239	-0.0157829	-0.0304569	-0.0314918	0.0235335	-0.0146126	-0.0115153	-0.0346827	0.0176742	0.0480104	-0.0220193	0.0208984	0.00329532	0.102204	-0.053839	0.0455375	-0.0116513	0.00885038	-5.88136e-05	-0.0257694	0.00614017
	0.0604565	0.0479384	0.0422696	0.0330324	0.0822754	0.0600209	-0.00418149	0.0890239	0.0293298	0.072129	0.0416801	0.112444	0.0137636	0.0621171	0.0784223	0.0554274	0.0926399	0.0384137	-0.0339296	-0.00789478	0.0423222	2.25174e-05	0.00976153	-0.0262737	0.0548596	-0.00475477	0.0441835	0.0228064	-0.0293711	-0.0135709	0.0356599	0.010315	0.00957185	0.00741993	0.0620436	-0.0125245	0.00413612	0.000695961	0.0126168	-0.0319007	0.0042784	0.00680848	-0.0121479	0.0285588	-0.00165937	0.00733842	-0.00275234	0.0119427	-0.0413376
	0.0641783	0.0227345	0.0172629	-0.0170905	0.0437965	0.0418651	0.0718868	0.0606109	0.0133954	0.0375324	-0.0348425	0.0464782	0.0498301	0.0887688	0.0798804	0.00857295	0.0343182	0.0332443	0.0270183	0.101543	0.0453496	0.057907	0.0588023	0.01008	0.023176	0.0111649	0.0200305	0.0859017	0.0691515	-0.0653702	0.0742749	-0.0171426	0.0360543	0.00923013	0.0249282	-0.0315147	0.0491905	0.023303	-0.00464427	0.0288758	0.0336641	0.044546	-0.0196065	0.00847978	-0.0490075	0.00199328	0.0321168	0.0402042	0.033856
	0.0156876	-0.0149815	0.0401847	0.0274666	0.0219919	0.102428	0.0354178	0.0848213	-0.0143404	0.0398922	0.00307041	0.0512249	0.0042487	-0.0103941	0.0479828	-0.0310459	0.00681542	-0.00904602	0.0766374	0.0173462	-0.00738129	0.0620024	0.0591461	-0.00469802	-0.0473849	0.0310479	-0.0540055	-0.00594138	0.00816197	0.0146644	0.012354	0.0365906	0.0217945	-0.0147337	-0.0047785	-0.0152911	-0.00451582	0.0309683	-0.0015631	0.0230082	-0.0229318	-0.0270514	0.047001	-0.0107402	-0.0471955	0.0225998	-0.0546546	-0.044744	-0.0113129
	0.0339011	0.064561	0.0566164	0.0540761	0.105875	0.0620779	0.0155576	0.0401323	0.0612626	0.0584037	-0.0179531	0.0309078	0.0660475	0.0975184	0.0568279	0.0385672	0.0439389	0.0262988	-0.00323957	0.0196292	0.0376939	-0.0398011	0.0179696	0.0794057	0.0424773	0.05176	-0.00485655	0.0876438	0.0493177	-0.00915953	-0.0524342	0.0431727	-0.0226165	0.0104686	-0.0270322	0.0216963	-0.00260753	-0.0117478	-0.0144459	0.00178884	0.000418474	-0.0140938	0.00896033	0.0567424	0.0915221	0.00900738	-0.0257917	0.0199318	-0.0426192
	0.0544821	0.0503522	0.0329779	0.0286376	-0.0320499	-0.022585	0.0949632	0.0392775	-0.0224007	0.0548155	0.0125464	0.0462069	-0.00372191	0.0971108	0.101613	0.102911	0.0410787	0.0500958	0.0146521	0.0209998	0.0335659	0.00796705	0.0818001	-0.0129533	0.00260107	-0.000350725	0.0499379	0.00645287	-0.0971258	-0.0130676	0.0787111	-0.022462	0.0128241	-0.00949181	-0.0438788	0.00063623	0.0311271	0.0492215	0.0171569	0.0126313	-0.0211363	-0.00344738	-0.0103255	0.0847257	0.0587158	0.0354515	-0.0377555	0.0388317	0.00566341
	0.0461682	-0.02849	0.0179205	0.0647659	0.00969167	0.125504	0.0618061	0.0891248	0.0715671	0.05262	0.0514303	0.0206043	0.0647037	0.0420132	0.103652	0.0790831	-0.061328	0.0399395	-0.0224245	-0.00848571	0.0593031	0.0528088	0.0351943	0.0376668	-0.0257155	-0.0579268	0.00996307	0.0510842	0.00673938	0.018328	-0.000825169	-0.00307371	0.0112449	0.00600788	0.0056746	-0.00705463	-0.0277363	-0.023935	-0.0661621	-0.0365548	0.022069	0.0396057	-0.00636569	0.03506	0.0385392	0.0091011	-0.0679043	0.0275961	0.0809829
	0.113671	0.0153445	0.0391176	0.0938988	-0.000686389	0.0763245	0.0398163	0.0536773	0.126724	0.0220402	0.0361708	0.0571292	0.0196676	0.111353	0.051273	0.128517	0.0900245	0.076091	-0.0205773	0.0852536	-0.00353806	0.0603485	-0.00199944	0.0231603	-0.00612932	-0.0033389	-0.00496516	0.0798096	0.115942	0.0183833	0.126992	-0.0360154	0.0741708	-0.0120117	0.0149402	-0.0176217	-0.0263169	0.0785387	-0.00807859	0.129219	0.00934511	0.0423414	-0.035693	0.00850817	-0.0364722	0.00483404	0.0557969	-0.016365	0.0389835
	0.105934	0.0408365	0.0131677	0.0805051	0.0443548	0.0712885	0.0241112	0.0446308	0.0243006	0.00658592	0.0626251	0.122088	0.0496122	0.154349	0.0321495	0.0165241	-0.00283901	0.0332164	0.00756345	0.113719	0.0147195	-0.0182962	0.0485026	0.0667823	0.0187692	0.0392262	-0.0105414	0.0671757	-0.0448124	0.00336651	0.0313666	-0.0866046	0.0338555	-0.0147212	-0.0450093	-0.0574596	0.00379882	-0.0238437	-0.0349591	-0.0116948	0.0350686	0.0278802	-0.0183072	0.025007	-0.0125465	0.0120896	-0.0476923	-0.0344524	0.0201112
	0.0104045	-0.0372462	0.0397982	0.0351879	-0.0176724	0.000799436	-0.0236836	0.0588861	-0.0420312	0.0179607	0.0164723	0.0279771	0.0345816	0.0381553	0.100449	0.0151133	0.0363802	0.0476313	0.0191879	-0.053062	0.0506027	0.0225195	-0.0171429	0.0286673	0.00449904	-0.0319769	0.00923964	0.0260053	-0.0218316	0.00905106	0.0268962	-0.0420972	0.0033446	0.0177701	-0.0251968	0.00748155	0.0578677	0.0533401	-0.0588715	-0.00899755	-0.0458454	0.00218579	-0.0291849	-0.00947318	0.0122979	-0.0102087	0.00745171	-0.00284842	-0.040266
	0.0117078	0.0440096	0.0268663	0.0489996	0.0550289	0.0282818	0.00898715	0.0849804	0.0565318	0.0787646	0.0518667	0.0481253	0.0616024	0.0136111	0.0743594	0.0553099	0.0541628	0.0322708	-0.0479433	0.00832615	-0.00473293	0.0140171	0.0586174	0.00810835	-0.0153554	0.0130212	0.00510997	0.00778677	0.0631781	-0.0448689	0.0469751	-0.0128743	0.00557433	-0.0234852	-0.0475589	0.0161022	-0.0179718	-0.0137704	0.00873625	0.00560074	0.0316037	0.00779041	-0.0336103	0.0460514	0.0116401	0.0505079	0.00507542	0.0550377	0.0200609
	0.0833502	0.0475921	0.10242	0.0418516	0.0935551	0.0902225	0.056852	0.0632754	0.129168	-0.0271973	0.0170494	0.0734635	0.0525262	0.0493703	0.0342006	0.112025	0.0371074	0.0336654	0.0195962	0.0418313	-0.00268136	-0.0284747	0.0444809	0.0282693	-0.0359518	0.0864692	-0.0529907	0.0213592	-0.00170606	0.0138446	0.0363767	0.00156946	0.0172948	-0.00680024	0.0139568	0.0298301	-0.0122172	0.0365113	0.0135238	0.0596119	0.0749717	0.0214084	-0.0400857	0.00800394	0.0244142	-0.0105602	-0.0629345	-0.00776907	0.0379106
	-0.0257908	0.0226279	0.0216538	-0.0247846	0.0140656	-0.0270589	0.0427731	-0.0369534	-0.0255077	0.0202036	-0.0363911	-0.00257957	-0.00860982	-0.0167596	0.0475652	-0.0323883	0.016878	-0.0528185	0.00617961	0.0559305	0.0481068	-0.010504	0.0205293	-0.00362993	0.0482053	0.0487522	0.0499926	0.0431435	0.0568491	-0.00324217	0.0492157	0.051586	-0.00119544	0.046078	0.00511886	0.0426811	0.0251911	-0.0160786	0.0251254	0.0111996	0.0099244	-0.0699862	0.0266862	-0.0358308	0.0589392	-0.0381784	-0.0196562	0.0273303	-0.0153387
	0.0731036	0.0229322	0.0176676	-0.000415046	0.0224496	0.0383676	-0.0194024	-0.000591209	0.0425238	0.0444301	-0.00622907	0.0736634	0.0518345	-0.0676988	-0.0216265	0.0152159	0.0401151	-0.0195272	0.0301007	-0.00579202	0.0337562	0.0308808	-0.0507246	0.00676065	0.0502834	0.0422759	0.0648018	0.141964	0.113296	0.0665605	0.0442411	0.0645519	0.0799564	0.127329	0.0819624	0.0524277	0.087952	0.0565662	0.0170224	0.0276795	0.00872553	0.0271548	-0.0447463	-0.00452912	-0.00418186	-0.0577987	-0.0109723	0.0625859	0.00489434
	0.00534962	0.0014569	0.0156974	-0.0212533	-0.000378664	-0.00286868	0.0140484	-0.0192534	-0.000155086	0.0190534	0.0208236	-0.0247746	-0.00521403	-0.0240586	0.0150909	-0.0699428	0.00886269	0.0252172	-0.00202409	0.0181661	0.0497143	0.0125466	0.0106195	-0.0369691	0.0698637	0.0175376	-0.00520624	0.0402291	-0.0376804	-0.00841419	-0.0310273	0.0755445	0.0181923	0.00213761	-0.00846014	0.00740976	0.0238482	-0.0195798	-0.00205598	-0.00156156	-0.0465901	-0.0192028	0.0213367	-0.0227177	-0.0101315	0.0236578	-0.0152422	0.040067	-0.0460172
	-0.0189416	0.00416833	0.018744	0.0110391	-0.0201039	-0.0190126	0.0462848	-0.0309151	0.00024349	0.0352631	-0.0140362	0.00245004	0.0184724	-0.00696192	0.0306256	-0.0308287	0.0172123	0.0875527	0.00423986	0.0614671	-0.0166624	0.0433242	-0.0173233	-0.010334	0.0187969	-0.0241593	0.0458702	-0.014434	-0.0141236	0.0451377	0.0268352	0.0321757	0.121753	0.0475849	-0.0287559	0.0257125	0.038856	0.0210921	0.0177453	-0.0160975	0.0100906	-0.0132527	0.0183636	0.0213845	0.0116534	0.0402995	0.0547055	0.0160148	-0.0170098
	-0.0100628	-0.0198262	0.0249149	0.00380329	-0.0293116	-0.025201	-0.000327291	0.00769179	0.00452286	-0.0238516	0.00950187	0.0192269	-0.00174036	-0.000770184	-0.0315554	0.0141521	-0.00606855	0.0287018	-0.00976876	0.0274869	0.0237515	0.0275459	-0.00225178	-0.0415436	0.0479631	-0.0148211	0.0797982	0.0387587	0.0170209	0.0870211	0.0308022	0.0537335	0.0828294	0.0833267	-0.00246916	-0.000507042	0.068546	0.0597439	1.98019e-05	0.00701631	-0.0427589	-0.0103886	0.00957307	-0.00684146	-0.00400969	-0.0461942	0.0587783	-0.0233359	0.0156597
	-0.0149452	0.0479694	0.0116729	0.0594198	0.0217898	0.0455595	-0.0325008	0.0136998	0.0312142	0.0121421	-0.0156066	0.00476112	0.0311055	0.0813674	-0.0163474	0.0380559	-0.0255441	0.0826417	0.0151068	0.00230543	-0.0430677	-0.0416422	-0.0384852	-0.00924989	-0.0211851	0.0242548	0.0288301	0.0170423	0.0144627	0.0246812	-0.030214	0.0402612	0.000797805	0.00330351	-0.0284713	0.031124	0.0393472	-0.00535083	0.0133156	-0.0195003	0.0205536	0.00099195	0.0245476	0.0503555	0.0218892	-0.0162028	-0.0244657	-0.0173271	-0.0350106
	-0.0295009	0.0414902	0.0342621	0.0565459	-0.0758655	-0.0239274	0.0721843	-0.0334492	-0.00779247	-0.00266919	0.00445314	-0.0140004	0.000737588	0.0364773	0.00635495	0.0203652	-0.0159435	-0.0124288	-0.0231183	0.0178578	0.064375	0.0463262	-0.00833886	-0.00217563	0.0121306	-0.00304875	0.0550082	-0.0082951	0.039116	0.0524311	0.0480727	0.117377	0.00584537	0.0792375	0.0808704	0.00332927	0.0676324	0.0436531	0.0916516	0.0365398	-0.0361347	-0.000249625	-0.00999754	0.00630537	0.0300268	-0.0204498	-0.00619135	0.025318	-0.0126096
	0.0134294	-0.00747201	0.0772652	0.0757567	-0.0190564	0.0609879	-0.021898	-0.0179543	-0.0143979	0.0185314	-0.0274521	0.0626246	0.015088	-0.0343185	-0.0305761	0.0561273	0.00338314	-0.0454442	0.0466366	-0.0215808	0.026007	0.0200114	-0.00322658	0.00909759	0.0705351	0.0451949	0.081639	0.101709	0.0109703	0.0219626	-0.0361082	0.105006	0.0832524	0.0625383	0.0482321	0.0694246	0.0448449	0.0216358	0.105381	0.00579347	-0.0040521	-0.0265173	0.0647358	-0.0253319	0.00945218	0.0226484	0.00579903	-0.0571654	-0.00832063
	-0.00519653	-0.0233277	0.0215579	-0.023142	0.0128608	0.00081717	-0.018438	-0.00459814	-0.0328301	0.024118	0.0178201	0.00397643	0.0259499	0.0270709	0.0171293	-0.0282248	0.00214632	-0.0625595	-0.0266688	0.056404	0.0220697	-0.00422964	0.0509633	0.00421753	0.0336593	-0.00298655	0.0691777	0.0368948	0.0694984	0.0857565	-0.0111522	-0.0012601	0.0756204	0.0324185	0.0133328	0.0238413	0.0570986	0.0938199	0.0607253	0.0165976	-0.023144	-0.00567754	0.00249444	0.00808527	0.00385903	-0.0760237	-0.0443691	-0.0422755	0.00718996
	-0.0242948	0.0125076	-0.037227	-0.0268939	-0.0054962	-0.00578493	0.00858583	-0.038285	0.0540016	-0.071942	0.00649804	-0.0135923	-0.0137706	-0.0124489	-0.00754049	-0.00839573	0.0385974	-0.0295314	-0.0161987	-0.0119042	0.0457567	-0.0300329	-0.0261922	0.0319272	0.0402291	0.0373082	0.0552943	0.0839224	0.055684	0.0862024	0.0383693	0.0938471	0.0231761	0.0116159	-0.00157736	0.0344434	0.0288495	0.0318222	-0.00615401	-0.0204283	-0.0210653	0.00518333	0.00543425	0.000609269	0.0110865	-0.0225223	-0.0364464	0.063246	-0.00880059
	0.00338571	0.0474044	0.0304022	0.0155422	-0.0206096	-0.0199976	-0.0578887	-0.00949149	-0.0248299	0.0465262	-0.00329015	0.0270548	0.0271635	0.00726117	0.0331329	-0.00748912	-0.039024	-0.0132787	0.00238374	0.0256392	-0.0161917	0.0127747	0.0234403	0.0364512	-0.0197329	0.0113001	0.0277824	-0.0254262	0.0233034	-0.016749	0.0143801	0.00626694	-0.0242913	-0.00737112	-0.053597	0.067931	0.020421	-0.018022	0.0351471	-0.02047	0.00894071	0.0263643	0.0696507	-0.026345	0.0312109	0.0261137	0.0258295	-0.00299085	0.00191715
	-0.0220265	-0.0102641	-0.0580256	-0.025188	0.000904459	-0.0613998	0.0338313	0.00962506	0.00619685	-0.078616	0.0337329	-0.0271836	0.0780565	0.00815339	-0.00758214	-0.0338698	0.00480014	0.0332258	-0.0395145	0.033551	0.0135217	-0.0075096	-0.0114855	0.00951102	0.0258961	-0.0111077	0.00442566	0.0488741	0.0219381	-0.00594838	0.0614611	-0.0104766	-0.0657507	0.00332512	0.00433526	-0.0181633	-0.0464774	-0.027696	0.00688882	0.0620992	0.0955529	-0.0284374	-0.0492596	-0.0250423	0.0410404	0.00802588	-0.00595263	0.0371392	-0.00268781
	0.00671144	0.0146033	0.0105687	0.022588	0.0219745	0.0505045	-0.00927481	-0.00238537	-0.0432456	0.00843411	0.00499883	-0.00448217	-0.029493	-0.00784688	-0.0272826	0.0118998	-0.0272939	-0.0421454	-0.0487344	-0.0476919	-0.0279953	0.0375008	0.0412666	0.0146857	-0.0238574	0.0194546	0.0577989	-0.0582441	-0.0440473	-0.00911441	-0.039054	-0.0377459	0.0273516	-0.0208813	-0.0288051	-0.0375499	-0.0315689	0.00656225	-0.0271617	0.0503432	0.0388245	0.0180846	0.032702	0.108543	0.0363265	0.00656394	0.00968741	-0.0157972	-0.000480597
	-0.00326402	0.0370243	-0.0238196	-0.00394172	0.0168762	0.0199198	-0.0367051	-0.00743094	-0.0219536	0.0160687	-0.0201321	0.0877397	-0.00120019	0.05643	0.0512169	-0.0480548	0.0334307	-0.010923	-0.0156067	0.0381052	-0.0188527	-0.0273825	-0.000407479	-0.0507336	0.0124659	-0.0101199	0.00797037	0.0556952	0.0141839	-0.0463993	0.0239955	-0.0567447	0.0497563	-0.0451198	-0.0405942	0.0538643	0.0184504	-0.0232892	0.0504962	0.0440702	0.0108853	0.00713099	-0.00515772	0.042613	-0.00248413	0.0317332	-0.0233635	-0.0720731	-0.0270158
	0.0445077	0.000949673	0.0366217	0.0150858	-0.0321309	-0.0510248	-0.0116974	0.0440481	-0.00456689	-0.0126919	0.0114167	-0.00929949	0.0158172	-0.00910085	0.0760112	0.0690177	-0.000347479	0.0265213	0.0359493	0.00635164	-0.0347697	-0.0472653	0.00728131	0.0186366	0.0262681	0.0364723	0.0114119	0.0609726	0.0445045	0.0268745	0.0703007	-0.0202946	0.0218646	0.0178317	0.0124939	0.0045405	0.00383183	0.00555203	-0.00461886	0.0111665	-0.0302358	-0.0417353	-0.0186386	0.0398669	-0.00815355	0.00918523	0.00106791	0.0162283	0.0210242
	0.0122887	-0.0032162	-0.00753529	0.0304342	0.0125509	-0.00130523	0.0270497	0.0260386	0.0418601	-0.00798682	-0.000774228	0.00527779	0.0569571	-0.0211653	-0.00585562	0.0595996	-0.0350445	0.00100636	0.00963254	0.0383522	0.0338415	-0.0133934	-0.0248798	-0.00824723	0.0691805	0.00853001	-0.0167332	0.00852469	0.0166251	-0.0293151	0.0634407	-0.0210392	-0.000630058	-0.0392372	-0.0331842	0.0193675	-0.0395828	0.0552404	0.00914452	0.0134838	0.0202667	0.0663792	-0.0479259	-0.0470569	-0.0209388	-0.0138356	0.028384	0.0506941	0.0705413
	-0.0133121	-0.0149599	0.0177831	0.00575573	-0.0298556	-0.0287398	0.0166162	0.0209975	0.0254037	0.0544309	0.00341353	-0.014804	-0.0450651	-0.0165256	-1.55116e-05	0.0212507	0.0177831	0.0239585	-0.00880044	0.0672617	0.0189805	-0.0197625	0.039943	0.040105	0.00131462	-0.0226436	0.0242198	0.0287042	0.0206826	-0.00571378	0.00519083	0.00321346	0.0232933	-0.0183847	-0.0534354	0.0474532	0.0470818	0.00528019	0.00603729	-0.0277258	0.0263053	-0.0243187	0.0752808	0.07456	0.050622	0.0174428	-0.019729	-0.00360238	-0.0594226
	-0.0319765	-0.0266544	-0.00500377	-0.0453402	-0.0493383	-0.0583522	-0.0256341	-0.083001	0.0701885	0.0119691	-0.036288	-0.0548764	-0.0289161	-0.0515568	0.0175033	-0.0173413	0.0107154	-0.0310536	-0.0203145	-0.0048576	-0.0176857	0.0132729	-0.0418441	-0.0425846	0.00326945	0.0369707	0.0380325	-0.00787694	0.0330333	-0.0240524	-0.0397533	-0.0144699	-0.00173583	0.026299	-0.0244869	-0.0378533	-0.0163989	-0.00216704	0.0399546	0.0228883	0.0709131	0.0310657	0.0253664	0.027263	-0.0180241	-0.0507688	0.0370337	0.0382916	0.000564671
	0.00216835	-0.0482226	-0.00883468	-0.0349147	0.038945	-0.013043	0.0130223	-0.0278126	-0.0446245	0.0372635	0.0281364	0.0765973	-0.049568	0.0239742	0.00991095	0.0189422	0.0120333	0.0280492	0.0221328	0.016926	0.0360425	-0.0303069	-0.0334662	-0.0190716	0.0702267	0.00399869	0.0092504	0.0413488	0.0435085	0.0296031	-0.0503871	0.0661525	-0.0355627	0.0192841	-0.0174215	0.0342443	0.0112337	0.0293976	0.0734793	0.0206242	0.0161504	-0.0103975	-0.0386132	0.026928	0.0214443	0.0331696	0.0101599	-0.0454212	0.0208507
	0.0456111	0.0046665	-0.0222607	-0.0131021	0.0264862	-0.016249	0.0133023	0.0569728	0.000188437	-9.36615e-07	0.0411578	-0.0321999	-0.0147634	0.00545577	-0.00980995	0.0566533	-0.0376024	0.0211938	-0.0438511	-0.0175741	0.0267468	0.0247495	0.0251954	0.0018313	-0.0164231	-0.0234448	0.0329646	-0.0172519	0.00400742	-0.00924528	0.0271691	-0.0395297	0.037679	0.0139763	0.061232	0.02395	0.0583468	0.0401101	0.0133328	0.0216378	-0.0220442	0.0122538	0.0082447	0.0133247	-0.00501577	-0.0322596	0.0190363	0.0171764	0.0645818
	-0.00301723	0.0146869	-0.00861828	0.0533187	-0.0197494	-0.0216071	0.0158782	-0.0213997	0.0166928	-0.0349709	0.00795596	-0.00302627	-0.00651189	-0.0119967	-0.0280815	0.0321775	-0.0121316	0.00248579	0.00379334	-0.0188382	-0.040771	0.0299334	-0.0398339	-0.00844346	0.0112474	-0.00718482	0.0465619	0.0396758	0.0161234	0.0138153	-0.0423625	0.0309191	-0.0472378	0.0097516	0.012995	0.00880465	0.0360467	-0.00234579	0.0135346	-0.0164479	-0.0619648	0.0272028	0.00902198	-0.00930869	0.0461806	2.2718e-05	0.0163471	-0.0242191	0.0931138
	-0.0345472	0.00775916	-0.00646013	0.0196978	-0.000119097	-0.00458713	-0.0163649	0.0146436	-0.0419977	0.0121064	-0.00268817	-0.0115882	-0.0120455	0.0168452	-0.0594424	0.0285186	-0.050633	-0.018625	-0.0528431	-0.036676	0.00207755	0.0347519	-0.0180538	0.032602	-0.0660295	0.00526684	-0.0227998	0.00512408	0.0470155	-0.00669893	0.0347469	-0.0156738	-0.00605964	0.04159	-0.0120563	0.0259412	-0.00181779	0.0262045	-0.0106438	0.0247552	-0.0136822	0.0135904	-0.0246033	-0.0508391	-0.0227558	0.0280702	0.0166407	0.023873	0.0299657
	-0.00623801	-0.0163271	-0.0253866	-0.000333857	-0.0718947	0.0129019	0.060157	-0.00880015	0.000379956	0.0150469	-0.0188667	-8.87741e-05	-0.0207391	-0.00700336	-0.0311943	0.0326894	0.0222298	-0.0117368	-0.065149	-0.044407	0.0364969	-0.0102249	0.0266951	0.00746148	-0.04528	-0.00576639	0.0357703	0.0183598	0.00331286	-0.0169583	0.0128676	-0.0566849	0.052733	-0.0175994	-0.00524941	-0.0406759	0.0784026	0.0255373	0.000508316	-0.0106757	0.0144667	-0.00495119	-0.0274104	0.0242872	0.0304871	-0.00465848	-0.0240659	-0.00823906	0.0877407
	0.0198899	-0.057142	-0.0321991	0.0171375	0.014018	-0.0270838	0.0120264	0.0057455	-0.0384832	0.0542851	0.0770977	-0.00865	0.0557076	0.0158821	0.0276234	-0.0204065	0.0247259	0.0421937	-0.00971809	0.0463044	-0.0138943	0.0366065	0.0415981	-0.0227754	0.0219589	-0.00470048	0.0361024	0.0258307	0.0311593	0.0295859	-0.0397638	-0.0488175	-0.0386714	0.0275696	-0.0323288	-0.0138767	-0.020978	-0.0053308	-0.014546	-0.00165745	0.0163565	0.00654854	0.0133979	-0.0393101	0.0509386	-0.029066	0.0127566	0.00366345	0.0187193
	0.00740169	-0.005996	0.0203362	0.00562533	0.0230063	-0.0320059	0.0160304	-0.0175485	0.0411091	-0.00851596	0.0258327	-0.00216915	-0.0206133	0.031431	-0.0603261	0.110157	-0.00925327	-0.0120049	-0.0229564	0.0343915	0.0155201	-0.00344472	0.0465105	0.0147729	0.0163831	-0.010681	-0.0661894	-0.00586016	0.0585471	0.0305251	0.0294302	-0.0185685	0.00563683	-0.0104123	0.0179892	0.0297404	-0.0338721	-0.000282059	0.0158098	0.0770223	-0.0329439	-0.0156393	-0.0700034	0.0250294	0.0383612	-0.00654887	0.0259054	0.0472221	0.0802508
	-0.0148964	-0.0111259	0.00238002	-0.0573951	0.0345058	-0.0185689	-0.0106311	0.00645272	-0.00694162	-0.0169573	-0.00749284	0.0096495	-0.00939765	0.0191809	0.0329174	0.030906	0.019417	0.0117409	-0.0215236	0.0173862	0.00410663	-0.00144577	-0.0350316	0.00170055	0.0158294	0.0173697	0.0387054	0.0497981	0.0281742	0.0264371	0.0406056	-0.0596431	0.0188534	-0.0101532	-0.032693	-0.0158152	-0.0240658	-0.00665029	-0.0400662	-0.0610202	0.0249161	-0.00203143	-0.0434658	0.0239095	0.0261501	-0.00987184	-0.0242908	-0.0270521	-0.0307228
	-0.0331192	0.042333	0.0653633	-0.00256475	-0.040177	0.0241554	0.0468052	0.0053606	-0.0204579	-0.0268789	0.0345183	0.101169	0.0252356	0.0336377	0.0475996	-0.00971911	0.0481735	-0.00504115	-0.0168477	0.0215078	0.0370791	0.0289623	0.0105655	-0.0371957	0.0236072	0.0345368	0.0933081	-0.020161	-0.0743418	-0.00519432	0.0489892	0.0319256	-0.010062	0.0149325	-0.0600571	-0.0203211	-0.000447645	0.0159311	0.012273	0.0136473	-0.0201991	0.0182672	-0.0156496	0.0263606	0.00445404	-0.0466513	-0.0487239	0.00739952	-0.0541542
	-0.019597	-0.0162689	0.0081156	-0.0321709	-0.0201142	-0.0158328	-0.00901867	-0.0261205	0.00175804	-0.0209553	-0.0383879	0.00681077	-0.0597616	-0.0439488	-0.0170273	0.0249635	0.00432889	-0.0868346	0.0163742	-0.0432443	0.0361871	-0.0190917	-0.0220591	0.0167824	-0.0249168	-0.000449783	0.00741187	-0.0252561	0.0395734	0.0282867	-0.0277725	0.039142	-0.0331339	0.039094	0.00991472	-0.0171584	0.0727604	0.0360892	0.0537027	0.0161435	-0.0361491	0.0121175	0.000289313	0.011776	-0.0109923	-0.0568943	0.0288101	0.0367053	0.0353288
	-0.00965878	-0.0179126	0.0259472	-0.00593735	-0.00905124	0.00115215	0.0332623	-0.0099405	0.00955262	0.0154237	-0.0099172	0.0220771	0.0313302	-0.00871355	-0.0218861	0.0432995	0.0497903	0.0451016	0.0131416	-0.00772915	-0.00838611	0.00930134	-0.00938963	-0.0179591	-0.0159234	0.00932392	0.00638532	-0.0128821	-0.0467033	0.0190099	0.0471095	-0.0281583	0.0150002	0.0277865	0.00980285	-0.0033701	-0.0487359	0.0559634	0.0230303	0.0115057	0.0449472	-0.0493157	0.00654613	0.0240563	0.033694	0.0459108	0.0531271	0.0237428	-0.0107085
	-0.0242404	-0.0276109	0.0204002	0.0150295	-0.0489516	0.028222	0.0228211	-0.0024135	-0.00675918	-0.0128877	0.00727096	-0.00469308	-0.071201	0.0700473	0.000460005	0.0208149	-0.00746509	0.0271198	0.0337996	0.0499021	-0.0253429	0.0293972	-0.00492963	0.0087033	-3.80726e-05	0.00538285	-0.0261709	-0.0175304	-0.047475	-0.00851894	0.0415568	-0.019934	-0.0343364	0.00318621	-0.0307344	-0.00441851	-0.00636125	-0.00609872	0.0400894	-0.0188874	0.00911217	0.0385419	0.0101219	0.0170866	-0.0017687	-0.007066	0.00832249	0.0231809	0.0269989
	-0.0162188	0.00727323	0.0341325	-0.0287119	-0.0605738	-0.082423	0.00341378	-0.0495804	0.0422355	-0.0162767	-0.00769343	-0.0247527	-0.00159606	-0.0120313	-0.0363967	0.0158169	0.0174232	0.00534545	-0.0584632	-0.0614112	0.0418058	-0.0124513	-0.0127397	-0.0139098	-0.0247499	-0.0248327	-0.014592	-0.039766	0.0303375	-0.0577851	0.00979329	0.0339912	-0.0402021	0.00846401	-0.0068607	-0.00159006	-0.0232042	0.00779728	0.0237569	-0.00589124	-0.0254536	-0.0176087	0.0389158	0.0519456	0.0459035	-0.0205874	0.0237313	0.0465864	0.0212385
	-0.0145852	0.0224234	0.00277513	-0.0296469	-0.0281475	-0.0417646	0.0242912	-0.0294513	0.00497841	-0.0565552	-0.0226077	-0.0144411	0.0127963	0.00480564	-0.00109831	0.0286543	-0.0349617	0.0293855	-0.0207689	0.0268994	-0.0189372	-0.0368391	-0.0366533	-0.0687774	0.00038289	0.0106193	-0.019869	0.0171944	0.0169783	-0.00860145	0.0224748	0.00718957	0.0152009	0.0228975	-0.0121511	-0.0536266	-0.010387	0.032341	-0.00801507	-0.0257557	-0.00993837	-0.0184735	-0.0297667	-0.0361864	-0.00268163	-0.0265829	-0.0153861	-0.028226	-0.00199457
	0.021296	0.0396597	0.000151283	0.0542163	0.0129347	0.0040674	0.0342816	-0.00667139	-0.0030087	-0.020171	-0.0231516	0.0451967	-0.0626216	-0.00851037	0.012258	-0.0331401	-0.0186954	-0.061836	0.00787688	0.0449872	-0.00774017	0.0249575	0.0758739	0.0127539	-0.0205648	0.00265478	0.0215026	0.0220447	0.0272301	-0.0232909	0.0134357	0.0288686	0.0246454	-0.0304465	-0.00577795	-0.0329786	-0.0240338	-0.00178809	-0.0169576	-0.0316729	0.000919263	0.026787	-0.0032769	0.0296256	0.0461901	-0.00499264	0.0173748	0.0135371	-0.0217192
	0.0118915	0.00771149	-0.0297494	-0.00520002	0.0489179	-0.0167414	-0.0174294	0.0456529	0.0290256	-0.0340661	0.0595501	-0.00277458	0.00412824	0.005942	-0.00228687	-0.00435311	0.00593813	0.0134694	-0.0179871	-0.0491624	0.0136921	-0.0414112	0.00168455	-0.02738	-0.016849	-0.0134733	-0.0330956	-0.00247805	0.011056	-0.0222788	-0.0174974	0.0392382	-0.0048903	-0.0372733	-0.0282123	0.0421391	-0.0308375	0.0450592	0.00207156	0.0143389	0.0078305	0.0155001	-0.0175459	-0.0300002	0.0101232	0.0060021	-0.0504273	0.0163001	0.0110752
[truncated: 64 more columns]

## Sheet: Figure E8a ZT8 light on
	VIP-
VIP-	1	0.0376039	0.0284607	0.0713105	0.0970732	0.0376208	0.0162277	0.0320674	0.0493272	0.0525844	0.0715661	0.0466908	0.068542	0.0150657	0.0459927	0.0301276	0.0473201	-0.00976588	-0.0385107	0.0796678	0.0504525	0.0565203	0.0530635	0.0291232	0.00747732	-0.0115342	-0.011098	-0.0263018	0.0571596	0.0403157	0.0186182	-0.0316498	0.0385838	-0.0456303	-0.023494	0.023464	-0.0306265	0.00692082	0.0129071	0.033524	0.0188445	-0.0339006	0.0387779	0.00701872	-0.0140244	-0.0238549	0.0178792	-0.00179766	-0.00750864
	0.0376039	1	0.0353546	0.069644	-2.61752e-05	0.0461814	0.0544509	0.0116549	0.0721184	0.0512169	-0.0401072	0.0484297	0.0380063	-0.0363333	0.0413734	0.0112026	-0.0475706	0.00861082	0.0347254	0.00903922	0.0420013	0.0722899	0.0413121	0.0632369	0.0342349	-0.0113796	0.0237053	0.016118	0.00911396	0.0355695	0.0142558	0.0188804	0.014169	0.00522885	0.00317432	-0.0062151	0.0863545	-0.0025609	0.0356387	0.054045	0.0112588	0.019357	0.0246469	0.00950129	-0.00559027	-0.0328862	-0.0320433	0.0224261	0.0257945
	0.0284607	0.0353546	1	0.106847	0.0522421	0.0515853	0.0773241	0.0527697	0.0157126	0.0268663	0.033098	0.0166905	0.11375	0.0326352	0.0261804	6.65102e-05	0.0376292	0.0559353	0.0610499	-0.00455765	0.0469496	0.0335727	0.0288181	0.0291952	-0.0560839	0.0147617	-0.0210686	0.0180258	0.0501031	0.0154783	0.0203834	0.00642374	0.00445544	0.0282029	-0.0310212	0.00979604	-0.0314754	0.0131374	0.0334648	-0.0550156	0.0232414	0.0468003	-0.0534688	0.0385623	-0.0244202	-0.056804	-0.0355883	0.00509964	-0.0231598
	0.0713105	0.069644	0.106847	1	0.0235559	0.112476	0.0636036	0.0133125	-0.00178862	0.0803892	0.0825094	0.0936731	0.0107341	-0.0107957	0.0504282	0.0920842	0.0716366	0.1079	0.0134304	0.0178365	0.0693282	0.109173	0.0621343	0.0477892	0.00836191	0.14404	0.0373919	0.0570786	0.0129853	0.00361879	0.033832	-0.00900166	-0.0217766	0.0193085	0.00642638	0.0714385	0.0147208	0.0080251	0.0109176	-0.0588101	0.0809743	-0.0423605	-0.00251404	0.0270672	0.0438332	-0.00691763	-0.000926412	-0.00885742	-0.0181585
	0.0970732	-2.61752e-05	0.0522421	0.0235559	1	0.0757987	0.0359226	0.0874763	0.0217708	0.0429162	-0.0287472	0.00703086	0.0600959	0.0930026	0.0149843	0.0475577	0.0167865	0.00457524	-0.0103215	-0.0406298	0.0144378	0.0504998	0.022127	0.0572191	-0.0163744	-0.0499946	0.0164621	0.00962999	-0.0175073	0.00767301	0.00621274	-0.028126	-0.0205316	0.0183361	-0.0377133	0.0296808	0.0140357	0.0421886	0.0155316	-0.0174508	0.0503726	-0.0391138	0.00896639	-0.0187228	-0.0179631	0.000886143	-0.04214	-0.0227403	0.0545599
	0.0376208	0.0461814	0.0515853	0.112476	0.0757987	1	0.0882783	0.0591087	-0.0329392	0.087688	0.0284256	0.0593929	0.0859489	0.0142384	0.0337599	0.0577863	0.0376846	0.0513592	0.00455416	0.0785933	0.157332	0.0482792	0.0785848	0.00106927	0.0387321	0.0109846	0.0288891	-0.0314579	0.00824896	-0.0209222	-0.0386318	-0.0848727	-0.0475624	-0.0027792	-0.0648613	-0.0185576	0.00819386	0.0188545	-0.03664	0.0341841	0.0125258	0.0236186	0.0461017	-0.0291422	0.0369681	-0.0013809	-0.00934024	0.0132582	0.0195072
	0.0162277	0.0544509	0.0773241	0.0636036	0.0359226	0.0882783	1	0.0413022	-0.00156691	0.03736	0.0019516	0.0973629	0.0510404	-0.00313517	0.0443422	0.0484169	0.0178345	0.0217952	0.0360186	0.0401488	0.0495369	-0.00382013	0.077662	0.0177133	0.011766	0.0202196	-0.0213413	0.0361252	0.0185081	0.0145305	0.00795307	-0.0645326	0.0326385	-0.0103134	-0.000258317	-0.0185706	0.00279435	-0.0494064	-0.00681263	0.0211267	0.0353882	0.023004	-0.00568787	0.00795293	0.0189495	-0.0439048	0.00742436	0.000168474	0.0547442
	0.0320674	0.0116549	0.0527697	0.0133125	0.0874763	0.0591087	0.0413022	1	0.0650583	0.0679984	0.0286805	0.012417	0.0658339	0.0410887	-0.0145576	0.0545497	0.0232938	0.0448973	0.0807289	0.0161585	-0.0369439	0.0654093	0.0371788	0.0648435	-0.0226765	0.024801	-0.0202893	-0.0184884	0.0388017	-0.0395328	0.0284502	0.0198038	-0.0235718	-0.0488625	0.00161385	0.0618987	-0.0152261	0.00739128	-0.0372854	0.0295053	0.00952137	-0.024136	0.00984999	0.0273204	-0.0213923	0.0503593	-0.0253434	0.0157798	-0.0385258
	0.0493272	0.0721184	0.0157126	-0.00178862	0.0217708	-0.0329392	-0.00156691	0.0650583	1	0.0579561	0.0390128	0.038335	0.0733909	-0.0102678	0.0566302	0.00923999	0.00722529	0.0119297	0.123795	0.0301708	0.0602835	0.0231797	-0.0255485	0.0368964	0.0515408	-0.0448048	0.0314828	0.0490264	-0.000573796	0.0192973	0.0019351	0.0257441	0.0321492	-0.0207613	0.0031926	0.01183	0.0163945	-0.0185251	0.0487947	-0.0146894	0.058989	0.00697707	-0.00522462	0.00522123	-0.0140135	-0.00512344	-0.0293758	-0.00430345	0.00499717
	0.0525844	0.0512169	0.0268663	0.0803892	0.0429162	0.087688	0.03736	0.0679984	0.0579561	1	0.000396486	0.0805489	0.0180212	0.0162068	0.0427938	0.0637122	0.0357776	0.0603317	0.0206728	0.0536128	0.063941	-0.00862196	0.0465239	0.0429452	-0.00383103	0.0609103	-0.0103962	0.031341	0.0217546	-0.00214861	0.0619267	0.048982	-0.041878	-0.0273914	-0.0307617	-0.00766112	0.000207064	0.0129701	-0.0157043	-0.00141518	0.045536	-0.00513716	0.0590823	-0.0371451	-0.0180856	0.0207998	0.00807128	0.0491156	-0.00264889
	0.0715661	-0.0401072	0.033098	0.0825094	-0.0287472	0.0284256	0.0019516	0.0286805	0.0390128	0.000396486	1	0.0363747	0.0734983	0.0388918	0.0221833	0.023936	0.0675548	0.0992005	0.0228195	0.0565023	0.0745392	0.0155395	-0.0250967	0.0502262	0.0355986	0.0468652	-0.0118524	0.0286664	0.0191082	0.0231705	-0.033192	-0.00993848	0.000774212	-0.0148444	-0.0225836	-0.0132124	-0.00122002	0.0264931	0.0130068	-0.00625444	0.031011	0.0285891	-0.00858247	0.0459164	0.0337661	0.0663077	0.0162052	-0.0325219	-0.022509
	0.0466908	0.0484297	0.0166905	0.0936731	0.00703086	0.0593929	0.0973629	0.012417	0.038335	0.0805489	0.0363747	1	0.0180758	0.0321553	0.0523825	0.094353	0.0708562	0.0861067	0.0355397	0.00965166	0.0710359	0.0942682	0.0647665	0.0182017	0.0430711	0.0134437	0.033648	0.0296307	-0.0455636	-0.000427223	0.0181859	-0.0179231	0.0106375	-0.0739798	0.0152045	0.0225865	-0.0227374	0.0311243	-0.0146188	0.0330787	-0.0376234	-0.00730702	-0.0530271	0.0277041	-0.000572222	-0.0220314	-0.0301356	0.000718831	-0.0348397
	0.068542	0.0380063	0.11375	0.0107341	0.0600959	0.0859489	0.0510404	0.0658339	0.0733909	0.0180212	0.0734983	0.0180758	1	0.0211475	0.0243726	0.0613962	0.00640891	0.0847849	0.0733786	0.0300163	0.0754976	-0.0031036	0.0327601	0.024176	-0.0464519	-0.0159432	-0.0225193	0.0692136	-0.0377996	-0.0100291	-0.0138809	-0.0404185	0.032545	0.0181247	0.0117322	-0.0102947	0.0321554	0.0346757	-0.0104966	0.0239141	-0.00543178	-0.0389268	0.0125134	3.09854e-05	0.0337266	-0.0235516	-0.00966079	-0.0101132	-0.00150876
	0.0150657	-0.0363333	0.0326352	-0.0107957	0.0930026	0.0142384	-0.00313517	0.0410887	-0.0102678	0.0162068	0.0388918	0.0321553	0.0211475	1	0.0676593	0.0499124	0.0472515	-0.0166435	0.0323442	0.00663826	0.0382959	0.0825455	0.0105055	0.0947198	0.00534726	-0.0351507	0.0623613	-0.027703	-0.000598731	0.0156904	0.0108586	-0.0353369	-0.0176316	-0.00754573	0.0162438	0.00341309	-0.00400862	0.00402509	0.0145977	0.0770942	-0.0130776	-0.0150522	-0.033621	-0.0123937	-0.017303	0.0304402	0.0050153	-0.0210302	0.0149509
	0.0459927	0.0413734	0.0261804	0.0504282	0.0149843	0.0337599	0.0443422	-0.0145576	0.0566302	0.0427938	0.0221833	0.0523825	0.0243726	0.0676593	1	0.0162362	0.00403721	0.0044937	-0.0133333	0.0620116	0.076453	0.0404642	0.0453868	0.0515453	-0.0115097	0.0137405	0.0239116	0.0379947	-0.017073	0.00866886	0.0533335	0.0281496	0.00300463	-0.0135892	0.00828503	-0.00750035	-0.023682	0.0714325	-0.023651	-0.0351189	0.0565655	-0.0198135	0.00539807	0.0672845	-0.000381906	0.0197598	0.00390061	-0.0206223	-0.000619834
	0.0301276	0.0112026	6.65102e-05	0.0920842	0.0475577	0.0577863	0.0484169	0.0545497	0.00923999	0.0637122	0.023936	0.094353	0.0613962	0.0499124	0.0162362	1	-0.000223647	0.0802934	0.0119752	0.0321987	0.127964	0.0939873	0.0505353	0.0802298	0.0301139	0.0563193	-0.00839089	0.012104	-0.0290301	-0.0398427	0.094497	-0.0229378	0.00516143	-0.00654632	0.0128622	0.00862606	-0.0153049	-0.0553998	0.00025021	-0.0149174	0.131812	-0.0248839	-0.0032328	0.011563	0.0842124	0.0307106	0.00112075	0.0119783	0.00139654
	0.0473201	-0.0475706	0.0376292	0.0716366	0.0167865	0.0376846	0.0178345	0.0232938	0.00722529	0.0357776	0.0675548	0.0708562	0.00640891	0.0472515	0.00403721	-0.000223647	1	0.0294816	0.0363498	-0.00873813	-0.0092175	0.00462593	0.0332881	0.0383714	-0.0186245	-0.00845033	-0.00747319	0.0489536	0.00983659	0.0265652	0.00936092	-0.0173617	-0.0504331	-0.0618342	-0.00130502	0.0105437	0.011203	-0.0151846	0.0693878	-0.0640932	0.0081957	0.0355736	0.00636554	0.0279142	0.000716911	0.000740917	0.0177296	0.00678733	0.0228683
	-0.00976588	0.00861082	0.0559353	0.1079	0.00457524	0.0513592	0.0217952	0.0448973	0.0119297	0.0603317	0.0992005	0.0861067	0.0847849	-0.0166435	0.0044937	0.0802934	0.0294816	1	0.00329408	-0.0103646	-0.0207325	0.0520622	0.0152977	0.0397471	-0.0425476	0.0487918	0.0414442	0.00367603	0.00800598	-0.0371109	0.0529877	-0.00722733	0.0406745	-0.0637932	0.0111174	0.0456737	0.0264223	-0.0205901	-0.0187257	-0.0284947	-0.00663167	0.0577749	-0.0172942	0.00756543	0.0118936	0.0371194	-0.0745268	0.0158188	-0.0156805
	-0.0385107	0.0347254	0.0610499	0.0134304	-0.0103215	0.00455416	0.0360186	0.0807289	0.123795	0.0206728	0.0228195	0.0355397	0.0733786	0.0323442	-0.0133333	0.0119752	0.0363498	0.00329408	1	0.07744	0.0185133	0.00445322	0.0116109	0.0300148	-0.00691201	-0.0152836	-0.00450348	-0.0103218	0.0263189	-0.00524338	0.00798717	0.0162955	0.00918597	0.0306649	0.03794	0.0231692	0.00400647	-0.00769561	0.026035	0.00936266	-0.0305121	0.0137872	-0.0468592	0.0289503	0.000636224	-0.0213816	-0.0166222	0.0554516	-0.0625979
	0.0796678	0.00903922	-0.00455765	0.0178365	-0.0406298	0.0785933	0.0401488	0.0161585	0.0301708	0.0536128	0.0565023	0.00965166	0.0300163	0.00663826	0.0620116	0.0321987	-0.00873813	-0.0103646	0.07744	1	0.166054	0.0440044	-0.00275928	-0.0441565	0.0855234	-0.00269004	0.00870058	0.0420808	-0.00170077	-0.0248981	-0.0327659	-0.0106204	0.0706446	0.0285698	0.0372557	0.00821087	-0.0230599	0.00175812	-0.0283196	0.0273418	0.00688526	0.016631	-0.0233565	-0.000403026	-0.01054	0.000603736	0.0277555	-0.020197	-0.0234451
	0.0504525	0.0420013	0.0469496	0.0693282	0.0144378	0.157332	0.0495369	-0.0369439	0.0602835	0.063941	0.0745392	0.0710359	0.0754976	0.0382959	0.076453	0.127964	-0.0092175	-0.0207325	0.0185133	0.166054	1	0.137268	0.0770601	0.0334941	0.042431	0.0589384	0.0425511	0.00367895	-0.00440383	-0.00260838	-0.000847868	-0.0145936	-0.0210293	0.0411691	0.0273313	0.0147813	0.00298591	0.0139111	-0.0232345	0.0982991	0.0313533	0.034459	-0.0243978	0.00873843	0.0276952	-0.0361909	0.0223533	0.0212092	0.0103127
	0.0565203	0.0722899	0.0335727	0.109173	0.0504998	0.0482792	-0.00382013	0.0654093	0.0231797	-0.00862196	0.0155395	0.0942682	-0.0031036	0.0825455	0.0404642	0.0939873	0.00462593	0.0520622	0.00445322	0.0440044	0.137268	1	0.111883	0.0257831	0.0383353	0.0385437	0.0643191	-0.0258988	0.0200885	0.0306091	0.00127191	0.000816749	0.0121369	-0.0162173	0.036603	0.0228073	0.0150142	0.0141314	0.0183551	0.046484	0.0487979	-0.0161866	-0.0464514	-0.023967	0.0184159	0.0200386	0.0185988	-0.00806404	-0.0297684
	0.0530635	0.0413121	0.0288181	0.0621343	0.022127	0.0785848	0.077662	0.0371788	-0.0255485	0.0465239	-0.0250967	0.0647665	0.0327601	0.0105055	0.0453868	0.0505353	0.0332881	0.0152977	0.0116109	-0.00275928	0.0770601	0.111883	1	0.0404953	-0.000676837	0.0155328	0.000110626	0.0356761	0.00844501	-0.0673347	-0.00747155	-0.0466645	0.0364701	0.0408072	-0.0559697	0.0139341	0.0253943	-0.0269948	-0.0201636	-0.00546594	0.0391724	2.56656e-05	-0.00882759	-0.0309873	-0.0407437	0.0166368	-0.00104963	-0.00316347	0.0353817
	0.0291232	0.0632369	0.0291952	0.0477892	0.0572191	0.00106927	0.0177133	0.0648435	0.0368964	0.0429452	0.0502262	0.0182017	0.024176	0.0947198	0.0515453	0.0802298	0.0383714	0.0397471	0.0300148	-0.0441565	0.0334941	0.0257831	0.0404953	1	-0.0618196	0.0523885	-0.0302461	-0.0161589	0.0224762	0.00793344	0.00649691	-0.0298894	-0.0263221	0.0117178	0.00557293	0.0161462	0.00480961	0.00798026	-0.0269229	-0.00475071	0.02569	0.00751345	-0.0391839	0.0350842	-0.0346243	-0.00306698	-0.0181095	0.0339525	0.00898378
	0.00747732	0.0342349	-0.0560839	0.00836191	-0.0163744	0.0387321	0.011766	-0.0226765	0.0515408	-0.00383103	0.0355986	0.0430711	-0.0464519	0.00534726	-0.0115097	0.0301139	-0.0186245	-0.0425476	-0.00691201	0.0855234	0.042431	0.0383353	-0.000676837	-0.0618196	1	0.0922422	0.0831489	0.0274555	-0.0207643	-0.0151992	-0.0311261	0.0469988	0.0508299	0.0170092	0.0765117	0.0302745	-0.0565979	0.0120606	0.0745504	0.0263223	-0.0195919	-0.0745016	-0.0385576	-0.00491739	0.0329668	-0.00257565	0.0160226	-0.0010735	0.0224822
	-0.0115342	-0.0113796	0.0147617	0.14404	-0.0499946	0.0109846	0.0202196	0.024801	-0.0448048	0.0609103	0.0468652	0.0134437	-0.0159432	-0.0351507	0.0137405	0.0563193	-0.00845033	0.0487918	-0.0152836	-0.00269004	0.0589384	0.0385437	0.0155328	0.0523885	0.0922422	1	0.0018444	0.0143714	0.0745249	0.00364347	0.0596326	0.0990805	-0.0235282	0.0775346	0.0368536	-0.0126488	-0.0401938	-0.0143712	-0.00838476	0.0021859	-0.010135	0.00338543	-0.0195359	-0.00707599	0.0366659	0.0124061	0.0295591	0.0136008	-0.0334437
	-0.011098	0.0237053	-0.0210686	0.0373919	0.0164621	0.0288891	-0.0213413	-0.0202893	0.0314828	-0.0103962	-0.0118524	0.033648	-0.0225193	0.0623613	0.0239116	-0.00839089	-0.00747319	0.0414442	-0.00450348	0.00870058	0.0425511	0.0643191	0.000110626	-0.0302461	0.0831489	0.0018444	1	-0.0147129	0.0409076	-0.0240405	-0.0102798	-0.00419225	0.00146998	0.0577137	0.0886288	0.0870535	0.000312765	-0.0166241	0.0551534	-0.04852	-0.00033542	0.0334612	-0.0453187	-0.0352101	0.0677306	-0.0232831	0.0201911	-0.0249904	-0.0049604
	-0.0263018	0.016118	0.0180258	0.0570786	0.00962999	-0.0314579	0.0361252	-0.0184884	0.0490264	0.031341	0.0286664	0.0296307	0.0692136	-0.027703	0.0379947	0.012104	0.0489536	0.00367603	-0.0103218	0.0420808	0.00367895	-0.0258988	0.0356761	-0.0161589	0.0274555	0.0143714	-0.0147129	1	0.00118629	0.0216772	0.0147809	-0.0274728	0.0612031	0.000975001	0.00584029	0.0195516	0.00843537	0.0359544	0.0656008	-0.0150531	-0.00360742	0.0160825	-0.030621	0.00792934	0.00451184	-0.00864197	0.00952442	0.0300796	0.0370253
	0.0571596	0.00911396	0.0501031	0.0129853	-0.0175073	0.00824896	0.0185081	0.0388017	-0.000573796	0.0217546	0.0191082	-0.0455636	-0.0377996	-0.000598731	-0.017073	-0.0290301	0.00983659	0.00800598	0.0263189	-0.00170077	-0.00440383	0.0200885	0.00844501	0.0224762	-0.0207643	0.0745249	0.0409076	0.00118629	1	0.0261205	0.0569457	0.0369432	0.0318407	-0.0190793	0.0275044	-0.0116698	0.0275079	-0.0245522	0.0189258	-0.036783	-0.0278156	-0.00937322	-0.00580146	-0.035575	-0.0427438	-0.00840703	-0.00230336	-0.0455208	-0.00284283
	0.0403157	0.0355695	0.0154783	0.00361879	0.00767301	-0.0209222	0.0145305	-0.0395328	0.0192973	-0.00214861	0.0231705	-0.000427223	-0.0100291	0.0156904	0.00866886	-0.0398427	0.0265652	-0.0371109	-0.00524338	-0.0248981	-0.00260838	0.0306091	-0.0673347	0.00793344	-0.0151992	0.00364347	-0.0240405	0.0216772	0.0261205	1	0.0453778	0.020955	0.00391122	-0.0293901	0.0198386	-0.0144717	-0.0234833	-0.0575139	0.0562801	0.0425171	0.0176328	-0.0109705	-0.00338582	0.0147685	0.0199965	-0.000456422	-0.0479569	-0.0214942	-0.0274303
	0.0186182	0.0142558	0.0203834	0.033832	0.00621274	-0.0386318	0.00795307	0.0284502	0.0019351	0.0619267	-0.033192	0.0181859	-0.0138809	0.0108586	0.0533335	0.094497	0.00936092	0.0529877	0.00798717	-0.0327659	-0.000847868	0.00127191	-0.00747155	0.00649691	-0.0311261	0.0596326	-0.0102798	0.0147809	0.0569457	0.0453778	1	0.052584	-0.0119993	-0.0378196	-0.000399527	0.032618	0.00807639	0.0655604	0.0509346	-0.0208123	0.105621	0.00618345	-0.0480519	0.0126063	-0.0434087	0.0268359	0.0233332	-0.0321424	0.0438608
	-0.0316498	0.0188804	0.00642374	-0.00900166	-0.028126	-0.0848727	-0.0645326	0.0198038	0.0257441	0.048982	-0.00993848	-0.0179231	-0.0404185	-0.0353369	0.0281496	-0.0229378	-0.0173617	-0.00722733	0.0162955	-0.0106204	-0.0145936	0.000816749	-0.0466645	-0.0298894	0.0469988	0.0990805	-0.00419225	-0.0274728	0.0369432	0.020955	0.052584	1	0.0320988	0.0376043	0.00904339	0.0307131	-0.00233828	-0.0058249	0.0540621	-0.0404454	0.00113052	0.0427252	-0.0455756	-0.0171039	0.0140652	-0.0182716	0.00756359	0.0308777	-0.0345934
	0.0385838	0.014169	0.00445544	-0.0217766	-0.0205316	-0.0475624	0.0326385	-0.0235718	0.0321492	-0.041878	0.000774212	0.0106375	0.032545	-0.0176316	0.00300463	0.00516143	-0.0504331	0.0406745	0.00918597	0.0706446	-0.0210293	0.0121369	0.0364701	-0.0263221	0.0508299	-0.0235282	0.00146998	0.0612031	0.0318407	0.00391122	-0.0119993	0.0320988	1	0.0253893	0.0345618	0.0553775	-0.0122969	0.0501743	-0.00332278	0.00774194	-0.0170455	0.00194498	-0.0141782	-0.0671128	-0.0103599	-0.00944873	0.0310704	-0.0113073	-0.0352303
	-0.0456303	0.00522885	0.0282029	0.0193085	0.0183361	-0.0027792	-0.0103134	-0.0488625	-0.0207613	-0.0273914	-0.0148444	-0.0739798	0.0181247	-0.00754573	-0.0135892	-0.00654632	-0.0618342	-0.0637932	0.0306649	0.0285698	0.0411691	-0.0162173	0.0408072	0.0117178	0.0170092	0.0775346	0.0577137	0.000975001	-0.0190793	-0.0293901	-0.0378196	0.0376043	0.0253893	1	-0.00428567	-0.0134589	0.0380309	0.0446139	0.0287612	0.0113491	-0.024987	-0.0112097	0.0113504	-0.0562344	0.000655256	0.0196062	0.0214527	-0.0480877	0.0200298
	-0.023494	0.00317432	-0.0310212	0.00642638	-0.0377133	-0.0648613	-0.000258317	0.00161385	0.0031926	-0.0307617	-0.0225836	0.0152045	0.0117322	0.0162438	0.00828503	0.0128622	-0.00130502	0.0111174	0.03794	0.0372557	0.0273313	0.036603	-0.0559697	0.00557293	0.0765117	0.0368536	0.0886288	0.00584029	0.0275044	0.0198386	-0.000399527	0.00904339	0.0345618	-0.00428567	1	-0.00464614	0.024024	0.0379708	0.0324745	-0.0107779	0.028814	-0.0579136	0.015629	-0.0393936	0.00767834	-0.00881253	-0.0583635	0.00354201	-0.0151499
	0.023464	-0.0062151	0.00979604	0.0714385	0.0296808	-0.0185576	-0.0185706	0.0618987	0.01183	-0.00766112	-0.0132124	0.0225865	-0.0102947	0.00341309	-0.00750035	0.00862606	0.0105437	0.0456737	0.0231692	0.00821087	0.0147813	0.0228073	0.0139341	0.0161462	0.0302745	-0.0126488	0.0870535	0.0195516	-0.0116698	-0.0144717	0.032618	0.0307131	0.0553775	-0.0134589	-0.00464614	1	-0.032625	-0.00513338	0.02496	-0.0386445	0.00284554	-0.0225309	-0.00255438	-0.0390007	0.0134009	0.01144	-0.0110057	-0.038028	-0.00729465
	-0.0306265	0.0863545	-0.0314754	0.0147208	0.0140357	0.00819386	0.00279435	-0.0152261	0.0163945	0.000207064	-0.00122002	-0.0227374	0.0321554	-0.00400862	-0.023682	-0.0153049	0.011203	0.0264223	0.00400647	-0.0230599	0.00298591	0.0150142	0.0253943	0.00480961	-0.0565979	-0.0401938	0.000312765	0.00843537	0.0275079	-0.0234833	0.00807639	-0.00233828	-0.0122969	0.0380309	0.024024	-0.032625	1	-0.0199196	0.0237582	-0.0220898	-0.0102227	0.0200629	0.0276435	0.0378862	-0.0302603	-0.0216419	-0.0483277	0.0178332	0.036249
	0.00692082	-0.0025609	0.0131374	0.0080251	0.0421886	0.0188545	-0.0494064	0.00739128	-0.0185251	0.0129701	0.0264931	0.0311243	0.0346757	0.00402509	0.0714325	-0.0553998	-0.0151846	-0.0205901	-0.00769561	0.00175812	0.0139111	0.0141314	-0.0269948	0.00798026	0.0120606	-0.0143712	-0.0166241	0.0359544	-0.0245522	-0.0575139	0.0655604	-0.0058249	0.0501743	0.0446139	0.0379708	-0.00513338	-0.0199196	1	-0.0161283	0.0220829	0.00170134	0.0186825	-0.0198843	0.0218253	-0.034559	-0.000235757	-0.0277056	-0.0211202	-0.0208321
	0.0129071	0.0356387	0.0334648	0.0109176	0.0155316	-0.03664	-0.00681263	-0.0372854	0.0487947	-0.0157043	0.0130068	-0.0146188	-0.0104966	0.0145977	-0.023651	0.00025021	0.0693878	-0.0187257	0.026035	-0.0283196	-0.0232345	0.0183551	-0.0201636	-0.0269229	0.0745504	-0.00838476	0.0551534	0.0656008	0.0189258	0.0562801	0.0509346	0.0540621	-0.00332278	0.0287612	0.0324745	0.02496	0.0237582	-0.0161283	1	-0.0119382	0.0218	-0.0207688	0.0372452	0.0013807	0.0403466	-0.000991573	0.0049981	0.0452847	-0.0278308
	0.033524	0.054045	-0.0550156	-0.0588101	-0.0174508	0.0341841	0.0211267	0.0295053	-0.0146894	-0.00141518	-0.00625444	0.0330787	0.0239141	0.0770942	-0.0351189	-0.0149174	-0.0640932	-0.0284947	0.00936266	0.0273418	0.0982991	0.046484	-0.00546594	-0.00475071	0.0263223	0.0021859	-0.04852	-0.0150531	-0.036783	0.0425171	-0.0208123	-0.0404454	0.00774194	0.0113491	-0.0107779	-0.0386445	-0.0220898	0.0220829	-0.0119382	1	-0.0224392	0.00415656	0.0372445	0.0141547	0.0268543	0.0332198	0.0354489	0.0115028	-0.00803861
	0.0188445	0.0112588	0.0232414	0.0809743	0.0503726	0.0125258	0.0353882	0.00952137	0.058989	0.045536	0.031011	-0.0376234	-0.00543178	-0.0130776	0.0565655	0.131812	0.0081957	-0.00663167	-0.0305121	0.00688526	0.0313533	0.0487979	0.0391724	0.02569	-0.0195919	-0.010135	-0.00033542	-0.00360742	-0.0278156	0.0176328	0.105621	0.00113052	-0.0170455	-0.024987	0.028814	0.00284554	-0.0102227	0.00170134	0.0218	-0.0224392	1	0.0100123	-0.0513363	0.0403645	0.0193299	-0.0245143	0.024958	0.0146913	-0.00505562
	-0.0339006	0.019357	0.0468003	-0.0423605	-0.0391138	0.0236186	0.023004	-0.024136	0.00697707	-0.00513716	0.0285891	-0.00730702	-0.0389268	-0.0150522	-0.0198135	-0.0248839	0.0355736	0.0577749	0.0137872	0.016631	0.034459	-0.0161866	2.56656e-05	0.00751345	-0.0745016	0.00338543	0.0334612	0.0160825	-0.00937322	-0.0109705	0.00618345	0.0427252	0.00194498	-0.0112097	-0.0579136	-0.0225309	0.0200629	0.0186825	-0.0207688	0.00415656	0.0100123	1	0.00337776	0.0428122	0.0193375	-0.0329237	0.0608036	-0.00796378	-0.0225588
	0.0387779	0.0246469	-0.0534688	-0.00251404	0.00896639	0.0461017	-0.00568787	0.00984999	-0.00522462	0.0590823	-0.00858247	-0.0530271	0.0125134	-0.033621	0.00539807	-0.0032328	0.00636554	-0.0172942	-0.0468592	-0.0233565	-0.0243978	-0.0464514	-0.00882759	-0.0391839	-0.0385576	-0.0195359	-0.0453187	-0.030621	-0.00580146	-0.00338582	-0.0480519	-0.0455756	-0.0141782	0.0113504	0.015629	-0.00255438	0.0276435	-0.0198843	0.0372452	0.0372445	-0.0513363	0.00337776	1	0.0478475	-0.0119931	0.0352445	-0.0280371	0.015358	0.0574646
	0.00701872	0.00950129	0.0385623	0.0270672	-0.0187228	-0.0291422	0.00795293	0.0273204	0.00522123	-0.0371451	0.0459164	0.0277041	3.09854e-05	-0.0123937	0.0672845	0.011563	0.0279142	0.00756543	0.0289503	-0.000403026	0.00873843	-0.023967	-0.0309873	0.0350842	-0.00491739	-0.00707599	-0.0352101	0.00792934	-0.035575	0.0147685	0.0126063	-0.0171039	-0.0671128	-0.0562344	-0.0393936	-0.0390007	0.0378862	0.0218253	0.0013807	0.0141547	0.0403645	0.0428122	0.0478475	1	-0.00785036	-0.00543022	-0.00108896	0.00574238	-0.0154906
	-0.0140244	-0.00559027	-0.0244202	0.0438332	-0.0179631	0.0369681	0.0189495	-0.0213923	-0.0140135	-0.0180856	0.0337661	-0.000572222	0.0337266	-0.017303	-0.000381906	0.0842124	0.000716911	0.0118936	0.000636224	-0.01054	0.0276952	0.0184159	-0.0407437	-0.0346243	0.0329668	0.0366659	0.0677306	0.00451184	-0.0427438	0.0199965	-0.0434087	0.0140652	-0.0103599	0.000655256	0.00767834	0.0134009	-0.0302603	-0.034559	0.0403466	0.0268543	0.0193299	0.0193375	-0.0119931	-0.00785036	1	0.0371111	0.00518918	-0.0183044	-0.0352282
	-0.0238549	-0.0328862	-0.056804	-0.00691763	0.000886143	-0.0013809	-0.0439048	0.0503593	-0.00512344	0.0207998	0.0663077	-0.0220314	-0.0235516	0.0304402	0.0197598	0.0307106	0.000740917	0.0371194	-0.0213816	0.000603736	-0.0361909	0.0200386	0.0166368	-0.00306698	-0.00257565	0.0124061	-0.0232831	-0.00864197	-0.00840703	-0.000456422	0.0268359	-0.0182716	-0.00944873	0.0196062	-0.00881253	0.01144	-0.0216419	-0.000235757	-0.000991573	0.0332198	-0.0245143	-0.0329237	0.0352445	-0.00543022	0.0371111	1	-0.00920691	-0.00244719	0.0211136
	0.0178792	-0.0320433	-0.0355883	-0.000926412	-0.04214	-0.00934024	0.00742436	-0.0253434	-0.0293758	0.00807128	0.0162052	-0.0301356	-0.00966079	0.0050153	0.00390061	0.00112075	0.0177296	-0.0745268	-0.0166222	0.0277555	0.0223533	0.0185988	-0.00104963	-0.0181095	0.0160226	0.0295591	0.0201911	0.00952442	-0.00230336	-0.0479569	0.0233332	0.00756359	0.0310704	0.0214527	-0.0583635	-0.0110057	-0.0483277	-0.0277056	0.0049981	0.0354489	0.024958	0.0608036	-0.0280371	-0.00108896	0.00518918	-0.00920691	1	0.00566189	-0.0207759
	-0.00179766	0.0224261	0.00509964	-0.00885742	-0.0227403	0.0132582	0.000168474	0.0157798	-0.00430345	0.0491156	-0.0325219	0.000718831	-0.0101132	-0.0210302	-0.0206223	0.0119783	0.00678733	0.0158188	0.0554516	-0.020197	0.0212092	-0.00806404	-0.00316347	0.0339525	-0.0010735	0.0136008	-0.0249904	0.0300796	-0.0455208	-0.0214942	-0.0321424	0.0308777	-0.0113073	-0.0480877	0.00354201	-0.038028	0.0178332	-0.0211202	0.0452847	0.0115028	0.0146913	-0.00796378	0.015358	0.00574238	-0.0183044	-0.00244719	0.00566189	1	0.0236749
	-0.00750864	0.0257945	-0.0231598	-0.0181585	0.0545599	0.0195072	0.0547442	-0.0385258	0.00499717	-0.00264889	-0.022509	-0.0348397	-0.00150876	0.0149509	-0.000619834	0.00139654	0.0228683	-0.0156805	-0.0625979	-0.0234451	0.0103127	-0.0297684	0.0353817	0.00898378	0.0224822	-0.0334437	-0.0049604	0.0370253	-0.00284283	-0.0274303	0.0438608	-0.0345934	-0.0352303	0.0200298	-0.0151499	-0.00729465	0.036249	-0.0208321	-0.0278308	-0.00803861	-0.00505562	-0.0225588	0.0574646	-0.0154906	-0.0352282	0.0211136	-0.0207759	0.0236749	1
	0.0474418	-0.0351693	0.00791974	0.00180752	-0.0310788	-0.0244177	0.0485013	0.0753056	0.0125148	0.0245733	-0.00925971	0.00694649	-0.0274276	-0.00402551	0.0542076	-0.0347824	0.0375935	-0.00482327	-0.00411575	-0.00941937	-0.00845492	-0.00486356	0.0558957	-0.0223399	0.0245106	0.00548764	-0.0245415	0.0624503	-0.0034335	0.00507397	0.00433914	-0.0454369	0.0437741	0.00765289	0.0214885	0.0209024	0.00782277	-0.0617482	0.0416686	0.037785	-0.0389454	2.89524e-05	0.00525012	-0.00515413	0.00687841	0.00834008	0.0412943	0.0370916	-0.0174807
	-0.0282212	0.0528409	0.0254826	-0.00807693	0.030937	0.0159047	-0.0341715	-0.000671837	0.0363234	-0.0413552	-0.0150876	0.00667307	0.0280697	0.0602687	-0.0224033	-0.0305813	-0.0275136	-0.0215945	0.0172423	-0.0191631	0.05385	-0.0228293	0.0416875	0.016852	-0.022949	-0.0313307	0.0205386	0.0121171	-0.0290853	0.0343389	0.014091	-0.00280619	0.0454771	0.00296542	0.0335707	0.0378304	0.00666835	-0.0153041	0.0120146	-0.000748575	-0.0214028	0.00438382	0.00836143	0.0412661	-0.0039965	-0.0455744	-0.0238185	0.00683398	0.0284988
	-0.010309	-0.0148622	-0.0352392	-0.0264307	-0.0455933	-0.00814682	-0.0387767	-0.0285474	-0.00989711	0.0165875	-0.0246346	-0.0194836	-0.0408169	-0.0398369	0.0472753	-0.0254268	-0.00626832	-0.071138	-0.0195466	-0.00923385	0.0159474	0.0395213	0.0380655	-0.0397092	-0.067545	-0.0349304	0.0295854	0.00693887	-0.0124717	-0.0117552	-0.0271888	0.0129612	0.0289789	0.0328893	0.0236778	-0.0358741	-0.00716528	-0.00859372	0.0330408	0.010407	-0.0309464	-0.029679	-0.0247734	-0.0465287	0.00585889	0.00382472	0.0541211	-0.0563802	3.4477e-05
	0.0133946	-0.00627683	-0.0509638	-0.0521456	-0.0196853	-0.000425273	-0.0155852	-0.0686431	0.0275925	-0.0164392	-0.0427934	0.0154787	0.0130465	-0.012321	0.046166	0.00640883	-0.0094232	0.00255791	0.000349023	-0.0613458	0.0259648	-0.0186526	0.0222144	-0.00976585	-0.0185259	-0.022258	-0.00936248	-0.0161636	-0.00431906	-0.0223496	0.00504504	0.0171878	0.0154981	-0.00755021	0.0852829	0.0217454	0.0461814	0.027164	0.00498722	0.0025511	0.000383125	0.00289195	0.00035932	-0.00866417	0.0720475	0.0197127	-0.00608823	0.0771408	0.00116753
	-0.0355951	0.0183657	-0.00917041	-0.0186075	-0.0192637	-0.0223985	0.0203461	-0.00324228	0.0133301	-0.017303	0.059611	0.000751799	0.0616585	-0.0390654	-0.0130106	-0.00924953	-0.0634226	-0.000627089	-0.0390915	0.0139644	0.00997495	-0.034974	0.00564422	-0.03979	-0.0232093	-0.027636	0.0141752	0.0134694	0.00528881	-0.0237031	-0.0172162	0.0556772	0.0113952	-0.0167082	-0.00517891	-0.0401865	0.0295991	-0.0366471	-0.00685776	-0.0289035	-0.0325625	0.0406925	-0.0183158	0.0519482	0.0574907	-0.0206932	0.0449223	0.0401783	0.023743
	0.0124334	-0.00787697	-0.04847	-0.0388604	0.014504	-0.0123742	-0.018774	-0.00905058	0.0128042	0.0119467	-0.0672386	-0.0144946	-0.0328326	-0.0272534	0.00458525	-0.0216963	-0.0177214	-0.0392879	0.0466179	-0.0361303	-0.00550137	-0.040288	0.00829428	0.00275472	0.016376	0.0062789	0.0195671	-0.0258761	-0.00279895	0.0134169	-0.0297588	0.01611	-0.0253362	0.0182639	-0.0264629	0.0435607	-0.00205117	-0.0559943	-0.010286	-0.0133759	0.0702904	-0.0129367	0.0267707	-0.0179595	-0.0115013	0.0440134	-0.0103087	0.00487925	0.00777744
	0.0252526	-0.0236024	0.0212188	-0.00255075	-0.00209197	0.0534297	-0.00541202	-0.0134194	-0.0445052	0.00285178	0.00912318	0.0179194	-0.016785	0.0343056	0.0195125	0.081416	-0.0267529	-0.04704	0.00945014	0.000827423	0.0493079	0.0489926	0.0626961	0.00434153	-0.0572055	0.0119276	-0.0146809	0.0110122	-0.0228601	-0.0684218	0.0497349	0.00909961	0.035224	-0.0501146	0.00113474	-0.0342059	0.0167578	0.0196135	-0.0106039	0.0275872	0.00733258	0.0388902	0.0307122	0.0352376	0.0529797	-0.0161619	0.069753	0.0324654	0.0152232
	-0.0446516	-0.0233622	-0.0230939	-0.00609138	0.0757328	0.024963	-0.0156394	-0.000409997	0.0527268	-0.00628841	-0.0247984	0.0270797	-0.0238436	0.0391804	0.0155104	0.0319692	0.0196626	0.0208234	-0.0207647	-0.00905445	-0.010836	-0.00212559	-0.0136681	0.00242535	-0.0198644	-0.0504191	-0.00121802	-0.00585739	0.037143	0.0269575	0.00530913	0.0307698	0.0571789	-0.0225898	-0.00892909	-0.0259959	0.000324082	0.0145822	0.0183498	-0.0424328	-0.0447285	-0.0191713	-0.0238189	-0.016728	-0.0552781	-0.0379098	0.0198732	-0.0246921	0.00237903
	-0.0403023	-0.0277614	-0.0104357	0.091235	0.0256132	0.0204961	-0.00434726	-0.000669379	-0.0397017	-0.00895772	0.0247925	-0.00728395	-0.0431682	-0.0245568	0.00200695	-0.0351957	0.0443868	0.0703302	0.014728	-0.0276043	-0.0185569	-0.0547761	-0.00483973	0.0130232	-0.0313889	0.0566356	0.0205137	-0.0436282	0.0167352	-0.0057458	0.0359573	0.0124195	-0.0223976	-0.00994174	0.00778125	0.0234495	0.0459555	-0.0128726	-0.00901739	-0.023312	-0.0617084	-0.0319831	0.0293785	-0.00890357	0.0792121	0.00144687	-0.0320837	-0.0168836	0.00975568
	0.00424401	-0.0137987	-0.00256421	-0.00856216	-0.0223719	0.0394989	-0.0155061	-0.000643162	-0.0154528	0.033786	0.0159178	0.0197013	-0.0295181	0.0377989	-0.027015	0.0315095	0.0107684	0.000178122	-0.000799352	0.0191012	0.0431886	0.0349926	-0.0118458	-0.0115087	-0.018444	-0.0132097	0.010833	0.0291887	0.0201902	-0.00576876	0.0510301	-0.016925	-0.0552955	0.00841938	0.0146359	0.0196353	0.0216225	-0.00195675	0.0361635	0.0221345	0.0114748	-0.00803865	0.0170812	0.0134439	0.0401285	0.0417264	0.0109223	0.0784074	-0.0448497
	-0.000579559	0.00148751	-0.0210364	-0.0158715	0.0159866	-0.0409082	0.0143759	-0.00792081	-0.0216661	-0.0473732	0.0163845	-0.0068524	-0.0141957	0.00235262	-0.032171	-0.0314313	-0.0348551	-0.0178186	-0.0138085	0.00139327	0.00717643	-0.0131156	-0.0066463	-0.0340423	0.0159786	0.0110015	0.0613627	-0.00550429	-0.00563686	-0.0404115	-0.0214683	0.020654	0.0269425	0.00722471	-0.0292712	-0.0425426	0.0487969	-0.0368847	-0.0129814	-0.0184443	-0.0161636	-0.00248362	-0.00827006	0.0361851	0.0105732	-0.0380426	0.0412278	0.00393362	-0.0351862
	0.014875	0.0240562	-0.0101432	-0.0150351	0.0484246	0.00639148	-0.02765	0.0281459	0.0258755	0.0211738	-0.00189287	-0.00219071	0.0391959	0.0141871	-0.00951927	-0.0216583	0.0110786	-0.00264431	0.0315486	0.0395673	0.0150392	0.0111939	0.0395934	-0.0119053	-0.0400634	-0.00943574	0.00983593	-0.00338948	-0.0307617	0.034736	-0.0321967	-0.0470879	-0.0347213	-0.0194131	0.0366002	0.0525968	-0.00114227	0.0409343	0.0223372	0.0104248	0.0265543	-0.0663681	0.0235683	-0.0223321	0.0322229	0.0483909	-0.0308793	0.0260304	-0.0377662
	-0.0105598	-0.0546923	-0.00460323	0.0151128	0.0257515	0.00509589	0.00135876	-0.00892631	-0.0074569	-0.0106464	-0.0122855	-0.0229388	0.0161851	0.0440258	0.0257233	-0.00285862	-0.0119039	0.0182627	0.0137148	-0.0155081	-0.00295469	-0.0316493	-0.00651897	-0.0116347	0.0153712	-0.0476632	0.0191246	0.0522123	-0.0347086	-0.0304389	-0.0349814	0.00643961	0.0344642	0.00459032	0.0566286	0.0189556	-0.032861	0.00132492	0.0310152	-0.0427075	-0.0256263	-0.023237	0.00767877	-0.0373744	-0.00311894	-0.0632297	0.0490855	0.00597473	-0.000873996
	-0.0409856	-0.0020339	0.0193272	0.00571609	-0.00333506	-0.000991918	-0.0157475	-0.0227713	0.0233259	-0.00615629	-0.00484908	-0.00723394	0.0807182	0.048645	-0.0217388	0.00668144	0.0408181	0.03634	0.0391743	0.00387155	0.0248546	0.0140031	0.0260038	0.020511	-0.00642072	-0.0392348	0.0417997	0.0519988	0.0227266	0.00828944	-0.00174684	0.00767676	0.0134607	-0.0128583	0.0413429	0.00773336	0.0267092	0.0124026	-0.00136873	0.0351099	0.0375773	0.051885	0.0147639	0.068286	0.0235445	0.0466918	-0.0456481	0.0373766	-0.00425762
	0.0453385	-0.0171865	-0.0016278	-0.0222473	0.00539666	-0.000466953	-0.0261357	0.0165156	-0.021098	-0.00847284	-0.0343065	-0.0116542	0.0504361	-0.0174089	0.0217139	-0.0160664	0.0723211	-0.0172111	-0.0277035	0.0258618	-0.046086	-0.00514278	0.0267432	0.0399059	-0.0372842	-0.0330352	0.0238065	0.0157292	0.00549776	-0.0219621	-0.000722904	-0.0356121	-0.0253447	-0.0185448	0.0365203	-0.0226571	-0.0299012	-0.00608056	0.00517352	-0.035505	-0.0334769	0.00216569	-0.0303871	-0.0179475	-0.0248937	-0.0263998	0.00220209	-0.0250622	-0.0154876
	-0.0511045	-0.0109097	-0.0202695	0.018627	0.0216059	0.0537186	-0.048102	0.000914007	0.0103283	-0.0015311	-0.0273172	0.024864	0.0245112	0.0313867	-0.00395318	0.0708456	-0.000780423	-0.0384653	0.0114341	0.0330402	0.0617166	0.0301652	0.0505544	-0.0153693	-0.0217087	-0.0303579	0.034172	0.0300562	0.0311525	-0.0138668	0.0377022	-0.0483538	0.00584554	0.0148801	0.0158434	-0.0100293	-0.00686976	-0.0362371	-0.0372097	-0.0283862	0.0181901	0.00335066	0.0241535	-0.011326	0.0100828	0.0306114	-0.0145303	0.0231012	-0.00107835
	-0.00685682	-0.030388	0.0162579	-2.02226e-05	-0.00559257	-0.00796451	0.0134381	-0.0358493	-0.0264412	0.00490014	-0.0431229	-0.00438678	0.0583225	-0.0113562	0.0419375	0.0029524	-0.000476783	-0.00581551	-0.0402336	0.0452551	0.0143016	0.00499854	-0.0139055	0.00163102	-0.0232363	0.0235143	-0.0215426	0.0438783	-0.0408308	0.0543678	0.00428824	-0.0696456	0.0201667	0.0203664	0.044184	-0.0458541	-0.0263825	-0.00869632	0.00315762	-0.00852135	0.00190267	0.0360372	0.0186205	-0.010222	0.0120009	0.0427942	0.0341178	0.0312652	-0.00394457
	0.0352042	0.0113108	-0.0539694	0.0399972	-0.00951385	0.0279671	-0.01077	0.00585778	-0.038947	0.0154712	-0.0189196	-0.0352477	0.00350738	0.0203312	0.0185395	0.0161954	-0.0301752	-0.0201684	0.0418834	-0.00626678	-0.00240288	0.0261477	-0.0343391	-0.000820663	-0.0173837	0.0472726	-0.0154614	-0.00375184	-0.00783908	0.00335855	0.035886	-0.000744426	-0.00796534	-0.025748	-0.0148601	0.0103944	0.0518468	0.0271468	-0.0215896	-0.0128776	-0.00473425	0.0054566	0.0810945	-0.0393918	0.00772065	0.0368861	0.115811	0.0409751	-0.00457234
VIP+	-0.00122316	-0.000420957	0.0748035	0.0581985	0.0167921	0.0640595	0.0585391	-0.0172708	-0.0340968	0.0834273	0.0454098	0.0386059	0.0303654	0.0485025	0.0065638	0.0655642	0.0555973	0.0781657	0.000732058	0.0157685	0.0408902	0.0424948	-0.0282372	0.0269753	-0.00851554	-0.0545145	-0.0251372	-0.0184065	0.00968301	-0.0026071	0.0264091	-0.0242612	0.015654	-0.0289349	0.00447237	0.00536579	0.000607781	-0.00339834	0.00139734	-0.0456803	0.0381787	-0.0271039	-0.0474358	-0.0116275	-0.0446689	0.0247265	-0.00194706	-0.0225644	0.031258
	0.069022	0.0749677	0.0298777	0.110554	0.0414587	0.0951264	0.0367638	0.0594254	0.103623	0.0621985	0.0537584	0.0771637	0.103869	0.0384842	0.0456131	0.04574	0.0420276	0.0220412	0.0918166	0.0490121	0.0608654	0.0666039	0.0425482	0.0186299	0.0309181	0.00509219	0.0467017	0.0135457	-0.016854	-0.0114979	0.0298585	-0.00926868	-0.019765	-0.00785446	0.0519491	-0.0014827	-0.0177001	-0.0329246	0.0329108	-0.00533352	0.0494119	0.0686051	0.0390137	0.0710741	0.0269877	-0.00848443	0.0180464	-0.011249	-0.0297405
	0.056231	0.0322848	0.0834015	0.0827437	-0.00217767	0.0885188	0.0024101	0.0361224	0.0364121	0.0285373	0.0959409	0.00528754	0.0810662	0.0325325	0.0481681	0.0715405	-0.0196451	0.0245835	0.0186263	0.0463289	0.0926868	0.0523899	-0.0349455	0.0120468	0.0258577	0.0516453	-0.0243886	0.00391851	-0.00717901	-0.0241661	-0.00695842	0.0876957	-0.0138386	-0.0253253	0.0264618	0.0562605	0.0293014	-0.0236296	0.0231591	-0.0382404	0.076419	0.00783446	-0.0393786	-0.0148135	0.0262168	-0.0402616	-0.0430627	0.00426904	-0.0299014
	0.00425974	0.0141672	0.0723568	-0.0259909	0.0609878	0.0439772	0.0214766	0.0108419	0.0137166	0.0542372	-0.0114207	0.0570757	0.0134372	0.0680236	0.00297774	0.040812	0.0720539	0.052121	0.0507791	0.041224	0.0628663	-0.00444191	-0.0221258	0.0322999	0.046791	-0.0367965	0.0233363	-0.0288628	-0.016473	-0.0126523	-0.0134531	0.0023281	-0.0289989	-0.0139291	-0.0780398	-0.026622	0.00545856	0.0384776	-0.00939394	-0.00235398	0.0138187	0.0120607	-0.00178428	0.0413735	-0.0255363	-0.0117504	-0.0119115	0.026356	0.023115
	0.0392549	0.000431383	-0.0055695	0.0628349	0.0320596	0.0679279	0.0469691	0.023048	0.0296994	0.0466917	0.00943017	0.0766682	0.0344575	-0.0450707	0.025888	0.0450392	-0.0227255	0.0437167	0.07629	0.0706998	0.146624	0.0446517	0.031832	0.0101572	0.0151041	-0.0331727	0.051013	-0.000929477	0.0154343	0.0501742	0.0242358	-0.010916	-0.00426003	0.0274473	0.023596	0.062061	0.0443683	0.0467509	0.0174384	0.0311505	0.0054705	0.0047908	-0.0226841	-0.000389572	0.0216672	0.0228171	-0.00168197	-0.0126902	0.0186069
	0.0602486	0.0469374	0.0493681	0.0209166	0.0215961	0.0747097	0.0366269	-0.0018339	0.0445083	-0.0143629	0.0399726	0.0685637	0.0619126	0.0221561	0.0259434	-0.00393438	0.0101698	0.018461	0.0503055	-0.0105849	0.0330993	0.021661	0.0161716	0.01882	0.0270808	-0.00298986	0.0139102	-0.00317412	-0.0140586	0.00673935	-0.0270052	-0.0548983	0.0011846	-0.0394922	0.0187728	-0.0339535	0.0203278	-0.00244042	-0.00475509	0.0514164	-0.0524267	0.0394967	-0.0433445	0.0252029	-0.00244676	-0.0357964	0.0178261	0.0108774	-0.0120825
	0.0931245	0.0575382	-0.0360155	0.0153615	-0.0302024	0.0633341	0.00299435	0.00995192	0.0163508	0.0126917	0.0688957	0.031017	-0.00145193	0.0194387	0.0270428	0.00851633	0.0208704	0.0361877	0.0227058	0.0405822	0.114	0.06341	0.0837383	-0.0360987	-0.031874	0.00688892	0.0466705	-0.00666893	0.0491602	0.00376496	0.0406845	0.0154676	0.0270626	0.0097925	0.0124388	0.00573599	-0.00752798	-0.0180263	0.0413793	0.042903	-0.0108027	0.00413263	-0.0413164	-0.0357954	-0.00342237	0.0256432	0.0171619	-0.0202748	0.0217006
	0.0213766	0.00294982	0.00897604	0.0977169	-0.0230297	0.0593324	0.0168395	0.0194029	-0.022921	0.110511	0.0811253	0.0666331	0.0365004	0.0505526	-0.0222462	0.125565	-0.00158142	0.0579448	0.00601481	0.0353125	0.0709038	-0.00398639	0.0415418	-0.0235313	0.00167747	0.0450383	0.0252053	0.0283198	-0.0105374	0.0306319	0.00480955	-0.0184989	0.00839672	0.00737611	0.00606765	-0.0114225	0.00277647	-0.0248475	0.0247563	0.0124899	-0.00801003	0.0281163	0.0340108	-0.0433925	0.0065793	-0.015183	0.0021057	0.0761505	-0.033628
	0.0771324	0.0683628	0.0321492	0.0901918	0.0260655	0.061901	0.0254584	0.0834438	0.00637977	0.0667758	0.000530258	0.0404879	0.0828989	0.00127306	0.0481748	0.0834925	-0.0110697	0.0668469	0.0257747	0.00731618	0.0127812	0.121697	0.00387125	0.0431621	-0.0254789	-0.0170766	-0.00870557	0.00332218	-0.00168979	0.0282051	0.0384819	-0.0170621	-0.0147232	-0.0342941	0.0688395	0.0135247	0.0293355	0.0295104	0.00610458	0.0776	0.022463	-0.000271203	-0.00151741	0.0240957	-0.0356284	-0.0272008	-0.00811019	0.0667142	-0.0365726
	0.0572139	0.030381	0.062642	0.102526	0.0119635	0.0766954	0.0442039	0.0516252	-0.0231248	0.0680068	0.01385	0.0345174	0.0573544	-0.0655489	-0.0100797	0.0151745	0.0174485	0.119991	0.0162921	-0.00700678	0.130194	0.114077	0.0905739	-0.019285	0.0174214	-0.00455558	0.0452696	0.0320356	-0.0165884	-0.044922	0.00314148	-0.0143331	-0.000278631	0.0514462	0.0256722	-0.00309632	0.0030125	0.0546623	0.0103228	-0.000317509	0.0110727	-0.00542978	0.00259173	0.0144795	0.0268056	-0.00490121	0.0226526	0.0333624	-0.00676466
	0.0440001	0.0240251	0.0559162	0.0818356	-0.0122217	0.0756712	0.0306527	0.0518104	-0.0130329	0.0111095	0.0559104	0.0448402	0.0332083	0.0128062	0.0559355	0.0409184	0.0332318	0.0798712	0.052338	0.0243259	0.115182	0.0369048	0.021063	0.00102955	-0.00129435	0.0236795	-0.00502419	0.0398258	-0.0254542	-0.0204094	0.0156208	-0.00399624	-0.00988992	-0.0189746	0.0217959	-0.0184464	-0.0609303	-0.0434986	0.0100231	-0.0152004	0.0233877	0.0961417	0.00244854	0.0165658	0.0470322	0.0401383	-0.0178834	0.0306892	-0.0191841
	-0.00356675	0.031661	0.0257528	0.173668	0.040558	0.116296	0.0118243	0.0302676	0.0362855	0.0511382	0.0535013	0.0235207	0.0322209	0.0176806	0.0988945	0.0551408	0.00907079	0.0295857	0.0387813	0.0980863	0.0953837	0.0310426	-0.0191168	0.0274623	0.0537181	0.0730219	0.124382	-0.00260002	-0.00181756	-0.00193994	0.0164191	0.0120724	-0.00624085	6.53428e-05	0.0387158	0.058765	0.00300331	0.0386763	0.0451246	-0.00781395	0.0386439	0.00161151	-0.0249357	0.0538889	0.0576585	0.0138238	0.0207665	0.00823774	-0.0426531
	-0.0411741	0.00800448	-0.00581225	-0.0142061	0.0188629	-0.00930648	-0.0618271	-0.0209061	-0.013964	-0.0113077	-0.0134092	-0.0243538	-0.0163198	0.0177813	0.00281913	-0.0579986	-0.040443	-0.0476654	0.00622359	-0.0093583	0.0377884	0.0268098	-0.0244107	-0.00571848	0.0411892	0.0546429	0.0326852	-0.00988075	0.0315677	0.0210472	0.00188928	0.031835	0.0393865	0.102616	0.0925995	0.0316358	0.0118481	0.0446278	-0.00902647	0.0219948	-0.0264034	-0.0262727	-0.0127739	-0.00736185	-0.0506294	-0.0168611	0.0036418	-0.0696053	0.0209274
	0.00698923	0.0135402	-0.0140097	-0.0417739	0.0364639	0.0207188	0.119731	0.0158681	-0.0236692	0.0541929	0.0317503	0.0499034	0.0482689	0.0401493	0.0545664	-0.0333104	-0.000279447	-0.00291357	-0.0297775	0.0104373	0.0491919	0.0456804	0.0200358	-0.0131173	0.014961	0.024323	0.0151859	-0.00801483	-0.0218792	0.0187896	0.0269515	-0.00493074	-0.00704433	-0.0229916	-0.00250669	-0.0256328	0.00913999	0.0603239	0.0351719	0.0997628	-0.0387144	4.71748e-05	-0.00800814	-0.00574905	0.00417622	-0.00451157	-0.00334314	0.0145973	0.000778782
	0.0540147	0.062926	-0.00839117	-0.0061477	0.0242215	-0.0323291	0.00687766	-0.0165924	0.0112807	0.0228603	-0.0172926	0.0273595	0.0398204	-0.0238343	0.00425932	0.0104358	-0.0247763	-0.0405082	-0.0591747	-0.0143057	-0.0299986	0.0084484	0.0264034	-0.00366833	0.0117599	0.0368141	0.0181894	0.00695622	-0.0331642	0.0567631	-0.00527849	0.0373869	0.0309651	-0.0113769	-0.0414463	-0.0202937	-0.0130376	0.0283087	0.0444467	0.0593343	-0.00150625	0.019831	-0.0110186	0.00506792	0.02723	-0.0316658	0.00252206	0.0600907	-0.0244005
	-0.00840827	0.0296975	0.0170446	0.0777022	0.00711173	0.0112415	0.000222643	0.0131311	0.0324143	0.0906463	0.0136176	-0.0224021	-0.0087816	0.0201189	0.0708358	0.0403597	-0.00346785	0.00129483	0.0535456	0.0439868	0.0551339	0.0160044	0.0224981	-0.0187845	0.0723335	0.0779449	0.0443573	0.0668825	0.0146822	-0.0222516	0.0355955	0.0715584	-0.00876171	0.00691548	0.0188197	0.00787601	-0.0170214	0.0312394	0.091943	0.062637	0.0275391	-0.0194548	-0.0392352	0.0186826	-0.0044157	0.0554549	0.0236031	0.0302904	-0.0424869
	-0.00322924	-0.0252858	0.0322292	0.0192428	-0.0152469	0.00671785	0.00843137	0.0263669	0.00651726	0.0209369	0.0496702	0.0193415	-0.0143328	-0.0191848	0.0359375	-0.0561958	0.0126272	0.0468364	0.0100078	0.0407898	0.00434434	-0.0341322	-0.0568931	0.00367186	0.0381699	0.046439	0.00988905	-0.0233148	0.0644652	0.00890756	0.0160845	0.00467267	-0.0112419	0.0296031	-0.0215127	-0.0237077	-0.0304306	0.0624982	-0.00606391	-0.024507	0.00378198	0.0353985	0.00558653	-0.0125771	-0.0365748	0.00248979	0.03058	-0.0266917	-0.0251926
	0.0161108	0.00664736	-0.0358411	0.00838812	-0.0401325	0.0443199	-0.0188109	-0.00727258	0.0216065	0.0377555	0.0337925	0.0105115	-0.0324388	0.00163674	0.00929261	0.0239002	-0.0671466	0.00903971	0.00147805	-0.0335238	0.049259	-0.00461019	-0.0138906	-0.00104283	0.0656374	0.0272733	0.0856378	0.0393158	0.00149041	0.00551907	0.0315602	0.0259863	-0.0181821	0.000666715	0.0261557	-0.0135505	0.0262715	-0.0517358	-2.79815e-05	0.0273164	0.0266113	0.0592076	0.0203228	-0.0174807	-0.0246771	0.00804628	0.0388704	0.0259767	0.0590458
	0.0172807	-0.0454735	-0.0410614	-0.0614529	-0.019187	-0.0906787	-0.0624525	0.013711	0.019287	-0.00672746	-0.0209879	-0.000187937	2.29749e-05	0.0171154	-0.0629237	0.0240893	0.0199633	0.0338942	-0.0463345	-0.0210257	-0.0478844	0.0369888	-0.00794484	-0.0305939	0.0401481	0.0277252	0.019558	0.0407903	0.0199884	0.0387451	0.00107134	0.0751983	0.0596831	0.0226126	0.0376117	-0.00861001	-0.00768361	0.0136378	0.0368534	-0.0380048	-0.0555582	0.00102535	-0.0137565	0.0214868	0.00280618	0.0248945	-0.02416	0.00893992	-0.00761027
	-0.00464601	0.0224269	-0.0100918	-0.00809643	0.0375188	0.0102968	-0.0389011	-0.0560288	0.0107289	-0.000788451	0.0206564	-0.0103221	0.0747717	0.069731	0.0793652	-0.0108364	-0.038163	-0.034882	0.0414736	-0.0171296	-0.00800648	0.00140758	-0.0142701	-0.0376117	0.0419616	0.0304207	0.0611255	0.0183568	-0.0249901	0.00347379	0.0332792	0.0513905	0.0163611	0.00734406	-0.00289951	0.0391915	0.0716591	0.0697106	0.0938552	-0.0242053	0.00544456	-0.00349146	-0.00620494	0.00398518	0.00773862	-0.0491193	-0.0121052	-0.0708331	-0.014189
	0.042624	0.0126146	-0.0379065	0.0102492	0.0291346	-0.0243527	0.0176511	-0.0292651	-0.0355097	-0.00320227	-0.0846267	-0.0193794	-0.0258759	-0.0351981	-0.0144654	0.0167469	-0.0291697	-0.00709499	0.0293563	-0.0249669	-0.002863	0.00584275	0.0348035	0.0385252	0.0533088	-0.00961409	0.0166326	-0.0211738	-0.00496974	-0.00779031	0.0541648	0.0210667	-0.00760267	0.0326943	0.0263712	0.00437795	0.0736262	-0.00839495	-0.0193035	0.0145774	-0.019288	-0.0520202	-0.0336301	-0.00277963	-0.0389478	-0.0444187	-0.0111086	0.0339215	-0.0163178
	-0.00499993	-0.0116618	-0.0468436	0.00100727	-0.00744931	-0.0636491	0.0334637	0.0398135	0.0033603	-0.00707179	0.00597619	0.0106853	0.0321611	0.0164456	0.0602126	-0.0218493	0.0995426	-0.0323799	-0.00938107	0.0332	-0.0658253	0.0339467	-0.00934743	-0.0313686	0.0761871	0.0317038	-0.0251329	-0.00565002	-0.0135088	0.0219206	0.0298881	0.0409535	-0.0102363	-0.0268296	0.00989728	0.0286271	-0.0224197	0.0109653	0.0350785	0.0403016	-0.00892478	0.00983547	-0.0221403	-0.00769779	-0.0461772	0.0190682	0.0573393	0.0416243	0.0438495
	0.0492735	-0.00562237	-0.00355353	0.00405321	-0.0308901	0.0260989	0.00438449	-0.000753091	-0.0100221	0.0135185	0.0317228	0.0124939	0.0383243	-0.053786	-0.00846578	-0.00356559	-0.0308201	0.0238616	-0.0041151	-0.015545	-0.00127407	0.0486741	-0.0133514	-0.00767045	0.025418	0.0218462	-0.0298894	0.0320193	-0.0317375	-0.0276539	0.0253592	-0.00476658	0.0309582	0.00332847	-0.040808	0.0108031	0.00187513	-0.00758712	0.00555544	-0.00480258	0.0176777	-0.000288252	0.0328945	0.0497357	-0.0043265	0.0020234	0.0529237	0.0254775	0.0409301
	0.0127026	-0.00579241	0.0248448	0.0158814	0.00517758	-0.0304575	0.0271201	-0.0256546	-0.00796176	0.002647	-0.0128276	0.0443681	-0.0379904	0.0466038	-0.0363807	0.0105957	-0.072771	-0.00394979	-0.025205	-0.0271752	0.073242	0.00237269	0.0168392	0.0120267	-0.00518409	-0.0305582	-0.0068393	0.0310938	-0.00931798	-0.0163567	0.00558349	-0.00456872	0.0120051	0.0231642	0.0544765	-0.0568842	-0.0491966	0.0400284	0.00901627	0.0497492	0.067196	-0.0237517	0.00025307	-0.020245	-0.0134043	0.00634357	-0.00520117	0.0387864	-0.0485181
	0.018722	-0.00751773	-0.0131677	-0.0165136	0.0214637	0.0124707	-0.0487107	-0.00650499	-0.00734253	-0.00616826	-0.000616791	-0.00435952	0.00373256	-0.0371724	0.0291263	-0.0357432	0.00629565	-0.0524678	-0.033757	0.0151047	-0.0188658	-0.00873437	-0.00412983	-0.00254209	-0.0167668	-0.035337	0.0448943	0.00281972	-0.019703	0.0182171	-0.0104271	0.02981	-0.0203354	0.0132267	0.0542684	-0.000212512	0.0122334	0.02114	0.0284207	0.0253748	0.0307563	-0.013144	0.0872201	0.010094	0.0109995	0.000740775	0.0416017	-0.0152422	0.0548438
	-0.0163378	-0.0384435	-0.0127843	0.0340886	-0.0434659	0.0208566	0.0117721	-0.0131454	-0.0127969	-0.0122449	-0.040055	-0.00548777	0.0365545	-0.00194845	-0.0284261	0.00763845	-0.00831922	-0.0157045	0.0648258	-0.0258264	-0.0217954	-0.0492612	-0.0359316	0.0437818	-0.0448963	-0.0675971	-0.0584892	0.0175336	0.0230146	0.0446782	-0.00757384	-0.012456	0.0307144	-0.0294258	-0.0102898	-0.0278544	0.015625	-0.0369947	-0.0144378	0.0102665	-0.0227043	0.0339073	0.0600453	0.0204088	-0.00771781	-0.0027143	-0.0344759	0.0300299	0.0528229
	-0.0451555	-0.0288692	0.00249369	0.0147101	0.00350724	-0.0310909	0.0587355	0.0353543	0.0475276	0.0555394	0.0257963	-0.0147013	0.0204137	-0.0608937	0.0155078	0.0442081	0.000611121	-0.0097744	0.0190128	-0.00860354	-0.0646751	-0.00519583	0.00616572	-0.00506798	0.00416588	0.0984333	-0.0619051	0.0293309	0.0152428	0.0265788	0.0238225	0.0461009	-0.00718458	-0.0429225	0.0277508	0.0451264	0.0200557	0.0206424	-0.0438923	-0.0455564	0.039415	-0.0429773	-0.0161042	0.0307322	-0.00439422	0.0442082	-0.00365771	0.0414336	0.044883
	-0.0179772	-0.0300499	0.0223531	-0.00607615	0.00787944	-0.0126722	-0.00528085	-0.00251737	-0.00577326	-0.000109803	-0.0429978	0.0166476	-0.0348837	-0.000235609	-0.0174812	-0.0139771	0.00874336	0.0133814	-0.0219545	0.026294	-0.00300967	0.0189953	-0.00479525	0.068505	0.0195922	0.0174506	-0.0187742	-0.0181778	0.016457	-0.0517704	0.0173572	-0.0124731	-0.0544052	-0.0285546	0.00179159	-0.0124299	0.00597973	-0.0207825	0.0198637	0.0152976	0.0140042	-0.000845092	-0.00946554	0.0312361	0.0114019	-0.0134887	0.00436341	0.0354914	-0.000915817
	0.00112471	0.0441327	-0.0330284	0.0250309	-0.0138009	0.00655394	0.0533305	-0.00433929	0.0508371	0.0389403	-0.00184896	-0.0275445	0.0308325	-0.011475	0.00853483	-0.0110677	-0.00709764	0.0332997	0.0107267	0.0165937	0.0274886	0.00758867	-0.0186125	0.0574153	-0.00449443	0.0468202	0.00387731	0.00796145	0.031465	0.00461638	-0.0612196	-0.0542243	0.0294955	-0.00105564	0.0281993	-0.0190156	0.0235756	0.0117586	0.00602544	0.0268274	-0.00752994	0.0205508	0.00528411	0.0216119	0.0893122	-0.011874	-0.0160571	0.0552701	0.0791542
	0.0040105	-0.00941725	0.0112931	0.00621665	-0.00520007	0.00882949	-0.0286904	-0.0261617	0.0733744	-0.018856	0.0320744	0.0458443	0.0190016	0.0102219	0.0102553	0.00120103	-0.0410471	-0.0175394	-0.0160622	0.00541459	0.0756503	-0.0065931	-0.0511565	0.025208	0.0112809	-0.0237917	0.0313078	0.0185496	-0.0229451	-0.0397514	0.00451474	-0.0279677	-0.0681864	-0.00470662	-0.0242454	-0.00893079	-0.00936752	0.0261661	0.0125156	0.0204719	0.0640653	0.0529776	0.0238901	0.0263668	-0.0728178	0.0165352	-0.00933341	-0.0484475	0.00466193
	0.013135	-0.0613695	-0.020732	0.00416839	0.0130406	0.0376016	0.00579306	-0.00811162	0.0197295	-0.0382013	0.00741615	0.0098539	0.020854	0.00568218	0.0191479	-0.0498545	-0.0165593	0.00192253	0.0142509	-0.0158345	0.0386352	-0.0215845	-0.00827817	-0.0370334	0.042975	0.022656	0.024719	-0.0116572	-0.00481231	-0.0425277	-0.0033358	-0.00292945	-0.00136547	0.0237359	0.0463355	0.0277969	0.00894575	0.00663624	0.0682396	0.00474456	-0.0275089	0.0276674	-0.0075998	-0.0192355	-0.0181238	0.0378025	0.0123436	0.00969657	0.128883
	0.00944443	-0.0378762	-0.0452465	-0.03609	-0.0118155	0.0157344	0.0897249	0.000206652	0.0627532	0.0186524	-0.0265674	-0.00297585	0.0322832	0.00662301	-0.0477923	-0.0228886	-0.0187913	-0.0653521	-0.00497892	0.0716022	0.0539834	-0.0281132	0.0028259	-0.0532542	0.00715835	-0.0596786	-0.0217464	-0.0436618	-0.0104257	0.0333772	0.00230939	-0.0209656	-0.0171645	-0.00990012	-0.00771915	0.0221369	-0.00728031	-0.0385188	0.0556491	-0.00309466	0.0326169	0.00870247	0.0410074	0.0333474	-0.0022687	0.0133338	0.0453131	0.0987933	0.030931
	0.0476237	-0.0021148	-0.00597331	-0.0314862	-0.0138768	0.0344732	-0.0225601	0.0520005	-0.0392695	0.00304572	0.0287985	-0.0296491	0.0219032	0.00637395	0.0196529	-0.0013248	0.0393259	0.00606755	0.0206752	0.0891368	0.0259424	0.0280713	0.0767027	0.0126934	-0.0240293	0.00526437	-0.00965288	0.00700132	-0.000564409	0.023779	-0.0242059	0.00895569	0.0162826	0.0349735	-0.0266518	0.00413384	-0.0270235	0.0358075	0.00345426	0.0307474	0.0215177	0.0226518	0.0419678	0.00189492	0.0528609	-0.0174622	0.0541165	0.00229573	0.0225343
	-0.0153199	0.00845452	0.0340671	0.0281909	0.00613642	-0.0381173	-0.0365701	-0.0130824	0.0663066	0.00769901	0.0355667	0.0109192	0.00868752	-0.0145947	0.0245183	0.0136133	0.0249787	0.0477298	-0.000563655	-0.00216422	-0.0255243	0.00707635	-0.0242331	-0.00380177	0.0194884	0.0212537	-0.00151581	0.0247641	0.00688596	-0.0130583	0.0183727	0.00247179	-0.0137253	0.0104172	0.0451556	-0.0368983	-0.0406281	0.00688134	0.0145894	0.00183629	0.00534036	-0.00711435	-0.00371145	0.0493282	0.0769438	0.0727848	0.0441884	0.0123927	0.0373853
	-0.00207042	0.0163916	0.0654822	0.00509345	-0.0131844	0.00843806	0.0431786	0.038756	0.014025	-0.00146321	-0.0130166	0.00926403	0.0221883	0.0345842	0.0420309	-0.0291109	0.0341521	0.0504118	0.0307143	0.00893229	-0.0478263	-0.0381447	0.0321084	-0.0229855	0.00124804	0.0109779	0.00966923	0.0113872	0.0333395	-0.00256514	0.040435	-0.0205031	0.0842142	0.00318553	0.0135423	-0.024999	-0.00546546	0.00756382	-0.00728302	-0.00498154	0.0244287	0.00689228	-0.012281	-0.0296942	0.033428	-0.00645074	-0.0163104	0.0382939	-0.0614457
	0.0386161	-0.0265403	-0.0168026	0.00556731	0.00108047	0.0224421	0.00394301	0.0171888	-0.0109028	-0.00441095	0.0221081	0.0120586	0.0220907	0.0682592	-0.0216379	0.0213576	-0.0177536	0.020278	-0.0267512	0.0143567	-0.0158841	0.0128764	-0.0043511	-0.031066	-0.0180546	0.0013181	-0.0137879	0.00047517	0.0292536	0.0172983	-0.00316437	-0.0264732	0.0398906	-0.0194289	-0.00187249	-0.0022017	-0.000676619	0.0224349	-0.0377324	-0.0216915	0.0204109	0.00861757	-0.0279526	-0.0564189	-0.0660023	0.0580039	0.0562212	0.04283	-0.0260789
	0.0156033	-0.0339667	-0.00141818	-0.0327511	-0.00861164	0.0278035	0.0349884	-0.0519148	0.0190967	-0.047333	-0.000870357	-0.029743	0.108886	0.029228	0.0193139	0.0202667	0.00448545	-0.0265127	0.00157423	-0.0554565	0.0153331	-0.0188856	-0.018957	-0.00665434	0.0162156	0.0444743	-0.0178469	0.00683145	-0.0448688	0.0306654	0.000409942	-0.00776785	0.0115093	0.00871057	-0.0412049	-0.0245854	0.0346815	0.00386693	0.0630569	-0.00722938	-0.0208606	-0.0125978	-0.035881	-0.0379299	-0.01627	-0.0488699	0.0327389	0.0370715	0.0182578
	-0.032536	0.0182504	0.0144334	0.0444667	-0.0238547	-0.0373953	-0.0459148	0.0319897	-0.0137636	0.0117868	0.0549037	0.00372606	0.0469991	0.00273002	0.00980929	-0.00641739	-0.000339323	-0.000636757	0.0454764	-0.0209279	0.0169343	-0.00679695	-0.0205407	-0.00682977	-0.0123695	0.00339726	-0.0114145	-0.0140621	-0.0166924	-0.0314977	-0.0234087	-0.01491	-0.00894965	-0.00659556	-0.0228477	0.0584562	0.0142887	-0.0191391	0.0383574	0.0315683	0.0277825	-0.0382499	-0.0151124	0.0039224	0.105368	0.00465629	0.100115	0.00705061	-0.00704389
	0.0528533	0.0320198	0.0296476	-0.0399601	0.00482402	0.0142827	0.041919	0.0204848	0.0141678	0.0250723	0.0251346	0.0490236	0.03683	0.0181242	-0.0175663	-0.0175845	-0.0172174	0.0536041	0.010242	-0.0290384	0.0576637	0.0136414	-0.00251881	0.0477229	0.00104333	-0.0118713	-0.031903	0.0159854	0.00141436	-0.0213966	-0.00790806	0.0367532	0.0114268	0.0222201	-0.035896	0.00964629	0.0232266	-0.0129417	-0.0423894	0.0232327	-0.0149508	0.0243654	-0.00545538	0.00257695	-0.0480579	0.0143351	0.0108815	0.00339767	0.00750933
	-0.0411569	0.0336616	-0.0358673	-0.00225598	0.0286566	0.0555007	-0.0129514	-0.0164945	-0.00614726	-0.0201605	-0.0434845	-0.015555	0.00268475	-0.0379985	-0.0373271	0.0436361	-0.0632311	-0.0260094	0.0291382	-0.00999938	-0.018024	-0.0152315	0.0216578	-0.0584253	0.0575841	-0.00596173	-0.0126108	-0.0342383	0.0020045	-0.0246412	0.101067	-0.00649453	-0.0304587	0.022641	-0.0311891	-0.05555	0.0733624	0.00218511	-0.0049528	0.0383235	-0.00321214	-0.00323538	0.00245736	-0.00555848	-0.0442289	0.044531	0.0767746	0.00983296	0.041208
	-0.0263519	-0.0234516	-0.011659	0.0275836	-0.0205686	0.00550757	0.0496316	-0.0415103	0.00634543	0.0112042	-0.00227238	0.021344	-0.0510997	0.0285938	-0.0367175	-0.0130156	0.00697384	-0.0147423	0.0393053	0.0564182	0.0316381	0.00230789	-0.0334149	-0.00367522	-0.00312162	0.0296887	-0.039957	0.0189085	0.00948757	0.00248287	0.0626528	-0.00621118	-0.0097141	-0.0444446	0.0275673	0.00821876	0.0408142	-0.000458612	-0.0240715	0.00539603	0.0006029	0.0496295	-0.0198906	-0.0265207	0.0071546	-0.00488968	0.0462021	0.0336772	0.0365144
	-0.0232252	-0.0316237	-0.00909125	0.0356086	-0.0217486	-0.0140713	0.0356097	-0.0103499	-0.0193279	-0.0297904	0.0572082	0.0304289	-0.0366721	0.0252818	0.0356639	-0.0353071	-0.0456489	0.0293654	-0.00510815	0.015324	0.0151506	-0.00200263	0.0101515	0.00779555	0.0250321	0.0482624	0.0234023	0.033597	-0.020344	-0.0803641	-0.0403552	0.0125303	0.0071308	-0.00360625	0.022185	-0.00519945	-0.0324368	-0.00943259	-0.0214422	-0.00318638	-0.0342576	-0.0270019	-0.0174103	0.00233763	-0.0368245	0.078247	-0.0168598	0.0681181	0.0100915
	-0.0483896	-0.0431891	-0.026209	0.0109923	-0.0175602	-0.0154889	-0.00386422	-0.0150432	0.0377849	-0.014063	0.0080344	-0.0150139	0.0339053	-0.0213195	-0.0228711	-0.013888	-0.0187437	-0.0360946	0.0620778	-0.0411379	-0.00746714	-0.0166686	0.0210408	0.019246	-0.0176741	-0.0333626	0.00519559	0.0204164	-0.00981638	-0.0308032	-0.00642459	0.010518	0.0280976	0.00919714	-0.0181696	-0.0754207	-0.0124988	-0.0538789	0.00589703	0.030379	-0.0258846	0.0105529	0.0201158	0.0204867	-0.0272314	-0.0268821	0.0232006	0.00430449	0.0138232
	-0.00125988	0.0449472	0.00814359	0.0112109	-0.0412457	0.0560949	0.0290032	0.0223857	-0.0126193	0.0303422	-0.00033705	-0.0374166	-0.0168405	-0.0138898	0.00912206	-0.00767986	0.0576103	-0.00627533	-0.0403563	-0.0440999	-0.0461729	-0.0208135	0.032025	0.0059768	0.0282505	0.0185968	0.0633951	0.0465815	0.0164971	-0.0170899	-0.00799899	0.00821678	0.0317676	0.00259739	-0.00244119	-0.00157797	-0.0100146	-0.0095795	0.0186469	0.0109414	0.0031197	-0.0147556	-0.022823	-0.0368484	0.0202934	0.00121119	0.0482485	-0.0150393	-0.00770056
	-0.0228656	0.0819479	0.00571364	0.00454281	-0.0115017	0.0415718	0.000159501	0.0411573	-0.0021222	0.0229426	-0.0130066	0.00414988	0.022351	0.0184639	0.0022742	-0.0259049	-0.00645527	0.00854128	0.05286	0.0475745	0.0573507	0.0381343	-0.0431191	0.0140072	0.0565057	-0.0365567	0.0388827	0.0211821	-0.00136156	-0.0269159	0.00696219	0.0095009	0.0233386	-0.0230559	0.0247557	-0.0434944	-0.00606873	-0.0059133	-0.00513098	0.095467	-0.0372704	-0.000436138	-0.00782142	0.0501294	0.0363046	0.0129805	0.00556922	-0.0112737	-0.00223452
	-0.000484819	0.0106561	-0.0128974	0.0958931	0.00640684	0.0366951	-0.00220755	0.0393049	-0.0337482	0.022648	0.012818	0.028955	0.0454954	0.0256266	0.000503942	0.0516557	-0.00313033	0.0396456	-0.0177348	0.00387226	0.0396545	0.00169304	0.0359507	-0.00878655	0.0152443	0.0447367	0.0470333	0.00751688	0.00766149	-0.014763	-0.0257885	0.0362491	0.0265209	0.0396479	-0.0140114	-0.0301139	-0.0143657	0.0128651	-0.0211894	-0.0367825	0.0552808	0.0147908	-0.0231014	0.00673156	0.00338503	0.0152768	-0.0110344	0.00643254	-0.0239101
[truncated: 64 more columns]

## Sheet: Figure E8b avona test
ZT16 light on
Group	Control Group	Lower Limit	Difference	Upper Limit	P-value
VIP- vs VIP-	VIP- vs VIP+	-0.00179752	0.000425112	0.00264774	0.895172
VIP- vs VIP-	VIP+ vs VIP+	-0.00155349	0.00145007	0.00445364	0.49461
VIP- vs VIP+	VIP+ vs VIP+	-0.00184008	0.00102496	0.00389001	0.67908
ZT22 light on
Group	Control Group	Lower Limit	Difference	Upper Limit	P-value
VIP- vs VIP-	VIP- vs VIP+	-0.000537981	0.001751	0.00403999	0.171939
VIP- vs VIP-	VIP+ vs VIP+	-0.00198532	0.00110791	0.00420114	0.678459
VIP- vs VIP+	VIP+ vs VIP+	-0.00359367	-0.000643097	0.00230748	0.866073
ZT8 light on
Group	Control Group	Lower Limit	Difference	Upper Limit	P-value
VIP- vs VIP-	VIP- vs VIP+	-0.00190785	0.000275705	0.00245926	0.952875
VIP- vs VIP-	VIP+ vs VIP+	-0.00434112	-0.00139036	0.0015604	0.511373
VIP- vs VIP+	VIP+ vs VIP+	-0.00448074	-0.00166607	0.00114861	0.347546
