# Supplementary material for: Discrete photoentrainment of mammalian central clock is regulated by bi-stable dynamic network in the suprachiasmatic nucleus
Source: Nat Commun. 2025 Apr 8;16:3331. doi: 10.1038/s41467-025-58661-1 (PMC11978930; doi:10.1038/s41467-025-58661-1)
Supplement: Supplementary file 4 — Source Data [file 41467_2025_58661_MOESM4_ESM.zip › Source data/Figure E9.xlsx]

## Sheet: Figure E9a
ZT 16	ZT 22	ZT 8
2961.33	1439.17	2323
3947.83	2798.17	2174.83
2958.5	3916.33	2168.83
4136.17	2836.17	3542.33
3761.33	1084.67	3397.33
3469.17	3622.5	1894
1228.83	4268.5	1671.83
1113.67	1082	1563.67
1362.83
571.5	1184.83	1153.33
573.167	661.333	1167.83
600	707.667	1148.5
1144.5	1564.17	1248.83
1155.33	923.5
1174.5	1573	1277
1649.17	1591.33	2192
1688.33	846.5	2070
		2027.5
943.5	789.5	1213.33
923.833	972.167	1217.17
966.333	986	1185.17
2073.17	964.667	4076.17
1876.5	2390.5	1958.33
1626.33	777.167	1968.67
1829.67	2234.83	1970.83
1788.33	2215.17
1780.5	768.5
5221.83	6383.5	1754.33
5192.67	6446	4753.33
5235	6277	8296.67
3104.33	5215.33	8378
3038.17	5484.17	8227.5
3070	5217.17	1779.67
2980.83	2947	1712.33
2896.33	2726.67
2835.5	2631.33
4215.67	6373.5	2728.33
4088.67	6137.5	5141.17
3907.17	6742	5432.83
3329.83	7613.17	5685.67
3239.33	7846.83	4297.5
3326.5	7938.17	4755.83
3662	4293.83	4667.5
3173	4156.5	2656.33
3212.5	3995	2823.33

## Sheet: Figure E9b
	Portion
	Trial 1	Trial 2	Trial 3	Trial 4	Trial 5	Trial 6	Trial 7	Trial 8	Trial 9
Cluster 1
ZT 16	0.079646	0.0619469	0.0265487	0.150442	0.0442478	0.0619469	0.141593	0.0176991	0.032967
ZT 22	0.230088	0.0442478	0.0619469	0.0176991	0.0530973	0.0442478	0.132743	0.168142	0.0533333
ZT 8	0.141593	0.0530973	0.0707965	0.0265487	0.0530973	0.0707965	0.0265487	0.0634921	0.0638298
Cluster 2
ZT 16	0.0176991	0.079646	0.0353982	0	0.0265487	0.0176991	0	0.0353982	0.043956
ZT 22	0.0176991	0.185841	0.00884956	0.0176991	0	0.00884956	0.0353982	0.0265487	0.0266667
ZT 8	0.0353982	0.0707965	0.115044	0.221239	0.20354	0.0176991	0.0265487	0.015873	0.0212766
Cluster 3
ZT 16	0.159292	0.212389	0.159292	0.106195	0.442478	0.123894	0.0884956	0.212389	0.120879
ZT 22	0.0353982	0.0884956	0.0973451	0.141593	0.0973451	0.079646	0.0973451	0.0884956	0.133333
ZT 8	0.176991	0.221239	0.212389	0.20354	0.0265487	0.0353982	0.283186	0.222222	0.0851064
Cluster 4
ZT 16	0.389381	0.380531	0.389381	0.362832	0.318584	0.39823	0.309735	0.274336	0.285714
ZT 22	0.20354	0.380531	0.460177	0.389381	0.318584	0.39823	0.283186	0.362832	0.52
ZT 8	0.495575	0.415929	0.256637	0.318584	0.309735	0.39823	0.283186	0.396825	0.319149
Cluster 5
ZT 16	0.123894	0.106195	0.115044	0.150442	0.0707965	0.230088	0.0973451	0.176991	0.197802
ZT 22	0.141593	0.106195	0.19469	0.19469	0.247788	0.230088	0.20354	0.123894	0.0933333
ZT 8	0.0707965	0.0707965	0.132743	0.176991	0.168142	0.20354	0.247788	0.222222	0.404255
Cluster 6
ZT 16	0.00884956	0.0442478	0.0265487	0.0176991	0.0176991	0	0.221239	0.0442478	0.0879121
ZT 22	0.168142	0.0353982	0	0.0265487	0.0442478	0.00884956	0.0265487	0.0353982	0.0266667
ZT 8	0.00884956	0.0176991	0.0442478	0.0265487	0.0176991	0.176991	0	0.015873	0.0212766
Activation clusters (1+2+3)
ZT 16	0.256637	0.353982	0.221239	0.256637	0.513274	0.20354	0.230088	0.265487	0.197802
ZT 22	0.283186	0.318584	0.168142	0.176991	0.150442	0.132743	0.265487	0.283186	0.213333
ZT 8	0.353982	0.345133	0.39823	0.451327	0.283186	0.123894	0.336283	0.301587	0.170213
