# Supplementary material for: Discrete photoentrainment of mammalian central clock is regulated by bi-stable dynamic network in the suprachiasmatic nucleus
Source: Nat Commun. 2025 Apr 8;16:3331. doi: 10.1038/s41467-025-58661-1 (PMC11978930; doi:10.1038/s41467-025-58661-1)
Supplement: Supplementary file 4 — Source Data [file 41467_2025_58661_MOESM4_ESM.zip › Source data/Figure E5.xlsx]

## Sheet: Figure E5d
	Dark CT 16-trapped	Light CT 16-trapped
	6	-180
	-12	-95
	7	-46
	-10
		-114
		-57
		-77
		-58
Mean	-2.25	-89.5714
P-value		0.00204622	unpaired, two-tail, heteroscedastic

## Sheet: Figure E5f
	Dark CT 16-trapped	Light CT 16-trapped
	116.5	670.5
	130.5	228
	167.5	464
	350.5	584
		338
		123.5
Mean	191.25	401.333
P-value		0.0367186	unpaired, one-tail, heteroscedastic
