# Supplementary material for: Discrete photoentrainment of mammalian central clock is regulated by bi-stable dynamic network in the suprachiasmatic nucleus
Source: Nat Commun. 2025 Apr 8;16:3331. doi: 10.1038/s41467-025-58661-1 (PMC11978930; doi:10.1038/s41467-025-58661-1)
Supplement: Supplementary file 4 — Source Data [file 41467_2025_58661_MOESM4_ESM.zip › Source data/Figure E10.xlsx]

## Sheet: Dorsal plane 1 ZT16
neuron1	neuron2	distance	corr
37	38	68.8891	0.355109
37	39	94.4659	0.472669
37	40	86.2128	0.479786
37	41	105.081	0.446707
37	42	85.078	0.52929
37	43	110.314	0.2436
37	44	102.355	0.434916
37	45	157.641	0.261473
37	46	159.934	0.0179828
37	47	131.271	0.190179
37	48	126.466	0.531682
37	49	154.187	0.0650573
37	50	165.06	0.213214
37	51	153.96	0.465672
37	52	167.977	0.532723
37	53	204.677	0.274929
37	54	227.609	0.245237
37	55	195.947	0.551082
37	56	193.143	0.453024
37	57	213.928	0.122349
37	58	220.613	0.251477
37	59	238.304	0.106906
37	60	255.28	-0.051899
37	61	290.335	0.282853
38	39	160.905	0.149094
38	40	134.468	0.204737
38	41	59.0888	0.359672
38	42	114.58	0.335797
38	43	154.115	0.186636
38	44	115.714	0.369645
38	45	104.134	0.178904
38	46	214.407	0.0624795
38	47	172.461	0.220013
38	48	119.125	0.299263
38	49	199.997	0.195476
38	50	126.468	0.0677276
38	51	165.543	0.270103
38	52	160.816	0.00621454
38	53	252.274	0.0708892
38	54	282.265	0.0735346
38	55	223.144	0.278999
38	56	192.996	0.298524
38	57	253.361	0.154912
38	58	209.835	0.0849661
38	59	268.431	0.0457106
38	60	296.767	-0.0154724
38	61	254.55	0.228614
39	40	62.3922	0.39053
39	41	179.423	0.322158
39	42	95.838	0.340808
39	43	76.7224	0.229166
39	44	123.14	0.310938
39	45	229.673	0.19196
39	46	83.8894	0.0132863
39	47	91.9353	0.0615909
39	48	160.412	0.274554
39	49	97.3886	0.0274514
39	50	221.673	0.168471
39	51	154.849	0.357418
39	52	189.449	0.478293
39	53	135.313	0.299067
39	54	144.793	0.211031
39	55	162.513	0.397973
39	56	200.161	0.236536
39	57	157.344	0.164615
39	58	236.725	0.170709
39	59	193.635	0.12314
39	60	191.057	0.0234672
39	61	330.794	0.233285
40	41	133.502	0.298558
40	42	35.9198	0.384674
40	43	24.6604	0.222916
40	44	62.1627	0.32067
40	45	179.015	0.19652
40	46	80.1843	0.101681
40	47	45.7852	0.13165
40	48	99.8217	0.357085
40	49	68.2256	0.0841185
40	50	164.536	0.135103
40	51	93.693	0.360406
40	52	127.059	0.390068
40	53	119.659	0.262141
40	54	147.821	0.208742
40	55	115.223	0.389529
40	56	138.925	0.32513
40	57	127.816	0.137081
40	58	174.768	0.223438
40	59	154.604	0.113432
40	60	169.1	0.0207879
40	61	268.801	0.215048
41	42	101.83	0.46852
41	43	145.389	0.16323
41	44	88.799	0.486307
41	45	52.6765	0.264932
41	46	210.703	-0.00379678
41	47	158.684	0.131577
41	48	74.499	0.367945
41	49	187.866	0.133582
41	50	67.4318	0.200441
41	51	127.796	0.341557
41	52	111.008	0.338363
41	53	238.429	0.206222
41	54	275.215	0.164537
41	55	192.319	0.398765
41	56	145.081	0.402938
41	57	231.321	0.259437
41	58	155.802	0.160026
41	59	237.521	0.0906176
41	60	274.73	0.0668671
41	61	195.722	0.326241
42	43	43.5743	0.185079
42	44	27.3802	0.513841
42	45	144.504	0.181088
42	46	108.898	0.105967
42	47	58.7977	0.16857
42	48	64.6184	0.563149
42	49	87.5066	0.236831
42	50	128.623	0.0645277
42	51	70.9056	0.330116
42	52	96.1088	0.312676
42	53	139.39	0.275779
42	54	173.831	0.278511
42	55	112.571	0.524178
42	56	113.804	0.495006
42	57	138.8	0.298959
42	58	146.65	0.208513
42	59	156.624	0.222831
42	60	182.188	0.112128
42	61	235.265	0.25854
43	44	62.9919	0.211928
43	45	186.694	0.178339
43	46	65.4723	0.11227
43	47	21.1369	0.178845
43	48	98.9292	0.147013
43	49	45.9321	0.124535
43	50	166.786	0.103615
43	51	79.5308	0.197233
43	52	118.308	0.197133
43	53	98.18	0.132041
43	54	130.468	0.128537
43	55	91.3924	0.210693
43	56	124.498	0.249147
43	57	103.644	0.10636
43	58	162.025	0.145865
43	59	129.996	0.0865681
43	60	145.524	0.0045521
43	61	261.577	0.134411
44	45	124.751	0.207369
44	46	127.346	0.0641286
44	47	71.7201	0.119235
44	48	37.6611	0.446782
44	49	100.663	0.257301
44	50	104.014	0.106889
44	51	52.5974	0.298522
44	52	69.7939	0.230809
44	53	150.033	0.227099
44	54	188.511	0.190217
44	55	107.751	0.479816
44	56	91.0728	0.477266
44	57	142.907	0.292003
44	58	121.424	0.221899
44	59	153.223	0.170312
44	60	186.475	0.00878535
44	61	207.886	0.274292
45	46	251.845	0.0603107
45	47	196.379	0.159909
45	48	96.2482	0.0694785
45	49	225.091	0.101239
45	50	42.7563	0.179891
45	51	148.42	0.259722
45	52	116.648	0.20019
45	53	272.698	0.168399
45	54	312.855	0.128194
45	55	214.895	0.201066
45	56	149.823	0.150787
45	57	259.815	0.143131
45	58	146.969	0.119269
45	59	257.906	0.107473
45	60	301.848	0.0376538
45	61	156.556	0.196025
46	47	57.507	0.166319
46	48	161.153	0.0964296
46	49	34.7502	0.247713
46	50	229.708	0.0473713
46	51	127.942	0.0520289
46	52	171.723	-0.0331827
46	53	51.6124	0.139123
46	54	68.0945	0.147769
46	55	101.163	0.124596
46	56	167.364	0.131293
46	57	78.1761	0.140021
46	58	206.048	0.0818587
46	59	119.079	0.172935
46	60	107.569	0.177081
46	61	312.766	-0.0158936
47	48	103.897	0.103401
47	49	29.1849	0.238946
47	50	172.464	0.109341
47	51	72.9991	0.199652
47	52	115.534	-0.00895169
47	53	80.6036	0.0117126
47	54	116.887	0.0997591
47	55	71.8038	0.137791
47	56	115.847	0.235511
47	57	82.9135	0.0461872
47	58	154.354	0.0905158
47	59	109.032	0.0274047
47	60	125.317	0.0198445
47	61	258.076	0.06982
48	49	131.446	0.173059
48	50	68.572	-0.0210223
48	51	54.1623	0.233237
48	52	42.8695	0.259318
48	53	177.049	0.177896
48	54	218.429	0.228935
48	55	120.278	0.528893
48	56	73.8718	0.547138
48	57	163.66	0.186634
48	58	94.899	0.236453
48	59	164.712	0.19051
48	60	206.017	0.0619285
48	61	171.559	0.187694
49	50	199.804	0.0338667
49	51	94.0253	0.0796193
49	52	138.178	-0.0831189
49	53	52.2792	0.065573
49	54	87.8496	0.15715
49	55	69.6243	0.163699
49	56	132.64	0.234177
49	57	61.8476	0.17391
49	58	171.31	0.0513963
49	59	96.2534	0.169043
49	60	101.25	0.142903
49	61	278.331	0.0262865
50	51	114.474	0.216924
50	52	77.3276	0.245512
50	53	243.886	0.101976
50	54	286.247	0.0836806
50	55	179.694	0.0863693
50	56	108.986	0.0948735
50	57	227.167	0.0346477
50	58	104.214	0.10325
50	59	220.894	-0.00165237
50	60	267.788	0.015237
50	61	128.416	0.11031
51	52	44.3715	0.372402
51	53	131.345	0.241707
51	54	175.402	0.182622
51	55	66.533	0.374156
51	56	45.323	0.26371
51	57	112.692	0.131832
51	58	82.5032	0.190738
51	59	110.569	0.108763
51	60	153.722	-0.0249404
51	61	185.219	0.298356
52	53	174.983	0.36261
52	54	219.436	0.236888
52	55	104.235	0.419253
52	56	34.4063	0.303025
52	57	153.712	0.119803
52	58	52.637	0.255404
52	59	143.855	0.13576
52	60	192.504	0.00487355
52	61	143.291	0.248538
53	54	45.4104	0.293026
53	55	79.7107	0.362725
53	56	160.508	0.162019
53	57	35.6108	0.308882
53	58	197.107	0.132458
53	59	78.2005	0.33818
53	60	55.9808	0.231833
53	61	306.93	0.197728
54	55	124.879	0.312497
54	56	205.884	0.206272
54	57	77.2695	0.211123
54	58	242.503	0.145908
54	59	116.384	0.228712
54	60	74.206	0.200601
54	61	352.338	0.155029
55	56	83.1401	0.452302
55	57	51.0194	0.29807
55	58	118.091	0.273293
55	59	45.5228	0.252941
55	60	88.3053	0.130963
55	61	227.971	0.307289
56	57	134.159	0.202787
56	58	38.737	0.317958
56	59	116.826	0.0924931
56	60	169.088	-0.0377015
56	61	146.934	0.19768
57	58	168.647	0.0542501
57	59	42.9039	0.316972
57	60	43.6449	0.212436
57	61	278.37	0.211709
58	59	145.346	0.0733726
58	60	200.092	-0.0396945
58	61	109.896	0.162826
59	60	55.8793	0.279108
59	61	252.378	0.125553
60	61	307.996	0.0355174

## Sheet: Dorsal plane 1 ZT22
neuron1	neuron2	distance	corr
37	38	68.8891	0.428212
37	39	94.4659	0.392191
37	40	86.2128	0.384953
37	41	105.081	0.372161
37	42	85.078	0.250045
37	43	110.314	0.289574
37	44	102.355	0.241129
37	45	157.641	0.26231
37	46	159.934	0.401392
37	47	131.271	0.269236
37	48	126.466	0.268835
37	49	154.187	0.228097
37	50	165.06	0.343757
37	51	153.96	0.322015
37	52	167.977	0.32124
37	53	204.677	0.198557
37	54	227.609	0.172111
37	55	195.947	0.293266
37	56	193.143	0.382271
37	57	213.928	0.134128
37	58	220.613	0.265365
37	59	238.304	0.146013
37	60	255.28	0.131678
37	61	290.335	0.0976385
38	39	160.905	0.34519
38	40	134.468	0.320983
38	41	59.0888	0.338803
38	42	114.58	0.210126
38	43	154.115	0.194022
38	44	115.714	0.282518
38	45	104.134	0.192974
38	46	214.407	0.334827
38	47	172.461	0.269769
38	48	119.125	0.185605
38	49	199.997	0.22076
38	50	126.468	0.40222
38	51	165.543	0.262916
38	52	160.816	0.248362
38	53	252.274	0.10602
38	54	282.265	0.134916
38	55	223.144	0.19261
38	56	192.996	0.344719
38	57	253.361	0.0703422
38	58	209.835	0.253905
38	59	268.431	0.0635645
38	60	296.767	0.0534847
38	61	254.55	-0.00507753
39	40	62.3922	0.335612
39	41	179.423	0.242864
39	42	95.838	0.222163
39	43	76.7224	0.276007
39	44	123.14	0.294828
39	45	229.673	0.272716
39	46	83.8894	0.363282
39	47	91.9353	0.214824
39	48	160.412	0.189628
39	49	97.3886	0.286967
39	50	221.673	0.301604
39	51	154.849	0.29193
39	52	189.449	0.257352
39	53	135.313	0.207193
39	54	144.793	0.243568
39	55	162.513	0.277846
39	56	200.161	0.341599
39	57	157.344	0.108995
39	58	236.725	0.30032
39	59	193.635	0.168035
39	60	191.057	0.109354
39	61	330.794	0.111607
40	41	133.502	0.273676
40	42	35.9198	0.282477
40	43	24.6604	0.291898
40	44	62.1627	0.317439
40	45	179.015	0.244921
40	46	80.1843	0.327457
40	47	45.7852	0.259033
40	48	99.8217	0.234043
40	49	68.2256	0.263946
40	50	164.536	0.251755
40	51	93.693	0.288507
40	52	127.059	0.293545
40	53	119.659	0.140318
40	54	147.821	0.179888
40	55	115.223	0.286167
40	56	138.925	0.372667
40	57	127.816	0.0918607
40	58	174.768	0.274422
40	59	154.604	0.0960189
40	60	169.1	0.117275
40	61	268.801	0.126655
41	42	101.83	0.413231
41	43	145.389	0.134934
41	44	88.799	0.389247
41	45	52.6765	0.163106
41	46	210.703	0.19723
41	47	158.684	0.137193
41	48	74.499	0.678689
41	49	187.866	0.315614
41	50	67.4318	0.176985
41	51	127.796	0.380635
41	52	111.008	0.50371
41	53	238.429	0.140635
41	54	275.215	0.103981
41	55	192.319	0.135948
41	56	145.081	0.439851
41	57	231.321	0.294848
41	58	155.802	0.255405
41	59	237.521	0.11875
41	60	274.73	0.213519
41	61	195.722	0.234797
42	43	43.5743	0.170192
42	44	27.3802	0.434428
42	45	144.504	0.1165
42	46	108.898	0.130466
42	47	58.7977	0.107606
42	48	64.6184	0.511072
42	49	87.5066	0.273839
42	50	128.623	0.0432725
42	51	70.9056	0.261547
42	52	96.1088	0.397598
42	53	139.39	0.0527299
42	54	173.831	0.0941143
42	55	112.571	0.129644
42	56	113.804	0.320871
42	57	138.8	0.171148
42	58	146.65	0.23265
42	59	156.624	0.00107074
42	60	182.188	0.200474
42	61	235.265	0.170913
43	44	62.9919	0.202995
43	45	186.694	0.18136
43	46	65.4723	0.28355
43	47	21.1369	0.225789
43	48	98.9292	0.0875018
43	49	45.9321	0.195674
43	50	166.786	0.222269
43	51	79.5308	0.231502
43	52	118.308	0.153194
43	53	98.18	0.153109
43	54	130.468	0.11124
43	55	91.3924	0.24699
43	56	124.498	0.310313
43	57	103.644	0.032208
43	58	162.025	0.243727
43	59	129.996	0.0985134
43	60	145.524	0.0674732
43	61	261.577	0.120228
44	45	124.751	0.137821
44	46	127.346	0.152671
44	47	71.7201	0.190367
44	48	37.6611	0.499333
44	49	100.663	0.410478
44	50	104.014	0.134294
44	51	52.5974	0.304992
44	52	69.7939	0.316722
44	53	150.033	0.106776
44	54	188.511	0.0877579
44	55	107.751	0.215398
44	56	91.0728	0.431278
44	57	142.907	0.149725
44	58	121.424	0.29578
44	59	153.223	-0.0331763
44	60	186.475	0.165176
44	61	207.886	0.216147
45	46	251.845	0.266659
45	47	196.379	0.130142
45	48	96.2482	0.0896991
45	49	225.091	0.115707
45	50	42.7563	0.214697
45	51	148.42	0.169599
45	52	116.648	0.163013
45	53	272.698	0.187374
45	54	312.855	0.128766
45	55	214.895	0.169001
45	56	149.823	0.201094
45	57	259.815	0.0432061
45	58	146.969	0.146759
45	59	257.906	0.130615
45	60	301.848	0.0616057
45	61	156.556	0.0876731
46	47	57.507	0.270574
46	48	161.153	0.0640988
46	49	34.7502	0.19403
46	50	229.708	0.340138
46	51	127.942	0.26432
46	52	171.723	0.190863
46	53	51.6124	0.237387
46	54	68.0945	0.225879
46	55	101.163	0.289932
46	56	167.364	0.315187
46	57	78.1761	0.0989497
46	58	206.048	0.227605
46	59	119.079	0.16553
46	60	107.569	0.0940181
46	61	312.766	0.0302878
47	48	103.897	0.0697557
47	49	29.1849	0.23915
47	50	172.464	0.313673
47	51	72.9991	0.26568
47	52	115.534	0.129029
47	53	80.6036	0.0792621
47	54	116.887	0.136307
47	55	71.8038	0.271383
47	56	115.847	0.324846
47	57	82.9135	0.0987805
47	58	154.354	0.231363
47	59	109.032	0.0437146
47	60	125.317	0.0569034
47	61	258.076	0.085559
48	49	131.446	0.294018
48	50	68.572	-0.0733616
48	51	54.1623	0.368961
48	52	42.8695	0.588214
48	53	177.049	0.027926
48	54	218.429	0.0261521
48	55	120.278	0.0825692
48	56	73.8718	0.456893
48	57	163.66	0.22916
48	58	94.899	0.239337
48	59	164.712	-0.0202423
48	60	206.017	0.253121
48	61	171.559	0.240096
49	50	199.804	0.158546
49	51	94.0253	0.295
49	52	138.178	0.152363
49	53	52.2792	0.193046
49	54	87.8496	0.110722
49	55	69.6243	0.300614
49	56	132.64	0.378468
49	57	61.8476	0.261284
49	58	171.31	0.287932
49	59	96.2534	0.145209
49	60	101.25	0.148091
49	61	278.331	0.25204
50	51	114.474	0.306475
50	52	77.3276	0.118514
50	53	243.886	0.142139
50	54	286.247	0.204292
50	55	179.694	0.267399
50	56	108.986	0.305385
50	57	227.167	0.056101
50	58	104.214	0.239808
50	59	220.894	0.0881641
50	60	267.788	-0.0430575
50	61	128.416	0.0171182
51	52	44.3715	0.346835
51	53	131.345	0.1361
51	54	175.402	0.150651
51	55	66.533	0.264091
51	56	45.323	0.485228
51	57	112.692	0.181296
51	58	82.5032	0.26859
51	59	110.569	0.06492
51	60	153.722	0.0570923
51	61	185.219	0.20861
52	53	174.983	0.119759
52	54	219.436	0.13847
52	55	104.235	0.167696
52	56	34.4063	0.426349
52	57	153.712	0.133782
52	58	52.637	0.244318
52	59	143.855	0.0151282
52	60	192.504	0.185598
52	61	143.291	0.185305
53	54	45.4104	0.175541
53	55	79.7107	0.264625
53	56	160.508	0.117864
53	57	35.6108	0.164005
53	58	197.107	0.115669
53	59	78.2005	0.240512
53	60	55.9808	0.111163
53	61	306.93	0.111765
54	55	124.879	0.195581
54	56	205.884	0.174951
54	57	77.2695	0.125787
54	58	242.503	0.114992
54	59	116.384	0.0933409
54	60	74.206	0.0675238
54	61	352.338	0.0519104
55	56	83.1401	0.349177
55	57	51.0194	0.157899
55	58	118.091	0.248627
55	59	45.5228	0.2091
55	60	88.3053	0.118019
55	61	227.971	0.179988
56	57	134.159	0.162064
56	58	38.737	0.382444
56	59	116.826	0.0337235
56	60	169.088	0.109759
56	61	146.934	0.222135
57	58	168.647	0.114113
57	59	42.9039	0.185066
57	60	43.6449	0.145031
57	61	278.37	0.171888
58	59	145.346	0.0765951
58	60	200.092	0.0898341
58	61	109.896	0.156487
59	60	55.8793	0.149813
59	61	252.378	0.158458
60	61	307.996	0.0888994

## Sheet: Dorsal plane 1 ZT8
neuron1	neuron2	distance	corr
37	38	68.8891	0.266711
37	39	94.4659	-0.0238369
37	40	86.2128	0.204095
37	41	105.081	0.439681
37	42	85.078	0.274414
37	43	110.314	0.123641
37	44	102.355	-0.0191108
37	45	157.641	0.206985
37	46	159.934	0.0333682
37	47	131.271	0.155203
37	48	126.466	0.176321
37	49	154.187	0.336527
37	50	165.06	-0.0126645
37	51	153.96	0.216674
37	52	167.977	0.354204
37	53	204.677	-0.120708
37	54	227.609	-0.0678823
37	55	195.947	-0.290957
37	56	193.143	0.331877
37	57	213.928	0.128068
37	58	220.613	0.0968608
37	59	238.304	-0.12816
37	60	255.28	0.0055539
37	61	290.335	0.291195
38	39	160.905	0.10471
38	40	134.468	0.230709
38	41	59.0888	0.233556
38	42	114.58	0.138319
38	43	154.115	0.272718
38	44	115.714	0.260651
38	45	104.134	0.253043
38	46	214.407	0.113931
38	47	172.461	0.190393
38	48	119.125	0.325519
38	49	199.997	0.307581
38	50	126.468	0.380864
38	51	165.543	0.256701
38	52	160.816	0.0926425
38	53	252.274	-0.0825267
38	54	282.265	0.0262791
38	55	223.144	0.128239
38	56	192.996	0.208056
38	57	253.361	-0.0121741
38	58	209.835	0.184654
38	59	268.431	-0.0609887
38	60	296.767	0.0469098
38	61	254.55	0.255678
39	40	62.3922	0.170589
39	41	179.423	-0.0387004
39	42	95.838	0.0671293
39	43	76.7224	0.177976
39	44	123.14	0.283789
39	45	229.673	0.136103
39	46	83.8894	0.256985
39	47	91.9353	0.148425
39	48	160.412	0.0932855
39	49	97.3886	-0.013955
39	50	221.673	0.312435
39	51	154.849	0.183353
39	52	189.449	-0.0411934
39	53	135.313	0.14258
39	54	144.793	0.16736
39	55	162.513	0.342329
39	56	200.161	0.0344642
39	57	157.344	0.0951415
39	58	236.725	0.146536
39	59	193.635	0.114021
39	60	191.057	0.0401316
39	61	330.794	0.0111906
40	41	133.502	0.142728
40	42	35.9198	0.17928
40	43	24.6604	0.217677
40	44	62.1627	0.206486
40	45	179.015	0.206643
40	46	80.1843	0.119169
40	47	45.7852	0.118145
40	48	99.8217	0.115656
40	49	68.2256	0.224422
40	50	164.536	0.181512
40	51	93.693	0.232679
40	52	127.059	0.163014
40	53	119.659	-0.0121884
40	54	147.821	0.0724246
40	55	115.223	0.0421726
40	56	138.925	0.130095
40	57	127.816	0.0343158
40	58	174.768	0.169114
40	59	154.604	-0.0714745
40	60	169.1	-0.0247493
40	61	268.801	0.204306
41	42	101.83	0.264338
41	43	145.389	0.0436215
41	44	88.799	-0.0876889
41	45	52.6765	0.193853
41	46	210.703	-0.00270385
41	47	158.684	-0.0312672
41	48	74.499	0.415874
41	49	187.866	0.393792
41	50	67.4318	-0.0389461
41	51	127.796	0.165717
41	52	111.008	0.176403
41	53	238.429	-0.0152797
41	54	275.215	-0.0435601
41	55	192.319	-0.101278
41	56	145.081	0.35631
41	57	231.321	0.213691
41	58	155.802	0.085943
41	59	237.521	0.128214
41	60	274.73	0.0878095
41	61	195.722	0.314856
42	43	43.5743	0.07761
42	44	27.3802	0.0630183
42	45	144.504	0.149542
42	46	108.898	0.0389461
42	47	58.7977	0.0632105
42	48	64.6184	0.18135
42	49	87.5066	0.221959
42	50	128.623	0.00469948
42	51	70.9056	0.174668
42	52	96.1088	0.163027
42	53	139.39	-0.0181392
42	54	173.831	-0.0185354
42	55	112.571	-0.0320045
42	56	113.804	0.187871
42	57	138.8	0.136044
42	58	146.65	0.0952119
42	59	156.624	0.0119774
42	60	182.188	-0.0402228
42	61	235.265	0.247362
43	44	62.9919	0.304471
43	45	186.694	0.203263
43	46	65.4723	0.16359
43	47	21.1369	0.223877
43	48	98.9292	0.184151
43	49	45.9321	0.171934
43	50	166.786	0.344963
43	51	79.5308	0.23013
43	52	118.308	0.06632
43	53	98.18	-0.066437
43	54	130.468	0.0438933
43	55	91.3924	0.167493
43	56	124.498	0.129379
43	57	103.644	-0.0361631
43	58	162.025	0.163816
43	59	129.996	-0.0642582
43	60	145.524	-0.02263
43	61	261.577	0.200993
44	45	124.751	0.221143
44	46	127.346	0.254717
44	47	71.7201	0.206041
44	48	37.6611	0.176683
44	49	100.663	0.0961541
44	50	104.014	0.419796
44	51	52.5974	0.243404
44	52	69.7939	-0.0863076
44	53	150.033	0.0745328
44	54	188.511	0.0821651
44	55	107.751	0.328593
44	56	91.0728	-0.047934
44	57	142.907	-0.0607459
44	58	121.424	0.181031
44	59	153.223	-0.0168906
44	60	186.475	-0.00212478
44	61	207.886	0.123129
45	46	251.845	0.139746
45	47	196.379	0.161824
45	48	96.2482	0.203798
45	49	225.091	0.257098
45	50	42.7563	0.262676
45	51	148.42	0.225627
45	52	116.648	0.0584187
45	53	272.698	-0.00333248
45	54	312.855	0.0912968
45	55	214.895	0.136363
45	56	149.823	0.214861
45	57	259.815	0.0783838
45	58	146.969	0.172815
45	59	257.906	0.0208811
45	60	301.848	-0.00455271
45	61	156.556	0.256429
46	47	57.507	0.194354
46	48	161.153	0.0840311
46	49	34.7502	0.0375074
46	50	229.708	0.255861
46	51	127.942	0.180289
46	52	171.723	-0.0308
46	53	51.6124	0.118295
46	54	68.0945	0.114001
46	55	101.163	0.293318
46	56	167.364	0.0171252
46	57	78.1761	0.0289313
46	58	206.048	0.116357
46	59	119.079	0.106094
46	60	107.569	0.0837573
46	61	312.766	-0.0218124
47	48	103.897	0.0262859
47	49	29.1849	0.107549
47	50	172.464	0.281244
47	51	72.9991	0.196076
47	52	115.534	0.113846
47	53	80.6036	-0.0321449
47	54	116.887	0.0368468
47	55	71.8038	0.0744963
47	56	115.847	0.139371
47	57	82.9135	-0.0131103
47	58	154.354	0.160681
47	59	109.032	-0.103233
47	60	125.317	-0.0290672
47	61	258.076	0.10414
48	49	131.446	0.367948
48	50	68.572	0.237388
48	51	54.1623	0.250882
48	52	42.8695	-0.0418871
48	53	177.049	-0.00143006
48	54	218.429	-0.000521945
48	55	120.278	0.219158
48	56	73.8718	0.264567
48	57	163.66	0.142439
48	58	94.899	0.146795
48	59	164.712	0.128678
48	60	206.017	0.10968
48	61	171.559	0.271844
49	50	199.804	0.140543
49	51	94.0253	0.241197
49	52	138.178	0.123159
49	53	52.2792	-0.0654072
49	54	87.8496	-0.0262948
49	55	69.6243	-0.0594721
49	56	132.64	0.323237
49	57	61.8476	0.117638
49	58	171.31	0.160166
49	59	96.2534	-0.0104316
49	60	101.25	-0.0273282
49	61	278.331	0.349839
50	51	114.474	0.32389
50	52	77.3276	-0.0724647
50	53	243.886	0.0535008
50	54	286.247	0.107827
50	55	179.694	0.398253
50	56	108.986	0.106667
50	57	227.167	-0.0567417
50	58	104.214	0.220867
50	59	220.894	-0.0160491
50	60	267.788	0.0351823
50	61	128.416	0.123223
51	52	44.3715	0.113596
51	53	131.345	0.022883
51	54	175.402	0.0772118
51	55	66.533	0.154361
51	56	45.323	0.224953
51	57	112.692	0.0657113
51	58	82.5032	0.182599
51	59	110.569	0.0102577
51	60	153.722	-0.00820123
51	61	185.219	0.20945
52	53	174.983	-0.0808331
52	54	219.436	-0.0349434
52	55	104.235	-0.273613
52	56	34.4063	0.201343
52	57	153.712	0.00232946
52	58	52.637	0.0656623
52	59	143.855	-0.138309
52	60	192.504	0.0204557
52	61	143.291	0.13122
53	54	45.4104	0.1119
53	55	79.7107	0.235872
53	56	160.508	-0.077067
53	57	35.6108	0.116914
53	58	197.107	0.0361499
53	59	78.2005	0.231505
53	60	55.9808	0.122324
53	61	306.93	-0.0782185
54	55	124.879	0.170741
54	56	205.884	-0.0015899
54	57	77.2695	0.0471404
54	58	242.503	0.0438385
54	59	116.384	0.0654681
54	60	74.206	0.0788211
54	61	352.338	0.0232534
55	56	83.1401	-0.0255041
55	57	51.0194	0.0594831
55	58	118.091	0.111934
55	59	45.5228	0.2952
55	60	88.3053	0.135799
55	61	227.971	-0.0799831
56	57	134.159	0.151206
56	58	38.737	0.18021
56	59	116.826	0.0230016
56	60	169.088	0.00324243
56	61	146.934	0.234843
57	58	168.647	0.0830264
57	59	42.9039	0.206176
57	60	43.6449	0.1339
57	61	278.37	0.0876079
58	59	145.346	0.00825238
58	60	200.092	0.0220786
58	61	109.896	0.16563
59	60	55.8793	0.131669
59	61	252.378	-0.0672221
60	61	307.996	-0.0500865

## Sheet: Dorsal plane 2 ZT16
neuron1	neuron2	distance	corr
100	101	46.8711	0.243626
100	102	90.2493	0.0486751
100	103	122.298	0.0748204
100	104	145.9	0.0151733
100	105	195.966	0.0921681
100	106	196.648	-0.00530758
100	107	144.352	0.173498
100	108	162.564	0.0260483
100	109	115.838	0.0628285
100	110	92.475	0.0823272
100	111	228.631	0.167244
100	112	173.605	0.12004
100	113	153.513	0.252867
101	102	89.627	0.0466273
101	103	85.791	0.181738
101	104	139.941	0.00912482
101	105	166.662	0.106896
101	106	191.667	0.0524203
101	107	122.27	0.171587
101	108	153.916	-0.00527544
101	109	108.272	0.0874625
101	110	66.9291	0.0811558
101	111	202.515	0.173253
101	112	154.459	0.106167
101	113	121.265	0.295687
102	103	83.1601	0.0968323
102	104	55.6696	0.000586499
102	105	124.269	0.0630389
102	106	106.61	0.13559
102	107	68.0669	0.138823
102	108	72.6025	0.0910553
102	109	27.1992	0.0756655
102	110	48.0787	0.0608083
102	111	149.82	0.0225207
102	112	89.9804	0.107647
102	113	94.0281	0.0394715
103	104	98.839	0.024032
103	105	83.2727	0.200479
103	106	141.602	0.0660606
103	107	55.276	0.150542
103	108	104.063	0.0418548
103	109	77.1272	0.0641441
103	110	37.6003	0.101068
103	111	120.862	0.178508
103	112	85.7667	0.0970134
103	113	37.196	0.192248
104	105	95.1913	0.00637128
104	106	51.8632	0.00448553
104	107	50.7192	0.0347658
104	108	17.7961	0.099291
104	109	31.7027	0.00757526
104	110	80.0653	0.0531063
104	111	108.837	0.0519003
104	112	49.5438	0.0650686
104	113	86.9553	0.0675137
105	106	105.985	-0.00291683
105	107	56.2051	0.122319
105	108	85.2335	0.041891
105	109	100.559	-0.0171407
105	110	103.603	0.126302
105	111	38.2276	0.211231
105	112	47.0167	0.10891
105	113	46.1021	0.094559
106	107	86.8201	0.0634598
106	108	38.7972	0.121672
106	109	83.546	0.0469944
106	110	129.797	0.122196
106	111	100.425	0.0213329
106	112	63.5555	0.0687865
106	113	119.102	0.00781706
107	108	50.7653	0.0663349
107	109	45.3606	0.0962674
107	110	55.3845	0.107891
107	111	84.5697	0.239301
107	112	32.6994	0.145771
107	113	36.2371	0.194814
108	109	47	0.0266497
108	110	91.0584	0.0874474
108	111	94.0679	0.0371732
108	112	38.2212	0.0665127
108	113	85.7635	-0.0173719
109	110	51.0147	0.0185546
109	111	123.623	0.0800357
109	112	63.2183	0.033737
109	113	77.0762	0.130032
110	111	137.452	0.0960723
110	112	87.5483	0.0868948
110	113	61.5731	0.026958
111	112	60.8814	0.127166
111	113	83.7131	0.377372
112	113	57.0271	0.131013

## Sheet: Dorsal plane 2 ZT22
neuron1	neuron2	distance	corr
100	101	46.8711	0.186481
100	102	90.2493	0.135278
100	103	122.298	-0.0555886
100	104	145.9	0.022062
100	105	195.966	0.0871124
100	106	196.648	0.129939
100	107	144.352	0.0978468
100	108	162.564	0.0911359
100	109	115.838	0.0552727
100	110	92.475	0.100288
100	111	228.631	0.0706865
100	112	173.605	0.136309
100	113	153.513	0.119389
101	102	89.627	0.198481
101	103	85.791	0.0923585
101	104	139.941	0.0325306
101	105	166.662	0.11998
101	106	191.667	0.0675547
101	107	122.27	0.128486
101	108	153.916	0.0523676
101	109	108.272	0.0582103
101	110	66.9291	0.0657889
101	111	202.515	0.159075
101	112	154.459	0.111524
101	113	121.265	0.201639
102	103	83.1601	0.0986191
102	104	55.6696	0.0688112
102	105	124.269	0.0928801
102	106	106.61	0.13409
102	107	68.0669	0.162475
102	108	72.6025	0.0703939
102	109	27.1992	0.124395
102	110	48.0787	0.0723335
102	111	149.82	0.203125
102	112	89.9804	0.160915
102	113	94.0281	0.177219
103	104	98.839	0.0360281
103	105	83.2727	0.227141
103	106	141.602	0.0317928
103	107	55.276	0.142541
103	108	104.063	-0.00207766
103	109	77.1272	0.106653
103	110	37.6003	0.0981199
103	111	120.862	0.151013
103	112	85.7667	0.0142255
103	113	37.196	0.191345
104	105	95.1913	0.0353701
104	106	51.8632	0.0568663
104	107	50.7192	0.070513
104	108	17.7961	0.0940219
104	109	31.7027	0.108637
104	110	80.0653	0.0551645
104	111	108.837	0.0351364
104	112	49.5438	0.0660535
104	113	86.9553	0.0568964
105	106	105.985	0.0430018
105	107	56.2051	0.147933
105	108	85.2335	0.0313563
105	109	100.559	0.0503973
105	110	103.603	0.158703
105	111	38.2276	0.249905
105	112	47.0167	0.0652044
105	113	46.1021	0.168909
106	107	86.8201	0.110787
106	108	38.7972	0.0989191
106	109	83.546	0.0807166
106	110	129.797	0.130874
106	111	100.425	0.105027
106	112	63.5555	0.126778
106	113	119.102	0.066584
107	108	50.7653	0.0723411
107	109	45.3606	0.125663
107	110	55.3845	0.118558
107	111	84.5697	0.24999
107	112	32.6994	0.210954
107	113	36.2371	0.180643
108	109	47	0.0778233
108	110	91.0584	0.129594
108	111	94.0679	0.0608869
108	112	38.2212	0.0791419
108	113	85.7635	0.0477433
109	110	51.0147	0.102881
109	111	123.623	0.112123
109	112	63.2183	0.107282
109	113	77.0762	0.0937434
110	111	137.452	0.0761579
110	112	87.5483	0.0985379
110	113	61.5731	0.0724461
111	112	60.8814	0.11218
111	113	83.7131	0.254526
112	113	57.0271	0.110801

## Sheet: Dorsal plane 2 ZT8
neuron1	neuron2	distance	corr
100	101	46.8711	0.156222
100	102	90.2493	0.216973
100	103	122.298	0.0534555
100	104	145.9	0.0250323
100	105	195.966	0.13026
100	106	196.648	0.0923773
100	107	144.352	0.116469
100	108	162.564	0.0258124
100	109	115.838	0.116843
100	110	92.475	0.101158
100	111	228.631	0.157054
100	112	173.605	0.154823
100	113	153.513	0.214271
101	102	89.627	0.167872
101	103	85.791	0.168548
101	104	139.941	0.0640385
101	105	166.662	0.169597
101	106	191.667	0.0747569
101	107	122.27	0.180205
101	108	153.916	0.0901666
101	109	108.272	0.272738
101	110	66.9291	0.144697
101	111	202.515	0.237021
101	112	154.459	0.202366
101	113	121.265	0.228746
102	103	83.1601	0.0715991
102	104	55.6696	0.0595566
102	105	124.269	0.226455
102	106	106.61	0.165182
102	107	68.0669	0.213637
102	108	72.6025	0.0764092
102	109	27.1992	0.14917
102	110	48.0787	0.167006
102	111	149.82	0.289142
102	112	89.9804	0.246263
102	113	94.0281	0.2129
103	104	98.839	0.120393
103	105	83.2727	0.230066
103	106	141.602	0.059958
103	107	55.276	0.209964
103	108	104.063	0.0609126
103	109	77.1272	0.265868
103	110	37.6003	0.16442
103	111	120.862	0.322834
103	112	85.7667	0.0909535
103	113	37.196	0.123337
104	105	95.1913	0.0778277
104	106	51.8632	0.0542554
104	107	50.7192	0.0481112
104	108	17.7961	0.0796573
104	109	31.7027	0.117541
104	110	80.0653	0.0382169
104	111	108.837	0.120406
104	112	49.5438	0.0190028
104	113	86.9553	0.021272
105	106	105.985	0.111148
105	107	56.2051	0.228199
105	108	85.2335	0.0220105
105	109	100.559	0.180022
105	110	103.603	0.162885
105	111	38.2276	0.314362
105	112	47.0167	0.179787
105	113	46.1021	0.136534
106	107	86.8201	0.0989313
106	108	38.7972	0.0569155
106	109	83.546	0.022599
106	110	129.797	0.145871
106	111	100.425	0.0906194
106	112	63.5555	0.0890957
106	113	119.102	0.0641481
107	108	50.7653	0.0403774
107	109	45.3606	0.285049
107	110	55.3845	0.19142
107	111	84.5697	0.314273
107	112	32.6994	0.221335
107	113	36.2371	0.172668
108	109	47	0.0717609
108	110	91.0584	0.044795
108	111	94.0679	0.0795686
108	112	38.2212	0.0591539
108	113	85.7635	0.0266878
109	110	51.0147	0.0622517
109	111	123.623	0.327184
109	112	63.2183	0.174155
109	113	77.0762	0.238247
110	111	137.452	0.199721
110	112	87.5483	0.140501
110	113	61.5731	0.107926
111	112	60.8814	0.264831
111	113	83.7131	0.22659
112	113	57.0271	0.254804

## Sheet: Ventral plane 1 ZT16
neuron1	neuron2	distance	corr
1	2	85.7274	0.180037
1	3	120.54	0.237764
1	4	215.181	0.177218
1	5	104.579	0.171903
1	6	118.337	0.0979802
1	7	118.118	0.150353
1	8	139.169	0.0404703
1	9	200.619	0.246656
1	10	189.967	0.0363196
1	11	170.157	0.00259801
1	12	168.175	0.0935833
1	13	170.978	0.00174365
1	14	209.808	0.214762
1	15	178.049	0.149833
1	16	308.589	0.127268
1	17	191.83	0.0191496
1	18	203.184	0.134475
1	19	221.019	0.0551018
1	20	211.021	0.185866
1	21	265.248	0.179402
1	22	343.314	0.198977
1	23	246.163	0.0654765
1	24	236.079	0.0858105
1	25	234.296	0.0952091
1	26	283.447	0.195769
1	27	345.136	0.110664
1	28	277.012	0.121632
1	29	372.079	0.221296
1	30	278.609	0.0801506
1	31	302.838	0.165317
1	32	324.254	0.247917
1	33	340.972	0.106855
1	34	359.276	0.130965
1	35	375.109	0.0720021
1	36	417.202	0.144157
2	3	37.7606	0.267697
2	4	284.669	0.200581
2	5	24.118	0.253154
2	6	155.867	0.102774
2	7	67.2345	0.200034
2	8	78.1629	0.0850161
2	9	243.809	0.246505
2	10	224.034	0.0524662
2	11	106.975	-0.0127762
2	12	184.926	0.116255
2	13	127.861	-0.147543
2	14	238.81	0.184318
2	15	178.033	0.127752
2	16	355.161	0.156349
2	17	133.482	-0.0137436
2	18	210.864	0.161235
2	19	167.963	0.0766355
2	20	182.14	0.106224
2	21	292.597	0.180914
2	22	382.018	0.308898
2	23	186.945	0.035832
2	24	196.961	0.0881066
2	25	226.165	0.0652073
2	26	306.701	0.272488
2	27	373.818	0.147716
2	28	269.158	0.0870991
2	29	401.434	0.215645
2	30	243.859	0.00673968
2	31	281.528	0.193762
2	32	263.892	0.33557
2	33	318.158	0.0528226
2	34	319.583	0.0646072
2	35	340.4	-0.0446072
2	36	402.978	0.22317
3	4	322.379	0.255161
3	5	37.466	0.261163
3	6	191.515	0.153204
3	7	86.1345	0.247421
3	8	87.4584	0.0894045
3	9	278.888	0.328925
3	10	257.772	0.0558179
3	11	109.42	-0.0472458
3	12	215.936	0.192189
3	13	141.024	-0.135022
3	14	271.287	0.287705
3	15	204.88	0.204225
3	16	390.007	0.13822
3	17	136.626	-0.0398615
3	18	238.73	0.183046
3	19	172.019	0.049714
3	20	198.198	0.169507
3	21	323.924	0.245336
3	22	415.151	0.341995
3	23	185.797	0.0431249
3	24	207.361	0.0679983
3	25	248.555	0.142718
3	26	336.845	0.3531
3	27	404.666	0.191039
3	28	290.452	0.133471
3	29	432.247	0.294704
3	30	254.583	0.0048253
3	31	297.274	0.237134
3	32	259.21	0.398885
3	33	332.474	0.122269
3	34	325.903	0.155729
3	35	348.839	-0.00296551
3	36	419.575	0.233655
4	5	292.315	0.278107
4	6	145.116	0.253851
4	7	269.16	0.365531
4	8	289.539	0.211036
4	9	100.807	0.394221
4	10	127.325	0.211236
4	11	309.655	-0.0383706
4	12	169.756	0.191903
4	13	278.486	-0.116062
4	14	141.491	0.433377
4	15	204.625	0.316169
4	16	133.965	0.165268
4	17	314.651	0.214539
4	18	192.815	0.213867
4	19	322.985	0.18382
4	20	271.267	0.233798
4	21	163.084	0.227427
4	22	181.345	0.37986
4	23	352.294	0.204771
4	24	304.67	0.191483
4	25	238.584	0.19395
4	26	183.658	0.376735
4	27	209.031	0.183964
4	28	259.363	0.114599
4	29	227.998	0.279998
4	30	321.725	0.154059
4	31	306.871	0.348973
4	32	414.368	0.441352
4	33	336.796	0.119171
4	34	391.416	0.184843
4	35	391.548	0.0898799
4	36	373.895	0.214328
5	6	156.86	0.198013
5	7	49.8582	0.323109
5	8	56.2032	0.221945
5	9	243.34	0.267371
5	10	221.369	0.141588
5	11	83.6498	0.0928606
5	12	178.684	0.175994
5	13	108.166	0.00908299
5	14	234.334	0.275306
5	15	167.496	0.296731
5	16	354.11	0.119194
5	17	110.51	0.0975944
5	18	201.288	0.166377
5	19	145.395	0.164759
5	20	164.176	0.177686
5	21	286.644	0.227651
5	22	378.311	0.255492
5	23	163.413	0.182032
5	24	176.517	0.143353
5	25	212.157	0.143514
5	26	299.414	0.319313
5	27	367.288	0.187815
5	28	254.475	0.105683
5	29	394.86	0.188071
5	30	223.686	0.123644
5	31	263.671	0.252103
5	32	240.042	0.367731
5	33	299.667	0.0777092
5	34	298.029	0.19838
5	35	319.562	0.0505071
5	36	385.705	0.198334
6	7	125.81	0.22199
6	8	145.147	0.222098
6	9	88.1764	0.274117
6	10	72.2578	0.193226
6	11	164.55	0.113116
6	12	56.923	0.148778
6	13	135.333	0.00659662
6	14	91.4917	0.306903
6	15	81.9206	0.240771
6	16	199.534	0.179326
6	17	170.741	0.18524
6	18	94.252	0.128042
6	19	183.192	0.232583
6	20	141.339	0.252747
6	21	147.003	0.179763
6	22	229.07	0.272491
6	23	212.747	0.166944
6	24	174.28	0.15172
6	25	135.595	0.215674
6	26	165.13	0.218578
6	27	227.384	0.129599
6	28	173.717	0.201984
6	29	254.566	0.261576
6	30	203.879	0.163086
6	31	210.048	0.235866
6	32	281.679	0.318564
6	33	246.951	0.118117
6	34	282.946	0.211034
6	35	291.719	0.157612
6	36	312.545	0.197842
7	8	22.6814	0.24959
7	9	206.915	0.334635
7	10	182.132	0.318394
7	11	52.4012	0.105307
7	12	135.581	0.166829
7	13	61.0099	-0.0188573
7	14	192.438	0.32718
7	15	120.007	0.27462
7	16	315.496	0.102214
7	17	74.0707	0.22017
7	18	154.261	0.218137
7	19	105.554	0.251043
7	20	115.055	0.177459
7	21	242.464	0.225481
7	22	336.121	0.251536
7	23	128.752	0.248614
7	24	130.301	0.160593
7	25	162.479	0.198542
7	26	253.786	0.264876
7	27	322.086	0.154628
7	28	204.647	0.0719815
7	29	349.52	0.176768
7	30	176.919	0.141452
7	31	214.546	0.332755
7	32	206.999	0.371162
7	33	250.993	0.101093
7	34	253.783	0.198436
7	35	273.794	0.0855305
7	36	336.315	0.208776
8	9	223.155	0.103399
8	10	197.106	0.273835
8	11	31.1814	0.192248
8	12	148.569	0.13178
8	13	53.6084	0.197186
8	14	205.559	0.129106
8	15	128.498	0.207854
8	16	329.947	0.0771953
8	17	55.8683	0.317529
8	18	162.797	0.160035
8	19	89.8386	0.237692
8	20	111.038	0.16968
8	21	253.3	0.0811882
8	22	348.142	0.0154799
8	23	110.299	0.290432
8	24	120.623	0.217531
8	25	164.665	0.145934
8	26	263.099	0.00261676
8	27	331.517	0.0277946
8	28	205.192	0.146419
8	29	358.708	0.053379
8	30	167.866	0.259705
8	31	209.849	0.204013
8	32	188.266	0.0849609
8	33	245.049	0.117258
8	34	241.847	0.203544
8	35	263.41	0.217854
8	36	332.167	0.0891466
9	10	29.8029	0.104146
9	11	235.983	-0.136904
9	12	80.0936	0.169559
9	13	197.952	-0.233579
9	14	40.6955	0.591557
9	15	113.063	0.281192
9	16	111.38	0.16966
9	17	234.446	0.0607074
9	18	94.3609	0.195965
9	19	235.629	0.0032595
9	20	178.349	0.270337
9	21	76.3987	0.33374
9	22	142.712	0.434694
9	23	263.858	0.0246551
9	24	210.755	0.0814356
9	25	138.771	0.187799
9	26	97.9951	0.535663
9	27	148.23	0.262344
9	28	158.736	0.130141
9	29	174	0.502804
9	30	222.91	0.0211241
9	31	206.065	0.388569
9	32	319.539	0.646015
9	33	236.432	0.0896415
9	34	290.766	0.163487
9	35	290.786	0.0258319
9	36	279.515	0.280263
10	11	208.238	0.188279
10	12	50.9943	0.120225
10	13	169.222	0.108034
10	14	22.2848	0.140934
10	15	83.3179	0.181366
10	16	133.394	0.13556
10	17	205.572	0.292098
10	18	65.6614	0.131692
10	19	205.945	0.246823
10	20	148.576	0.0993572
10	21	75.67	0.0632955
10	22	158.106	0.0273599
10	23	234.094	0.281584
10	24	181.082	0.189372
10	25	111.283	0.128458
10	26	95.1867	0.00981261
10	27	155.232	0.0804421
10	28	135.471	0.0674605
10	29	182.339	0.0257115
10	30	194.615	0.183167
10	31	181.238	0.206361
10	32	290.064	0.0896889
10	33	213.459	0.090836
10	34	264.578	0.178747
10	35	266.227	0.118786
10	36	263.437	0.0874505
11	12	157.772	0.0544509
11	13	43.9184	0.344958
11	14	213.643	-0.104441
11	15	132.044	0.0630348
11	16	338.849	0.0326689
11	17	27.2803	0.184879
11	18	165.091	0.0507808
11	19	62.6663	0.231338
11	20	98.3599	0.0328468
11	21	257.209	0.0139348
11	22	353.032	-0.164983
11	23	80.0224	0.216689
11	24	99.8464	0.107353
11	25	158.04	0.092849
11	26	264.622	-0.113913
11	27	332.581	0.00895466
11	28	195.366	0.149199
11	29	359.226	-0.0952243
11	30	146.56	0.176535
11	31	193.155	0.0214739
11	32	157.556	-0.177606
11	33	226.383	0.140527
11	34	216.497	0.10847
11	35	239.544	0.217759
11	36	314.98	-0.0203874
12	13	118.239	-0.0333157
12	14	57.0235	0.107953
12	15	34.8688	0.162092
12	16	181.637	0.0811906
12	17	154.579	0.0888841
12	18	37.3353	0.140181
12	19	156.021	0.131802
12	20	101.518	0.0719691
12	21	107.993	0.147211
12	22	200.557	0.255058
12	23	184.656	0.125202
12	24	134.922	0.128309
12	25	80.296	0.0931257
12	26	121.862	0.189074
12	27	188.965	0.144333
12	28	116.886	0.0937781
12	29	216.578	0.101855
12	30	155.822	0.0714969
12	31	154.972	0.241951
12	32	244.628	0.208082
12	33	191.171	0.0418151
12	34	231.856	0.111016
12	35	238.221	0.0104092
12	36	255.686	0.158977
13	14	172.569	-0.232113
13	15	89.7319	-0.0465006
13	16	297.544	-0.0151224
13	17	36.6213	0.213901
13	18	121.918	-0.0311474
13	19	51.812	0.167615
13	20	57.6125	0.0736079
13	21	214.109	-0.092158
13	22	310.028	-0.397618
13	23	80.1717	0.237547
13	24	69.2937	0.151341
13	25	114.622	0.077234
13	26	220.956	-0.314872
13	27	288.79	-0.0899433
13	28	153.278	0.110976
13	29	315.371	-0.177749
13	30	116.002	0.243746
13	31	156.252	-0.139156
13	32	155.782	-0.390253
13	33	191.677	0.138422
13	34	193.016	0.0990422
13	35	212.784	0.268049
13	36	278.564	-0.171396
14	15	83.3458	0.328017
14	16	125.206	0.190681
14	17	208.146	0.0725302
14	18	57.5995	0.240197
14	19	204.697	0.0262339
14	20	144.574	0.356554
14	21	55.5806	0.321336
14	22	144.032	0.414793
14	23	231.785	0.0695163
14	24	175.646	0.0919191
14	25	99.3655	0.258306
14	26	73.9231	0.546125
14	27	136.565	0.201058
14	28	118.104	0.206355
14	29	164.001	0.525141
14	30	183.983	0.034498
14	31	165.38	0.333821
14	32	282.95	0.6429
14	33	195.908	0.0728251
14	34	250.276	0.216414
14	35	250.092	0.079883
14	36	242.363	0.262316
15	16	207.916	0.111297
15	17	124.88	0.189709
15	18	34.3747	0.199451
15	19	122.663	0.187521
15	20	66.6545	0.219935
15	21	125.455	0.193574
15	22	221.09	0.265225
15	23	150.798	0.190866
15	24	100.06	0.185965
15	25	56.7376	0.147522
15	26	134.603	0.285924
15	27	203.024	0.134592
15	28	98.9675	0.130557
15	29	230.254	0.170728
15	30	123.07	0.138001
15	31	129.423	0.286833
15	32	209.766	0.354264
15	33	167.034	0.111704
15	34	201.182	0.215339
15	35	209.91	0.11234
15	36	239.256	0.204258
16	17	332.736	0.112709
16	18	178.11	0.111077
16	19	326.495	0.0697241
16	20	264.432	0.177591
16	21	92.552	0.141228
16	22	47.9854	0.242528
16	23	352.004	0.141194
16	24	292.472	0.160741
16	25	208.493	0.118384
16	26	100.364	0.159058
16	27	84.9001	0.138024
16	28	205.459	0.133641
16	29	97.4093	0.204072
16	30	289.073	0.0563931
16	31	252.951	0.169668
16	32	393.58	0.210093
16	33	270.775	0.121918
16	34	338.182	0.146934
16	35	328.733	0.103363
16	36	278.425	0.1582
17	18	155.678	0.0700458
17	19	35.4006	0.270727
17	20	79.3242	0.128537
17	21	247.518	0.0201526
17	22	343.38	0.0425005
17	23	54.74	0.365222
17	24	74.8492	0.288368
17	25	141.594	0.147854
17	26	252.894	-0.0524313
17	27	319.945	0.00778266
17	28	175.894	0.087472
17	29	346.01	-0.0532752
17	30	120.712	0.225509
17	31	169.331	0.22133
17	32	132.968	0.0105127
17	33	201.346	0.134877
17	34	189.278	0.186299
17	35	212.568	0.216557
17	36	290.387	0.0527399
18	19	148.58	0.0775566
18	20	87.3581	0.161783
18	21	92.1917	0.166589
18	22	188.11	0.233584
18	23	174.92	0.130224
18	24	118.05	0.115879
18	25	46.7043	0.167511
18	26	100.329	0.202528
18	27	168.732	0.101456
18	28	79.7866	0.118863
18	29	195.915	0.132867
18	30	128.963	0.0645997
18	31	120.135	0.198488
18	32	225.662	0.279324
18	33	155.295	0.0872089
18	34	200.57	0.143652
18	35	204.539	0.0718633
18	36	218.369	0.135005
19	20	62.6995	0.13873
19	21	237.518	0.0445841
19	22	332.277	0.120594
19	23	29.5627	0.369945
19	24	45.3029	0.251047
19	25	124.543	0.149905
19	26	239.967	-0.0130426
19	27	304.961	0.0706141
19	28	152.92	0.0906743
19	29	330.008	-0.0684257
19	30	87.7612	0.292799
19	31	139.368	0.217806
19	32	104.07	0.0598816
19	33	169.155	0.111825
19	34	153.895	0.207837
19	35	177.448	0.226548
19	36	258.53	0.104353
20	21	174.876	0.187231
20	22	269.589	0.232409
20	23	87.6726	0.1683
20	24	33.5919	0.166291
20	25	62.8913	0.227835
20	26	177.39	0.251526
20	27	242.955	0.151196
20	28	97.1079	0.229222
20	29	268.416	0.316433
20	30	67.7611	0.152175
20	31	99.5207	0.208357
20	32	143.206	0.310921
20	33	136.053	0.13055
20	34	148.822	0.205729
20	35	164.177	0.195826
20	36	221.563	0.183557
21	22	95.9323	0.296563
21	23	261.764	0.0355782
21	24	201.238	0.0824335
21	25	116.525	0.186962
21	26	21.7157	0.352956
21	27	81.3902	0.170694
21	28	114.237	0.158469
21	29	108.967	0.318235
21	30	196.555	0.0835004
21	31	162.693	0.225518
21	32	301.041	0.361665
21	33	184.685	0.0975473
21	34	248.942	0.110342
21	35	242.31	0.0163894
21	36	211.027	0.22767
22	23	355.45	0.0460725
22	24	294.066	0.128326
22	25	208.999	0.0970845
22	26	92.9052	0.581343
22	27	45.9786	0.279032
22	28	195.99	0.0697357
22	29	50.636	0.373655
22	30	282.939	-0.0770932
22	31	239.959	0.451381
22	32	388.146	0.707342
22	33	251.516	0.0256994
22	34	321.71	0.108091
22	35	308.599	-0.0990533
22	36	245.475	0.380639
23	24	61.8908	0.285055
23	25	146.499	0.182974
23	26	262.659	-0.0333844
23	27	325.98	0.052731
23	28	169.592	0.104326
23	29	350.223	-0.0362867
23	30	92.9914	0.300295
23	31	148.041	0.234324
23	32	78.2473	0.0471558
23	33	172.949	0.193686
23	34	145.157	0.222781
23	35	171.344	0.282569
23	36	261.734	0.0865022
24	25	85.1085	0.152875
24	26	201.184	0.0599055
24	27	264.096	0.0400294
24	28	108.618	0.112327
24	29	288.359	0.0647956
24	30	47.2565	0.214846
24	31	94.7829	0.210362
24	32	109.707	0.104582
24	33	126.619	0.164629
24	34	124.165	0.198215
24	35	143.501	0.221848
24	36	215.546	0.0854585
25	26	116.164	0.150044
25	27	180.419	0.0874059
25	28	43.4969	0.231897
25	29	205.626	0.155716
25	30	84.6979	0.16086
25	31	74.6931	0.150372
25	32	186.158	0.191097
25	33	111.364	0.10654
25	34	153.882	0.196189
25	35	158.263	0.164306
25	36	182.937	0.074915
26	27	68.4224	0.278901
26	28	105.793	0.146089
26	29	95.7452	0.468169
26	30	191.405	-0.0397621
26	31	152.674	0.351067
26	32	296.59	0.659214
26	33	171.151	0.0454841
26	34	237.842	0.121169
26	35	229.106	-0.0322695
26	36	191.354	0.318414
27	28	160.323	0.0411393
27	29	27.6157	0.192053
27	30	247.602	0.0343428
27	31	200.977	0.180159
27	32	352.117	0.308782
27	33	209.07	0.0697596
27	34	280.011	0.0533225
27	35	265.372	0.00790863
27	36	199.497	0.184674
28	29	182.649	0.22412
28	30	87.3472	0.119865
28	31	48.9525	0.115609
28	32	192.306	0.137493
28	33	77.998	0.160824
28	34	135.478	0.164825
28	35	132.351	0.180015
28	36	140.38	0.0934727
29	30	269.383	-0.00402397
29	31	220.55	0.192259
29	32	373.02	0.505382
29	33	224.922	0.143478
29	34	296.303	0.129541
29	35	279.655	0.0438203
29	36	204.636	0.268619
30	31	55.4616	0.115209
30	32	105.239	-0.0342019
30	33	81.4684	0.198514
30	34	81.1246	0.17801
30	35	97.3261	0.243404
30	36	170.865	0.0619366
31	32	153.149	0.496541
31	33	38.1379	0.0888328
31	34	86.5309	0.193946
31	35	84.9911	0.0829377
31	36	122.327	0.260723
32	33	161.236	0.0564217
32	34	104.539	0.164241
32	35	133.556	-0.0434491
32	36	239.976	0.369883
33	34	71.4005	0.144462
33	35	57.9748	0.187268
33	36	89.3968	0.0991175
34	35	29.0577	0.195065
34	36	136.768	0.152213
35	36	109.059	0.0190364

## Sheet: Ventral plane 1 ZT22
neuron1	neuron2	distance	corr
1	2	85.7274	0.182533
1	3	120.54	0.222379
1	4	215.181	0.347785
1	5	104.579	0.208408
1	6	118.337	0.321225
1	7	118.118	0.0859977
1	8	139.169	0.0485648
1	9	200.619	0.355566
1	10	189.967	0.152307
1	11	170.157	0.165233
1	12	168.175	0.193709
1	13	170.978	-0.0487906
1	14	209.808	0.345225
1	15	178.049	0.231499
1	16	308.589	0.217335
1	17	191.83	0.226603
1	18	203.184	0.200894
1	19	221.019	0.259392
1	20	211.021	0.300766
1	21	265.248	0.241225
1	22	343.314	0.342987
1	23	246.163	0.196864
1	24	236.079	0.207719
1	25	234.296	0.142155
1	26	283.447	0.358206
1	27	345.136	0.109888
1	28	277.012	0.278276
1	29	372.079	0.349965
1	30	278.609	-0.152686
1	31	302.838	0.0896323
1	32	324.254	0.279652
1	33	340.972	0.177708
1	34	359.276	0.10834
1	35	375.109	0.143067
1	36	417.202	0.296829
2	3	37.7606	0.262163
2	4	284.669	0.29436
2	5	24.118	0.254606
2	6	155.867	0.209034
2	7	67.2345	0.155105
2	8	78.1629	0.0166194
2	9	243.809	0.21005
2	10	224.034	0.132222
2	11	106.975	0.168671
2	12	184.926	0.219147
2	13	127.861	-0.0729404
2	14	238.81	0.197543
2	15	178.033	0.177661
2	16	355.161	0.152715
2	17	133.482	0.159724
2	18	210.864	0.124671
2	19	167.963	0.290934
2	20	182.14	0.205616
2	21	292.597	0.223246
2	22	382.018	0.261776
2	23	186.945	0.133716
2	24	196.961	0.135515
2	25	226.165	0.14215
2	26	306.701	0.283445
2	27	373.818	0.114588
2	28	269.158	0.153258
2	29	401.434	0.263434
2	30	243.859	-0.0800514
2	31	281.528	0.195656
2	32	263.892	0.289506
2	33	318.158	0.124669
2	34	319.583	0.0731593
2	35	340.4	-0.00412738
2	36	402.978	0.191871
3	4	322.379	0.37886
3	5	37.466	0.281865
3	6	191.515	0.219446
3	7	86.1345	0.170577
3	8	87.4584	0.0446915
3	9	278.888	0.27771
3	10	257.772	0.21002
3	11	109.42	0.225587
3	12	215.936	0.243819
3	13	141.024	-0.110749
3	14	271.287	0.302245
3	15	204.88	0.19022
3	16	390.007	0.217512
3	17	136.626	0.265999
3	18	238.73	0.195052
3	19	172.019	0.320647
3	20	198.198	0.3086
3	21	323.924	0.250223
3	22	415.151	0.354304
3	23	185.797	0.236732
3	24	207.361	0.178709
3	25	248.555	0.191736
3	26	336.845	0.382521
3	27	404.666	0.0803308
3	28	290.452	0.188948
3	29	432.247	0.306407
3	30	254.583	-0.115312
3	31	297.274	0.216213
3	32	259.21	0.287968
3	33	332.474	0.151857
3	34	325.903	0.144288
3	35	348.839	0.0284196
3	36	419.575	0.255613
4	5	292.315	0.322459
4	6	145.116	0.535258
4	7	269.16	0.281605
4	8	289.539	0.0800764
4	9	100.807	0.638505
4	10	127.325	0.466021
4	11	309.655	0.251845
4	12	169.756	0.409705
4	13	278.486	-0.247501
4	14	141.491	0.658982
4	15	204.625	0.42565
4	16	133.965	0.358986
4	17	314.651	0.599457
4	18	192.815	0.402709
4	19	322.985	0.621601
4	20	271.267	0.58542
4	21	163.084	0.521507
4	22	181.345	0.814815
4	23	352.294	0.442456
4	24	304.67	0.405706
4	25	238.584	0.354968
4	26	183.658	0.743438
4	27	209.031	0.145517
4	28	259.363	0.507851
4	29	227.998	0.621185
4	30	321.725	-0.425343
4	31	306.871	0.243142
4	32	414.368	0.513309
4	33	336.796	0.15021
4	34	391.416	0.222978
4	35	391.548	0.0969069
4	36	373.895	0.469149
5	6	156.86	0.279947
5	7	49.8582	0.144985
5	8	56.2032	0.0552727
5	9	243.34	0.307238
5	10	221.369	0.163625
5	11	83.6498	0.207154
5	12	178.684	0.197831
5	13	108.166	-0.086847
5	14	234.334	0.284394
5	15	167.496	0.229516
5	16	354.11	0.135874
5	17	110.51	0.0980413
5	18	201.288	0.169787
5	19	145.395	0.290073
5	20	164.176	0.294686
5	21	286.644	0.248751
5	22	378.311	0.321317
5	23	163.413	0.111591
5	24	176.517	0.116587
5	25	212.157	0.164478
5	26	299.414	0.360776
5	27	367.288	0.138919
5	28	254.475	0.201296
5	29	394.86	0.278402
5	30	223.686	-0.238372
5	31	263.671	0.122765
5	32	240.042	0.22692
5	33	299.667	0.120495
5	34	298.029	0.107354
5	35	319.562	0.0381829
5	36	385.705	0.249512
6	7	125.81	0.131862
6	8	145.147	0.135056
6	9	88.1764	0.50373
6	10	72.2578	0.264236
6	11	164.55	0.269134
6	12	56.923	0.311725
6	13	135.333	-0.0341813
6	14	91.4917	0.478456
6	15	81.9206	0.355217
6	16	199.534	0.301077
6	17	170.741	0.356161
6	18	94.252	0.348686
6	19	183.192	0.400352
6	20	141.339	0.432455
6	21	147.003	0.390196
6	22	229.07	0.565434
6	23	212.747	0.298164
6	24	174.28	0.287775
6	25	135.595	0.246797
6	26	165.13	0.513979
6	27	227.384	0.135815
6	28	173.717	0.453606
6	29	254.566	0.498293
6	30	203.879	-0.309277
6	31	210.048	0.0938399
6	32	281.679	0.42367
6	33	246.951	0.20505
6	34	282.946	0.185851
6	35	291.719	0.141083
6	36	312.545	0.376765
7	8	22.6814	0.146812
7	9	206.915	0.179411
7	10	182.132	0.237177
7	11	52.4012	0.115629
7	12	135.581	0.200715
7	13	61.0099	-0.0657802
7	14	192.438	0.167335
7	15	120.007	0.201619
7	16	315.496	0.15021
7	17	74.0707	0.295026
7	18	154.261	0.186974
7	19	105.554	0.262168
7	20	115.055	0.215205
7	21	242.464	0.225146
7	22	336.121	0.246565
7	23	128.752	0.304536
7	24	130.301	0.2433
7	25	162.479	0.115863
7	26	253.786	0.233462
7	27	322.086	0.181858
7	28	204.647	0.138334
7	29	349.52	0.147059
7	30	176.919	-0.0595634
7	31	214.546	0.193872
7	32	206.999	0.132465
7	33	250.993	0.0821687
7	34	253.783	0.136486
7	35	273.794	0.122213
7	36	336.315	0.207512
8	9	223.155	0.10654
8	10	197.106	0.1438
8	11	31.1814	0.127039
8	12	148.569	0.0861421
8	13	53.6084	0.19372
8	14	205.559	0.0462219
8	15	128.498	0.153673
8	16	329.947	0.139553
8	17	55.8683	0.131955
8	18	162.797	0.149257
8	19	89.8386	0.0315167
8	20	111.038	0.125841
8	21	253.3	0.145222
8	22	348.142	0.0985354
8	23	110.299	0.207601
8	24	120.623	0.175431
8	25	164.665	0.099289
8	26	263.099	0.0662612
8	27	331.517	0.125047
8	28	205.192	0.169248
8	29	358.708	0.0637321
8	30	167.866	0.0818227
8	31	209.849	0.0303745
8	32	188.266	0.0261691
8	33	245.049	0.144903
8	34	241.847	0.170012
8	35	263.41	0.179999
8	36	332.167	0.157676
9	10	29.8029	0.365994
9	11	235.983	0.202026
9	12	80.0936	0.359648
9	13	197.952	-0.15577
9	14	40.6955	0.620899
9	15	113.063	0.40885
9	16	111.38	0.330513
9	17	234.446	0.482261
9	18	94.3609	0.365235
9	19	235.629	0.466303
9	20	178.349	0.498916
9	21	76.3987	0.487979
9	22	142.712	0.68518
9	23	263.858	0.319433
9	24	210.755	0.32822
9	25	138.771	0.295087
9	26	97.9951	0.652274
9	27	148.23	0.147969
9	28	158.736	0.474892
9	29	174	0.574111
9	30	222.91	-0.464775
9	31	206.065	0.108146
9	32	319.539	0.419067
9	33	236.432	0.19976
9	34	290.766	0.165538
9	35	290.786	0.129792
9	36	279.515	0.436271
10	11	208.238	0.0963605
10	12	50.9943	0.266576
10	13	169.222	-0.151173
10	14	22.2848	0.38914
10	15	83.3179	0.296574
10	16	133.394	0.198028
10	17	205.572	0.433326
10	18	65.6614	0.300758
10	19	205.945	0.351894
10	20	148.576	0.348612
10	21	75.67	0.349028
10	22	158.106	0.464607
10	23	234.094	0.368671
10	24	181.082	0.309506
10	25	111.283	0.224327
10	26	95.1867	0.423289
10	27	155.232	0.146508
10	28	135.471	0.324563
10	29	182.339	0.302979
10	30	194.615	-0.243519
10	31	181.238	0.184103
10	32	290.064	0.204474
10	33	213.459	0.150694
10	34	264.578	0.181897
10	35	266.227	0.142484
10	36	263.437	0.301562
11	12	157.772	0.207809
11	13	43.9184	0.0886018
11	14	213.643	0.134829
11	15	132.044	0.211405
11	16	338.849	0.198209
11	17	27.2803	0.193317
11	18	165.091	0.210153
11	19	62.6663	0.284004
11	20	98.3599	0.269906
11	21	257.209	0.207518
11	22	353.032	0.248401
11	23	80.0224	0.171427
11	24	99.8464	0.185346
11	25	158.04	0.183374
11	26	264.622	0.223689
11	27	332.581	0.121528
11	28	195.366	0.210369
11	29	359.226	0.277418
11	30	146.56	-0.0134323
11	31	193.155	0.129947
11	32	157.556	0.231357
11	33	226.383	0.145473
11	34	216.497	0.15899
11	35	239.544	0.0948058
11	36	314.98	0.241606
12	13	118.239	-0.0931662
12	14	57.0235	0.33239
12	15	34.8688	0.283162
12	16	181.637	0.244075
12	17	154.579	0.327969
12	18	37.3353	0.24193
12	19	156.021	0.372758
12	20	101.518	0.392824
12	21	107.993	0.302462
12	22	200.557	0.448499
12	23	184.656	0.264075
12	24	134.922	0.244225
12	25	80.296	0.209335
12	26	121.862	0.437382
12	27	188.965	0.1524
12	28	116.886	0.297936
12	29	216.578	0.367176
12	30	155.822	-0.149091
12	31	154.972	0.197589
12	32	244.628	0.360189
12	33	191.171	0.137077
12	34	231.856	0.179055
12	35	238.221	0.0931809
12	36	255.686	0.337051
13	14	172.569	-0.200626
13	15	89.7319	-0.0230387
13	16	297.544	-0.0229816
13	17	36.6213	-0.198636
13	18	121.918	-0.057387
13	19	51.812	-0.227146
13	20	57.6125	-0.124508
13	21	214.109	-0.110576
13	22	310.028	-0.256119
13	23	80.1717	0.00649364
13	24	69.2937	-0.0350448
13	25	114.622	-0.0319795
13	26	220.956	-0.264798
13	27	288.79	0.00705056
13	28	153.278	-0.0352453
13	29	315.371	-0.130775
13	30	116.002	0.251473
13	31	156.252	-0.0639179
13	32	155.782	-0.0757776
13	33	191.677	0.0790796
13	34	193.016	0.0317959
13	35	212.784	0.0932652
13	36	278.564	-0.0467252
14	15	83.3458	0.375397
14	16	125.206	0.317661
14	17	208.146	0.494915
14	18	57.5995	0.365134
14	19	204.697	0.459972
14	20	144.574	0.518153
14	21	55.5806	0.457296
14	22	144.032	0.686502
14	23	231.785	0.297771
14	24	175.646	0.262531
14	25	99.3655	0.303874
14	26	73.9231	0.654328
14	27	136.565	0.0848594
14	28	118.104	0.454201
14	29	164.001	0.56567
14	30	183.983	-0.462304
14	31	165.38	0.112837
14	32	282.95	0.437902
14	33	195.908	0.173213
14	34	250.276	0.138776
14	35	250.092	0.104257
14	36	242.363	0.395927
15	16	207.916	0.237713
15	17	124.88	0.347515
15	18	34.3747	0.308831
15	19	122.663	0.301935
15	20	66.6545	0.349257
15	21	125.455	0.331534
15	22	221.09	0.420883
15	23	150.798	0.317815
15	24	100.06	0.284735
15	25	56.7376	0.239574
15	26	134.603	0.396611
15	27	203.024	0.190527
15	28	98.9675	0.368261
15	29	230.254	0.394995
15	30	123.07	-0.203738
15	31	129.423	0.137367
15	32	209.766	0.286773
15	33	167.034	0.190435
15	34	201.182	0.176644
15	35	209.91	0.152012
15	36	239.256	0.334974
16	17	332.736	0.289841
16	18	178.11	0.254618
16	19	326.495	0.274045
16	20	264.432	0.319129
16	21	92.552	0.259923
16	22	47.9854	0.362848
16	23	352.004	0.260469
16	24	292.472	0.191488
16	25	208.493	0.185359
16	26	100.364	0.355707
16	27	84.9001	0.116781
16	28	205.459	0.301754
16	29	97.4093	0.341989
16	30	289.073	-0.159939
16	31	252.951	0.116206
16	32	393.58	0.295335
16	33	270.775	0.147251
16	34	338.182	0.154294
16	35	328.733	0.104022
16	36	278.425	0.298036
17	18	155.678	0.325098
17	19	35.4006	0.492791
17	20	79.3242	0.459535
17	21	247.518	0.420949
17	22	343.38	0.62773
17	23	54.74	0.439335
17	24	74.8492	0.403334
17	25	141.594	0.277672
17	26	252.894	0.546741
17	27	319.945	0.150873
17	28	175.894	0.410217
17	29	346.01	0.455763
17	30	120.712	-0.286811
17	31	169.331	0.168223
17	32	132.968	0.34695
17	33	201.346	0.128853
17	34	189.278	0.235019
17	35	212.568	0.165371
17	36	290.387	0.36388
18	19	148.58	0.33079
18	20	87.3581	0.338978
18	21	92.1917	0.327867
18	22	188.11	0.427168
18	23	174.92	0.281543
18	24	118.05	0.262604
18	25	46.7043	0.210179
18	26	100.329	0.386254
18	27	168.732	0.130653
18	28	79.7866	0.306117
18	29	195.915	0.317644
18	30	128.963	-0.176015
18	31	120.135	0.135033
18	32	225.662	0.287337
18	33	155.295	0.164724
18	34	200.57	0.181669
18	35	204.539	0.123055
18	36	218.369	0.301555
19	20	62.6995	0.509994
19	21	237.518	0.417022
19	22	332.277	0.644365
19	23	29.5627	0.379182
19	24	45.3029	0.382427
19	25	124.543	0.276631
19	26	239.967	0.609097
19	27	304.961	0.156311
19	28	152.92	0.344155
19	29	330.008	0.51908
19	30	87.7612	-0.26173
19	31	139.368	0.317824
19	32	104.07	0.498266
19	33	169.155	0.102137
19	34	153.895	0.140888
19	35	177.448	0.00933942
19	36	258.53	0.38813
20	21	174.876	0.439898
20	22	269.589	0.622316
20	23	87.6726	0.382094
20	24	33.5919	0.372297
20	25	62.8913	0.312636
20	26	177.39	0.580747
20	27	242.955	0.173661
20	28	97.1079	0.439201
20	29	268.416	0.511306
20	30	67.7611	-0.289828
20	31	99.5207	0.2392
20	32	143.206	0.428777
20	33	136.053	0.191267
20	34	148.822	0.227819
20	35	164.177	0.141595
20	36	221.563	0.427986
21	22	95.9323	0.562451
21	23	261.764	0.349406
21	24	201.238	0.322022
21	25	116.525	0.276479
21	26	21.7157	0.522584
21	27	81.3902	0.177365
21	28	114.237	0.419374
21	29	108.967	0.437223
21	30	196.555	-0.284871
21	31	162.693	0.15658
21	32	301.041	0.352635
21	33	184.685	0.16267
21	34	248.942	0.186452
21	35	242.31	0.113292
21	36	211.027	0.393868
22	23	355.45	0.418306
22	24	294.066	0.434445
22	25	208.999	0.372145
22	26	92.9052	0.779646
22	27	45.9786	0.151969
22	28	195.99	0.56517
22	29	50.636	0.674402
22	30	282.939	-0.493415
22	31	239.959	0.21749
22	32	388.146	0.540154
22	33	251.516	0.167414
22	34	321.71	0.207571
22	35	308.599	0.0941977
22	36	245.475	0.511216
23	24	61.8908	0.385082
23	25	146.499	0.248616
23	26	262.659	0.375199
23	27	325.98	0.188954
23	28	169.592	0.349394
23	29	350.223	0.315856
23	30	92.9914	-0.113089
23	31	148.041	0.233858
23	32	78.2473	0.235186
23	33	172.949	0.197577
23	34	145.157	0.234156
23	35	171.344	0.167297
23	36	261.734	0.32653
24	25	85.1085	0.219093
24	26	201.184	0.366669
24	27	264.096	0.183402
24	28	108.618	0.32624
24	29	288.359	0.331067
24	30	47.2565	-0.136451
24	31	94.7829	0.20375
24	32	109.707	0.259665
24	33	126.619	0.140836
24	34	124.165	0.193933
24	35	143.501	0.155191
24	36	215.546	0.321236
25	26	116.164	0.321886
25	27	180.419	0.169845
25	28	43.4969	0.316964
25	29	205.626	0.316777
25	30	84.6979	-0.106312
25	31	74.6931	0.0810182
25	32	186.158	0.235256
25	33	111.364	0.155381
25	34	153.882	0.116294
25	35	158.263	0.134469
25	36	182.937	0.261922
26	27	68.4224	0.137337
26	28	105.793	0.501195
26	29	95.7452	0.632557
26	30	191.405	-0.438431
26	31	152.674	0.236873
26	32	296.59	0.522582
26	33	171.151	0.162249
26	34	237.842	0.188806
26	35	229.106	0.0593567
26	36	191.354	0.476714
27	28	160.323	0.134989
27	29	27.6157	0.128623
27	30	247.602	0.0126911
27	31	200.977	0.112177
27	32	352.117	0.0366266
27	33	209.07	0.111141
27	34	280.011	0.122317
27	35	265.372	0.167767
27	36	199.497	0.194201
28	29	182.649	0.491639
28	30	87.3472	-0.287392
28	31	48.9525	0.0902152
28	32	192.306	0.341998
28	33	77.998	0.213203
28	34	135.478	0.217228
28	35	132.351	0.190821
28	36	140.38	0.413566
29	30	269.383	-0.343761
29	31	220.55	0.160304
29	32	373.02	0.494761
29	33	224.922	0.175401
29	34	296.303	0.176963
29	35	279.655	0.0894764
29	36	204.636	0.429279
30	31	55.4616	0.0967315
30	32	105.239	-0.210631
30	33	81.4684	-0.0540341
30	34	81.1246	0.0176539
30	35	97.3261	0.000722002
30	36	170.865	-0.234309
31	32	153.149	0.178154
31	33	38.1379	0.0300369
31	34	86.5309	0.100079
31	35	84.9911	-0.0369957
31	36	122.327	0.155484
32	33	161.236	0.124604
32	34	104.539	0.134853
32	35	133.556	0.0151766
32	36	239.976	0.33606
33	34	71.4005	0.138457
33	35	57.9748	0.171493
33	36	89.3968	0.19127
34	35	29.0577	0.209596
34	36	136.768	0.203269
35	36	109.059	0.146421

## Sheet: Ventral plane 1 ZT8
neuron1	neuron2	distance	corr
1	2	85.7274	0.130477
1	3	120.54	0.149808
1	4	215.181	0.114111
1	5	104.579	0.115103
1	6	118.337	0.133767
1	7	118.118	0.11352
1	8	139.169	0.0984972
1	9	200.619	0.0325511
1	10	189.967	0.0931412
1	11	170.157	0.110392
1	12	168.175	0.0479929
1	13	170.978	0.0845811
1	14	209.808	0.0930794
1	15	178.049	0.0916418
1	16	308.589	0.137801
1	17	191.83	0.0541836
1	18	203.184	0.0882899
1	19	221.019	0.0759365
1	20	211.021	0.113836
1	21	265.248	0.122711
1	22	343.314	0.06765
1	23	246.163	0.0945369
1	24	236.079	0.09013
1	25	234.296	0.132234
1	26	283.447	0.0864316
1	27	345.136	0.0808622
1	28	277.012	0.100862
1	29	372.079	0.106644
1	30	278.609	0.093099
1	31	302.838	0.120118
1	32	324.254	0.134442
1	33	340.972	0.114661
1	34	359.276	0.165621
1	35	375.109	0.0801136
1	36	417.202	0.0931446
2	3	37.7606	0.106341
2	4	284.669	0.149051
2	5	24.118	0.083006
2	6	155.867	0.14882
2	7	67.2345	0.0763863
2	8	78.1629	0.0957845
2	9	243.809	0.149063
2	10	224.034	0.101368
2	11	106.975	0.14254
2	12	184.926	0.0916963
2	13	127.861	0.0830281
2	14	238.81	0.111928
2	15	178.033	0.0514399
2	16	355.161	0.0920383
2	17	133.482	0.119878
2	18	210.864	0.120027
2	19	167.963	0.100671
2	20	182.14	0.175556
2	21	292.597	0.0459445
2	22	382.018	0.146098
2	23	186.945	0.0990442
2	24	196.961	0.0771705
2	25	226.165	0.0787864
2	26	306.701	0.0956057
2	27	373.818	0.0771253
2	28	269.158	0.153384
2	29	401.434	0.164835
2	30	243.859	0.121535
2	31	281.528	0.0899468
2	32	263.892	0.143982
2	33	318.158	0.0793467
2	34	319.583	0.114419
2	35	340.4	-0.0360382
2	36	402.978	0.1168
3	4	322.379	0.127885
3	5	37.466	0.129262
3	6	191.515	0.142465
3	7	86.1345	0.123281
3	8	87.4584	0.139567
3	9	278.888	0.0627901
3	10	257.772	0.0650778
3	11	109.42	0.106177
3	12	215.936	0.0685282
3	13	141.024	0.0349869
3	14	271.287	0.0236127
3	15	204.88	0.0306206
3	16	390.007	0.0662058
3	17	136.626	0.0932937
3	18	238.73	0.03439
3	19	172.019	0.0594112
3	20	198.198	0.0779009
3	21	323.924	0.101787
3	22	415.151	0.0690333
3	23	185.797	0.0858054
3	24	207.361	0.0521566
3	25	248.555	0.0741131
3	26	336.845	0.0917898
3	27	404.666	0.0538716
3	28	290.452	0.0688663
3	29	432.247	0.0541551
3	30	254.583	0.0631194
3	31	297.274	0.0604262
3	32	259.21	0.145153
3	33	332.474	0.0991518
3	34	325.903	0.106175
3	35	348.839	0.0878056
3	36	419.575	0.0792136
4	5	292.315	-0.051796
4	6	145.116	0.274546
4	7	269.16	0.0313368
4	8	289.539	0.181881
4	9	100.807	0.598488
4	10	127.325	0.215789
4	11	309.655	0.179103
4	12	169.756	0.318911
4	13	278.486	-0.129035
4	14	141.491	0.254979
4	15	204.625	0.331254
4	16	133.965	0.312491
4	17	314.651	0.264225
4	18	192.815	0.384981
4	19	322.985	0.304135
4	20	271.267	0.472759
4	21	163.084	0.269497
4	22	181.345	0.56877
4	23	352.294	0.386349
4	24	304.67	0.284917
4	25	238.584	0.300779
4	26	183.658	0.433373
4	27	209.031	0.168035
4	28	259.363	0.34758
4	29	227.998	0.414355
4	30	321.725	0.31936
4	31	306.871	0.244334
4	32	414.368	0.53363
4	33	336.796	0.12497
4	34	391.416	0.145987
4	35	391.548	-0.133403
4	36	373.895	0.451198
5	6	156.86	0.0888118
5	7	49.8582	0.107968
5	8	56.2032	-0.0263338
5	9	243.34	-0.136309
5	10	221.369	-0.0488669
5	11	83.6498	0.143177
5	12	178.684	-0.0559416
5	13	108.166	0.139022
5	14	234.334	0.0491645
5	15	167.496	-0.056376
5	16	354.11	-0.0180817
5	17	110.51	-0.064926
5	18	201.288	-0.103554
5	19	145.395	-0.0473844
5	20	164.176	-0.12415
5	21	286.644	0.00253069
5	22	378.311	-0.0753526
5	23	163.413	-0.0601363
5	24	176.517	-0.0587348
5	25	212.157	-0.0161086
5	26	299.414	-0.0285954
5	27	367.288	0.0295088
5	28	254.475	-0.0816206
5	29	394.86	-0.0636261
5	30	223.686	-0.206325
5	31	263.671	-0.090079
5	32	240.042	-0.0697176
5	33	299.667	0.090643
5	34	298.029	0.0446143
5	35	319.562	0.207263
5	36	385.705	-0.0770278
6	7	125.81	0.113956
6	8	145.147	0.122046
6	9	88.1764	0.30471
6	10	72.2578	0.155445
6	11	164.55	0.244767
6	12	56.923	0.184966
6	13	135.333	0.0647324
6	14	91.4917	0.198265
6	15	81.9206	0.210729
6	16	199.534	0.196423
6	17	170.741	0.182179
6	18	94.252	0.182869
6	19	183.192	0.175507
6	20	141.339	0.290316
6	21	147.003	0.149678
6	22	229.07	0.265343
6	23	212.747	0.186629
6	24	174.28	0.154625
6	25	135.595	0.185974
6	26	165.13	0.23072
6	27	227.384	0.15857
6	28	173.717	0.199661
6	29	254.566	0.308345
6	30	203.879	0.168625
6	31	210.048	0.114911
6	32	281.679	0.270634
6	33	246.951	0.138913
6	34	282.946	0.11567
6	35	291.719	-0.00401485
6	36	312.545	0.222533
7	8	22.6814	0.0946653
7	9	206.915	0.0346994
7	10	182.132	0.0681326
7	11	52.4012	0.111397
7	12	135.581	0.07938
7	13	61.0099	0.130632
7	14	192.438	0.123673
7	15	120.007	0.0973792
7	16	315.496	0.131623
7	17	74.0707	0.0492756
7	18	154.261	0.0188788
7	19	105.554	0.10104
7	20	115.055	0.06767
7	21	242.464	0.0457554
7	22	336.121	0.0179156
7	23	128.752	0.0507581
7	24	130.301	0.0541277
7	25	162.479	0.0929203
7	26	253.786	0.0698306
7	27	322.086	0.134737
7	28	204.647	0.0819688
7	29	349.52	0.0569273
7	30	176.919	0.0327484
7	31	214.546	0.0595889
7	32	206.999	0.0762435
7	33	250.993	0.0876736
7	34	253.783	0.061544
7	35	273.794	0.0166367
7	36	336.315	0.0895665
8	9	223.155	0.186048
8	10	197.106	0.0954265
8	11	31.1814	0.126573
8	12	148.569	0.108714
8	13	53.6084	0.0109394
8	14	205.559	0.115376
8	15	128.498	0.131679
8	16	329.947	0.122633
8	17	55.8683	0.179601
8	18	162.797	0.133764
8	19	89.8386	0.16775
8	20	111.038	0.190071
8	21	253.3	0.105438
8	22	348.142	0.14491
8	23	110.299	0.162409
8	24	120.623	0.121177
8	25	164.665	0.114899
8	26	263.099	0.127751
8	27	331.517	0.132487
8	28	205.192	0.169221
8	29	358.708	0.132828
8	30	167.866	0.158205
8	31	209.849	0.164428
8	32	188.266	0.144416
8	33	245.049	0.102952
8	34	241.847	0.121169
8	35	263.41	0.00549272
8	36	332.167	0.139403
9	10	29.8029	0.249467
9	11	235.983	0.256289
9	12	80.0936	0.352161
9	13	197.952	-0.0836342
9	14	40.6955	0.307683
9	15	113.063	0.35639
9	16	111.38	0.329266
9	17	234.446	0.343421
9	18	94.3609	0.391901
9	19	235.629	0.379114
9	20	178.349	0.568958
9	21	76.3987	0.244671
9	22	142.712	0.585439
9	23	263.858	0.368566
9	24	210.755	0.317166
9	25	138.771	0.281052
9	26	97.9951	0.449604
9	27	148.23	0.167927
9	28	158.736	0.413621
9	29	174	0.487576
9	30	222.91	0.465393
9	31	206.065	0.269737
9	32	319.539	0.544488
9	33	236.432	0.12209
9	34	290.766	0.102124
9	35	290.786	-0.223977
9	36	279.515	0.411976
10	11	208.238	0.0985623
10	12	50.9943	0.168309
10	13	169.222	0.0346106
10	14	22.2848	0.125186
10	15	83.3179	0.204913
10	16	133.394	0.199566
10	17	205.572	0.169138
10	18	65.6614	0.191006
10	19	205.945	0.197104
10	20	148.576	0.237131
10	21	75.67	0.125329
10	22	158.106	0.226487
10	23	234.094	0.184232
10	24	181.082	0.192669
10	25	111.283	0.143843
10	26	95.1867	0.161356
10	27	155.232	0.0824185
10	28	135.471	0.197735
10	29	182.339	0.221076
10	30	194.615	0.217979
10	31	181.238	0.167613
10	32	290.064	0.236131
10	33	213.459	0.0706563
10	34	264.578	0.0416171
10	35	266.227	-0.0729404
10	36	263.437	0.184131
11	12	157.772	0.174623
11	13	43.9184	0.0970377
11	14	213.643	0.164692
11	15	132.044	0.160527
11	16	338.849	0.163562
11	17	27.2803	0.139139
11	18	165.091	0.145772
11	19	62.6663	0.163411
11	20	98.3599	0.241188
11	21	257.209	0.158359
11	22	353.032	0.248528
11	23	80.0224	0.109666
11	24	99.8464	0.145594
11	25	158.04	0.136529
11	26	264.622	0.197803
11	27	332.581	0.0185934
11	28	195.366	0.148383
11	29	359.226	0.191904
11	30	146.56	0.19944
11	31	193.155	0.08591
11	32	157.556	0.211041
11	33	226.383	0.152882
11	34	216.497	0.10418
11	35	239.544	0.0744195
11	36	314.98	0.146375
12	13	118.239	0.016266
12	14	57.0235	0.161076
12	15	34.8688	0.208226
12	16	181.637	0.219865
12	17	154.579	0.214382
12	18	37.3353	0.228315
12	19	156.021	0.268321
12	20	101.518	0.33221
12	21	107.993	0.178784
12	22	200.557	0.297126
12	23	184.656	0.2278
12	24	134.922	0.159735
12	25	80.296	0.182395
12	26	121.862	0.266625
12	27	188.965	0.176603
12	28	116.886	0.259866
12	29	216.578	0.303632
12	30	155.822	0.262001
12	31	154.972	0.135963
12	32	244.628	0.333271
12	33	191.171	0.115505
12	34	231.856	0.0388577
12	35	238.221	-0.112186
12	36	255.686	0.260208
13	14	172.569	0.0862566
13	15	89.7319	-0.00150804
13	16	297.544	-0.0133547
13	17	36.6213	0.00840044
13	18	121.918	-0.0589938
13	19	51.812	0.0390706
13	20	57.6125	0.000278992
13	21	214.109	0.0258086
13	22	310.028	-0.0819715
13	23	80.1717	-0.0341682
13	24	69.2937	-0.0529583
13	25	114.622	0.00789756
13	26	220.956	-0.0327527
13	27	288.79	0.0563621
13	28	153.278	-0.0388649
13	29	315.371	0.0057792
13	30	116.002	-0.017053
13	31	156.252	0.015279
13	32	155.782	-0.0629138
13	33	191.677	0.106414
13	34	193.016	0.0411399
13	35	212.784	0.0333582
13	36	278.564	-0.0705391
14	15	83.3458	0.167381
14	16	125.206	0.16829
14	17	208.146	0.104463
14	18	57.5995	0.175165
14	19	204.697	0.201882
14	20	144.574	0.207386
14	21	55.5806	0.118149
14	22	144.032	0.31755
14	23	231.785	0.139154
14	24	175.646	0.129121
14	25	99.3655	0.160351
14	26	73.9231	0.264564
14	27	136.565	0.0758386
14	28	118.104	0.144018
14	29	164.001	0.302227
14	30	183.983	0.0351539
14	31	165.38	0.129693
14	32	282.95	0.260892
14	33	195.908	0.0624326
14	34	250.276	0.071016
14	35	250.092	-0.0665489
14	36	242.363	0.218762
15	16	207.916	0.23729
15	17	124.88	0.230134
15	18	34.3747	0.299735
15	19	122.663	0.245929
15	20	66.6545	0.339031
15	21	125.455	0.193283
15	22	221.09	0.30287
15	23	150.798	0.236177
15	24	100.06	0.218538
15	25	56.7376	0.208344
15	26	134.603	0.275445
15	27	203.024	0.136168
15	28	98.9675	0.265447
15	29	230.254	0.2759
15	30	123.07	0.248187
15	31	129.423	0.208492
15	32	209.766	0.349983
15	33	167.034	0.112322
15	34	201.182	0.0753743
15	35	209.91	-0.122574
15	36	239.256	0.271674
16	17	332.736	0.20471
16	18	178.11	0.249629
16	19	326.495	0.233844
16	20	264.432	0.338661
16	21	92.552	0.183658
16	22	47.9854	0.339279
16	23	352.004	0.232658
16	24	292.472	0.207768
16	25	208.493	0.237404
16	26	100.364	0.219374
16	27	84.9001	0.146549
16	28	205.459	0.247857
16	29	97.4093	0.318345
16	30	289.073	0.286592
16	31	252.951	0.196767
16	32	393.58	0.369531
16	33	270.775	0.13276
16	34	338.182	0.0881916
16	35	328.733	-0.107983
16	36	278.425	0.264054
17	18	155.678	0.257787
17	19	35.4006	0.257294
17	20	79.3242	0.388238
17	21	247.518	0.108793
17	22	343.38	0.30164
17	23	54.74	0.238779
17	24	74.8492	0.241631
17	25	141.594	0.188167
17	26	252.894	0.246431
17	27	319.945	0.151633
17	28	175.894	0.288092
17	29	346.01	0.24092
17	30	120.712	0.357227
17	31	169.331	0.184953
17	32	132.968	0.315089
17	33	201.346	0.130479
17	34	189.278	0.0573606
17	35	212.568	-0.121352
17	36	290.387	0.231295
18	19	148.58	0.248201
18	20	87.3581	0.371035
18	21	92.1917	0.17835
18	22	188.11	0.338678
18	23	174.92	0.271374
18	24	118.05	0.202578
18	25	46.7043	0.22839
18	26	100.329	0.284384
18	27	168.732	0.173321
18	28	79.7866	0.258637
18	29	195.915	0.305844
18	30	128.963	0.335852
18	31	120.135	0.19768
18	32	225.662	0.370809
18	33	155.295	0.10604
18	34	200.57	0.0921431
18	35	204.539	-0.136545
18	36	218.369	0.315298
19	20	62.6995	0.35911
19	21	237.518	0.205577
19	22	332.277	0.323088
19	23	29.5627	0.258987
19	24	45.3029	0.218229
19	25	124.543	0.203159
19	26	239.967	0.255062
19	27	304.961	0.19048
19	28	152.92	0.274036
19	29	330.008	0.286622
19	30	87.7612	0.346057
19	31	139.368	0.200706
19	32	104.07	0.352227
19	33	169.155	0.134728
19	34	153.895	0.0902826
19	35	177.448	-0.134574
19	36	258.53	0.285045
20	21	174.876	0.227793
20	22	269.589	0.460254
20	23	87.6726	0.319794
20	24	33.5919	0.349298
20	25	62.8913	0.305616
20	26	177.39	0.400954
20	27	242.955	0.217878
20	28	97.1079	0.395565
20	29	268.416	0.440689
20	30	67.7611	0.508117
20	31	99.5207	0.262734
20	32	143.206	0.513888
20	33	136.053	0.138129
20	34	148.822	0.0856186
20	35	164.177	-0.234157
20	36	221.563	0.390538
21	22	95.9323	0.257757
21	23	261.764	0.185907
21	24	201.238	0.130005
21	25	116.525	0.145011
21	26	21.7157	0.221323
21	27	81.3902	0.136842
21	28	114.237	0.165336
21	29	108.967	0.192211
21	30	196.555	0.170816
21	31	162.693	0.155897
21	32	301.041	0.280859
21	33	184.685	0.105716
21	34	248.942	0.13887
21	35	242.31	-0.00144852
21	36	211.027	0.259175
22	23	355.45	0.3391
22	24	294.066	0.263792
22	25	208.999	0.256968
22	26	92.9052	0.431807
22	27	45.9786	0.124617
22	28	195.99	0.339152
22	29	50.636	0.462109
22	30	282.939	0.324732
22	31	239.959	0.19887
22	32	388.146	0.50701
22	33	251.516	0.0952913
22	34	321.71	0.0825078
22	35	308.599	-0.235636
22	36	245.475	0.368445
23	24	61.8908	0.249585
23	25	146.499	0.222282
23	26	262.659	0.257833
23	27	325.98	0.18231
23	28	169.592	0.26458
23	29	350.223	0.311878
23	30	92.9914	0.285599
23	31	148.041	0.207527
23	32	78.2473	0.415398
23	33	172.949	0.108982
23	34	145.157	0.165605
23	35	171.344	-0.0939973
23	36	261.734	0.35329
24	25	85.1085	0.197708
24	26	201.184	0.212555
24	27	264.096	0.12032
24	28	108.618	0.242106
24	29	288.359	0.248401
24	30	47.2565	0.319771
24	31	94.7829	0.206651
24	32	109.707	0.280838
24	33	126.619	0.115777
24	34	124.165	0.087019
24	35	143.501	-0.0572741
24	36	215.546	0.241262
25	26	116.164	0.233038
25	27	180.419	0.147753
25	28	43.4969	0.264552
25	29	205.626	0.270147
25	30	84.6979	0.230825
25	31	74.6931	0.187741
25	32	186.158	0.334335
25	33	111.364	0.127372
25	34	153.882	0.0973384
25	35	158.263	-0.0788561
25	36	182.937	0.272212
26	27	68.4224	0.175052
26	28	105.793	0.2752
26	29	95.7452	0.360264
26	30	191.405	0.223412
26	31	152.674	0.172854
26	32	296.59	0.419703
26	33	171.151	0.115524
26	34	237.842	0.0867089
26	35	229.106	-0.0620642
26	36	191.354	0.357982
27	28	160.323	0.190682
27	29	27.6157	0.19304
27	30	247.602	0.136112
27	31	200.977	0.14389
27	32	352.117	0.212809
27	33	209.07	0.111923
27	34	280.011	0.0852534
27	35	265.372	-0.0518704
27	36	199.497	0.253171
28	29	182.649	0.335858
28	30	87.3472	0.346907
28	31	48.9525	0.233901
28	32	192.306	0.368302
28	33	77.998	0.149772
28	34	135.478	0.11688
28	35	132.351	-0.105229
28	36	140.38	0.314848
29	30	269.383	0.296033
29	31	220.55	0.216452
29	32	373.02	0.45944
29	33	224.922	0.150934
29	34	296.303	0.0933119
29	35	279.655	-0.177102
29	36	204.636	0.337431
30	31	55.4616	0.287018
30	32	105.239	0.378268
30	33	81.4684	0.132492
30	34	81.1246	0.0649998
30	35	97.3261	-0.223369
30	36	170.865	0.261224
31	32	153.149	0.308382
31	33	38.1379	0.131961
31	34	86.5309	0.0824953
31	35	84.9911	-0.120717
31	36	122.327	0.26753
32	33	161.236	0.141864
32	34	104.539	0.136704
32	35	133.556	-0.187761
32	36	239.976	0.461122
33	34	71.4005	0.0992492
33	35	57.9748	0.0496737
33	36	89.3968	0.137653
34	35	29.0577	0.116959
34	36	136.768	0.134345
35	36	109.059	-0.146609

## Sheet: Ventral plane 2 ZT16
neuron1	neuron2	distance	corr
78	79	82.8178	0.097097
78	80	74.8344	0.0646085
78	81	186.401	0.0983451
78	82	221.722	0.0134343
78	83	149.384	0.121558
78	84	169.699	0.0926506
78	85	181.836	0.0812127
78	86	36.055	0.0653159
78	87	161.463	0.0461475
78	88	142.487	0.050503
78	89	150.978	-0.0176092
78	90	165.428	0.0953718
78	91	46.2755	0.0870433
78	92	81.314	0.0835399
78	93	56.4286	0.150896
78	94	80.9828	0.0976516
78	95	49.7912	0.124368
78	96	35.7432	0.10736
78	97	96.383	0.0868119
78	98	128.574	0.0651077
78	99	89.0218	0.0618982
79	80	22.951	0.109762
79	81	109.027	0.0632973
79	82	142.152	0.042699
79	83	117.447	0.081555
79	84	117.525	0.126174
79	85	120.949	0.103598
79	86	48.3563	0.0860334
79	87	93.7212	0.0651721
79	88	68.8434	0.113902
79	89	68.3184	0.0827608
79	90	83.7287	0.145936
79	91	72.1146	0.0460915
79	92	71.297	0.0956286
79	93	121.363	0.0863603
79	94	138.927	0.0511672
79	95	132.584	0.0527573
79	96	115.315	0.0355457
79	97	23.3361	0.169255
79	98	47.1538	0.0756503
79	99	107.637	0.121457
80	81	111.567	0.134859
80	82	147.033	0.0778975
80	83	98.9694	0.0813234
80	84	105.208	0.126444
80	85	112.525	0.182974
80	86	38.8609	0.109502
80	87	88.6233	0.0630466
80	88	67.8001	0.13024
80	89	80.0408	0.000517785
80	90	92.2723	0.155924
80	91	52.9885	0.120775
80	92	48.3532	0.0839846
80	93	104.316	0.092314
80	94	119.696	0.0477861
80	95	123.806	0.0869564
80	96	109.895	0.0729522
80	97	46.2846	0.137659
80	98	65.5305	0.0771959
80	99	119.436	0.111773
81	82	36.8254	0.16528
81	83	109.128	0.064803
81	84	73.6335	0.0990587
81	85	55.0603	0.134299
81	86	150.4	0.123269
81	87	38.5703	0.154122
81	88	44.4628	0.164963
81	89	52.699	0.0884011
81	90	34.7703	0.13605
81	91	156.817	0.0830347
81	92	129.437	0.0786513
81	93	207.712	0.118669
81	94	216.081	0.126402
81	95	235.112	0.116151
81	96	221.302	0.0923007
81	97	110.864	0.138352
81	98	82.7986	0.128839
81	99	211.02	0.203509
82	83	140.802	0.105539
82	84	102.162	0.0590733
82	85	80.565	0.0722164
82	86	185.668	0.0853543
82	87	73.3039	0.108351
82	88	80.9758	0.11974
82	89	78.1595	0.0660618
82	90	59.8945	0.109557
82	91	193.478	0.0687737
82	92	166.207	0.0467078
82	93	244.503	0.0528559
82	94	252.842	0.107797
82	95	270.83	0.081319
82	96	256.19	0.0478124
82	97	140.409	0.129396
82	98	108.746	0.147826
82	99	239.322	0.135798
83	84	40.3402	0.115149
83	85	62.5907	0.0914662
83	86	123.291	0.099928
83	87	71.1688	0.0692608
83	88	84.0838	-0.0140124
83	89	125.009	0.0672869
83	90	121.099	0.0736028
83	91	103.88	0.0535264
83	92	68.0707	0.0915194
83	93	139.023	0.161943
83	94	135.789	0.149355
83	95	185.741	0.169708
83	96	182.971	0.0829692
83	97	137.392	0.13655
83	98	135.765	0.0901601
83	99	216.779	0.0352981
84	85	22.3439	0.102779
84	86	138.221	0.0493301
84	87	39.8661	0.0755802
84	88	62.4196	0.0662601
84	89	102.295	0.0625707
84	90	93.364	0.104238
84	91	127.689	0.0696364
84	92	92.0016	0.112723
84	93	170.34	0.128702
84	94	170.824	0.0995765
84	95	211.717	0.152549
84	96	205.022	0.109254
84	97	132.626	0.129627
84	98	121.04	0.0550712
84	99	224.034	0.0237866
85	86	148.453	0.1113
85	87	30.0927	0.0950223
85	88	56.9425	0.14722
85	89	92.4557	0.0427955
85	90	80.3096	0.117914
85	91	142.356	0.0891167
85	92	107.936	0.084997
85	93	187.751	0.0916511
85	94	190.011	0.0690831
85	95	226.122	0.116997
85	96	217.522	0.0980072
85	97	132.674	0.123652
85	98	115.605	0.0894846
85	99	228.579	0.128389
86	87	126.509	0.0925971
86	88	106.635	0.104218
86	89	115.722	0.0592879
86	90	129.648	0.107884
86	91	34.3566	0.0983965
86	92	57.6717	0.0461297
86	93	75.394	0.126123
86	94	95.8111	0.0736696
86	95	85.4853	0.0818976
86	96	71.0645	0.103859
86	97	65.5567	0.107126
86	98	95.2839	0.0878526
86	99	96.2851	0.1076
87	88	27.0376	0.180931
87	89	63.3581	0.0494581
87	90	53.498	0.138223
87	91	126.266	0.0784165
87	92	95.3136	0.0575003
87	93	175.281	0.0723592
87	94	181.327	0.0539461
87	95	208.16	0.0518693
87	96	197.14	0.0500862
87	97	103.55	0.110175
87	98	85.5169	0.102709
87	99	201.079	0.143564
88	89	41.2161	0.0923898
88	90	38.3913	0.176054
88	91	112.511	0.136625
88	92	86.8687	0.0518344
88	93	163.719	0.062296
88	94	173.22	0.048283
88	95	190.862	0.07074
88	96	177.691	0.0153405
88	97	76.8027	0.092677
88	98	59.1368	0.163242
88	99	175.299	0.219025
89	90	18.6897	0.034822
89	91	132.328	0.0302069
89	92	115.46	0.0290945
89	93	184.123	0.0735137
89	94	197.88	0.0387107
89	95	200.769	0.0313888
89	96	183.555	0.101264
89	97	62.5937	0.0215107
89	98	30.8197	0.056835
89	99	161.197	0.0679824
90	91	142.909	0.0704878
90	92	122.025	0.0880292
90	93	194.856	0.0941896
90	94	206.874	0.049517
90	95	215.107	0.120189
90	96	198.891	0.0675234
90	97	80.516	0.239696
90	98	49.4994	0.189574
90	99	179.697	0.150675
91	92	36.2805	0.0846611
91	93	51.9537	0.0800977
91	94	66.9305	0.104882
91	95	84.0414	0.0945605
91	96	79.0954	0.0890714
91	97	93.5206	0.0549714
91	98	118.107	0.0758543
91	99	127.144	0.0732914
92	93	80.3044	0.0869788
92	94	86.6448	0.114392
92	95	119.928	0.060065
92	96	115.21	0.0909897
92	97	94.618	0.0839932
92	98	109.568	0.0622691
92	99	153.751	0.0441627
93	94	25.0199	0.156075
93	95	55.1578	0.139153
93	96	66.3962	0.0776322
93	97	140.688	0.0977974
93	98	168.316	0.0464378
93	99	143.831	0.0682719
94	95	76.1062	0.136038
94	96	90.3917	0.104494
94	97	159.704	0.0566159
94	98	185.018	0.0509882
94	99	168.831	0.0257261
95	96	24.2192	0.114273
95	97	145.126	0.141692
95	98	177.959	0.120835
95	99	109.452	0.115318
96	97	125.399	0.062898
96	98	158.985	0.0103585
96	99	85.8044	0.0727652
97	98	34.1494	0.184404
97	99	100.183	0.152826
98	99	130.604	0.134358

[truncated: 5 more sheets: Ventral plane 2 ZT22, Ventral plane 2 ZT8, Ventral plane 3 ZT16, Ventral plane 3 ZT22, Ventral plane 3 ZT8]
