# Supplementary material for: Discrete photoentrainment of mammalian central clock is regulated by bi-stable dynamic network in the suprachiasmatic nucleus
Source: Nat Commun. 2025 Apr 8;16:3331. doi: 10.1038/s41467-025-58661-1 (PMC11978930; doi:10.1038/s41467-025-58661-1)
Supplement: Supplementary file 4 — Source Data [file 41467_2025_58661_MOESM4_ESM.zip › Source data/Figure 4.xlsx]

## Sheet: Fgure 4a
Seconds after light onset	-29	-28	-27	-26	-25	-24	-23	-22	-21	-20	-19	-18	-17	-16	-15	-14	-13	-12	-11	-10	-9	-8	-7	-6	-5	-4	-3	-2	-1	0	1	2	3	4	5	6	7	8	9	10	11	12	13	14	15	16	17	18	19
ZT 16, VIP-	-0.00861387	0.0464098	0.030433	-0.00825484	0.00661601	-0.0180614	-0.015896	-0.0210891	-0.0328855	-0.0592647	-0.0269498	0.0100338	-0.0292164	-0.0341386	-0.0201165	0.00758597	-0.0119084	0.0230241	0.0682023	0.0799774	0.0562913	0.0211348	0.0618656	0.0742386	0.0570047	0.0463358	0.0628698	0.0558076	0.0717044	0.064075	0.178791	0.16878	0.116187	0.11874	0.0643623	0.0790648	0.0498	0.0180459	0.0117116	0.00605302	0.0276033	0.00474446	0.0432295	0.0274784	0.0400963	0.00835834	0.0390012	0.0261445	0.0270118
ZT 16, VIP+	-0.00576296	0.0449823	0.031059	-0.00984079	0.00898441	-0.016669	-0.0132705	-0.020313	-0.0312125	-0.0579645	-0.0266275	0.0102331	-0.0282674	-0.0329145	-0.0186148	0.00819228	-0.0109841	0.0230241	0.0682023	0.0799774	0.0562913	0.0211348	0.0618656	0.0690234	0.0530489	0.0430566	0.0609091	0.0513346	0.0701974	0.0651043	0.17839	0.166819	0.114682	0.115641	0.0611621	0.0761626	0.0503092	0.0165648	0.0129692	0.00562277	0.0289393	0.00541923	0.0448408	0.0266772	0.0404115	0.00703225	0.0372146	0.024589	0.0263673
ZT 22, VIP-	-0.00809036	0.0506322	0.0362781	-0.000270917	0.0142248	-0.012775	-0.00674739	-0.0126055	-0.0275664	-0.0546799	-0.0359007	0.0160529	-0.0310927	-0.0318666	-0.0227614	0.0034908	-0.0207355	0.0257543	0.0721021	0.0737529	0.0572758	0.0166821	0.0550818	0.0577515	0.0475663	0.0494359	0.0609255	0.0516659	0.0770982	0.0616233	0.163664	0.161283	0.112064	0.125906	0.0794112	0.0957109	0.0751166	0.0603068	0.0520072	0.0431758	0.0697361	0.0598863	0.0967169	0.0813845	0.0949617	0.0651697	0.0894681	0.0748418	0.072746
ZT 22, VIP+	-0.0080947	0.0506805	0.0366431	-0.000641605	0.0127927	-0.011559	-0.00677802	-0.0132696	-0.028102	-0.0544842	-0.0358001	0.0162695	-0.0306882	-0.0317372	-0.0224346	0.00366629	-0.020889	0.0258471	0.0713076	0.073858	0.0568958	0.015633	0.0546774	0.0582431	0.0471055	0.0498444	0.0612933	0.0515926	0.0768402	0.0607831	0.164761	0.161978	0.113216	0.127723	0.0791653	0.0975128	0.076495	0.0620667	0.0528105	0.044551	0.0710596	0.0597934	0.097581	0.0817931	0.095464	0.0658701	0.0904627	0.0789017	0.0752046
ZT 8, VIP-	-0.0193021	0.0472681	0.0394127	0.00928618	0.00727291	-0.0318224	-0.00574545	-0.00800146	-0.0242154	-0.0604313	-0.031067	0.0216022	-0.0301571	-0.0281385	-0.02833	0.0019143	-0.0189348	0.0237863	0.0661907	0.0747474	0.0621903	0.0220225	0.0633805	0.0533851	0.0357475	0.0493393	0.0607101	0.0552496	0.0791493	0.0643294	0.155016	0.132498	0.0875803	0.106506	0.0673054	0.0852451	0.0662543	0.0557331	0.0374352	0.0319255	0.0664614	0.0505505	0.0773046	0.063291	0.081012	0.0525168	0.0719777	0.0561789	0.047474
ZT8, VIP+	-0.0202201	0.0456679	0.0377795	0.00921126	0.00815528	-0.0304594	-0.00458766	-0.00696748	-0.0234453	-0.0599812	-0.0303594	0.0217865	-0.03041	-0.0282373	-0.0293673	0.000733919	-0.0207627	0.0224311	0.0650885	0.0762307	0.062931	0.0225401	0.0636614	0.0537108	0.0350075	0.0493671	0.0604033	0.0557156	0.0776641	0.0632042	0.155335	0.135048	0.0908089	0.109564	0.0695592	0.0877098	0.068926	0.0580962	0.0396185	0.0338274	0.0683365	0.0520899	0.0791236	0.0645391	0.0827963	0.0538132	0.0735221	0.0574867	0.0488592
Statistics	ZT 16								ZT 22								ZT 8
2-way ANOVA		df	sum_sq	mean_sq	F	PR(>F)				df	sum_sq	mean_sq	F	PR(>F)			df	sum_sq	mean_sq	F	PR(>F)
	C(vip)	1	3.40081	3.40081	14.8356	0.000117623			C(vip)	1	1.98744	1.98744	8.83442	0.00295915			C(vip)	1	0.126311	0.126311	0.497383	0.48066
	C(t)	22	28.2384	1.28356	5.59936	5.15292e-16			C(t)	22	67.673	3.07604	13.6734	1.99231e-50			C(t)	22	82.4368	3.74713	14.7553	3.6654e-55
	C(vip):C(t)	22	3.04054	0.138206	0.602905	0.92548			C(vip):C(t)	22	4.98187	0.226449	1.00659	0.451325			C(vip):C(t)	22	3.62252	0.16466	0.648393	0.891747
	Residual	22839	5235.47	0.229234	NaN	NaN			Residual	22471	5055.21	0.224966	NaN	NaN			Residual	20655	5245.35	0.253951	NaN	NaN
Tukey test	Multiple Comparison of Means - Tukey HSD, FWER=0.05								Multiple Comparison of Means - Tukey HSD, FWER=0.05								Multiple Comparison of Means - Tukey HSD, FWER=0.05
	======================================================								========================================================								===================================================
	group1 group2 meandiff p-adj lower upper reject								group1 group2 meandiff p-adj lower upper reject								group1 group2 meandiff p-adj lower upper reject
	------------------------------------------------------								--------------------------------------------------------								---------------------------------------------------
	-10VIP+ -10VIP- 0.0392 1.0 -0.0831 0.1615 False								-05 VIP+ -05 VIP- -0.0132 1.0 -0.1355 0.1091 False								-05 VIP+ -05 VIP- -0.0046 nan nan nan False
	-10VIP+ -15VIP+ 0.0014 1.0 -0.1321 0.1349 False								-05 VIP+ -10 VIP+ -0.014 1.0 -0.1478 0.1197 False								-05 VIP+ -10 VIP+ 0.0076 nan nan nan False
	-10VIP+ -15VIP- 0.0063 1.0 -0.1161 0.1286 False								-05 VIP+ -10 VIP- -0.048 1.0 -0.1703 0.0742 False								-05 VIP+ -10 VIP- -0.0033 nan nan nan False
	-10VIP+ -20VIP+ -0.0231 1.0 -0.1566 0.1104 False								-05 VIP+ -15 VIP+ -0.0958 0.7311 -0.2296 0.038 False								-05 VIP+ -15 VIP+ 0.0173 nan nan nan False
	-10VIP+ -20VIP- -0.0512 1.0 -0.1735 0.0711 False								-05 VIP+ -15 VIP- -0.0789 0.9061 -0.2012 0.0434 False								-05 VIP+ -15 VIP- 0.0191 nan nan nan False
	-10VIP+ -25VIP+ -0.0111 1.0 -0.1446 0.1224 False								-05 VIP+ -20 VIP+ -0.1236 0.1334 -0.2574 0.0101 False								-05 VIP+ -20 VIP+ -0.0731 nan nan nan False
	-10VIP+ -25VIP- -0.0512 1.0 -0.1735 0.0711 False								-05 VIP+ -20 VIP- -0.1198 0.0659 -0.2421 0.0025 False								-05 VIP+ -20 VIP- -0.0713 nan nan nan False
	-10VIP+ -30VIP+ -0.0413 1.0 -0.1749 0.0922 False								-05 VIP+ -25 VIP+ -0.1262 0.1059 -0.26 0.0076 False								-05 VIP+ -25 VIP+ nan nan nan nan False
	-10VIP+ -30VIP- -0.0184 1.0 -0.1407 0.104 False								-05 VIP+ -25 VIP- -0.1024 0.3288 -0.2247 0.0199 False								-05 VIP+ -25 VIP- nan nan nan nan False
	-10VIP+ -5VIP+ -0.0122 1.0 -0.1458 0.1213 False								-05 VIP+ -30 VIP+ -0.1254 0.1137 -0.2592 0.0084 False								-05 VIP+ -30 VIP+ -0.0442 nan nan nan False
	-10VIP+ -5VIP- 0.0283 1.0 -0.094 0.1506 False								-05 VIP+ -30 VIP- -0.1172 0.0876 -0.2395 0.0051 False								-05 VIP+ -30 VIP- -0.0441 nan nan nan False
	-10VIP+ 0VIP+ 0.0362 1.0 -0.0974 0.1697 False								-05 VIP+ 00 VIP+ 0.1148 0.2705 -0.0189 0.2486 False								-05 VIP+ 00 VIP+ 0.1883 nan nan nan False
	-10VIP+ 0VIP- 0.1055 0.2591 -0.0168 0.2278 False								-05 VIP+ 00 VIP- 0.1481 0.0015 0.0258 0.2704 True								-05 VIP+ 00 VIP- 0.1745 nan nan nan False
	-10VIP+ 10VIP+ -0.0223 1.0 -0.1559 0.1112 False								-05 VIP+ 05 VIP+ -0.0057 1.0 -0.1395 0.1281 False								-05 VIP+ 05 VIP+ 0.1573 nan nan nan False
	-10VIP+ 10VIP- 0.0096 1.0 -0.1128 0.1319 False								-05 VIP+ 05 VIP- 0.0011 1.0 -0.1212 0.1234 False								-05 VIP+ 05 VIP- 0.1071 nan nan nan False
	-10VIP+ 15VIP+ -0.0347 1.0 -0.1683 0.0988 False								-05 VIP+ 10 VIP+ -0.0554 1.0 -0.1892 0.0784 False								-05 VIP+ 10 VIP+ 0.0902 nan nan nan False
	-10VIP+ 15VIP- -0.007 1.0 -0.1294 0.1153 False								-05 VIP+ 10 VIP- -0.0544 0.9999 -0.1767 0.0678 False								-05 VIP+ 10 VIP- 0.0393 nan nan nan False
	-10VIP+ 20VIP+ 0.0034 1.0 -0.1302 0.1369 False								-05 VIP+ 15 VIP+ -0.0265 1.0 -0.1603 0.1073 False								-05 VIP+ 15 VIP+ 0.1006 nan nan nan False
	-10VIP+ 20VIP- 0.0152 1.0 -0.1071 0.1375 False								-05 VIP+ 15 VIP- -0.0449 1.0 -0.1671 0.0774 False								-05 VIP+ 15 VIP- 0.057 nan nan nan False
	-10VIP+ 25VIP+ 0.0133 1.0 -0.1202 0.1469 False								-05 VIP+ 20 VIP+ -0.0505 1.0 -0.1843 0.0833 False								-05 VIP+ 20 VIP+ 0.0971 nan nan nan False
	-10VIP+ 25VIP- 0.0343 1.0 -0.088 0.1566 False								-05 VIP+ 20 VIP- -0.0401 1.0 -0.1624 0.0822 False								-05 VIP+ 20 VIP- 0.0766 nan nan nan False
	-10VIP+ 30VIP+ 0.0809 0.9593 -0.0526 0.2144 False								-05 VIP+ 25 VIP+ -0.0562 1.0 -0.19 0.0776 False								-05 VIP+ 25 VIP+ 0.1156 nan nan nan False
	-10VIP+ 30VIP- 0.1138 0.1234 -0.0085 0.2361 False								-05 VIP+ 25 VIP- -0.0395 1.0 -0.1618 0.0827 False								-05 VIP+ 25 VIP- 0.0851 nan nan nan False
	-10VIP+ 35VIP+ 0.0568 1.0 -0.0767 0.1904 False								-05 VIP+ 30 VIP+ -0.0434 1.0 -0.1772 0.0904 False								-05 VIP+ 30 VIP+ 0.1192 nan nan nan False
	-10VIP+ 35VIP- 0.0758 0.9444 -0.0465 0.1981 False								-05 VIP+ 30 VIP- -0.0403 1.0 -0.1626 0.082 False								-05 VIP+ 30 VIP- 0.0831 nan nan nan False
	-10VIP+ 40VIP+ 0.0489 1.0 -0.0846 0.1825 False								-05 VIP+ 35 VIP+ -0.0384 1.0 -0.1722 0.0954 False								-05 VIP+ 35 VIP+ 0.0888 nan nan nan False
	-10VIP+ 40VIP- 0.0626 0.9979 -0.0597 0.1849 False								-05 VIP+ 35 VIP- -0.049 1.0 -0.1713 0.0733 False								-05 VIP+ 35 VIP- 0.0529 nan nan nan False
	-10VIP+ 45VIP+ 0.0262 1.0 -0.1073 0.1598 False								-05 VIP+ 40 VIP+ -0.0312 1.0 -0.165 0.1026 False								-05 VIP+ 40 VIP+ 0.0913 nan nan nan False
	-10VIP+ 45VIP- 0.0454 1.0 -0.0769 0.1677 False								-05 VIP+ 40 VIP- -0.0281 1.0 -0.1504 0.0941 False								-05 VIP+ 40 VIP- 0.1044 nan nan nan False
	-10VIP+ 50VIP+ -0.0227 1.0 -0.1563 0.1108 False								-05 VIP+ 45 VIP+ -0.0375 1.0 -0.1713 0.0963 False								-05 VIP+ 45 VIP+ 0.1128 nan nan nan False
	-10VIP+ 50VIP- 0.0133 1.0 -0.109 0.1356 False								-05 VIP+ 45 VIP- -0.0137 1.0 -0.136 0.1086 False								-05 VIP+ 45 VIP- 0.116 nan nan nan False
	-10VIP+ 55VIP+ -0.0127 1.0 -0.1462 0.1209 False								-05 VIP+ 50 VIP+ -0.0399 1.0 -0.1737 0.0939 False								-05 VIP+ 50 VIP+ 0.1207 nan nan nan False
	-10VIP+ 55VIP- 0.0155 1.0 -0.1069 0.1378 False								-05 VIP+ 50 VIP- -0.0284 1.0 -0.1507 0.0939 False								-05 VIP+ 50 VIP- 0.1142 nan nan nan False
	-10VIP+ 5VIP+ -0.0417 1.0 -0.1752 0.0918 False								-05 VIP+ 55 VIP+ -0.0583 0.9999 -0.1921 0.0755 False								-05 VIP+ 55 VIP+ 0.091 nan nan nan False
	-10VIP+ 5VIP- -0.0078 1.0 -0.1301 0.1145 False								-05 VIP+ 55 VIP- -0.0418 1.0 -0.1641 0.0805 False								-05 VIP+ 55 VIP- 0.1324 nan nan nan False
	-10VIP+ 60VIP+ -0.0066 1.0 -0.1402 0.1269 False								-05 VIP+ 60 VIP+ -0.1135 0.2984 -0.2472 0.0203 False								-05 VIP+ 60 VIP+ 0.1005 nan nan nan False
	-10VIP+ 60VIP- 0.0234 1.0 -0.0989 0.1457 False								-05 VIP+ 60 VIP- -0.0713 0.9771 -0.1936 0.051 False								-05 VIP+ 60 VIP- 0.115 nan nan nan False
	-10VIP+ 65VIP+ -0.0268 1.0 -0.1604 0.1067 False								-05 VIP+ 65 VIP+ -0.1546 0.0042 -0.2883 -0.0208 True								-05 VIP+ 65 VIP+ 0.0682 nan nan nan False
	-10VIP+ 65VIP- 0.0008 1.0 -0.1215 0.1231 False								-05 VIP+ 65 VIP- -0.0858 0.7751 -0.208 0.0365 False								-05 VIP+ 65 VIP- 0.1084 nan nan nan False
	-10VIP+ 70VIP+ -0.0303 1.0 -0.1638 0.1033 False								-05 VIP+ 70 VIP+ -0.1675 0.0007 -0.3013 -0.0337 True								-05 VIP+ 70 VIP+ 0.062 nan nan nan False
	-10VIP+ 70VIP- 0.0031 1.0 -0.1192 0.1254 False								-05 VIP+ 70 VIP- -0.0933 0.574 -0.2156 0.029 False								-05 VIP+ 70 VIP- 0.0988 nan nan nan False
	-10VIP+ 75VIP+ 0.0043 1.0 -0.1293 0.1378 False								-05 VIP+ 75 VIP+ -0.1397 0.0263 -0.2735 -0.0059 True								-05 VIP+ 75 VIP+ 0.0841 nan nan nan False
	-10VIP+ 75VIP- 0.0308 1.0 -0.0915 0.1531 False								-05 VIP+ 75 VIP- -0.0812 0.8691 -0.2035 0.041 False								-05 VIP+ 75 VIP- 0.1085 nan nan nan False
	-10VIP+ 80VIP+ -0.0315 1.0 -0.165 0.102 False								-05 VIP+ 80 VIP+ -0.1247 0.1211 -0.2585 0.0091 False								-05 VIP+ 80 VIP+ 0.1348 nan nan nan False
	-10VIP+ 80VIP- 0.0382 1.0 -0.0841 0.1605 False								-05 VIP+ 80 VIP- -0.0301 1.0 -0.1524 0.0921 False								-05 VIP+ 80 VIP- 0.1417 nan nan nan False
	-10VIP- -15VIP+ -0.0378 1.0 -0.1602 0.0845 False								-05 VIP- -10 VIP+ -0.0008 1.0 -0.1231 0.1215 False								-05 VIP- -10 VIP+ 0.0121 nan nan nan False
	-10VIP- -15VIP- -0.033 1.0 -0.1429 0.077 False								-05 VIP- -10 VIP- -0.0348 1.0 -0.1444 0.0748 False								-05 VIP- -10 VIP- 0.0013 nan nan nan False
	-10VIP- -20VIP+ -0.0623 0.9981 -0.1846 0.06 False								-05 VIP- -15 VIP+ -0.0826 0.8442 -0.2048 0.0397 False								-05 VIP- -15 VIP+ 0.0218 nan nan nan False
	-10VIP- -20VIP- -0.0904 0.3742 -0.2003 0.0195 False								-05 VIP- -15 VIP- -0.0657 0.965 -0.1753 0.0439 False								-05 VIP- -15 VIP- 0.0236 nan nan nan False
	-10VIP- -25VIP+ -0.0503 1.0 -0.1727 0.072 False								-05 VIP- -20 VIP+ -0.1104 0.17 -0.2327 0.0119 False								-05 VIP- -20 VIP+ -0.0686 nan nan nan False
	-10VIP- -25VIP- -0.0904 0.3738 -0.2004 0.0195 False								-05 VIP- -20 VIP- -0.1066 0.0724 -0.2162 0.003 False								-05 VIP- -20 VIP- -0.0667 nan nan nan False
	-10VIP- -30VIP+ -0.0806 0.8809 -0.2029 0.0417 False								-05 VIP- -25 VIP+ -0.113 0.1338 -0.2353 0.0093 False								-05 VIP- -25 VIP+ nan nan nan nan False
	-10VIP- -30VIP- -0.0576 0.9966 -0.1675 0.0524 False								-05 VIP- -25 VIP- -0.0892 0.4011 -0.1987 0.0204 False								-05 VIP- -25 VIP- nan nan nan nan False
	-10VIP- -5VIP+ -0.0515 1.0 -0.1738 0.0708 False								-05 VIP- -30 VIP+ -0.1122 0.144 -0.2345 0.0101 False								-05 VIP- -30 VIP+ -0.0396 nan nan nan False
	-10VIP- -5VIP- -0.011 1.0 -0.1209 0.099 False								-05 VIP- -30 VIP- -0.104 0.0988 -0.2135 0.0056 False								-05 VIP- -30 VIP- -0.0396 nan nan nan False
	-10VIP- 0VIP+ -0.0031 1.0 -0.1254 0.1192 False								-05 VIP- 00 VIP+ 0.1281 0.025 0.0058 0.2503 True								-05 VIP- 00 VIP+ 0.1928 nan nan nan False
	-10VIP- 0VIP- 0.0663 0.962 -0.0437 0.1762 False								-05 VIP- 00 VIP- 0.1613 0.0 0.0518 0.2709 True								-05 VIP- 00 VIP- 0.179 nan nan nan False
	-10VIP- 10VIP+ -0.0616 0.9985 -0.1839 0.0607 False								-05 VIP- 05 VIP+ 0.0075 1.0 -0.1148 0.1298 False								-05 VIP- 05 VIP+ 0.1618 nan nan nan False
	-10VIP- 10VIP- -0.0297 1.0 -0.1396 0.0803 False								-05 VIP- 05 VIP- 0.0143 1.0 -0.0952 0.1239 False								-05 VIP- 05 VIP- 0.1116 nan nan nan False
	-10VIP- 15VIP+ -0.074 0.9603 -0.1963 0.0483 False								-05 VIP- 10 VIP+ -0.0422 1.0 -0.1645 0.0801 False								-05 VIP- 10 VIP+ 0.0948 nan nan nan False
	-10VIP- 15VIP- -0.0463 1.0 -0.1562 0.0637 False								-05 VIP- 10 VIP- -0.0412 1.0 -0.1508 0.0684 False								-05 VIP- 10 VIP- 0.0438 nan nan nan False
	-10VIP- 20VIP+ -0.0359 1.0 -0.1582 0.0864 False								-05 VIP- 15 VIP+ -0.0132 1.0 -0.1355 0.109 False								-05 VIP- 15 VIP+ 0.1052 nan nan nan False
	-10VIP- 20VIP- -0.024 1.0 -0.1339 0.0859 False								-05 VIP- 15 VIP- -0.0316 1.0 -0.1412 0.0779 False								-05 VIP- 15 VIP- 0.0615 nan nan nan False
	-10VIP- 25VIP+ -0.0259 1.0 -0.1482 0.0964 False								-05 VIP- 20 VIP+ -0.0373 1.0 -0.1596 0.085 False								-05 VIP- 20 VIP+ 0.1017 nan nan nan False
	-10VIP- 25VIP- -0.005 1.0 -0.1149 0.105 False								-05 VIP- 20 VIP- -0.0269 1.0 -0.1365 0.0827 False								-05 VIP- 20 VIP- 0.0812 nan nan nan False
	-10VIP- 30VIP+ 0.0417 1.0 -0.0807 0.164 False								-05 VIP- 25 VIP+ -0.0429 1.0 -0.1652 0.0793 False								-05 VIP- 25 VIP+ 0.1201 nan nan nan False
	-10VIP- 30VIP- 0.0746 0.8363 -0.0353 0.1845 False								-05 VIP- 25 VIP- -0.0263 1.0 -0.1359 0.0832 False								-05 VIP- 25 VIP- 0.0896 nan nan nan False
	-10VIP- 35VIP+ 0.0176 1.0 -0.1047 0.1399 False								-05 VIP- 30 VIP+ -0.0302 1.0 -0.1525 0.0921 False								-05 VIP- 30 VIP+ 0.1238 nan nan nan False
	-10VIP- 35VIP- 0.0365 1.0 -0.0734 0.1465 False								-05 VIP- 30 VIP- -0.0271 1.0 -0.1366 0.0825 False								-05 VIP- 30 VIP- 0.0876 nan nan nan False
	-10VIP- 40VIP+ 0.0097 1.0 -0.1126 0.132 False								-05 VIP- 35 VIP+ -0.0252 1.0 -0.1474 0.0971 False								-05 VIP- 35 VIP+ 0.0934 nan nan nan False
	-10VIP- 40VIP- 0.0234 1.0 -0.0865 0.1333 False								-05 VIP- 35 VIP- -0.0358 1.0 -0.1453 0.0738 False								-05 VIP- 35 VIP- 0.0574 nan nan nan False
	-10VIP- 45VIP+ -0.013 1.0 -0.1353 0.1093 False								-05 VIP- 40 VIP+ -0.018 1.0 -0.1403 0.1043 False								-05 VIP- 40 VIP+ 0.0959 nan nan nan False
	-10VIP- 45VIP- 0.0062 1.0 -0.1037 0.1161 False								-05 VIP- 40 VIP- -0.0149 1.0 -0.1245 0.0946 False								-05 VIP- 40 VIP- 0.109 nan nan nan False
	-10VIP- 50VIP+ -0.062 0.9983 -0.1843 0.0603 False								-05 VIP- 45 VIP+ -0.0243 1.0 -0.1465 0.098 False								-05 VIP- 45 VIP+ 0.1173 nan nan nan False
	-10VIP- 50VIP- -0.0259 1.0 -0.1359 0.084 False								-05 VIP- 45 VIP- -0.0005 1.0 -0.11 0.1091 False								-05 VIP- 45 VIP- 0.1205 nan nan nan False
	-10VIP- 55VIP+ -0.0519 1.0 -0.1742 0.0704 False								-05 VIP- 50 VIP+ -0.0267 1.0 -0.149 0.0956 False								-05 VIP- 50 VIP+ 0.1253 nan nan nan False
	-10VIP- 55VIP- -0.0238 1.0 -0.1337 0.0862 False								-05 VIP- 50 VIP- -0.0152 1.0 -0.1248 0.0944 False								-05 VIP- 50 VIP- 0.1187 nan nan nan False
	-10VIP- 5VIP+ -0.0809 0.8748 -0.2032 0.0414 False								-05 VIP- 55 VIP+ -0.0451 1.0 -0.1674 0.0772 False								-05 VIP- 55 VIP+ 0.0955 nan nan nan False
	-10VIP- 5VIP- -0.047 1.0 -0.157 0.0629 False								-05 VIP- 55 VIP- -0.0286 1.0 -0.1381 0.081 False								-05 VIP- 55 VIP- 0.1369 nan nan nan False
	-10VIP- 60VIP+ -0.0459 1.0 -0.1682 0.0765 False								-05 VIP- 60 VIP+ -0.1002 0.3822 -0.2225 0.022 False								-05 VIP- 60 VIP+ 0.105 nan nan nan False
	-10VIP- 60VIP- -0.0159 1.0 -0.1258 0.0941 False								-05 VIP- 60 VIP- -0.0581 0.9957 -0.1676 0.0515 False								-05 VIP- 60 VIP- 0.1195 nan nan nan False
	-10VIP- 65VIP+ -0.0661 0.9939 -0.1884 0.0562 False								-05 VIP- 65 VIP+ -0.1413 0.0042 -0.2636 -0.0191 True								-05 VIP- 65 VIP+ 0.0727 nan nan nan False
	-10VIP- 65VIP- -0.0384 1.0 -0.1483 0.0715 False								-05 VIP- 65 VIP- -0.0725 0.874 -0.1821 0.037 False								-05 VIP- 65 VIP- 0.1129 nan nan nan False
	-10VIP- 70VIP+ -0.0695 0.9849 -0.1918 0.0528 False								-05 VIP- 70 VIP+ -0.1543 0.0006 -0.2766 -0.032 True								-05 VIP- 70 VIP+ 0.0666 nan nan nan False
	-10VIP- 70VIP- -0.0361 1.0 -0.1461 0.0738 False								-05 VIP- 70 VIP- -0.0801 0.6837 -0.1896 0.0295 False								-05 VIP- 70 VIP- 0.1034 nan nan nan False
	-10VIP- 75VIP+ -0.035 1.0 -0.1573 0.0873 False								-05 VIP- 75 VIP+ -0.1265 0.0305 -0.2487 -0.0042 True								-05 VIP- 75 VIP+ 0.0887 nan nan nan False
	-10VIP- 75VIP- -0.0084 1.0 -0.1184 0.1015 False								-05 VIP- 75 VIP- -0.068 0.9429 -0.1776 0.0416 False								-05 VIP- 75 VIP- 0.113 nan nan nan False
	-10VIP- 80VIP+ -0.0707 0.98 -0.193 0.0516 False								-05 VIP- 80 VIP+ -0.1115 0.1538 -0.2338 0.0108 False								-05 VIP- 80 VIP+ 0.1393 nan nan nan False
	-10VIP- 80VIP- -0.001 1.0 -0.1109 0.1089 False								-05 VIP- 80 VIP- -0.0169 1.0 -0.1265 0.0926 False								-05 VIP- 80 VIP- 0.1462 nan nan nan False
	-15VIP+ -15VIP- 0.0049 1.0 -0.1174 0.1272 False								-10 VIP+ -10 VIP- -0.034 1.0 -0.1563 0.0883 False								-10 VIP+ -10 VIP- -0.0109 nan nan nan False
	-15VIP+ -20VIP+ -0.0245 1.0 -0.158 0.109 False								-10 VIP+ -15 VIP+ -0.0817 0.9541 -0.2155 0.052 False								-10 VIP+ -15 VIP+ 0.0097 nan nan nan False
	-15VIP+ -20VIP- -0.0526 1.0 -0.1749 0.0698 False								-10 VIP+ -15 VIP- -0.0649 0.9957 -0.1871 0.0574 False								-10 VIP+ -15 VIP- 0.0115 nan nan nan False
	-15VIP+ -25VIP+ -0.0125 1.0 -0.146 0.121 False								-10 VIP+ -20 VIP+ -0.1096 0.384 -0.2434 0.0242 False								-10 VIP+ -20 VIP+ -0.0807 nan nan nan False
	-15VIP+ -25VIP- -0.0526 1.0 -0.1749 0.0697 False								-10 VIP+ -20 VIP- -0.1058 0.2537 -0.228 0.0165 False								-10 VIP+ -20 VIP- -0.0788 nan nan nan False
	-15VIP+ -30VIP+ -0.0427 1.0 -0.1762 0.0908 False								-10 VIP+ -25 VIP+ -0.1121 0.3262 -0.2459 0.0216 False								-10 VIP+ -25 VIP+ nan nan nan nan False
	-15VIP+ -30VIP- -0.0197 1.0 -0.1421 0.1026 False								-10 VIP+ -25 VIP- -0.0883 0.7107 -0.2106 0.0339 False								-10 VIP+ -25 VIP- nan nan nan nan False
	-15VIP+ -5VIP+ -0.0136 1.0 -0.1471 0.1199 False								-10 VIP+ -30 VIP+ -0.1114 0.3431 -0.2452 0.0224 False								-10 VIP+ -30 VIP+ -0.0517 nan nan nan False
	-15VIP+ -5VIP- 0.0269 1.0 -0.0954 0.1492 False								-10 VIP+ -30 VIP- -0.1031 0.3114 -0.2254 0.0192 False								-10 VIP+ -30 VIP- -0.0517 nan nan nan False
	-15VIP+ 0VIP+ 0.0348 1.0 -0.0988 0.1683 False								-10 VIP+ 00 VIP+ 0.1289 0.082 -0.0049 0.2627 False								-10 VIP+ 00 VIP+ 0.1807 nan nan nan False
	-15VIP+ 0VIP- 0.1041 0.289 -0.0182 0.2264 False								-10 VIP+ 00 VIP- 0.1621 0.0002 0.0399 0.2844 True								-10 VIP+ 00 VIP- 0.1669 nan nan nan False
	-15VIP+ 10VIP+ -0.0237 1.0 -0.1573 0.1098 False								-10 VIP+ 05 VIP+ 0.0084 1.0 -0.1254 0.1421 False								-10 VIP+ 05 VIP+ 0.1497 nan nan nan False
	-15VIP+ 10VIP- 0.0082 1.0 -0.1141 0.1305 False								-10 VIP+ 05 VIP- 0.0152 1.0 -0.1071 0.1375 False								-10 VIP+ 05 VIP- 0.0995 nan nan nan False
	-15VIP+ 15VIP+ -0.0361 1.0 -0.1697 0.0974 False								-10 VIP+ 10 VIP+ -0.0413 1.0 -0.1751 0.0924 False								-10 VIP+ 10 VIP+ 0.0827 nan nan nan False
	-15VIP+ 15VIP- -0.0084 1.0 -0.1307 0.1139 False								-10 VIP+ 10 VIP- -0.0404 1.0 -0.1627 0.0819 False								-10 VIP+ 10 VIP- 0.0317 nan nan nan False
	-15VIP+ 20VIP+ 0.002 1.0 -0.1316 0.1355 False								-10 VIP+ 15 VIP+ -0.0124 1.0 -0.1462 0.1214 False								-10 VIP+ 15 VIP+ 0.0931 nan nan nan False
	-15VIP+ 20VIP- 0.0139 1.0 -0.1085 0.1362 False								-10 VIP+ 15 VIP- -0.0308 1.0 -0.1531 0.0915 False								-10 VIP+ 15 VIP- 0.0494 nan nan nan False
	-15VIP+ 25VIP+ 0.0119 1.0 -0.1216 0.1455 False								-10 VIP+ 20 VIP+ -0.0365 1.0 -0.1702 0.0973 False								-10 VIP+ 20 VIP+ 0.0896 nan nan nan False
	-15VIP+ 25VIP- 0.0329 1.0 -0.0894 0.1552 False								-10 VIP+ 20 VIP- -0.0261 1.0 -0.1484 0.0962 False								-10 VIP+ 20 VIP- 0.069 nan nan nan False
	-15VIP+ 30VIP+ 0.0795 0.9685 -0.054 0.213 False								-10 VIP+ 25 VIP+ -0.0421 1.0 -0.1759 0.0917 False								-10 VIP+ 25 VIP+ 0.108 nan nan nan False
	-15VIP+ 30VIP- 0.1124 0.1411 -0.0099 0.2348 False								-10 VIP+ 25 VIP- -0.0255 1.0 -0.1478 0.0968 False								-10 VIP+ 25 VIP- 0.0775 nan nan nan False
	-15VIP+ 35VIP+ 0.0554 1.0 -0.0781 0.189 False								-10 VIP+ 30 VIP+ -0.0294 1.0 -0.1632 0.1044 False								-10 VIP+ 30 VIP+ 0.1117 nan nan nan False
	-15VIP+ 35VIP- 0.0744 0.957 -0.0479 0.1967 False								-10 VIP+ 30 VIP- -0.0262 1.0 -0.1485 0.0961 False								-10 VIP+ 30 VIP- 0.0755 nan nan nan False
	-15VIP+ 40VIP+ 0.0475 1.0 -0.086 0.1811 False								-10 VIP+ 35 VIP+ -0.0243 1.0 -0.1581 0.1095 False								-10 VIP+ 35 VIP+ 0.0813 nan nan nan False
	-15VIP+ 40VIP- 0.0612 0.9987 -0.0611 0.1836 False								-10 VIP+ 35 VIP- -0.035 1.0 -0.1572 0.0873 False								-10 VIP+ 35 VIP- 0.0453 nan nan nan False
	-15VIP+ 45VIP+ 0.0248 1.0 -0.1087 0.1584 False								-10 VIP+ 40 VIP+ -0.0171 1.0 -0.1509 0.1166 False								-10 VIP+ 40 VIP+ 0.0838 nan nan nan False
	-15VIP+ 45VIP- 0.044 1.0 -0.0783 0.1664 False								-10 VIP+ 40 VIP- -0.0141 1.0 -0.1364 0.1082 False								-10 VIP+ 40 VIP- 0.0969 nan nan nan False
	-15VIP+ 50VIP+ -0.0241 1.0 -0.1577 0.1094 False								-10 VIP+ 45 VIP+ -0.0234 1.0 -0.1572 0.1104 False								-10 VIP+ 45 VIP+ 0.1052 nan nan nan False
	-15VIP+ 50VIP- 0.0119 1.0 -0.1104 0.1342 False								-10 VIP+ 45 VIP- 0.0004 1.0 -0.1219 0.1226 False								-10 VIP+ 45 VIP- 0.1084 nan nan nan False
	-15VIP+ 55VIP+ -0.0141 1.0 -0.1476 0.1195 False								-10 VIP+ 50 VIP+ -0.0259 1.0 -0.1596 0.1079 False								-10 VIP+ 50 VIP+ 0.1132 nan nan nan False
	-15VIP+ 55VIP- 0.0141 1.0 -0.1082 0.1364 False								-10 VIP+ 50 VIP- -0.0144 1.0 -0.1366 0.1079 False								-10 VIP+ 50 VIP- 0.1066 nan nan nan False
	-15VIP+ 5VIP+ -0.0431 1.0 -0.1766 0.0905 False								-10 VIP+ 55 VIP+ -0.0443 1.0 -0.1781 0.0895 False								-10 VIP+ 55 VIP+ 0.0834 nan nan nan False
	-15VIP+ 5VIP- -0.0092 1.0 -0.1315 0.1131 False								-10 VIP+ 55 VIP- -0.0277 1.0 -0.15 0.0945 False								-10 VIP+ 55 VIP- 0.1248 nan nan nan False
	-15VIP+ 60VIP+ -0.008 1.0 -0.1415 0.1255 False								-10 VIP+ 60 VIP+ -0.0994 0.6425 -0.2332 0.0344 False								-10 VIP+ 60 VIP+ 0.0929 nan nan nan False
	-15VIP+ 60VIP- 0.022 1.0 -0.1003 0.1443 False								-10 VIP+ 60 VIP- -0.0572 0.9997 -0.1795 0.065 False								-10 VIP+ 60 VIP- 0.1074 nan nan nan False
	-15VIP+ 65VIP+ -0.0282 1.0 -0.1617 0.1053 False								-10 VIP+ 65 VIP+ -0.1405 0.0239 -0.2743 -0.0067 True								-10 VIP+ 65 VIP+ 0.0606 nan nan nan False
	-15VIP+ 65VIP- -0.0006 1.0 -0.1229 0.1218 False								-10 VIP+ 65 VIP- -0.0717 0.975 -0.194 0.0506 False								-10 VIP+ 65 VIP- 0.1008 nan nan nan False
	-15VIP+ 70VIP+ -0.0317 1.0 -0.1652 0.1019 False								-10 VIP+ 70 VIP+ -0.1535 0.0049 -0.2873 -0.0197 True								-10 VIP+ 70 VIP+ 0.0545 nan nan nan False
	-15VIP+ 70VIP- 0.0017 1.0 -0.1206 0.124 False								-10 VIP+ 70 VIP- -0.0792 0.9015 -0.2015 0.043 False								-10 VIP+ 70 VIP- 0.0913 nan nan nan False
	-15VIP+ 75VIP+ 0.0029 1.0 -0.1307 0.1364 False								-10 VIP+ 75 VIP+ -0.1256 0.1114 -0.2594 0.0081 False								-10 VIP+ 75 VIP+ 0.0765 nan nan nan False
	-15VIP+ 75VIP- 0.0294 1.0 -0.0929 0.1517 False								-10 VIP+ 75 VIP- -0.0672 0.9916 -0.1895 0.0551 False								-10 VIP+ 75 VIP- 0.1009 nan nan nan False
	-15VIP+ 80VIP+ -0.0329 1.0 -0.1664 0.1007 False								-10 VIP+ 80 VIP+ -0.1107 0.3588 -0.2445 0.0231 False								-10 VIP+ 80 VIP+ 0.1272 nan nan nan False
	-15VIP+ 80VIP- 0.0369 1.0 -0.0855 0.1592 False								-10 VIP+ 80 VIP- -0.0161 1.0 -0.1384 0.1062 False								-10 VIP+ 80 VIP- 0.1341 nan nan nan False
	-15VIP- -20VIP+ -0.0294 1.0 -0.1517 0.093 False								-10 VIP- -15 VIP+ -0.0478 1.0 -0.17 0.0745 False								-10 VIP- -15 VIP+ 0.0206 nan nan nan False
	-15VIP- -20VIP- -0.0574 0.9968 -0.1674 0.0525 False								-10 VIP- -15 VIP- -0.0309 1.0 -0.1404 0.0787 False								-10 VIP- -15 VIP- 0.0224 nan nan nan False
	-15VIP- -25VIP+ -0.0174 1.0 -0.1397 0.1049 False								-10 VIP- -20 VIP+ -0.0756 0.9457 -0.1979 0.0467 False								-10 VIP- -20 VIP+ -0.0698 nan nan nan False
	-15VIP- -25VIP- -0.0574 0.9968 -0.1674 0.0525 False								-10 VIP- -20 VIP- -0.0718 0.8879 -0.1813 0.0378 False								-10 VIP- -20 VIP- -0.068 nan nan nan False
	-15VIP- -30VIP+ -0.0476 1.0 -0.1699 0.0747 False								-10 VIP- -25 VIP+ -0.0782 0.9165 -0.2004 0.0441 False								-10 VIP- -25 VIP+ nan nan nan nan False
	-15VIP- -30VIP- -0.0246 1.0 -0.1346 0.0853 False								-10 VIP- -25 VIP- -0.0544 0.9989 -0.1639 0.0552 False								-10 VIP- -25 VIP- nan nan nan nan False
	-15VIP- -5VIP+ -0.0185 1.0 -0.1408 0.1038 False								-10 VIP- -30 VIP+ -0.0774 0.9262 -0.1997 0.0449 False								-10 VIP- -30 VIP+ -0.0409 nan nan nan False
	-15VIP- -5VIP- 0.022 1.0 -0.0879 0.132 False								-10 VIP- -30 VIP- -0.0691 0.929 -0.1787 0.0404 False								-10 VIP- -30 VIP- -0.0408 nan nan nan False
	-15VIP- 0VIP+ 0.0299 1.0 -0.0924 0.1522 False								-10 VIP- 00 VIP+ 0.1629 0.0001 0.0406 0.2851 True								-10 VIP- 00 VIP+ 0.1916 nan nan nan False
	-15VIP- 0VIP- 0.0993 0.1702 -0.0107 0.2092 False								-10 VIP- 00 VIP- 0.1961 0.0 0.0866 0.3057 True								-10 VIP- 00 VIP- 0.1778 nan nan nan False
	-15VIP- 10VIP+ -0.0286 1.0 -0.1509 0.0937 False								-10 VIP- 05 VIP+ 0.0423 1.0 -0.0799 0.1646 False								-10 VIP- 05 VIP+ 0.1606 nan nan nan False
	-15VIP- 10VIP- 0.0033 1.0 -0.1066 0.1132 False								-10 VIP- 05 VIP- 0.0492 0.9999 -0.0604 0.1587 False								-10 VIP- 05 VIP- 0.1104 nan nan nan False
	-15VIP- 15VIP+ -0.041 1.0 -0.1633 0.0813 False								-10 VIP- 10 VIP+ -0.0074 1.0 -0.1296 0.1149 False								-10 VIP- 10 VIP+ 0.0935 nan nan nan False
	-15VIP- 15VIP- -0.0133 1.0 -0.1232 0.0966 False								-10 VIP- 10 VIP- -0.0064 1.0 -0.116 0.1032 False								-10 VIP- 10 VIP- 0.0426 nan nan nan False
	-15VIP- 20VIP+ -0.0029 1.0 -0.1252 0.1194 False								-10 VIP- 15 VIP+ 0.0216 1.0 -0.1007 0.1438 False								-10 VIP- 15 VIP+ 0.1039 nan nan nan False
	-15VIP- 20VIP- 0.009 1.0 -0.101 0.1189 False								-10 VIP- 15 VIP- 0.0032 1.0 -0.1064 0.1127 False								-10 VIP- 15 VIP- 0.0603 nan nan nan False
	-15VIP- 25VIP+ 0.0071 1.0 -0.1152 0.1294 False								-10 VIP- 20 VIP+ -0.0025 1.0 -0.1248 0.1198 False								-10 VIP- 20 VIP+ 0.1004 nan nan nan False
	-15VIP- 25VIP- 0.028 1.0 -0.0819 0.138 False								-10 VIP- 20 VIP- 0.0079 1.0 -0.1017 0.1175 False								-10 VIP- 20 VIP- 0.0799 nan nan nan False
	-15VIP- 30VIP+ 0.0746 0.9548 -0.0477 0.1969 False								-10 VIP- 25 VIP+ -0.0081 1.0 -0.1304 0.1141 False								-10 VIP- 25 VIP+ 0.1189 nan nan nan False
	-15VIP- 30VIP- 0.1076 0.0672 -0.0024 0.2175 False								-10 VIP- 25 VIP- 0.0085 1.0 -0.1011 0.1181 False								-10 VIP- 25 VIP- 0.0884 nan nan nan False
	-15VIP- 35VIP+ 0.0506 1.0 -0.0717 0.1729 False								-10 VIP- 30 VIP+ 0.0046 1.0 -0.1177 0.1269 False								-10 VIP- 30 VIP+ 0.1225 nan nan nan False
	-15VIP- 35VIP- 0.0695 0.9272 -0.0404 0.1795 False								-10 VIP- 30 VIP- 0.0078 1.0 -0.1018 0.1173 False								-10 VIP- 30 VIP- 0.0864 nan nan nan False
	-15VIP- 40VIP+ 0.0427 1.0 -0.0796 0.165 False								-10 VIP- 35 VIP+ 0.0097 1.0 -0.1126 0.1319 False								-10 VIP- 35 VIP+ 0.0921 nan nan nan False
	-15VIP- 40VIP- 0.0564 0.9978 -0.0536 0.1663 False								-10 VIP- 35 VIP- -0.001 1.0 -0.1105 0.1086 False								-10 VIP- 35 VIP- 0.0562 nan nan nan False
	-15VIP- 45VIP+ 0.02 1.0 -0.1023 0.1423 False								-10 VIP- 40 VIP+ 0.0168 1.0 -0.1054 0.1391 False								-10 VIP- 40 VIP+ 0.0946 nan nan nan False
	-15VIP- 45VIP- 0.0392 1.0 -0.0708 0.1491 False								-10 VIP- 40 VIP- 0.0199 1.0 -0.0897 0.1295 False								-10 VIP- 40 VIP- 0.1077 nan nan nan False
	-15VIP- 50VIP+ -0.029 1.0 -0.1513 0.0933 False								-10 VIP- 45 VIP+ 0.0106 1.0 -0.1117 0.1328 False								-10 VIP- 45 VIP+ 0.1161 nan nan nan False
	-15VIP- 50VIP- 0.0071 1.0 -0.1029 0.117 False								-10 VIP- 45 VIP- 0.0343 1.0 -0.0752 0.1439 False								-10 VIP- 45 VIP- 0.1193 nan nan nan False
	-15VIP- 55VIP+ -0.0189 1.0 -0.1412 0.1034 False								-10 VIP- 50 VIP+ 0.0081 1.0 -0.1142 0.1304 False								-10 VIP- 50 VIP+ 0.124 nan nan nan False
	-15VIP- 55VIP- 0.0092 1.0 -0.1007 0.1191 False								-10 VIP- 50 VIP- 0.0196 1.0 -0.09 0.1292 False								-10 VIP- 50 VIP- 0.1175 nan nan nan False
	-15VIP- 5VIP+ -0.0479 1.0 -0.1702 0.0744 False								-10 VIP- 55 VIP+ -0.0103 1.0 -0.1326 0.112 False								-10 VIP- 55 VIP+ 0.0943 nan nan nan False
	-15VIP- 5VIP- -0.014 1.0 -0.124 0.0959 False								-10 VIP- 55 VIP- 0.0062 1.0 -0.1033 0.1158 False								-10 VIP- 55 VIP- 0.1357 nan nan nan False
	-15VIP- 60VIP+ -0.0129 1.0 -0.1352 0.1094 False								-10 VIP- 60 VIP+ -0.0654 0.9949 -0.1877 0.0569 False								-10 VIP- 60 VIP+ 0.1038 nan nan nan False
	-15VIP- 60VIP- 0.0171 1.0 -0.0928 0.1271 False								-10 VIP- 60 VIP- -0.0233 1.0 -0.1328 0.0863 False								-10 VIP- 60 VIP- 0.1183 nan nan nan False
	-15VIP- 65VIP+ -0.0331 1.0 -0.1554 0.0892 False								-10 VIP- 65 VIP+ -0.1065 0.2384 -0.2288 0.0157 False								-10 VIP- 65 VIP+ 0.0715 nan nan nan False
	-15VIP- 65VIP- -0.0054 1.0 -0.1154 0.1045 False								-10 VIP- 65 VIP- -0.0377 1.0 -0.1473 0.0718 False								-10 VIP- 65 VIP- 0.1117 nan nan nan False
	-15VIP- 70VIP+ -0.0365 1.0 -0.1588 0.0858 False								-10 VIP- 70 VIP+ -0.1195 0.0684 -0.2418 0.0028 False								-10 VIP- 70 VIP+ 0.0653 nan nan nan False
	-15VIP- 70VIP- -0.0032 1.0 -0.1131 0.1068 False								-10 VIP- 70 VIP- -0.0453 1.0 -0.1548 0.0643 False								-10 VIP- 70 VIP- 0.1021 nan nan nan False
	-15VIP- 75VIP+ -0.002 1.0 -0.1243 0.1203 False								-10 VIP- 75 VIP+ -0.0917 0.6199 -0.2139 0.0306 False								-10 VIP- 75 VIP+ 0.0874 nan nan nan False
	-15VIP- 75VIP- 0.0246 1.0 -0.0854 0.1345 False								-10 VIP- 75 VIP- -0.0332 1.0 -0.1428 0.0764 False								-10 VIP- 75 VIP- 0.1118 nan nan nan False
	-15VIP- 80VIP+ -0.0377 1.0 -0.1601 0.0846 False								-10 VIP- 80 VIP+ -0.0767 0.9344 -0.199 0.0456 False								-10 VIP- 80 VIP+ 0.1381 nan nan nan False
	-15VIP- 80VIP- 0.032 1.0 -0.078 0.1419 False								-10 VIP- 80 VIP- 0.0179 1.0 -0.0917 0.1274 False								-10 VIP- 80 VIP- 0.145 nan nan nan False
	-20VIP+ -20VIP- -0.0281 1.0 -0.1504 0.0942 False								-15 VIP+ -15 VIP- 0.0169 1.0 -0.1054 0.1392 False								-15 VIP+ -15 VIP- 0.0018 nan nan nan False
	-20VIP+ -25VIP+ 0.012 1.0 -0.1215 0.1455 False								-15 VIP+ -20 VIP+ -0.0279 1.0 -0.1616 0.1059 False								-15 VIP+ -20 VIP+ -0.0904 nan nan nan False
	-20VIP+ -25VIP- -0.0281 1.0 -0.1504 0.0942 False								-15 VIP+ -20 VIP- -0.024 1.0 -0.1463 0.0983 False								-15 VIP+ -20 VIP- -0.0885 nan nan nan False
	-20VIP+ -30VIP+ -0.0182 1.0 -0.1518 0.1153 False								-15 VIP+ -25 VIP+ -0.0304 1.0 -0.1642 0.1034 False								-15 VIP+ -25 VIP+ nan nan nan nan False
	-20VIP+ -30VIP- 0.0047 1.0 -0.1176 0.1271 False								-15 VIP+ -25 VIP- -0.0066 1.0 -0.1289 0.1157 False								-15 VIP+ -25 VIP- nan nan nan nan False
	-20VIP+ -5VIP+ 0.0109 1.0 -0.1227 0.1444 False								-15 VIP+ -30 VIP+ -0.0296 1.0 -0.1634 0.1042 False								-15 VIP+ -30 VIP+ -0.0614 nan nan nan False
	-20VIP+ -5VIP- 0.0514 1.0 -0.0709 0.1737 False								-15 VIP+ -30 VIP- -0.0214 1.0 -0.1437 0.1009 False								-15 VIP+ -30 VIP- -0.0614 nan nan nan False
	-20VIP+ 0VIP+ 0.0593 0.9999 -0.0743 0.1928 False								-15 VIP+ 00 VIP+ 0.2106 0.0 0.0768 0.3444 True								-15 VIP+ 00 VIP+ 0.171 nan nan nan False
	-20VIP+ 0VIP- 0.1286 0.0234 0.0063 0.2509 True								-15 VIP+ 00 VIP- 0.2439 0.0 0.1216 0.3662 True								-15 VIP+ 00 VIP- 0.1572 nan nan nan False
	-20VIP+ 10VIP+ 0.0008 1.0 -0.1328 0.1343 False								-15 VIP+ 05 VIP+ 0.0901 0.8487 -0.0437 0.2239 False								-15 VIP+ 05 VIP+ 0.14 nan nan nan False
	-20VIP+ 10VIP- 0.0327 1.0 -0.0896 0.155 False								-15 VIP+ 05 VIP- 0.0969 0.4713 -0.0254 0.2192 False								-15 VIP+ 05 VIP- 0.0898 nan nan nan False
	-20VIP+ 15VIP+ -0.0116 1.0 -0.1452 0.1219 False								-15 VIP+ 10 VIP+ 0.0404 1.0 -0.0934 0.1742 False								-15 VIP+ 10 VIP+ 0.073 nan nan nan False
	-20VIP+ 15VIP- 0.0161 1.0 -0.1063 0.1384 False								-15 VIP+ 10 VIP- 0.0414 1.0 -0.0809 0.1636 False								-15 VIP+ 10 VIP- 0.022 nan nan nan False
	-20VIP+ 20VIP+ 0.0265 1.0 -0.1071 0.16 False								-15 VIP+ 15 VIP+ 0.0693 0.9973 -0.0645 0.2031 False								-15 VIP+ 15 VIP+ 0.0834 nan nan nan False
	-20VIP+ 20VIP- 0.0383 1.0 -0.084 0.1607 False								-15 VIP+ 15 VIP- 0.0509 1.0 -0.0714 0.1732 False								-15 VIP+ 15 VIP- 0.0397 nan nan nan False
	-20VIP+ 25VIP+ 0.0364 1.0 -0.0971 0.17 False								-15 VIP+ 20 VIP+ 0.0453 1.0 -0.0885 0.1791 False								-15 VIP+ 20 VIP+ 0.0799 nan nan nan False
	-20VIP+ 25VIP- 0.0574 0.9997 -0.0649 0.1797 False								-15 VIP+ 20 VIP- 0.0557 0.9998 -0.0666 0.1779 False								-15 VIP+ 20 VIP- 0.0593 nan nan nan False
	-20VIP+ 30VIP+ 0.104 0.5186 -0.0295 0.2375 False								-15 VIP+ 25 VIP+ 0.0396 1.0 -0.0942 0.1734 False								-15 VIP+ 25 VIP+ 0.0983 nan nan nan False
	-20VIP+ 30VIP- 0.1369 0.0078 0.0146 0.2592 True								-15 VIP+ 25 VIP- 0.0562 0.9998 -0.066 0.1785 False								-15 VIP+ 25 VIP- 0.0678 nan nan nan False
	-20VIP+ 35VIP+ 0.0799 0.9658 -0.0536 0.2135 False								-15 VIP+ 30 VIP+ 0.0524 1.0 -0.0814 0.1861 False								-15 VIP+ 30 VIP+ 0.102 nan nan nan False
	-20VIP+ 35VIP- 0.0989 0.4186 -0.0234 0.2212 False								-15 VIP+ 30 VIP- 0.0555 0.9999 -0.0668 0.1778 False								-15 VIP+ 30 VIP- 0.0658 nan nan nan False
	-20VIP+ 40VIP+ 0.072 0.994 -0.0615 0.2056 False								-15 VIP+ 35 VIP+ 0.0574 1.0 -0.0764 0.1912 False								-15 VIP+ 35 VIP+ 0.0716 nan nan nan False
	-20VIP+ 40VIP- 0.0857 0.7761 -0.0366 0.208 False								-15 VIP+ 35 VIP- 0.0468 1.0 -0.0755 0.1691 False								-15 VIP+ 35 VIP- 0.0356 nan nan nan False
	-20VIP+ 45VIP+ 0.0493 1.0 -0.0842 0.1829 False								-15 VIP+ 40 VIP+ 0.0646 0.9994 -0.0692 0.1984 False								-15 VIP+ 40 VIP+ 0.0741 nan nan nan False
	-20VIP+ 45VIP- 0.0685 0.9882 -0.0538 0.1908 False								-15 VIP+ 40 VIP- 0.0676 0.9905 -0.0546 0.1899 False								-15 VIP+ 40 VIP- 0.0872 nan nan nan False
	-20VIP+ 50VIP+ 0.0004 1.0 -0.1332 0.1339 False								-15 VIP+ 45 VIP+ 0.0583 0.9999 -0.0755 0.1921 False								-15 VIP+ 45 VIP+ 0.0955 nan nan nan False
	-20VIP+ 50VIP- 0.0364 1.0 -0.0859 0.1587 False								-15 VIP+ 45 VIP- 0.0821 0.8534 -0.0402 0.2044 False								-15 VIP+ 45 VIP- 0.0987 nan nan nan False
	-20VIP+ 55VIP+ 0.0104 1.0 -0.1231 0.144 False								-15 VIP+ 50 VIP+ 0.0559 1.0 -0.0779 0.1897 False								-15 VIP+ 50 VIP+ 0.1035 nan nan nan False
	-20VIP+ 55VIP- 0.0386 1.0 -0.0837 0.1609 False								-15 VIP+ 50 VIP- 0.0674 0.9912 -0.0549 0.1896 False								-15 VIP+ 50 VIP- 0.0969 nan nan nan False
	-20VIP+ 5VIP+ -0.0186 1.0 -0.1521 0.1149 False								-15 VIP+ 55 VIP+ 0.0375 1.0 -0.0963 0.1713 False								-15 VIP+ 55 VIP+ 0.0737 nan nan nan False
	-20VIP+ 5VIP- 0.0153 1.0 -0.107 0.1376 False								-15 VIP+ 55 VIP- 0.054 0.9999 -0.0683 0.1763 False								-15 VIP+ 55 VIP- 0.1151 nan nan nan False
	-20VIP+ 60VIP+ 0.0165 1.0 -0.117 0.15 False								-15 VIP+ 60 VIP+ -0.0177 1.0 -0.1515 0.1161 False								-15 VIP+ 60 VIP+ 0.0832 nan nan nan False
	-20VIP+ 60VIP- 0.0465 1.0 -0.0758 0.1688 False								-15 VIP+ 60 VIP- 0.0245 1.0 -0.0978 0.1468 False								-15 VIP+ 60 VIP- 0.0977 nan nan nan False
	-20VIP+ 65VIP+ -0.0037 1.0 -0.1373 0.1298 False								-15 VIP+ 65 VIP+ -0.0588 0.9999 -0.1926 0.075 False								-15 VIP+ 65 VIP+ 0.0509 nan nan nan False
	-20VIP+ 65VIP- 0.0239 1.0 -0.0984 0.1462 False								-15 VIP+ 65 VIP- 0.01 1.0 -0.1122 0.1323 False								-15 VIP+ 65 VIP- 0.0911 nan nan nan False
	-20VIP+ 70VIP+ -0.0072 1.0 -0.1407 0.1264 False								-15 VIP+ 70 VIP+ -0.0717 0.9947 -0.2055 0.0621 False								-15 VIP+ 70 VIP+ 0.0448 nan nan nan False
	-20VIP+ 70VIP- 0.0262 1.0 -0.0961 0.1485 False								-15 VIP+ 70 VIP- 0.0025 1.0 -0.1198 0.1248 False								-15 VIP+ 70 VIP- 0.0816 nan nan nan False
	-20VIP+ 75VIP+ 0.0274 1.0 -0.1062 0.1609 False								-15 VIP+ 75 VIP+ -0.0439 1.0 -0.1777 0.0899 False								-15 VIP+ 75 VIP+ 0.0668 nan nan nan False
	-20VIP+ 75VIP- 0.0539 0.9999 -0.0684 0.1762 False								-15 VIP+ 75 VIP- 0.0146 1.0 -0.1077 0.1368 False								-15 VIP+ 75 VIP- 0.0912 nan nan nan False
	-20VIP+ 80VIP+ -0.0084 1.0 -0.1419 0.1251 False								-15 VIP+ 80 VIP+ -0.0289 1.0 -0.1627 0.1049 False								-15 VIP+ 80 VIP+ 0.1175 nan nan nan False
	-20VIP+ 80VIP- 0.0613 0.9986 -0.061 0.1837 False								-15 VIP+ 80 VIP- 0.0656 0.9946 -0.0566 0.1879 False								-15 VIP+ 80 VIP- 0.1244 nan nan nan False
	-20VIP- -25VIP+ 0.0401 1.0 -0.0822 0.1624 False								-15 VIP- -20 VIP+ -0.0447 1.0 -0.167 0.0775 False								-15 VIP- -20 VIP+ -0.0922 nan nan nan False
	-20VIP- -25VIP- -0.0 1.0 -0.11 0.1099 False								-15 VIP- -20 VIP- -0.0409 1.0 -0.1505 0.0687 False								-15 VIP- -20 VIP- -0.0903 nan nan nan False
	-20VIP- -30VIP+ 0.0098 1.0 -0.1125 0.1322 False								-15 VIP- -25 VIP+ -0.0473 1.0 -0.1696 0.075 False								-15 VIP- -25 VIP+ nan nan nan nan False
	-20VIP- -30VIP- 0.0328 1.0 -0.0771 0.1428 False								-15 VIP- -25 VIP- -0.0235 1.0 -0.133 0.0861 False								-15 VIP- -25 VIP- nan nan nan nan False
	-20VIP- -5VIP+ 0.0389 1.0 -0.0834 0.1613 False								-15 VIP- -30 VIP+ -0.0465 1.0 -0.1688 0.0758 False								-15 VIP- -30 VIP+ -0.0632 nan nan nan False
	-20VIP- -5VIP- 0.0794 0.7101 -0.0305 0.1894 False								-15 VIP- -30 VIP- -0.0383 1.0 -0.1478 0.0713 False								-15 VIP- -30 VIP- -0.0632 nan nan nan False
	-20VIP- 0VIP+ 0.0873 0.7369 -0.035 0.2096 False								-15 VIP- 00 VIP+ 0.1938 0.0 0.0715 0.316 True								-15 VIP- 00 VIP+ 0.1692 nan nan nan False
	-20VIP- 0VIP- 0.1567 0.0 0.0468 0.2666 True								-15 VIP- 00 VIP- 0.227 0.0 0.1174 0.3366 True								-15 VIP- 00 VIP- 0.1554 nan nan nan False
	-20VIP- 10VIP+ 0.0288 1.0 -0.0935 0.1511 False								-15 VIP- 05 VIP+ 0.0732 0.9657 -0.0491 0.1955 False								-15 VIP- 05 VIP+ 0.1382 nan nan nan False
	-20VIP- 10VIP- 0.0607 0.9908 -0.0492 0.1707 False								-15 VIP- 05 VIP- 0.08 0.6843 -0.0295 0.1896 False								-15 VIP- 05 VIP- 0.088 nan nan nan False
	-20VIP- 15VIP+ 0.0164 1.0 -0.1059 0.1387 False								-15 VIP- 10 VIP+ 0.0235 1.0 -0.0988 0.1458 False								-15 VIP- 10 VIP+ 0.0712 nan nan nan False
	-20VIP- 15VIP- 0.0441 1.0 -0.0658 0.1541 False								-15 VIP- 10 VIP- 0.0245 1.0 -0.0851 0.134 False								-15 VIP- 10 VIP- 0.0202 nan nan nan False
	-20VIP- 20VIP+ 0.0545 0.9999 -0.0678 0.1768 False								-15 VIP- 15 VIP+ 0.0525 1.0 -0.0698 0.1747 False								-15 VIP- 15 VIP+ 0.0815 nan nan nan False
	-20VIP- 20VIP- 0.0664 0.961 -0.0435 0.1764 False								-15 VIP- 15 VIP- 0.0341 1.0 -0.0755 0.1436 False								-15 VIP- 15 VIP- 0.0379 nan nan nan False
	-20VIP- 25VIP+ 0.0645 0.9961 -0.0578 0.1868 False								-15 VIP- 20 VIP+ 0.0284 1.0 -0.0939 0.1507 False								-15 VIP- 20 VIP+ 0.0781 nan nan nan False
	-20VIP- 25VIP- 0.0854 0.5246 -0.0245 0.1954 False								-15 VIP- 20 VIP- 0.0388 1.0 -0.0708 0.1484 False								-15 VIP- 20 VIP- 0.0575 nan nan nan False
	-20VIP- 30VIP+ 0.1321 0.0151 0.0098 0.2544 True								-15 VIP- 25 VIP+ 0.0227 1.0 -0.0995 0.145 False								-15 VIP- 25 VIP+ 0.0965 nan nan nan False
	-20VIP- 30VIP- 0.165 0.0 0.0551 0.2749 True								-15 VIP- 25 VIP- 0.0394 1.0 -0.0702 0.1489 False								-15 VIP- 25 VIP- 0.066 nan nan nan False
	-20VIP- 35VIP+ 0.108 0.2112 -0.0143 0.2303 False								-15 VIP- 30 VIP+ 0.0355 1.0 -0.0868 0.1578 False								-15 VIP- 30 VIP+ 0.1002 nan nan nan False
	-20VIP- 35VIP- 0.1269 0.0043 0.017 0.2369 True								-15 VIP- 30 VIP- 0.0386 1.0 -0.0709 0.1482 False								-15 VIP- 30 VIP- 0.064 nan nan nan False
	-20VIP- 40VIP+ 0.1001 0.3861 -0.0222 0.2224 False								-15 VIP- 35 VIP+ 0.0405 1.0 -0.0817 0.1628 False								-15 VIP- 35 VIP+ 0.0698 nan nan nan False
	-20VIP- 40VIP- 0.1138 0.0301 0.0039 0.2237 True								-15 VIP- 35 VIP- 0.0299 1.0 -0.0797 0.1395 False								-15 VIP- 35 VIP- 0.0338 nan nan nan False
	-20VIP- 45VIP+ 0.0774 0.9264 -0.0449 0.1997 False								-15 VIP- 40 VIP+ 0.0477 1.0 -0.0746 0.17 False								-15 VIP- 40 VIP+ 0.0723 nan nan nan False
	-20VIP- 45VIP- 0.0966 0.2209 -0.0133 0.2065 False								-15 VIP- 40 VIP- 0.0508 0.9998 -0.0588 0.1603 False								-15 VIP- 40 VIP- 0.0854 nan nan nan False
	-20VIP- 50VIP+ 0.0284 1.0 -0.0939 0.1507 False								-15 VIP- 45 VIP+ 0.0414 1.0 -0.0808 0.1637 False								-15 VIP- 45 VIP+ 0.0937 nan nan nan False
	-20VIP- 50VIP- 0.0645 0.975 -0.0455 0.1744 False								-15 VIP- 45 VIP- 0.0652 0.9686 -0.0444 0.1748 False								-15 VIP- 45 VIP- 0.0969 nan nan nan False
	-20VIP- 55VIP+ 0.0385 1.0 -0.0838 0.1608 False								-15 VIP- 50 VIP+ 0.039 1.0 -0.0833 0.1613 False								-15 VIP- 50 VIP+ 0.1016 nan nan nan False
	-20VIP- 55VIP- 0.0666 0.9591 -0.0433 0.1766 False								-15 VIP- 50 VIP- 0.0505 0.9998 -0.0591 0.1601 False								-15 VIP- 50 VIP- 0.0951 nan nan nan False
	-20VIP- 5VIP+ 0.0095 1.0 -0.1128 0.1318 False								-15 VIP- 55 VIP+ 0.0206 1.0 -0.1017 0.1429 False								-15 VIP- 55 VIP+ 0.0719 nan nan nan False
	-20VIP- 5VIP- 0.0434 1.0 -0.0666 0.1533 False								-15 VIP- 55 VIP- 0.0371 1.0 -0.0724 0.1467 False								-15 VIP- 55 VIP- 0.1133 nan nan nan False
	-20VIP- 60VIP+ 0.0445 1.0 -0.0778 0.1669 False								-15 VIP- 60 VIP+ -0.0345 1.0 -0.1568 0.0877 False								-15 VIP- 60 VIP+ 0.0814 nan nan nan False
	-20VIP- 60VIP- 0.0745 0.8375 -0.0354 0.1845 False								-15 VIP- 60 VIP- 0.0076 1.0 -0.1019 0.1172 False								-15 VIP- 60 VIP- 0.0959 nan nan nan False
	-20VIP- 65VIP+ 0.0243 1.0 -0.098 0.1467 False								-15 VIP- 65 VIP+ -0.0756 0.9454 -0.1979 0.0466 False								-15 VIP- 65 VIP+ 0.0491 nan nan nan False
	-20VIP- 65VIP- 0.052 0.9996 -0.0579 0.162 False								-15 VIP- 65 VIP- -0.0068 1.0 -0.1164 0.1027 False								-15 VIP- 65 VIP- 0.0893 nan nan nan False
	-20VIP- 70VIP+ 0.0209 1.0 -0.1014 0.1432 False								-15 VIP- 70 VIP+ -0.0886 0.7038 -0.2109 0.0337 False								-15 VIP- 70 VIP+ 0.0429 nan nan nan False
	-20VIP- 70VIP- 0.0543 0.999 -0.0557 0.1642 False								-15 VIP- 70 VIP- -0.0144 1.0 -0.1239 0.0952 False								-15 VIP- 70 VIP- 0.0798 nan nan nan False
	-20VIP- 75VIP+ 0.0554 0.9999 -0.0669 0.1777 False								-15 VIP- 75 VIP+ -0.0608 0.9989 -0.1831 0.0615 False								-15 VIP- 75 VIP+ 0.065 nan nan nan False
	-20VIP- 75VIP- 0.082 0.6335 -0.028 0.1919 False								-15 VIP- 75 VIP- -0.0023 1.0 -0.1119 0.1072 False								-15 VIP- 75 VIP- 0.0894 nan nan nan False
	-20VIP- 80VIP+ 0.0197 1.0 -0.1026 0.142 False								-15 VIP- 80 VIP+ -0.0458 1.0 -0.1681 0.0765 False								-15 VIP- 80 VIP+ 0.1157 nan nan nan False
	-20VIP- 80VIP- 0.0894 0.4029 -0.0205 0.1994 False								-15 VIP- 80 VIP- 0.0488 0.9999 -0.0608 0.1583 False								-15 VIP- 80 VIP- 0.1226 nan nan nan False
	-25VIP+ -25VIP- -0.0401 1.0 -0.1624 0.0822 False								-20 VIP+ -20 VIP- 0.0038 1.0 -0.1185 0.1261 False								-20 VIP+ -20 VIP- 0.0019 nan nan nan False
	-25VIP+ -30VIP+ -0.0302 1.0 -0.1638 0.1033 False								-20 VIP+ -25 VIP+ -0.0025 1.0 -0.1363 0.1312 False								-20 VIP+ -25 VIP+ nan nan nan nan False
	-25VIP+ -30VIP- -0.0073 1.0 -0.1296 0.1151 False								-20 VIP+ -25 VIP- 0.0213 1.0 -0.101 0.1435 False								-20 VIP+ -25 VIP- nan nan nan nan False
	-25VIP+ -5VIP+ -0.0011 1.0 -0.1347 0.1324 False								-20 VIP+ -30 VIP+ -0.0018 1.0 -0.1356 0.132 False								-20 VIP+ -30 VIP+ 0.029 nan nan nan False
	-25VIP+ -5VIP- 0.0394 1.0 -0.0829 0.1617 False								-20 VIP+ -30 VIP- 0.0065 1.0 -0.1158 0.1287 False								-20 VIP+ -30 VIP- 0.029 nan nan nan False
	-25VIP+ 0VIP+ 0.0473 1.0 -0.0863 0.1808 False								-20 VIP+ 00 VIP+ 0.2385 0.0 0.1047 0.3723 True								-20 VIP+ 00 VIP+ 0.2614 nan nan nan False
	-25VIP+ 0VIP- 0.1166 0.093 -0.0057 0.2389 False								-20 VIP+ 00 VIP- 0.2717 0.0 0.1495 0.394 True								-20 VIP+ 00 VIP- 0.2476 nan nan nan False
	-25VIP+ 10VIP+ -0.0112 1.0 -0.1448 0.1223 False								-20 VIP+ 05 VIP+ 0.1179 0.2143 -0.0158 0.2517 False								-20 VIP+ 05 VIP+ 0.2304 nan nan nan False
	-25VIP+ 10VIP- 0.0207 1.0 -0.1016 0.143 False								-20 VIP+ 05 VIP- 0.1248 0.0374 0.0025 0.247 True								-20 VIP+ 05 VIP- 0.1802 nan nan nan False
	-25VIP+ 15VIP+ -0.0236 1.0 -0.1572 0.1099 False								-20 VIP+ 10 VIP+ 0.0682 0.998 -0.0655 0.202 False								-20 VIP+ 10 VIP+ 0.1634 nan nan nan False
	-25VIP+ 15VIP- 0.0041 1.0 -0.1182 0.1264 False								-20 VIP+ 10 VIP- 0.0692 0.9859 -0.0531 0.1915 False								-20 VIP+ 10 VIP- 0.1124 nan nan nan False
	-25VIP+ 20VIP+ 0.0145 1.0 -0.1191 0.148 False								-20 VIP+ 15 VIP+ 0.0972 0.6979 -0.0366 0.231 False								-20 VIP+ 15 VIP+ 0.1737 nan nan nan False
	-25VIP+ 20VIP- 0.0263 1.0 -0.096 0.1487 False								-20 VIP+ 15 VIP- 0.0788 0.908 -0.0435 0.2011 False								-20 VIP+ 15 VIP- 0.1301 nan nan nan False
	-25VIP+ 25VIP+ 0.0244 1.0 -0.1091 0.158 False								-20 VIP+ 20 VIP+ 0.0731 0.9924 -0.0607 0.2069 False								-20 VIP+ 20 VIP+ 0.1703 nan nan nan False
	-25VIP+ 25VIP- 0.0454 1.0 -0.0769 0.1677 False								-20 VIP+ 20 VIP- 0.0835 0.825 -0.0388 0.2058 False								-20 VIP+ 20 VIP- 0.1497 nan nan nan False
	-25VIP+ 30VIP+ 0.092 0.8095 -0.0415 0.2255 False								-20 VIP+ 25 VIP+ 0.0675 0.9984 -0.0663 0.2013 False								-20 VIP+ 25 VIP+ 0.1887 nan nan nan False
	-25VIP+ 30VIP- 0.1249 0.0368 0.0026 0.2472 True								-20 VIP+ 25 VIP- 0.0841 0.8127 -0.0382 0.2064 False								-20 VIP+ 25 VIP- 0.1582 nan nan nan False
	-25VIP+ 35VIP+ 0.0679 0.9981 -0.0656 0.2015 False								-20 VIP+ 30 VIP+ 0.0802 0.9651 -0.0536 0.214 False								-20 VIP+ 30 VIP+ 0.1924 nan nan nan False
	-25VIP+ 35VIP- 0.0869 0.7485 -0.0354 0.2092 False								-20 VIP+ 30 VIP- 0.0834 0.8281 -0.0389 0.2056 False								-20 VIP+ 30 VIP- 0.1562 nan nan nan False
	-25VIP+ 40VIP+ 0.06 0.9999 -0.0735 0.1936 False								-20 VIP+ 35 VIP+ 0.0853 0.9195 -0.0485 0.2191 False								-20 VIP+ 35 VIP+ 0.162 nan nan nan False
	-25VIP+ 40VIP- 0.0737 0.962 -0.0486 0.196 False								-20 VIP+ 35 VIP- 0.0746 0.9547 -0.0476 0.1969 False								-20 VIP+ 35 VIP- 0.126 nan nan nan False
	-25VIP+ 45VIP+ 0.0373 1.0 -0.0962 0.1709 False								-20 VIP+ 40 VIP+ 0.0924 0.8041 -0.0413 0.2262 False								-20 VIP+ 40 VIP+ 0.1645 nan nan nan False
	-25VIP+ 45VIP- 0.0565 0.9998 -0.0658 0.1789 False								-20 VIP+ 40 VIP- 0.0955 0.511 -0.0268 0.2178 False								-20 VIP+ 40 VIP- 0.1776 nan nan nan False
	-25VIP+ 50VIP+ -0.0116 1.0 -0.1452 0.1219 False								-20 VIP+ 45 VIP+ 0.0862 0.9084 -0.0476 0.22 False								-20 VIP+ 45 VIP+ 0.1859 nan nan nan False
	-25VIP+ 50VIP- 0.0244 1.0 -0.0979 0.1467 False								-20 VIP+ 45 VIP- 0.1099 0.1775 -0.0123 0.2322 False								-20 VIP+ 45 VIP- 0.1891 nan nan nan False
	-25VIP+ 55VIP+ -0.0016 1.0 -0.1351 0.132 False								-20 VIP+ 50 VIP+ 0.0837 0.9362 -0.05 0.2175 False								-20 VIP+ 50 VIP+ 0.1938 nan nan nan False
	-25VIP+ 55VIP- 0.0266 1.0 -0.0957 0.1489 False								-20 VIP+ 50 VIP- 0.0952 0.5189 -0.0271 0.2175 False								-20 VIP+ 50 VIP- 0.1873 nan nan nan False
	-25VIP+ 5VIP+ -0.0306 1.0 -0.1641 0.103 False								-20 VIP+ 55 VIP+ 0.0653 0.9992 -0.0685 0.1991 False								-20 VIP+ 55 VIP+ 0.1641 nan nan nan False
	-25VIP+ 5VIP- 0.0033 1.0 -0.119 0.1256 False								-20 VIP+ 55 VIP- 0.0819 0.8578 -0.0404 0.2041 False								-20 VIP+ 55 VIP- 0.2055 nan nan nan False
	-25VIP+ 60VIP+ 0.0045 1.0 -0.129 0.138 False								-20 VIP+ 60 VIP+ 0.0102 1.0 -0.1236 0.144 False								-20 VIP+ 60 VIP+ 0.1736 nan nan nan False
	-25VIP+ 60VIP- 0.0345 1.0 -0.0878 0.1568 False								-20 VIP+ 60 VIP- 0.0523 1.0 -0.0699 0.1746 False								-20 VIP+ 60 VIP- 0.1881 nan nan nan False
	-25VIP+ 65VIP+ -0.0157 1.0 -0.1493 0.1178 False								-20 VIP+ 65 VIP+ -0.0309 1.0 -0.1647 0.1029 False								-20 VIP+ 65 VIP+ 0.1413 nan nan nan False
	-25VIP+ 65VIP- 0.0119 1.0 -0.1104 0.1343 False								-20 VIP+ 65 VIP- 0.0379 1.0 -0.0844 0.1602 False								-20 VIP+ 65 VIP- 0.1815 nan nan nan False
	-25VIP+ 70VIP+ -0.0192 1.0 -0.1527 0.1144 False								-20 VIP+ 70 VIP+ -0.0439 1.0 -0.1777 0.0899 False								-20 VIP+ 70 VIP+ 0.1351 nan nan nan False
	-25VIP+ 70VIP- 0.0142 1.0 -0.1081 0.1365 False								-20 VIP+ 70 VIP- 0.0304 1.0 -0.0919 0.1526 False								-20 VIP+ 70 VIP- 0.172 nan nan nan False
	-25VIP+ 75VIP+ 0.0154 1.0 -0.1182 0.1489 False								-20 VIP+ 75 VIP+ -0.016 1.0 -0.1498 0.1177 False								-20 VIP+ 75 VIP+ 0.1572 nan nan nan False
	-25VIP+ 75VIP- 0.0419 1.0 -0.0804 0.1642 False								-20 VIP+ 75 VIP- 0.0424 1.0 -0.0799 0.1647 False								-20 VIP+ 75 VIP- 0.1816 nan nan nan False
	-25VIP+ 80VIP+ -0.0204 1.0 -0.1539 0.1132 False								-20 VIP+ 80 VIP+ -0.0011 1.0 -0.1349 0.1327 False								-20 VIP+ 80 VIP+ 0.2079 nan nan nan False
	-25VIP+ 80VIP- 0.0493 1.0 -0.073 0.1717 False								-20 VIP+ 80 VIP- 0.0935 0.568 -0.0288 0.2158 False								-20 VIP+ 80 VIP- 0.2148 nan nan nan False
	-25VIP- -30VIP+ 0.0099 1.0 -0.1125 0.1322 False								-20 VIP- -25 VIP+ -0.0064 1.0 -0.1287 0.1159 False								-20 VIP- -25 VIP+ nan nan nan nan False
	-25VIP- -30VIP- 0.0328 1.0 -0.0771 0.1428 False								-20 VIP- -25 VIP- 0.0174 1.0 -0.0921 0.127 False								-20 VIP- -25 VIP- nan nan nan nan False
	-25VIP- -5VIP+ 0.039 1.0 -0.0834 0.1613 False								-20 VIP- -30 VIP+ -0.0056 1.0 -0.1279 0.1167 False								-20 VIP- -30 VIP+ 0.0271 nan nan nan False
	-25VIP- -5VIP- 0.0795 0.7097 -0.0305 0.1894 False								-20 VIP- -30 VIP- 0.0026 1.0 -0.1069 0.1122 False								-20 VIP- -30 VIP- 0.0271 nan nan nan False
	-25VIP- 0VIP+ 0.0874 0.7366 -0.035 0.2097 False								-20 VIP- 00 VIP+ 0.2347 0.0 0.1124 0.3569 True								-20 VIP- 00 VIP+ 0.2595 nan nan nan False
	-25VIP- 0VIP- 0.1567 0.0 0.0468 0.2667 True								-20 VIP- 00 VIP- 0.2679 0.0 0.1583 0.3775 True								-20 VIP- 00 VIP- 0.2457 nan nan nan False
	-25VIP- 10VIP+ 0.0288 1.0 -0.0935 0.1512 False								-20 VIP- 05 VIP+ 0.1141 0.1197 -0.0082 0.2364 False								-20 VIP- 05 VIP+ 0.2285 nan nan nan False
	-25VIP- 10VIP- 0.0607 0.9908 -0.0492 0.1707 False								-20 VIP- 05 VIP- 0.1209 0.0102 0.0114 0.2305 True								-20 VIP- 05 VIP- 0.1783 nan nan nan False
	-25VIP- 15VIP+ 0.0164 1.0 -0.1059 0.1388 False								-20 VIP- 10 VIP+ 0.0644 0.9962 -0.0579 0.1867 False								-20 VIP- 10 VIP+ 0.1615 nan nan nan False
	-25VIP- 15VIP- 0.0441 1.0 -0.0658 0.1541 False								-20 VIP- 10 VIP- 0.0654 0.9673 -0.0442 0.1749 False								-20 VIP- 10 VIP- 0.1106 nan nan nan False
	-25VIP- 20VIP+ 0.0545 0.9999 -0.0678 0.1768 False								-20 VIP- 15 VIP+ 0.0934 0.572 -0.0289 0.2156 False								-20 VIP- 15 VIP+ 0.1719 nan nan nan False
	-25VIP- 20VIP- 0.0664 0.9609 -0.0435 0.1764 False								-20 VIP- 15 VIP- 0.075 0.8222 -0.0346 0.1845 False								-20 VIP- 15 VIP- 0.1282 nan nan nan False
	-25VIP- 25VIP+ 0.0645 0.9961 -0.0578 0.1868 False								-20 VIP- 20 VIP+ 0.0693 0.9856 -0.053 0.1916 False								-20 VIP- 20 VIP+ 0.1684 nan nan nan False
	-25VIP- 25VIP- 0.0854 0.5242 -0.0245 0.1954 False								-20 VIP- 20 VIP- 0.0797 0.6947 -0.0299 0.1893 False								-20 VIP- 20 VIP- 0.1479 nan nan nan False
	-25VIP- 30VIP+ 0.1321 0.0151 0.0098 0.2544 True								-20 VIP- 25 VIP+ 0.0636 0.997 -0.0586 0.1859 False								-20 VIP- 25 VIP+ 0.1868 nan nan nan False
	-25VIP- 30VIP- 0.165 0.0 0.0551 0.275 True								-20 VIP- 25 VIP- 0.0803 0.6773 -0.0293 0.1898 False								-20 VIP- 25 VIP- 0.1563 nan nan nan False
	-25VIP- 35VIP+ 0.108 0.211 -0.0143 0.2303 False								-20 VIP- 30 VIP+ 0.0764 0.9379 -0.0459 0.1987 False								-20 VIP- 30 VIP+ 0.1905 nan nan nan False
	-25VIP- 35VIP- 0.1269 0.0043 0.017 0.2369 True								-20 VIP- 30 VIP- 0.0795 0.6992 -0.03 0.1891 False								-20 VIP- 30 VIP- 0.1543 nan nan nan False
	-25VIP- 40VIP+ 0.1001 0.3858 -0.0222 0.2224 False								-20 VIP- 35 VIP+ 0.0814 0.8655 -0.0408 0.2037 False								-20 VIP- 35 VIP+ 0.1601 nan nan nan False
	-25VIP- 40VIP- 0.1138 0.0301 0.0039 0.2238 True								-20 VIP- 35 VIP- 0.0708 0.9045 -0.0388 0.1804 False								-20 VIP- 35 VIP- 0.1241 nan nan nan False
	-25VIP- 45VIP+ 0.0774 0.9262 -0.0449 0.1997 False								-20 VIP- 40 VIP+ 0.0886 0.7033 -0.0337 0.2109 False								-20 VIP- 40 VIP+ 0.1626 nan nan nan False
	-25VIP- 45VIP- 0.0966 0.2206 -0.0133 0.2066 False								-20 VIP- 40 VIP- 0.0917 0.3306 -0.0179 0.2012 False								-20 VIP- 40 VIP- 0.1757 nan nan nan False
	-25VIP- 50VIP+ 0.0284 1.0 -0.0939 0.1507 False								-20 VIP- 45 VIP+ 0.0823 0.8486 -0.0399 0.2046 False								-20 VIP- 45 VIP+ 0.1841 nan nan nan False
	-25VIP- 50VIP- 0.0645 0.9749 -0.0455 0.1744 False								-20 VIP- 45 VIP- 0.1061 0.0767 -0.0034 0.2157 False								-20 VIP- 45 VIP- 0.1872 nan nan nan False
	-25VIP- 55VIP+ 0.0385 1.0 -0.0838 0.1608 False								-20 VIP- 50 VIP+ 0.0799 0.8911 -0.0424 0.2022 False								-20 VIP- 50 VIP+ 0.192 nan nan nan False
	-25VIP- 55VIP- 0.0666 0.959 -0.0433 0.1766 False								-20 VIP- 50 VIP- 0.0914 0.338 -0.0182 0.201 False								-20 VIP- 50 VIP- 0.1854 nan nan nan False
	-25VIP- 5VIP+ 0.0095 1.0 -0.1128 0.1318 False								-20 VIP- 55 VIP+ 0.0615 0.9985 -0.0608 0.1838 False								-20 VIP- 55 VIP+ 0.1622 nan nan nan False
	-25VIP- 5VIP- 0.0434 1.0 -0.0666 0.1533 False								-20 VIP- 55 VIP- 0.078 0.7428 -0.0315 0.1876 False								-20 VIP- 55 VIP- 0.2036 nan nan nan False
	-25VIP- 60VIP+ 0.0446 1.0 -0.0777 0.1669 False								-20 VIP- 60 VIP+ 0.0064 1.0 -0.1159 0.1286 False								-20 VIP- 60 VIP+ 0.1717 nan nan nan False
	-25VIP- 60VIP- 0.0746 0.8372 -0.0354 0.1845 False								-20 VIP- 60 VIP- 0.0485 0.9999 -0.061 0.1581 False								-20 VIP- 60 VIP- 0.1862 nan nan nan False
	-25VIP- 65VIP+ 0.0244 1.0 -0.098 0.1467 False								-20 VIP- 65 VIP+ -0.0347 1.0 -0.157 0.0875 False								-20 VIP- 65 VIP+ 0.1394 nan nan nan False
	-25VIP- 65VIP- 0.052 0.9996 -0.0579 0.162 False								-20 VIP- 65 VIP- 0.0341 1.0 -0.0755 0.1436 False								-20 VIP- 65 VIP- 0.1796 nan nan nan False
	-25VIP- 70VIP+ 0.0209 1.0 -0.1014 0.1432 False								-20 VIP- 70 VIP+ -0.0477 1.0 -0.17 0.0746 False								-20 VIP- 70 VIP+ 0.1333 nan nan nan False
	-25VIP- 70VIP- 0.0543 0.999 -0.0557 0.1642 False								-20 VIP- 70 VIP- 0.0265 1.0 -0.083 0.1361 False								-20 VIP- 70 VIP- 0.1701 nan nan nan False
	-25VIP- 75VIP+ 0.0554 0.9999 -0.0669 0.1777 False								-20 VIP- 75 VIP+ -0.0199 1.0 -0.1422 0.1024 False								-20 VIP- 75 VIP+ 0.1554 nan nan nan False
	-25VIP- 75VIP- 0.082 0.6331 -0.028 0.1919 False								-20 VIP- 75 VIP- 0.0386 1.0 -0.071 0.1481 False								-20 VIP- 75 VIP- 0.1797 nan nan nan False
	-25VIP- 80VIP+ 0.0197 1.0 -0.1026 0.142 False								-20 VIP- 80 VIP+ -0.0049 1.0 -0.1272 0.1174 False								-20 VIP- 80 VIP+ 0.206 nan nan nan False
	-25VIP- 80VIP- 0.0894 0.4025 -0.0205 0.1994 False								-20 VIP- 80 VIP- 0.0897 0.3863 -0.0199 0.1992 False								-20 VIP- 80 VIP- 0.2129 nan nan nan False
	-30VIP+ -30VIP- 0.023 1.0 -0.0993 0.1453 False								-25 VIP+ -25 VIP- 0.0238 1.0 -0.0985 0.1461 False								-25 VIP+ -25 VIP- nan nan nan nan False
	-30VIP+ -5VIP+ 0.0291 1.0 -0.1044 0.1626 False								-25 VIP+ -30 VIP+ 0.0008 1.0 -0.133 0.1346 False								-25 VIP+ -30 VIP+ nan nan nan nan False
	-30VIP+ -5VIP- 0.0696 0.9846 -0.0527 0.1919 False								-25 VIP+ -30 VIP- 0.009 1.0 -0.1133 0.1313 False								-25 VIP+ -30 VIP- nan nan nan nan False
	-30VIP+ 0VIP+ 0.0775 0.9788 -0.056 0.211 False								-25 VIP+ 00 VIP+ 0.241 0.0 0.1072 0.3748 True								-25 VIP+ 00 VIP+ nan nan nan nan False
	-30VIP+ 0VIP- 0.1469 0.0019 0.0245 0.2692 True								-25 VIP+ 00 VIP- 0.2743 0.0 0.152 0.3966 True								-25 VIP+ 00 VIP- nan nan nan nan False
	-30VIP+ 10VIP+ 0.019 1.0 -0.1145 0.1525 False								-25 VIP+ 05 VIP+ 0.1205 0.1746 -0.0133 0.2543 False								-25 VIP+ 05 VIP+ nan nan nan nan False
	-30VIP+ 10VIP- 0.0509 1.0 -0.0714 0.1732 False								-25 VIP+ 05 VIP- 0.1273 0.0275 0.005 0.2496 True								-25 VIP+ 05 VIP- nan nan nan nan False
	-30VIP+ 15VIP+ 0.0066 1.0 -0.1269 0.1401 False								-25 VIP+ 10 VIP+ 0.0708 0.9959 -0.063 0.2046 False								-25 VIP+ 10 VIP+ nan nan nan nan False
	-30VIP+ 15VIP- 0.0343 1.0 -0.088 0.1566 False								-25 VIP+ 10 VIP- 0.0718 0.9747 -0.0505 0.194 False								-25 VIP+ 10 VIP- nan nan nan nan False
	-30VIP+ 20VIP+ 0.0447 1.0 -0.0889 0.1782 False								-25 VIP+ 15 VIP+ 0.0997 0.6342 -0.0341 0.2335 False								-25 VIP+ 15 VIP+ nan nan nan nan False
	-30VIP+ 20VIP- 0.0566 0.9998 -0.0657 0.1789 False								-25 VIP+ 15 VIP- 0.0813 0.8673 -0.0409 0.2036 False								-25 VIP+ 15 VIP- nan nan nan nan False
	-30VIP+ 25VIP+ 0.0547 1.0 -0.0789 0.1882 False								-25 VIP+ 20 VIP+ 0.0757 0.9861 -0.0581 0.2095 False								-25 VIP+ 20 VIP+ nan nan nan nan False
	-30VIP+ 25VIP- 0.0756 0.9461 -0.0467 0.1979 False								-25 VIP+ 20 VIP- 0.0861 0.7677 -0.0362 0.2083 False								-25 VIP+ 20 VIP- nan nan nan nan False
	-30VIP+ 30VIP+ 0.1222 0.148 -0.0113 0.2557 False								-25 VIP+ 25 VIP+ 0.07 0.9967 -0.0638 0.2038 False								-25 VIP+ 25 VIP+ nan nan nan nan False
	-30VIP+ 30VIP- 0.1552 0.0005 0.0328 0.2775 True								-25 VIP+ 25 VIP- 0.0866 0.7536 -0.0356 0.2089 False								-25 VIP+ 25 VIP- nan nan nan nan False
	-30VIP+ 35VIP+ 0.0982 0.6694 -0.0354 0.2317 False								-25 VIP+ 30 VIP+ 0.0828 0.9455 -0.051 0.2165 False								-25 VIP+ 30 VIP+ nan nan nan nan False
	-30VIP+ 35VIP- 0.1171 0.0886 -0.0052 0.2394 False								-25 VIP+ 30 VIP- 0.0859 0.7713 -0.0364 0.2082 False								-25 VIP+ 30 VIP- nan nan nan nan False
	-30VIP+ 40VIP+ 0.0903 0.8425 -0.0433 0.2238 False								-25 VIP+ 35 VIP+ 0.0878 0.8856 -0.046 0.2216 False								-25 VIP+ 35 VIP+ nan nan nan nan False
	-30VIP+ 40VIP- 0.104 0.293 -0.0184 0.2263 False								-25 VIP+ 35 VIP- 0.0772 0.9287 -0.0451 0.1995 False								-25 VIP+ 35 VIP- nan nan nan nan False
	-30VIP+ 45VIP+ 0.0676 0.9983 -0.066 0.2011 False								-25 VIP+ 40 VIP+ 0.095 0.7493 -0.0388 0.2288 False								-25 VIP+ 40 VIP+ nan nan nan nan False
	-30VIP+ 45VIP- 0.0868 0.7514 -0.0355 0.2091 False								-25 VIP+ 40 VIP- 0.098 0.4401 -0.0242 0.2203 False								-25 VIP+ 40 VIP- nan nan nan nan False
	-30VIP+ 50VIP+ 0.0186 1.0 -0.115 0.1521 False								-25 VIP+ 45 VIP+ 0.0887 0.8717 -0.0451 0.2225 False								-25 VIP+ 45 VIP+ nan nan nan nan False
	-30VIP+ 50VIP- 0.0546 0.9999 -0.0677 0.1769 False								-25 VIP+ 45 VIP- 0.1125 0.1401 -0.0098 0.2348 False								-25 VIP+ 45 VIP- nan nan nan nan False
	-30VIP+ 55VIP+ 0.0286 1.0 -0.1049 0.1622 False								-25 VIP+ 50 VIP+ 0.0863 0.9068 -0.0475 0.2201 False								-25 VIP+ 50 VIP+ nan nan nan nan False
	-30VIP+ 55VIP- 0.0568 0.9998 -0.0655 0.1791 False								-25 VIP+ 50 VIP- 0.0978 0.4477 -0.0245 0.2201 False								-25 VIP+ 50 VIP- nan nan nan nan False
	-30VIP+ 5VIP+ -0.0004 1.0 -0.1339 0.1332 False								-25 VIP+ 55 VIP+ 0.0679 0.9982 -0.0659 0.2017 False								-25 VIP+ 55 VIP+ nan nan nan nan False
	-30VIP+ 5VIP- 0.0335 1.0 -0.0888 0.1558 False								-25 VIP+ 55 VIP- 0.0844 0.806 -0.0379 0.2067 False								-25 VIP+ 55 VIP- nan nan nan nan False
	-30VIP+ 60VIP+ 0.0347 1.0 -0.0988 0.1682 False								-25 VIP+ 60 VIP+ 0.0127 1.0 -0.1211 0.1465 False								-25 VIP+ 60 VIP+ nan nan nan nan False
	-30VIP+ 60VIP- 0.0647 0.9959 -0.0576 0.187 False								-25 VIP+ 60 VIP- 0.0549 0.9999 -0.0674 0.1772 False								-25 VIP+ 60 VIP- nan nan nan nan False
	-30VIP+ 65VIP+ 0.0145 1.0 -0.119 0.148 False								-25 VIP+ 65 VIP+ -0.0284 1.0 -0.1622 0.1054 False								-25 VIP+ 65 VIP+ nan nan nan nan False
	-30VIP+ 65VIP- 0.0422 1.0 -0.0801 0.1645 False								-25 VIP+ 65 VIP- 0.0404 1.0 -0.0818 0.1627 False								-25 VIP+ 65 VIP- nan nan nan nan False
	-30VIP+ 70VIP+ 0.011 1.0 -0.1225 0.1446 False								-25 VIP+ 70 VIP+ -0.0413 1.0 -0.1751 0.0925 False								-25 VIP+ 70 VIP+ nan nan nan nan False
	-30VIP+ 70VIP- 0.0444 1.0 -0.0779 0.1667 False								-25 VIP+ 70 VIP- 0.0329 1.0 -0.0894 0.1552 False								-25 VIP+ 70 VIP- nan nan nan nan False
	-30VIP+ 75VIP+ 0.0456 1.0 -0.088 0.1791 False								-25 VIP+ 75 VIP+ -0.0135 1.0 -0.1473 0.1203 False								-25 VIP+ 75 VIP+ nan nan nan nan False
	-30VIP+ 75VIP- 0.0721 0.9727 -0.0502 0.1944 False								-25 VIP+ 75 VIP- 0.045 1.0 -0.0773 0.1672 False								-25 VIP+ 75 VIP- nan nan nan nan False
	-30VIP+ 80VIP+ 0.0098 1.0 -0.1237 0.1434 False								-25 VIP+ 80 VIP+ 0.0015 1.0 -0.1323 0.1353 False								-25 VIP+ 80 VIP+ nan nan nan nan False
	-30VIP+ 80VIP- 0.0796 0.8968 -0.0427 0.2019 False								-25 VIP+ 80 VIP- 0.096 0.4956 -0.0262 0.2183 False								-25 VIP+ 80 VIP- nan nan nan nan False
	-30VIP- -5VIP+ 0.0061 1.0 -0.1162 0.1284 False								-25 VIP- -30 VIP+ -0.023 1.0 -0.1453 0.0992 False								-25 VIP- -30 VIP+ nan nan nan nan False
	-30VIP- -5VIP- 0.0466 1.0 -0.0633 0.1566 False								-25 VIP- -30 VIP- -0.0148 1.0 -0.1244 0.0948 False								-25 VIP- -30 VIP- nan nan nan nan False
	-30VIP- 0VIP+ 0.0545 0.9999 -0.0678 0.1768 False								-25 VIP- 00 VIP+ 0.2172 0.0 0.0949 0.3395 True								-25 VIP- 00 VIP+ nan nan nan nan False
	-30VIP- 0VIP- 0.1239 0.0069 0.0139 0.2338 True								-25 VIP- 00 VIP- 0.2505 0.0 0.1409 0.36 True								-25 VIP- 00 VIP- nan nan nan nan False
	-30VIP- 10VIP+ -0.004 1.0 -0.1263 0.1183 False								-25 VIP- 05 VIP+ 0.0967 0.4778 -0.0256 0.219 False								-25 VIP- 05 VIP+ nan nan nan nan False
	-30VIP- 10VIP- 0.0279 1.0 -0.082 0.1379 False								-25 VIP- 05 VIP- 0.1035 0.1039 -0.0061 0.2131 False								-25 VIP- 05 VIP- nan nan nan nan False
	-30VIP- 15VIP+ -0.0164 1.0 -0.1387 0.1059 False								-25 VIP- 10 VIP+ 0.047 1.0 -0.0753 0.1693 False								-25 VIP- 10 VIP+ nan nan nan nan False
	-30VIP- 15VIP- 0.0113 1.0 -0.0986 0.1213 False								-25 VIP- 10 VIP- 0.048 0.9999 -0.0616 0.1575 False								-25 VIP- 10 VIP- nan nan nan nan False
	-30VIP- 20VIP+ 0.0217 1.0 -0.1006 0.144 False								-25 VIP- 15 VIP+ 0.0759 0.9426 -0.0464 0.1982 False								-25 VIP- 15 VIP+ nan nan nan nan False
	-30VIP- 20VIP- 0.0336 1.0 -0.0763 0.1435 False								-25 VIP- 15 VIP- 0.0575 0.9965 -0.052 0.1671 False								-25 VIP- 15 VIP- nan nan nan nan False
	-30VIP- 25VIP+ 0.0317 1.0 -0.0906 0.154 False								-25 VIP- 20 VIP+ 0.0519 1.0 -0.0704 0.1742 False								-25 VIP- 20 VIP+ nan nan nan nan False
	-30VIP- 25VIP- 0.0526 0.9995 -0.0573 0.1626 False								-25 VIP- 20 VIP- 0.0623 0.985 -0.0473 0.1718 False								-25 VIP- 20 VIP- nan nan nan nan False
	-30VIP- 30VIP+ 0.0992 0.4086 -0.0231 0.2216 False								-25 VIP- 25 VIP+ 0.0462 1.0 -0.0761 0.1685 False								-25 VIP- 25 VIP+ nan nan nan nan False
	-30VIP- 30VIP- 0.1322 0.0018 0.0222 0.2421 True								-25 VIP- 25 VIP- 0.0628 0.9825 -0.0467 0.1724 False								-25 VIP- 25 VIP- nan nan nan nan False
	-30VIP- 35VIP+ 0.0752 0.95 -0.0471 0.1975 False								-25 VIP- 30 VIP+ 0.0589 0.9994 -0.0633 0.1812 False								-25 VIP- 30 VIP+ nan nan nan nan False
	-30VIP- 35VIP- 0.0941 0.2764 -0.0158 0.2041 False								-25 VIP- 30 VIP- 0.0621 0.9856 -0.0475 0.1717 False								-25 VIP- 30 VIP- nan nan nan nan False
	-30VIP- 40VIP+ 0.0673 0.9914 -0.055 0.1896 False								-25 VIP- 35 VIP+ 0.064 0.9967 -0.0583 0.1863 False								-25 VIP- 35 VIP+ nan nan nan nan False
	-30VIP- 40VIP- 0.081 0.664 -0.029 0.1909 False								-25 VIP- 35 VIP- 0.0534 0.9993 -0.0562 0.1629 False								-25 VIP- 35 VIP- nan nan nan nan False
	-30VIP- 45VIP+ 0.0446 1.0 -0.0777 0.1669 False								-25 VIP- 40 VIP+ 0.0712 0.9777 -0.0511 0.1935 False								-25 VIP- 40 VIP+ nan nan nan nan False
	-30VIP- 45VIP- 0.0638 0.9789 -0.0462 0.1737 False								-25 VIP- 40 VIP- 0.0742 0.8385 -0.0353 0.1838 False								-25 VIP- 40 VIP- nan nan nan nan False
	-30VIP- 50VIP+ -0.0044 1.0 -0.1267 0.1179 False								-25 VIP- 45 VIP+ 0.0649 0.9956 -0.0574 0.1872 False								-25 VIP- 45 VIP+ nan nan nan nan False
	-30VIP- 50VIP- 0.0317 1.0 -0.0783 0.1416 False								-25 VIP- 45 VIP- 0.0887 0.4152 -0.0209 0.1982 False								-25 VIP- 45 VIP- nan nan nan nan False
	-30VIP- 55VIP+ 0.0057 1.0 -0.1166 0.128 False								-25 VIP- 50 VIP+ 0.0625 0.9979 -0.0598 0.1848 False								-25 VIP- 50 VIP+ nan nan nan nan False
	-30VIP- 55VIP- 0.0338 1.0 -0.0761 0.1438 False								-25 VIP- 50 VIP- 0.074 0.8447 -0.0356 0.1835 False								-25 VIP- 50 VIP- nan nan nan nan False
	-30VIP- 5VIP+ -0.0233 1.0 -0.1456 0.099 False								-25 VIP- 55 VIP+ 0.0441 1.0 -0.0782 0.1664 False								-25 VIP- 55 VIP+ nan nan nan nan False
	-30VIP- 5VIP- 0.0106 1.0 -0.0994 0.1205 False								-25 VIP- 55 VIP- 0.0606 0.9906 -0.049 0.1702 False								-25 VIP- 55 VIP- nan nan nan nan False
	-30VIP- 60VIP+ 0.0117 1.0 -0.1106 0.134 False								-25 VIP- 60 VIP+ -0.0111 1.0 -0.1334 0.1112 False								-25 VIP- 60 VIP+ nan nan nan nan False
	-30VIP- 60VIP- 0.0417 1.0 -0.0682 0.1517 False								-25 VIP- 60 VIP- 0.0311 1.0 -0.0785 0.1407 False								-25 VIP- 60 VIP- nan nan nan nan False
	-30VIP- 65VIP+ -0.0085 1.0 -0.1308 0.1138 False								-25 VIP- 65 VIP+ -0.0522 1.0 -0.1745 0.0701 False								-25 VIP- 65 VIP+ nan nan nan nan False
	-30VIP- 65VIP- 0.0192 1.0 -0.0907 0.1291 False								-25 VIP- 65 VIP- 0.0166 1.0 -0.0929 0.1262 False								-25 VIP- 65 VIP- nan nan nan nan False
	-30VIP- 70VIP+ -0.0119 1.0 -0.1342 0.1104 False								-25 VIP- 70 VIP+ -0.0651 0.9953 -0.1874 0.0572 False								-25 VIP- 70 VIP+ nan nan nan nan False
	-30VIP- 70VIP- 0.0215 1.0 -0.0885 0.1314 False								-25 VIP- 70 VIP- 0.0091 1.0 -0.1005 0.1187 False								-25 VIP- 70 VIP- nan nan nan nan False
	-30VIP- 75VIP+ 0.0226 1.0 -0.0997 0.1449 False								-25 VIP- 75 VIP+ -0.0373 1.0 -0.1596 0.085 False								-25 VIP- 75 VIP+ nan nan nan nan False
	-30VIP- 75VIP- 0.0492 0.9999 -0.0608 0.1591 False								-25 VIP- 75 VIP- 0.0212 1.0 -0.0884 0.1307 False								-25 VIP- 75 VIP- nan nan nan nan False
	-30VIP- 80VIP+ -0.0131 1.0 -0.1354 0.1092 False								-25 VIP- 80 VIP+ -0.0223 1.0 -0.1446 0.0999 False								-25 VIP- 80 VIP+ nan nan nan nan False
	-30VIP- 80VIP- 0.0566 0.9976 -0.0533 0.1665 False								-25 VIP- 80 VIP- 0.0722 0.8797 -0.0373 0.1818 False								-25 VIP- 80 VIP- nan nan nan nan False
	-5VIP+ -5VIP- 0.0405 1.0 -0.0818 0.1628 False								-30 VIP+ -30 VIP- 0.0083 1.0 -0.114 0.1305 False								-30 VIP+ -30 VIP- 0.0 nan nan nan False
	-5VIP+ 0VIP+ 0.0484 1.0 -0.0851 0.1819 False								-30 VIP+ 00 VIP+ 0.2403 0.0 0.1065 0.3741 True								-30 VIP+ 00 VIP+ 0.2324 nan nan nan False
	-5VIP+ 0VIP- 0.1178 0.0827 -0.0046 0.2401 False								-30 VIP+ 00 VIP- 0.2735 0.0 0.1512 0.3958 True								-30 VIP+ 00 VIP- 0.2186 nan nan nan False
	-5VIP+ 10VIP+ -0.0101 1.0 -0.1436 0.1234 False								-30 VIP+ 05 VIP+ 0.1197 0.186 -0.0141 0.2535 False								-30 VIP+ 05 VIP+ 0.2014 nan nan nan False
	-5VIP+ 10VIP- 0.0218 1.0 -0.1005 0.1441 False								-30 VIP+ 05 VIP- 0.1266 0.0302 0.0043 0.2488 True								-30 VIP+ 05 VIP- 0.1512 nan nan nan False
	-5VIP+ 15VIP+ -0.0225 1.0 -0.156 0.111 False								-30 VIP+ 10 VIP+ 0.07 0.9967 -0.0638 0.2038 False								-30 VIP+ 10 VIP+ 0.1344 nan nan nan False
	-5VIP+ 15VIP- 0.0052 1.0 -0.1171 0.1275 False								-30 VIP+ 10 VIP- 0.071 0.9787 -0.0513 0.1933 False								-30 VIP+ 10 VIP- 0.0835 nan nan nan False
	-5VIP+ 20VIP+ 0.0156 1.0 -0.118 0.1491 False								-30 VIP+ 15 VIP+ 0.099 0.6537 -0.0348 0.2328 False								-30 VIP+ 15 VIP+ 0.1448 nan nan nan False
	-5VIP+ 20VIP- 0.0275 1.0 -0.0948 0.1498 False								-30 VIP+ 15 VIP- 0.0806 0.8806 -0.0417 0.2028 False								-30 VIP+ 15 VIP- 0.1011 nan nan nan False
	-5VIP+ 25VIP+ 0.0256 1.0 -0.108 0.1591 False								-30 VIP+ 20 VIP+ 0.0749 0.9883 -0.0589 0.2087 False								-30 VIP+ 20 VIP+ 0.1413 nan nan nan False
	-5VIP+ 25VIP- 0.0465 1.0 -0.0758 0.1688 False								-30 VIP+ 20 VIP- 0.0853 0.7858 -0.037 0.2076 False								-30 VIP+ 20 VIP- 0.1208 nan nan nan False
	-5VIP+ 30VIP+ 0.0931 0.7865 -0.0404 0.2266 False								-30 VIP+ 25 VIP+ 0.0693 0.9973 -0.0645 0.203 False								-30 VIP+ 25 VIP+ 0.1597 nan nan nan False
	-5VIP+ 30VIP- 0.1261 0.0321 0.0037 0.2484 True								-30 VIP+ 25 VIP- 0.0859 0.7722 -0.0364 0.2082 False								-30 VIP+ 25 VIP- 0.1292 nan nan nan False
	-5VIP+ 35VIP+ 0.0691 0.9974 -0.0645 0.2026 False								-30 VIP+ 30 VIP+ 0.082 0.9521 -0.0518 0.2158 False								-30 VIP+ 30 VIP+ 0.1634 nan nan nan False
	-5VIP+ 35VIP- 0.088 0.7202 -0.0343 0.2103 False								-30 VIP+ 30 VIP- 0.0851 0.7893 -0.0371 0.2074 False								-30 VIP+ 30 VIP- 0.1272 nan nan nan False
	-5VIP+ 40VIP+ 0.0612 0.9998 -0.0724 0.1947 False								-30 VIP+ 35 VIP+ 0.087 0.8967 -0.0467 0.2208 False								-30 VIP+ 35 VIP+ 0.133 nan nan nan False
	-5VIP+ 40VIP- 0.0749 0.9529 -0.0475 0.1972 False								-30 VIP+ 35 VIP- 0.0764 0.9374 -0.0459 0.1987 False								-30 VIP+ 35 VIP- 0.097 nan nan nan False
	-5VIP+ 45VIP+ 0.0385 1.0 -0.0951 0.172 False								-30 VIP+ 40 VIP+ 0.0942 0.7665 -0.0396 0.228 False								-30 VIP+ 40 VIP+ 0.1355 nan nan nan False
	-5VIP+ 45VIP- 0.0577 0.9997 -0.0646 0.18 False								-30 VIP+ 40 VIP- 0.0973 0.4612 -0.025 0.2196 False								-30 VIP+ 40 VIP- 0.1486 nan nan nan False
	-5VIP+ 50VIP+ -0.0105 1.0 -0.1441 0.123 False								-30 VIP+ 45 VIP+ 0.088 0.8836 -0.0458 0.2217 False								-30 VIP+ 45 VIP+ 0.157 nan nan nan False
	-5VIP+ 50VIP- 0.0255 1.0 -0.0968 0.1478 False								-30 VIP+ 45 VIP- 0.1117 0.1507 -0.0106 0.234 False								-30 VIP+ 45 VIP- 0.1601 nan nan nan False
	-5VIP+ 55VIP+ -0.0005 1.0 -0.134 0.1331 False								-30 VIP+ 50 VIP+ 0.0855 0.9165 -0.0483 0.2193 False								-30 VIP+ 50 VIP+ 0.1649 nan nan nan False
	-5VIP+ 55VIP- 0.0277 1.0 -0.0946 0.15 False								-30 VIP+ 50 VIP- 0.097 0.4689 -0.0253 0.2193 False								-30 VIP+ 50 VIP- 0.1583 nan nan nan False
	-5VIP+ 5VIP+ -0.0295 1.0 -0.163 0.1041 False								-30 VIP+ 55 VIP+ 0.0671 0.9986 -0.0667 0.2009 False								-30 VIP+ 55 VIP+ 0.1351 nan nan nan False
	-5VIP+ 5VIP- 0.0044 1.0 -0.1179 0.1267 False								-30 VIP+ 55 VIP- 0.0836 0.8225 -0.0386 0.2059 False								-30 VIP+ 55 VIP- 0.1766 nan nan nan False
	-5VIP+ 60VIP+ 0.0056 1.0 -0.1279 0.1391 False								-30 VIP+ 60 VIP+ 0.012 1.0 -0.1218 0.1458 False								-30 VIP+ 60 VIP+ 0.1446 nan nan nan False
	-5VIP+ 60VIP- 0.0356 1.0 -0.0867 0.1579 False								-30 VIP+ 60 VIP- 0.0541 0.9999 -0.0682 0.1764 False								-30 VIP+ 60 VIP- 0.1591 nan nan nan False
	-5VIP+ 65VIP+ -0.0146 1.0 -0.1481 0.1189 False								-30 VIP+ 65 VIP+ -0.0291 1.0 -0.1629 0.1047 False								-30 VIP+ 65 VIP+ 0.1123 nan nan nan False
	-5VIP+ 65VIP- 0.0131 1.0 -0.1092 0.1354 False								-30 VIP+ 65 VIP- 0.0397 1.0 -0.0826 0.1619 False								-30 VIP+ 65 VIP- 0.1525 nan nan nan False
	-5VIP+ 70VIP+ -0.0181 1.0 -0.1516 0.1155 False								-30 VIP+ 70 VIP+ -0.0421 1.0 -0.1759 0.0917 False								-30 VIP+ 70 VIP+ 0.1062 nan nan nan False
	-5VIP+ 70VIP- 0.0153 1.0 -0.107 0.1376 False								-30 VIP+ 70 VIP- 0.0321 1.0 -0.0901 0.1544 False								-30 VIP+ 70 VIP- 0.143 nan nan nan False
	-5VIP+ 75VIP+ 0.0165 1.0 -0.1171 0.15 False								-30 VIP+ 75 VIP+ -0.0143 1.0 -0.1481 0.1195 False								-30 VIP+ 75 VIP+ 0.1283 nan nan nan False
	-5VIP+ 75VIP- 0.043 1.0 -0.0793 0.1653 False								-30 VIP+ 75 VIP- 0.0442 1.0 -0.0781 0.1665 False								-30 VIP+ 75 VIP- 0.1526 nan nan nan False
	-5VIP+ 80VIP+ -0.0193 1.0 -0.1528 0.1143 False								-30 VIP+ 80 VIP+ 0.0007 1.0 -0.1331 0.1345 False								-30 VIP+ 80 VIP+ 0.1789 nan nan nan False
	-5VIP+ 80VIP- 0.0505 1.0 -0.0718 0.1728 False								-30 VIP+ 80 VIP- 0.0953 0.5173 -0.027 0.2176 False								-30 VIP+ 80 VIP- 0.1858 nan nan nan False
	-5VIP- 0VIP+ 0.0079 1.0 -0.1144 0.1302 False								-30 VIP- 00 VIP+ 0.232 0.0 0.1097 0.3543 True								-30 VIP- 00 VIP+ 0.2324 nan nan nan False
	-5VIP- 0VIP- 0.0772 0.7714 -0.0327 0.1872 False								-30 VIP- 00 VIP- 0.2653 0.0 0.1557 0.3748 True								-30 VIP- 00 VIP- 0.2186 nan nan nan False
	-5VIP- 10VIP+ -0.0506 1.0 -0.1729 0.0717 False								-30 VIP- 05 VIP+ 0.1115 0.1543 -0.0108 0.2338 False								-30 VIP- 05 VIP+ 0.2014 nan nan nan False
	-5VIP- 10VIP- -0.0187 1.0 -0.1287 0.0912 False								-30 VIP- 05 VIP- 0.1183 0.0151 0.0087 0.2279 True								-30 VIP- 05 VIP- 0.1512 nan nan nan False
	-5VIP- 15VIP+ -0.063 0.9976 -0.1853 0.0593 False								-30 VIP- 10 VIP+ 0.0618 0.9984 -0.0605 0.1841 False								-30 VIP- 10 VIP+ 0.1344 nan nan nan False
	-5VIP- 15VIP- -0.0353 1.0 -0.1453 0.0746 False								-30 VIP- 10 VIP- 0.0627 0.9829 -0.0468 0.1723 False								-30 VIP- 10 VIP- 0.0834 nan nan nan False
	-5VIP- 20VIP+ -0.0249 1.0 -0.1472 0.0974 False								-30 VIP- 15 VIP+ 0.0907 0.6464 -0.0316 0.213 False								-30 VIP- 15 VIP+ 0.1448 nan nan nan False
	-5VIP- 20VIP- -0.013 1.0 -0.123 0.0969 False								-30 VIP- 15 VIP- 0.0723 0.8782 -0.0373 0.1819 False								-30 VIP- 15 VIP- 0.1011 nan nan nan False
	-5VIP- 25VIP+ -0.0149 1.0 -0.1373 0.1074 False								-30 VIP- 20 VIP+ 0.0667 0.9927 -0.0556 0.1889 False								-30 VIP- 20 VIP+ 0.1413 nan nan nan False
	-5VIP- 25VIP- 0.006 1.0 -0.104 0.1159 False								-30 VIP- 20 VIP- 0.0771 0.7695 -0.0325 0.1866 False								-30 VIP- 20 VIP- 0.1207 nan nan nan False
	-5VIP- 30VIP+ 0.0526 1.0 -0.0697 0.1749 False								-30 VIP- 25 VIP+ 0.061 0.9988 -0.0613 0.1833 False								-30 VIP- 25 VIP+ 0.1597 nan nan nan False
	-5VIP- 30VIP- 0.0856 0.5208 -0.0244 0.1955 False								-30 VIP- 25 VIP- 0.0776 0.7539 -0.0319 0.1872 False								-30 VIP- 25 VIP- 0.1292 nan nan nan False
	-5VIP- 35VIP+ 0.0285 1.0 -0.0938 0.1509 False								-30 VIP- 30 VIP+ 0.0737 0.9619 -0.0485 0.196 False								-30 VIP- 30 VIP+ 0.1634 nan nan nan False
	-5VIP- 35VIP- 0.0475 1.0 -0.0625 0.1574 False								-30 VIP- 30 VIP- 0.0769 0.7736 -0.0327 0.1865 False								-30 VIP- 30 VIP- 0.1272 nan nan nan False
	-5VIP- 40VIP+ 0.0207 1.0 -0.1016 0.143 False								-30 VIP- 35 VIP+ 0.0788 0.9078 -0.0435 0.2011 False								-30 VIP- 35 VIP+ 0.133 nan nan nan False
	-5VIP- 40VIP- 0.0344 1.0 -0.0756 0.1443 False								-30 VIP- 35 VIP- 0.0682 0.941 -0.0414 0.1777 False								-30 VIP- 35 VIP- 0.097 nan nan nan False
	-5VIP- 45VIP+ -0.002 1.0 -0.1244 0.1203 False								-30 VIP- 40 VIP+ 0.086 0.7699 -0.0363 0.2083 False								-30 VIP- 40 VIP+ 0.1355 nan nan nan False
	-5VIP- 45VIP- 0.0172 1.0 -0.0928 0.1271 False								-30 VIP- 40 VIP- 0.089 0.405 -0.0205 0.1986 False								-30 VIP- 40 VIP- 0.1486 nan nan nan False
	-5VIP- 50VIP+ -0.051 1.0 -0.1733 0.0713 False								-30 VIP- 45 VIP+ 0.0797 0.8945 -0.0426 0.202 False								-30 VIP- 45 VIP+ 0.1569 nan nan nan False
	-5VIP- 50VIP- -0.015 1.0 -0.1249 0.095 False								-30 VIP- 45 VIP- 0.1035 0.1043 -0.0061 0.213 False								-30 VIP- 45 VIP- 0.1601 nan nan nan False
	-5VIP- 55VIP+ -0.041 1.0 -0.1633 0.0814 False								-30 VIP- 50 VIP+ 0.0773 0.9277 -0.045 0.1995 False								-30 VIP- 50 VIP+ 0.1649 nan nan nan False
	-5VIP- 55VIP- -0.0128 1.0 -0.1228 0.0971 False								-30 VIP- 50 VIP- 0.0888 0.4132 -0.0208 0.1983 False								-30 VIP- 50 VIP- 0.1583 nan nan nan False
	-5VIP- 5VIP+ -0.07 0.9832 -0.1923 0.0523 False								-30 VIP- 55 VIP+ 0.0589 0.9994 -0.0634 0.1811 False								-30 VIP- 55 VIP+ 0.1351 nan nan nan False
	-5VIP- 5VIP- -0.0361 1.0 -0.146 0.0739 False								-30 VIP- 55 VIP- 0.0754 0.8119 -0.0342 0.185 False								-30 VIP- 55 VIP- 0.1765 nan nan nan False
	-5VIP- 60VIP+ -0.0349 1.0 -0.1572 0.0874 False								-30 VIP- 60 VIP+ 0.0037 1.0 -0.1186 0.126 False								-30 VIP- 60 VIP+ 0.1446 nan nan nan False
	-5VIP- 60VIP- -0.0049 1.0 -0.1148 0.105 False								-30 VIP- 60 VIP- 0.0459 1.0 -0.0637 0.1554 False								-30 VIP- 60 VIP- 0.1591 nan nan nan False
	-5VIP- 65VIP+ -0.0551 0.9999 -0.1774 0.0672 False								-30 VIP- 65 VIP+ -0.0374 1.0 -0.1597 0.0849 False								-30 VIP- 65 VIP+ 0.1123 nan nan nan False
	-5VIP- 65VIP- -0.0274 1.0 -0.1374 0.0825 False								-30 VIP- 65 VIP- 0.0314 1.0 -0.0781 0.141 False								-30 VIP- 65 VIP- 0.1525 nan nan nan False
	-5VIP- 70VIP+ -0.0586 0.9995 -0.1809 0.0638 False								-30 VIP- 70 VIP+ -0.0503 1.0 -0.1726 0.0719 False								-30 VIP- 70 VIP+ 0.1062 nan nan nan False
	-5VIP- 70VIP- -0.0252 1.0 -0.1351 0.0848 False								-30 VIP- 70 VIP- 0.0239 1.0 -0.0857 0.1335 False								-30 VIP- 70 VIP- 0.143 nan nan nan False
	-5VIP- 75VIP+ -0.024 1.0 -0.1463 0.0983 False								-30 VIP- 75 VIP+ -0.0225 1.0 -0.1448 0.0998 False								-30 VIP- 75 VIP+ 0.1282 nan nan nan False
	-5VIP- 75VIP- 0.0025 1.0 -0.1074 0.1125 False								-30 VIP- 75 VIP- 0.0359 1.0 -0.0736 0.1455 False								-30 VIP- 75 VIP- 0.1526 nan nan nan False
	-5VIP- 80VIP+ -0.0598 0.9992 -0.1821 0.0625 False								-30 VIP- 80 VIP+ -0.0076 1.0 -0.1298 0.1147 False								-30 VIP- 80 VIP+ 0.1789 nan nan nan False
	-5VIP- 80VIP- 0.01 1.0 -0.1 0.1199 False								-30 VIP- 80 VIP- 0.087 0.4655 -0.0225 0.1966 False								-30 VIP- 80 VIP- 0.1858 nan nan nan False
	0VIP+ 0VIP- 0.0694 0.9855 -0.053 0.1917 False								00 VIP+ 00 VIP- 0.0333 1.0 -0.089 0.1555 False								00 VIP+ 00 VIP- -0.0138 nan nan nan False
	0VIP+ 10VIP+ -0.0585 0.9999 -0.192 0.075 False								00 VIP+ 05 VIP+ -0.1205 0.174 -0.2543 0.0133 False								00 VIP+ 05 VIP+ -0.031 nan nan nan False
	0VIP+ 10VIP- -0.0266 1.0 -0.1489 0.0957 False								00 VIP+ 05 VIP- -0.1137 0.1245 -0.236 0.0086 False								00 VIP+ 05 VIP- -0.0812 nan nan nan False
	0VIP+ 15VIP+ -0.0709 0.9956 -0.2044 0.0626 False								00 VIP+ 10 VIP+ -0.1702 0.0005 -0.304 -0.0364 True								00 VIP+ 10 VIP+ -0.098 nan nan nan False
	0VIP+ 15VIP- -0.0432 1.0 -0.1655 0.0791 False								00 VIP+ 10 VIP- -0.1693 0.0 -0.2916 -0.047 True								00 VIP+ 10 VIP- -0.149 nan nan nan False
	0VIP+ 20VIP+ -0.0328 1.0 -0.1663 0.1007 False								00 VIP+ 15 VIP+ -0.1413 0.0219 -0.2751 -0.0075 True								00 VIP+ 15 VIP+ -0.0877 nan nan nan False
	0VIP+ 20VIP- -0.0209 1.0 -0.1432 0.1014 False								00 VIP+ 15 VIP- -0.1597 0.0002 -0.282 -0.0374 True								00 VIP+ 15 VIP- -0.1313 nan nan nan False
	0VIP+ 25VIP+ -0.0228 1.0 -0.1564 0.1107 False								00 VIP+ 20 VIP+ -0.1653 0.0009 -0.2991 -0.0316 True								00 VIP+ 20 VIP+ -0.0911 nan nan nan False
	0VIP+ 25VIP- -0.0019 1.0 -0.1242 0.1204 False								00 VIP+ 20 VIP- -0.155 0.0005 -0.2772 -0.0327 True								00 VIP+ 20 VIP- -0.1117 nan nan nan False
	0VIP+ 30VIP+ 0.0447 1.0 -0.0888 0.1783 False								00 VIP+ 25 VIP+ -0.171 0.0004 -0.3048 -0.0372 True								00 VIP+ 25 VIP+ -0.0727 nan nan nan False
	0VIP+ 30VIP- 0.0777 0.9232 -0.0446 0.2 False								00 VIP+ 25 VIP- -0.1544 0.0006 -0.2767 -0.0321 True								00 VIP+ 25 VIP- -0.1032 nan nan nan False
	0VIP+ 35VIP+ 0.0207 1.0 -0.1129 0.1542 False								00 VIP+ 30 VIP+ -0.1583 0.0026 -0.2921 -0.0245 True								00 VIP+ 30 VIP+ -0.0691 nan nan nan False
	0VIP+ 35VIP- 0.0396 1.0 -0.0827 0.1619 False								00 VIP+ 30 VIP- -0.1551 0.0005 -0.2774 -0.0328 True								00 VIP+ 30 VIP- -0.1052 nan nan nan False
	0VIP+ 40VIP+ 0.0128 1.0 -0.1208 0.1463 False								00 VIP+ 35 VIP+ -0.1532 0.005 -0.287 -0.0194 True								00 VIP+ 35 VIP+ -0.0994 nan nan nan False
	0VIP+ 40VIP- 0.0265 1.0 -0.0958 0.1488 False								00 VIP+ 35 VIP- -0.1638 0.0001 -0.2861 -0.0416 True								00 VIP+ 35 VIP- -0.1354 nan nan nan False
	0VIP+ 45VIP+ -0.0099 1.0 -0.1435 0.1236 False								00 VIP+ 40 VIP+ -0.146 0.0125 -0.2798 -0.0122 True								00 VIP+ 40 VIP+ -0.0969 nan nan nan False
	0VIP+ 45VIP- 0.0093 1.0 -0.113 0.1316 False								00 VIP+ 40 VIP- -0.143 0.0033 -0.2653 -0.0207 True								00 VIP+ 40 VIP- -0.0838 nan nan nan False
	0VIP+ 50VIP+ -0.0589 0.9999 -0.1924 0.0746 False								00 VIP+ 45 VIP+ -0.1523 0.0057 -0.2861 -0.0185 True								00 VIP+ 45 VIP+ -0.0755 nan nan nan False
	0VIP+ 50VIP- -0.0229 1.0 -0.1452 0.0994 False								00 VIP+ 45 VIP- -0.1285 0.0236 -0.2508 -0.0063 True								00 VIP+ 45 VIP- -0.0723 nan nan nan False
	0VIP+ 55VIP+ -0.0488 1.0 -0.1824 0.0847 False								00 VIP+ 50 VIP+ -0.1547 0.0041 -0.2885 -0.021 True								00 VIP+ 50 VIP+ -0.0676 nan nan nan False
	0VIP+ 55VIP- -0.0207 1.0 -0.143 0.1016 False								00 VIP+ 50 VIP- -0.1433 0.0032 -0.2655 -0.021 True								00 VIP+ 50 VIP- -0.0741 nan nan nan False
	0VIP+ 5VIP+ -0.0779 0.9772 -0.2114 0.0557 False								00 VIP+ 55 VIP+ -0.1732 0.0003 -0.3069 -0.0394 True								00 VIP+ 55 VIP+ -0.0973 nan nan nan False
	0VIP+ 5VIP- -0.044 1.0 -0.1663 0.0783 False								00 VIP+ 55 VIP- -0.1566 0.0004 -0.2789 -0.0343 True								00 VIP+ 55 VIP- -0.0559 nan nan nan False
	0VIP+ 60VIP+ -0.0428 1.0 -0.1763 0.0907 False								00 VIP+ 60 VIP+ -0.2283 0.0 -0.3621 -0.0945 True								00 VIP+ 60 VIP+ -0.0878 nan nan nan False
	0VIP+ 60VIP- -0.0128 1.0 -0.1351 0.1095 False								00 VIP+ 60 VIP- -0.1861 0.0 -0.3084 -0.0639 True								00 VIP+ 60 VIP- -0.0733 nan nan nan False
	0VIP+ 65VIP+ -0.063 0.9996 -0.1965 0.0705 False								00 VIP+ 65 VIP+ -0.2694 0.0 -0.4032 -0.1356 True								00 VIP+ 65 VIP+ -0.1201 nan nan nan False
	0VIP+ 65VIP- -0.0353 1.0 -0.1576 0.087 False								00 VIP+ 65 VIP- -0.2006 0.0 -0.3229 -0.0783 True								00 VIP+ 65 VIP- -0.0799 nan nan nan False
	0VIP+ 70VIP+ -0.0665 0.9988 -0.2 0.0671 False								00 VIP+ 70 VIP+ -0.2824 0.0 -0.4161 -0.1486 True								00 VIP+ 70 VIP+ -0.1263 nan nan nan False
	0VIP+ 70VIP- -0.0331 1.0 -0.1554 0.0892 False								00 VIP+ 70 VIP- -0.2081 0.0 -0.3304 -0.0858 True								00 VIP+ 70 VIP- -0.0894 nan nan nan False
	0VIP+ 75VIP+ -0.0319 1.0 -0.1654 0.1016 False								00 VIP+ 75 VIP+ -0.2545 0.0 -0.3883 -0.1207 True								00 VIP+ 75 VIP+ -0.1042 nan nan nan False
	0VIP+ 75VIP- -0.0054 1.0 -0.1277 0.1169 False								00 VIP+ 75 VIP- -0.1961 0.0 -0.3183 -0.0738 True								00 VIP+ 75 VIP- -0.0798 nan nan nan False
	0VIP+ 80VIP+ -0.0677 0.9983 -0.2012 0.0659 False								00 VIP+ 80 VIP+ -0.2396 0.0 -0.3734 -0.1058 True								00 VIP+ 80 VIP+ -0.0535 nan nan nan False
	0VIP+ 80VIP- 0.0021 1.0 -0.1202 0.1244 False								00 VIP+ 80 VIP- -0.145 0.0024 -0.2673 -0.0227 True								00 VIP+ 80 VIP- -0.0466 nan nan nan False
	0VIP- 10VIP+ -0.1279 0.0258 -0.2502 -0.0056 True								00 VIP- 05 VIP+ -0.1538 0.0006 -0.2761 -0.0315 True								00 VIP- 05 VIP+ -0.0172 nan nan nan False
	0VIP- 10VIP- -0.096 0.2343 -0.2059 0.014 False								00 VIP- 05 VIP- -0.147 0.0001 -0.2565 -0.0374 True								00 VIP- 05 VIP- -0.0674 nan nan nan False
	0VIP- 15VIP+ -0.1403 0.0049 -0.2626 -0.018 True								00 VIP- 10 VIP+ -0.2035 0.0 -0.3258 -0.0812 True								00 VIP- 10 VIP+ -0.0842 nan nan nan False
	0VIP- 15VIP- -0.1126 0.0355 -0.2225 -0.0026 True								00 VIP- 10 VIP- -0.2025 0.0 -0.3121 -0.093 True								00 VIP- 10 VIP- -0.1352 nan nan nan False
	0VIP- 20VIP+ -0.1022 0.3345 -0.2245 0.0201 False								00 VIP- 15 VIP+ -0.1746 0.0 -0.2968 -0.0523 True								00 VIP- 15 VIP+ -0.0739 nan nan nan False
	0VIP- 20VIP- -0.0903 0.3776 -0.2002 0.0197 False								00 VIP- 15 VIP- -0.193 0.0 -0.3025 -0.0834 True								00 VIP- 15 VIP- -0.1175 nan nan nan False
	0VIP- 25VIP+ -0.0922 0.6054 -0.2145 0.0301 False								00 VIP- 20 VIP+ -0.1986 0.0 -0.3209 -0.0763 True								00 VIP- 20 VIP+ -0.0773 nan nan nan False
	0VIP- 25VIP- -0.0713 0.9012 -0.1812 0.0387 False								00 VIP- 20 VIP- -0.1882 0.0 -0.2978 -0.0787 True								00 VIP- 20 VIP- -0.0979 nan nan nan False
	0VIP- 30VIP+ -0.0246 1.0 -0.1469 0.0977 False								00 VIP- 25 VIP+ -0.2043 0.0 -0.3265 -0.082 True								00 VIP- 25 VIP+ -0.0589 nan nan nan False
	0VIP- 30VIP- 0.0083 1.0 -0.1016 0.1182 False								00 VIP- 25 VIP- -0.1876 0.0 -0.2972 -0.0781 True								00 VIP- 25 VIP- -0.0894 nan nan nan False
	0VIP- 35VIP+ -0.0487 1.0 -0.171 0.0736 False								00 VIP- 30 VIP+ -0.1915 0.0 -0.3138 -0.0693 True								00 VIP- 30 VIP+ -0.0552 nan nan nan False
	0VIP- 35VIP- -0.0298 1.0 -0.1397 0.0802 False								00 VIP- 30 VIP- -0.1884 0.0 -0.2979 -0.0788 True								00 VIP- 30 VIP- -0.0914 nan nan nan False
	0VIP- 40VIP+ -0.0566 0.9998 -0.1789 0.0657 False								00 VIP- 35 VIP+ -0.1865 0.0 -0.3088 -0.0642 True								00 VIP- 35 VIP+ -0.0856 nan nan nan False
	0VIP- 40VIP- -0.0429 1.0 -0.1528 0.067 False								00 VIP- 35 VIP- -0.1971 0.0 -0.3067 -0.0875 True								00 VIP- 35 VIP- -0.1216 nan nan nan False
	0VIP- 45VIP+ -0.0793 0.9008 -0.2016 0.043 False								00 VIP- 40 VIP+ -0.1793 0.0 -0.3016 -0.057 True								00 VIP- 40 VIP+ -0.0831 nan nan nan False
	0VIP- 45VIP- -0.0601 0.9924 -0.17 0.0499 False								00 VIP- 40 VIP- -0.1762 0.0 -0.2858 -0.0667 True								00 VIP- 40 VIP- -0.07 nan nan nan False
	0VIP- 50VIP+ -0.1283 0.0245 -0.2506 -0.006 True								00 VIP- 45 VIP+ -0.1856 0.0 -0.3078 -0.0633 True								00 VIP- 45 VIP+ -0.0617 nan nan nan False
	0VIP- 50VIP- -0.0922 0.3245 -0.2022 0.0177 False								00 VIP- 45 VIP- -0.1618 0.0 -0.2714 -0.0522 True								00 VIP- 45 VIP- -0.0585 nan nan nan False
	0VIP- 55VIP+ -0.1182 0.0788 -0.2405 0.0041 False								00 VIP- 50 VIP+ -0.188 0.0 -0.3103 -0.0657 True								00 VIP- 50 VIP+ -0.0538 nan nan nan False
	0VIP- 55VIP- -0.0901 0.3837 -0.2 0.0199 False								00 VIP- 50 VIP- -0.1765 0.0 -0.2861 -0.067 True								00 VIP- 50 VIP- -0.0603 nan nan nan False
	0VIP- 5VIP+ -0.1472 0.0018 -0.2695 -0.0249 True								00 VIP- 55 VIP+ -0.2064 0.0 -0.3287 -0.0841 True								00 VIP- 55 VIP+ -0.0835 nan nan nan False
	0VIP- 5VIP- -0.1133 0.0321 -0.2233 -0.0034 True								00 VIP- 55 VIP- -0.1899 0.0 -0.2994 -0.0803 True								00 VIP- 55 VIP- -0.0421 nan nan nan False
	0VIP- 60VIP+ -0.1121 0.1452 -0.2345 0.0102 False								00 VIP- 60 VIP+ -0.2616 0.0 -0.3838 -0.1393 True								00 VIP- 60 VIP+ -0.074 nan nan nan False
	0VIP- 60VIP- -0.0822 0.6282 -0.1921 0.0278 False								00 VIP- 60 VIP- -0.2194 0.0 -0.329 -0.1098 True								00 VIP- 60 VIP- -0.0595 nan nan nan False
	0VIP- 65VIP+ -0.1324 0.0145 -0.2547 -0.01 True								00 VIP- 65 VIP+ -0.3027 0.0 -0.4249 -0.1804 True								00 VIP- 65 VIP+ -0.1063 nan nan nan False
	0VIP- 65VIP- -0.1047 0.0946 -0.2146 0.0053 False								00 VIP- 65 VIP- -0.2339 0.0 -0.3434 -0.1243 True								00 VIP- 65 VIP- -0.0661 nan nan nan False
	0VIP- 70VIP+ -0.1358 0.0091 -0.2581 -0.0135 True								00 VIP- 70 VIP+ -0.3156 0.0 -0.4379 -0.1933 True								00 VIP- 70 VIP+ -0.1125 nan nan nan False
	0VIP- 70VIP- -0.1024 0.1221 -0.2124 0.0075 False								00 VIP- 70 VIP- -0.2414 0.0 -0.3509 -0.1318 True								00 VIP- 70 VIP- -0.0756 nan nan nan False
	0VIP- 75VIP+ -0.1013 0.3566 -0.2236 0.021 False								00 VIP- 75 VIP+ -0.2878 0.0 -0.4101 -0.1655 True								00 VIP- 75 VIP+ -0.0904 nan nan nan False
	0VIP- 75VIP- -0.0747 0.8337 -0.1847 0.0352 False								00 VIP- 75 VIP- -0.2293 0.0 -0.3389 -0.1198 True								00 VIP- 75 VIP- -0.066 nan nan nan False
	0VIP- 80VIP+ -0.137 0.0077 -0.2593 -0.0147 True								00 VIP- 80 VIP+ -0.2728 0.0 -0.3951 -0.1505 True								00 VIP- 80 VIP+ -0.0397 nan nan nan False
	0VIP- 80VIP- -0.0673 0.953 -0.1772 0.0427 False								00 VIP- 80 VIP- -0.1782 0.0 -0.2878 -0.0687 True								00 VIP- 80 VIP- -0.0328 nan nan nan False
	10VIP+ 10VIP- 0.0319 1.0 -0.0904 0.1542 False								05 VIP+ 05 VIP- 0.0068 1.0 -0.1155 0.1291 False								05 VIP+ 05 VIP- -0.0502 nan nan nan False
	10VIP+ 15VIP+ -0.0124 1.0 -0.1459 0.1211 False								05 VIP+ 10 VIP+ -0.0497 1.0 -0.1835 0.0841 False								05 VIP+ 10 VIP+ -0.067 nan nan nan False
	10VIP+ 15VIP- 0.0153 1.0 -0.107 0.1376 False								05 VIP+ 10 VIP- -0.0487 1.0 -0.171 0.0735 False								05 VIP+ 10 VIP- -0.118 nan nan nan False
	10VIP+ 20VIP+ 0.0257 1.0 -0.1078 0.1592 False								05 VIP+ 15 VIP+ -0.0208 1.0 -0.1546 0.113 False								05 VIP+ 15 VIP+ -0.0567 nan nan nan False
	10VIP+ 20VIP- 0.0376 1.0 -0.0847 0.1599 False								05 VIP+ 15 VIP- -0.0392 1.0 -0.1614 0.0831 False								05 VIP+ 15 VIP- -0.1003 nan nan nan False
	10VIP+ 25VIP+ 0.0357 1.0 -0.0979 0.1692 False								05 VIP+ 20 VIP+ -0.0448 1.0 -0.1786 0.089 False								05 VIP+ 20 VIP+ -0.0601 nan nan nan False
	10VIP+ 25VIP- 0.0566 0.9998 -0.0657 0.1789 False								05 VIP+ 20 VIP- -0.0344 1.0 -0.1567 0.0879 False								05 VIP+ 20 VIP- -0.0807 nan nan nan False
	10VIP+ 30VIP+ 0.1032 0.5386 -0.0303 0.2368 False								05 VIP+ 25 VIP+ -0.0505 1.0 -0.1843 0.0833 False								05 VIP+ 25 VIP+ -0.0417 nan nan nan False
	10VIP+ 30VIP- 0.1362 0.0087 0.0139 0.2585 True								05 VIP+ 25 VIP- -0.0338 1.0 -0.1561 0.0884 False								05 VIP+ 25 VIP- -0.0722 nan nan nan False
	10VIP+ 35VIP+ 0.0792 0.9704 -0.0544 0.2127 False								05 VIP+ 30 VIP+ -0.0377 1.0 -0.1715 0.0961 False								05 VIP+ 30 VIP+ -0.038 nan nan nan False
	10VIP+ 35VIP- 0.0981 0.4393 -0.0242 0.2204 False								05 VIP+ 30 VIP- -0.0346 1.0 -0.1569 0.0877 False								05 VIP+ 30 VIP- -0.0742 nan nan nan False
	10VIP+ 40VIP+ 0.0713 0.9951 -0.0623 0.2048 False								05 VIP+ 35 VIP+ -0.0327 1.0 -0.1665 0.1011 False								05 VIP+ 35 VIP+ -0.0684 nan nan nan False
	10VIP+ 40VIP- 0.085 0.7939 -0.0373 0.2073 False								05 VIP+ 35 VIP- -0.0433 1.0 -0.1656 0.079 False								05 VIP+ 35 VIP- -0.1044 nan nan nan False
	10VIP+ 45VIP+ 0.0486 1.0 -0.085 0.1821 False								05 VIP+ 40 VIP+ -0.0255 1.0 -0.1593 0.1083 False								05 VIP+ 40 VIP+ -0.0659 nan nan nan False
	10VIP+ 45VIP- 0.0678 0.9903 -0.0545 0.1901 False								05 VIP+ 40 VIP- -0.0224 1.0 -0.1447 0.0998 False								05 VIP+ 40 VIP- -0.0528 nan nan nan False
	10VIP+ 50VIP+ -0.0004 1.0 -0.1339 0.1331 False								05 VIP+ 45 VIP+ -0.0318 1.0 -0.1656 0.102 False								05 VIP+ 45 VIP+ -0.0445 nan nan nan False
	10VIP+ 50VIP- 0.0356 1.0 -0.0867 0.158 False								05 VIP+ 45 VIP- -0.008 1.0 -0.1303 0.1143 False								05 VIP+ 45 VIP- -0.0413 nan nan nan False
	10VIP+ 55VIP+ 0.0097 1.0 -0.1239 0.1432 False								05 VIP+ 50 VIP+ -0.0342 1.0 -0.168 0.0996 False								05 VIP+ 50 VIP+ -0.0366 nan nan nan False
	10VIP+ 55VIP- 0.0378 1.0 -0.0845 0.1601 False								05 VIP+ 50 VIP- -0.0227 1.0 -0.145 0.0996 False								05 VIP+ 50 VIP- -0.0431 nan nan nan False
	10VIP+ 5VIP+ -0.0194 1.0 -0.1529 0.1142 False								05 VIP+ 55 VIP+ -0.0526 1.0 -0.1864 0.0812 False								05 VIP+ 55 VIP+ -0.0663 nan nan nan False
	10VIP+ 5VIP- 0.0145 1.0 -0.1078 0.1369 False								05 VIP+ 55 VIP- -0.0361 1.0 -0.1584 0.0862 False								05 VIP+ 55 VIP- -0.0249 nan nan nan False
	10VIP+ 60VIP+ 0.0157 1.0 -0.1178 0.1492 False								05 VIP+ 60 VIP+ -0.1078 0.4283 -0.2415 0.026 False								05 VIP+ 60 VIP+ -0.0568 nan nan nan False
	10VIP+ 60VIP- 0.0457 1.0 -0.0766 0.168 False								05 VIP+ 60 VIP- -0.0656 0.9946 -0.1879 0.0567 False								05 VIP+ 60 VIP- -0.0423 nan nan nan False
	10VIP+ 65VIP+ -0.0045 1.0 -0.138 0.129 False								05 VIP+ 65 VIP+ -0.1489 0.0088 -0.2827 -0.0151 True								05 VIP+ 65 VIP+ -0.0891 nan nan nan False
	10VIP+ 65VIP- 0.0232 1.0 -0.0991 0.1455 False								05 VIP+ 65 VIP- -0.0801 0.8888 -0.2023 0.0422 False								05 VIP+ 65 VIP- -0.0489 nan nan nan False
	10VIP+ 70VIP+ -0.0079 1.0 -0.1415 0.1256 False								05 VIP+ 70 VIP+ -0.1618 0.0016 -0.2956 -0.028 True								05 VIP+ 70 VIP+ -0.0953 nan nan nan False
	10VIP+ 70VIP- 0.0254 1.0 -0.0969 0.1477 False								05 VIP+ 70 VIP- -0.0876 0.7301 -0.2099 0.0347 False								05 VIP+ 70 VIP- -0.0584 nan nan nan False
	10VIP+ 75VIP+ 0.0266 1.0 -0.1069 0.1601 False								05 VIP+ 75 VIP+ -0.134 0.0489 -0.2678 -0.0002 True								05 VIP+ 75 VIP+ -0.0732 nan nan nan False
	10VIP+ 75VIP- 0.0531 1.0 -0.0692 0.1755 False								05 VIP+ 75 VIP- -0.0755 0.9465 -0.1978 0.0467 False								05 VIP+ 75 VIP- -0.0488 nan nan nan False
	10VIP+ 80VIP+ -0.0092 1.0 -0.1427 0.1244 False								05 VIP+ 80 VIP+ -0.119 0.1967 -0.2528 0.0148 False								05 VIP+ 80 VIP+ -0.0225 nan nan nan False
	10VIP+ 80VIP- 0.0606 0.9989 -0.0617 0.1829 False								05 VIP+ 80 VIP- -0.0244 1.0 -0.1467 0.0978 False								05 VIP+ 80 VIP- -0.0156 nan nan nan False
	10VIP- 15VIP+ -0.0443 1.0 -0.1666 0.078 False								05 VIP- 10 VIP+ -0.0565 0.9998 -0.1788 0.0658 False								05 VIP- 10 VIP+ -0.0168 nan nan nan False
	10VIP- 15VIP- -0.0166 1.0 -0.1265 0.0933 False								05 VIP- 10 VIP- -0.0556 0.9982 -0.1651 0.054 False								05 VIP- 10 VIP- -0.0678 nan nan nan False
	10VIP- 20VIP+ -0.0062 1.0 -0.1285 0.1161 False								05 VIP- 15 VIP+ -0.0276 1.0 -0.1499 0.0947 False								05 VIP- 15 VIP+ -0.0065 nan nan nan False
	10VIP- 20VIP- 0.0057 1.0 -0.1043 0.1156 False								05 VIP- 15 VIP- -0.046 1.0 -0.1556 0.0636 False								05 VIP- 15 VIP- -0.0501 nan nan nan False
	10VIP- 25VIP+ 0.0038 1.0 -0.1185 0.1261 False								05 VIP- 20 VIP+ -0.0516 1.0 -0.1739 0.0706 False								05 VIP- 20 VIP+ -0.0099 nan nan nan False
	10VIP- 25VIP- 0.0247 1.0 -0.0852 0.1347 False								05 VIP- 20 VIP- -0.0412 1.0 -0.1508 0.0683 False								05 VIP- 20 VIP- -0.0305 nan nan nan False
	10VIP- 30VIP+ 0.0713 0.977 -0.051 0.1936 False								05 VIP- 25 VIP+ -0.0573 0.9997 -0.1796 0.065 False								05 VIP- 25 VIP+ 0.0085 nan nan nan False
	10VIP- 30VIP- 0.1043 0.0992 -0.0057 0.2142 False								05 VIP- 25 VIP- -0.0407 1.0 -0.1502 0.0689 False								05 VIP- 25 VIP- -0.022 nan nan nan False
	10VIP- 35VIP+ 0.0473 1.0 -0.075 0.1696 False								05 VIP- 30 VIP+ -0.0446 1.0 -0.1668 0.0777 False								05 VIP- 30 VIP+ 0.0122 nan nan nan False
	10VIP- 35VIP- 0.0662 0.9626 -0.0437 0.1762 False								05 VIP- 30 VIP- -0.0414 1.0 -0.151 0.0682 False								05 VIP- 30 VIP- -0.024 nan nan nan False
	10VIP- 40VIP+ 0.0394 1.0 -0.0829 0.1617 False								05 VIP- 35 VIP+ -0.0395 1.0 -0.1618 0.0828 False								05 VIP- 35 VIP+ -0.0182 nan nan nan False
	10VIP- 40VIP- 0.0531 0.9994 -0.0569 0.163 False								05 VIP- 35 VIP- -0.0501 0.9998 -0.1597 0.0594 False								05 VIP- 35 VIP- -0.0542 nan nan nan False
	10VIP- 45VIP+ 0.0167 1.0 -0.1056 0.139 False								05 VIP- 40 VIP+ -0.0323 1.0 -0.1546 0.09 False								05 VIP- 40 VIP+ -0.0157 nan nan nan False
	10VIP- 45VIP- 0.0359 1.0 -0.0741 0.1458 False								05 VIP- 40 VIP- -0.0293 1.0 -0.1388 0.0803 False								05 VIP- 40 VIP- -0.0026 nan nan nan False
	10VIP- 50VIP+ -0.0323 1.0 -0.1546 0.09 False								05 VIP- 45 VIP+ -0.0386 1.0 -0.1609 0.0837 False								05 VIP- 45 VIP+ 0.0057 nan nan nan False
	10VIP- 50VIP- 0.0038 1.0 -0.1062 0.1137 False								05 VIP- 45 VIP- -0.0148 1.0 -0.1244 0.0947 False								05 VIP- 45 VIP- 0.0089 nan nan nan False
	10VIP- 55VIP+ -0.0222 1.0 -0.1445 0.1001 False								05 VIP- 50 VIP+ -0.041 1.0 -0.1633 0.0813 False								05 VIP- 50 VIP+ 0.0137 nan nan nan False
	10VIP- 55VIP- 0.0059 1.0 -0.104 0.1158 False								05 VIP- 50 VIP- -0.0295 1.0 -0.1391 0.08 False								05 VIP- 50 VIP- 0.0071 nan nan nan False
	10VIP- 5VIP+ -0.0512 1.0 -0.1736 0.0711 False								05 VIP- 55 VIP+ -0.0594 0.9993 -0.1817 0.0628 False								05 VIP- 55 VIP+ -0.0161 nan nan nan False
	10VIP- 5VIP- -0.0173 1.0 -0.1273 0.0926 False								05 VIP- 55 VIP- -0.0429 1.0 -0.1525 0.0667 False								05 VIP- 55 VIP- 0.0253 nan nan nan False
	10VIP- 60VIP+ -0.0162 1.0 -0.1385 0.1061 False								05 VIP- 60 VIP+ -0.1146 0.1143 -0.2369 0.0077 False								05 VIP- 60 VIP+ -0.0066 nan nan nan False
	10VIP- 60VIP- 0.0138 1.0 -0.0961 0.1238 False								05 VIP- 60 VIP- -0.0724 0.8761 -0.182 0.0371 False								05 VIP- 60 VIP- 0.0079 nan nan nan False
	10VIP- 65VIP+ -0.0364 1.0 -0.1587 0.0859 False								05 VIP- 65 VIP+ -0.1557 0.0005 -0.278 -0.0334 True								05 VIP- 65 VIP+ -0.0389 nan nan nan False
	10VIP- 65VIP- -0.0087 1.0 -0.1187 0.1012 False								05 VIP- 65 VIP- -0.0869 0.4699 -0.1964 0.0227 False								05 VIP- 65 VIP- 0.0013 nan nan nan False
	10VIP- 70VIP+ -0.0398 1.0 -0.1621 0.0825 False								05 VIP- 70 VIP+ -0.1686 0.0 -0.2909 -0.0464 True								05 VIP- 70 VIP+ -0.045 nan nan nan False
	10VIP- 70VIP- -0.0065 1.0 -0.1164 0.1035 False								05 VIP- 70 VIP- -0.0944 0.262 -0.204 0.0152 False								05 VIP- 70 VIP- -0.0082 nan nan nan False
	10VIP- 75VIP+ -0.0053 1.0 -0.1276 0.117 False								05 VIP- 75 VIP+ -0.1408 0.0045 -0.2631 -0.0185 True								05 VIP- 75 VIP+ -0.023 nan nan nan False
	10VIP- 75VIP- 0.0213 1.0 -0.0887 0.1312 False								05 VIP- 75 VIP- -0.0824 0.6128 -0.1919 0.0272 False								05 VIP- 75 VIP- 0.0014 nan nan nan False
	10VIP- 80VIP+ -0.041 1.0 -0.1634 0.0813 False								05 VIP- 80 VIP+ -0.1259 0.0328 -0.2481 -0.0036 True								05 VIP- 80 VIP+ 0.0277 nan nan nan False
	10VIP- 80VIP- 0.0287 1.0 -0.0813 0.1386 False								05 VIP- 80 VIP- -0.0313 1.0 -0.1408 0.0783 False								05 VIP- 80 VIP- 0.0346 nan nan nan False
	15VIP+ 15VIP- 0.0277 1.0 -0.0946 0.15 False								10 VIP+ 10 VIP- 0.001 1.0 -0.1213 0.1232 False								10 VIP+ 10 VIP- -0.051 nan nan nan False
	15VIP+ 20VIP+ 0.0381 1.0 -0.0954 0.1716 False								10 VIP+ 15 VIP+ 0.0289 1.0 -0.1049 0.1627 False								10 VIP+ 15 VIP+ 0.0104 nan nan nan False
	15VIP+ 20VIP- 0.05 1.0 -0.0723 0.1723 False								10 VIP+ 15 VIP- 0.0105 1.0 -0.1117 0.1328 False								10 VIP+ 15 VIP- -0.0333 nan nan nan False
	15VIP+ 25VIP+ 0.0481 1.0 -0.0855 0.1816 False								10 VIP+ 20 VIP+ 0.0049 1.0 -0.1289 0.1387 False								10 VIP+ 20 VIP+ 0.0069 nan nan nan False
	15VIP+ 25VIP- 0.069 0.9867 -0.0533 0.1913 False								10 VIP+ 20 VIP- 0.0153 1.0 -0.107 0.1376 False								10 VIP+ 20 VIP- -0.0136 nan nan nan False
	15VIP+ 30VIP+ 0.1156 0.2514 -0.0179 0.2492 False								10 VIP+ 25 VIP+ -0.0008 1.0 -0.1346 0.133 False								10 VIP+ 25 VIP+ 0.0253 nan nan nan False
	15VIP+ 30VIP- 0.1486 0.0014 0.0263 0.2709 True								10 VIP+ 25 VIP- 0.0159 1.0 -0.1064 0.1381 False								10 VIP+ 25 VIP- -0.0052 nan nan nan False
	15VIP+ 35VIP+ 0.0916 0.8182 -0.042 0.2251 False								10 VIP+ 30 VIP+ 0.012 1.0 -0.1218 0.1457 False								10 VIP+ 30 VIP+ 0.029 nan nan nan False
	15VIP+ 35VIP- 0.1105 0.1692 -0.0118 0.2328 False								10 VIP+ 30 VIP- 0.0151 1.0 -0.1072 0.1374 False								10 VIP+ 30 VIP- -0.0072 nan nan nan False
	15VIP+ 40VIP+ 0.0837 0.9352 -0.0499 0.2172 False								10 VIP+ 35 VIP+ 0.017 1.0 -0.1168 0.1508 False								10 VIP+ 35 VIP+ -0.0014 nan nan nan False
	15VIP+ 40VIP- 0.0974 0.4595 -0.0249 0.2197 False								10 VIP+ 35 VIP- 0.0064 1.0 -0.1159 0.1287 False								10 VIP+ 35 VIP- -0.0374 nan nan nan False
	15VIP+ 45VIP+ 0.061 0.9998 -0.0726 0.1945 False								10 VIP+ 40 VIP+ 0.0242 1.0 -0.1096 0.158 False								10 VIP+ 40 VIP+ 0.0011 nan nan nan False
	15VIP+ 45VIP- 0.0802 0.8874 -0.0421 0.2025 False								10 VIP+ 40 VIP- 0.0273 1.0 -0.095 0.1495 False								10 VIP+ 40 VIP- 0.0142 nan nan nan False
	15VIP+ 50VIP+ 0.012 1.0 -0.1215 0.1455 False								10 VIP+ 45 VIP+ 0.0179 1.0 -0.1159 0.1517 False								10 VIP+ 45 VIP+ 0.0225 nan nan nan False
	15VIP+ 50VIP- 0.048 1.0 -0.0743 0.1703 False								10 VIP+ 45 VIP- 0.0417 1.0 -0.0806 0.164 False								10 VIP+ 45 VIP- 0.0257 nan nan nan False
	15VIP+ 55VIP+ 0.0221 1.0 -0.1115 0.1556 False								10 VIP+ 50 VIP+ 0.0155 1.0 -0.1183 0.1493 False								10 VIP+ 50 VIP+ 0.0305 nan nan nan False
	15VIP+ 55VIP- 0.0502 1.0 -0.0721 0.1725 False								10 VIP+ 50 VIP- 0.027 1.0 -0.0953 0.1493 False								10 VIP+ 50 VIP- 0.0239 nan nan nan False
	15VIP+ 5VIP+ -0.007 1.0 -0.1405 0.1266 False								10 VIP+ 55 VIP+ -0.0029 1.0 -0.1367 0.1309 False								10 VIP+ 55 VIP+ 0.0007 nan nan nan False
	15VIP+ 5VIP- 0.0269 1.0 -0.0954 0.1492 False								10 VIP+ 55 VIP- 0.0136 1.0 -0.1087 0.1359 False								10 VIP+ 55 VIP- 0.0421 nan nan nan False
	15VIP+ 60VIP+ 0.0281 1.0 -0.1054 0.1616 False								10 VIP+ 60 VIP+ -0.0581 1.0 -0.1919 0.0757 False								10 VIP+ 60 VIP+ 0.0102 nan nan nan False
	15VIP+ 60VIP- 0.0581 0.9996 -0.0642 0.1804 False								10 VIP+ 60 VIP- -0.0159 1.0 -0.1382 0.1064 False								10 VIP+ 60 VIP- 0.0247 nan nan nan False
	15VIP+ 65VIP+ 0.0079 1.0 -0.1256 0.1414 False								10 VIP+ 65 VIP+ -0.0992 0.6486 -0.233 0.0346 False								10 VIP+ 65 VIP+ -0.0221 nan nan nan False
	15VIP+ 65VIP- 0.0356 1.0 -0.0867 0.1579 False								10 VIP+ 65 VIP- -0.0304 1.0 -0.1526 0.0919 False								10 VIP+ 65 VIP- 0.0181 nan nan nan False
	15VIP+ 70VIP+ 0.0045 1.0 -0.1291 0.138 False								10 VIP+ 70 VIP+ -0.1121 0.3268 -0.2459 0.0217 False								10 VIP+ 70 VIP+ -0.0282 nan nan nan False
	15VIP+ 70VIP- 0.0378 1.0 -0.0845 0.1601 False								10 VIP+ 70 VIP- -0.0379 1.0 -0.1602 0.0844 False								10 VIP+ 70 VIP- 0.0086 nan nan nan False
	15VIP+ 75VIP+ 0.039 1.0 -0.0945 0.1725 False								10 VIP+ 75 VIP+ -0.0843 0.9304 -0.2181 0.0495 False								10 VIP+ 75 VIP+ -0.0061 nan nan nan False
	15VIP+ 75VIP- 0.0655 0.9947 -0.0568 0.1879 False								10 VIP+ 75 VIP- -0.0258 1.0 -0.1481 0.0964 False								10 VIP+ 75 VIP- 0.0182 nan nan nan False
	15VIP+ 80VIP+ 0.0032 1.0 -0.1303 0.1368 False								10 VIP+ 80 VIP+ -0.0693 0.9973 -0.2031 0.0645 False								10 VIP+ 80 VIP+ 0.0445 nan nan nan False
	15VIP+ 80VIP- 0.073 0.9675 -0.0493 0.1953 False								10 VIP+ 80 VIP- 0.0252 1.0 -0.097 0.1475 False								10 VIP+ 80 VIP- 0.0514 nan nan nan False
	15VIP- 20VIP+ 0.0104 1.0 -0.1119 0.1327 False								10 VIP- 15 VIP+ 0.028 1.0 -0.0943 0.1503 False								10 VIP- 15 VIP+ 0.0613 nan nan nan False
	15VIP- 20VIP- 0.0223 1.0 -0.0877 0.1322 False								10 VIP- 15 VIP- 0.0096 1.0 -0.1 0.1191 False								10 VIP- 15 VIP- 0.0177 nan nan nan False
	15VIP- 25VIP+ 0.0204 1.0 -0.1019 0.1427 False								10 VIP- 20 VIP+ 0.0039 1.0 -0.1184 0.1262 False								10 VIP- 20 VIP+ 0.0578 nan nan nan False
	15VIP- 25VIP- 0.0413 1.0 -0.0686 0.1513 False								10 VIP- 20 VIP- 0.0143 1.0 -0.0953 0.1239 False								10 VIP- 20 VIP- 0.0373 nan nan nan False
	15VIP- 30VIP+ 0.0879 0.7216 -0.0344 0.2102 False								10 VIP- 25 VIP+ -0.0017 1.0 -0.124 0.1205 False								10 VIP- 25 VIP+ 0.0763 nan nan nan False
	15VIP- 30VIP- 0.1209 0.011 0.0109 0.2308 True								10 VIP- 25 VIP- 0.0149 1.0 -0.0947 0.1245 False								10 VIP- 25 VIP- 0.0458 nan nan nan False
	15VIP- 35VIP+ 0.0639 0.9968 -0.0584 0.1862 False								10 VIP- 30 VIP+ 0.011 1.0 -0.1113 0.1333 False								10 VIP- 30 VIP+ 0.0799 nan nan nan False
	15VIP- 35VIP- 0.0828 0.6074 -0.0271 0.1928 False								10 VIP- 30 VIP- 0.0142 1.0 -0.0954 0.1237 False								10 VIP- 30 VIP- 0.0438 nan nan nan False
	15VIP- 40VIP+ 0.056 0.9998 -0.0663 0.1783 False								10 VIP- 35 VIP+ 0.0161 1.0 -0.1062 0.1383 False								10 VIP- 35 VIP+ 0.0495 nan nan nan False
	15VIP- 40VIP- 0.0697 0.925 -0.0403 0.1796 False								10 VIP- 35 VIP- 0.0054 1.0 -0.1041 0.115 False								10 VIP- 35 VIP- 0.0136 nan nan nan False
	15VIP- 45VIP+ 0.0333 1.0 -0.089 0.1556 False								10 VIP- 40 VIP+ 0.0232 1.0 -0.099 0.1455 False								10 VIP- 40 VIP+ 0.0521 nan nan nan False
	15VIP- 45VIP- 0.0525 0.9995 -0.0575 0.1624 False								10 VIP- 40 VIP- 0.0263 1.0 -0.0833 0.1359 False								10 VIP- 40 VIP- 0.0651 nan nan nan False
	15VIP- 50VIP+ -0.0157 1.0 -0.138 0.1066 False								10 VIP- 45 VIP+ 0.017 1.0 -0.1053 0.1392 False								10 VIP- 45 VIP+ 0.0735 nan nan nan False
	15VIP- 50VIP- 0.0204 1.0 -0.0896 0.1303 False								10 VIP- 45 VIP- 0.0407 1.0 -0.0688 0.1503 False								10 VIP- 45 VIP- 0.0767 nan nan nan False
	15VIP- 55VIP+ -0.0056 1.0 -0.1279 0.1167 False								10 VIP- 50 VIP+ 0.0145 1.0 -0.1077 0.1368 False								10 VIP- 50 VIP+ 0.0814 nan nan nan False
	15VIP- 55VIP- 0.0225 1.0 -0.0874 0.1324 False								10 VIP- 50 VIP- 0.026 1.0 -0.0836 0.1356 False								10 VIP- 50 VIP- 0.0749 nan nan nan False
	15VIP- 5VIP+ -0.0346 1.0 -0.1569 0.0877 False								10 VIP- 55 VIP+ -0.0039 1.0 -0.1262 0.1184 False								10 VIP- 55 VIP+ 0.0517 nan nan nan False
	15VIP- 5VIP- -0.0007 1.0 -0.1107 0.1092 False								10 VIP- 55 VIP- 0.0126 1.0 -0.0969 0.1222 False								10 VIP- 55 VIP- 0.0931 nan nan nan False
	15VIP- 60VIP+ 0.0004 1.0 -0.1219 0.1227 False								10 VIP- 60 VIP+ -0.059 0.9994 -0.1813 0.0633 False								10 VIP- 60 VIP+ 0.0612 nan nan nan False
	15VIP- 60VIP- 0.0304 1.0 -0.0795 0.1404 False								10 VIP- 60 VIP- -0.0169 1.0 -0.1264 0.0927 False								10 VIP- 60 VIP- 0.0757 nan nan nan False
	15VIP- 65VIP+ -0.0198 1.0 -0.1421 0.1025 False								10 VIP- 65 VIP+ -0.1001 0.3849 -0.2224 0.0222 False								10 VIP- 65 VIP+ 0.0289 nan nan nan False
	15VIP- 65VIP- 0.0079 1.0 -0.1021 0.1178 False								10 VIP- 65 VIP- -0.0313 1.0 -0.1409 0.0782 False								10 VIP- 65 VIP- 0.0691 nan nan nan False
	15VIP- 70VIP+ -0.0232 1.0 -0.1455 0.0991 False								10 VIP- 70 VIP+ -0.1131 0.1324 -0.2354 0.0092 False								10 VIP- 70 VIP+ 0.0227 nan nan nan False
	15VIP- 70VIP- 0.0101 1.0 -0.0998 0.1201 False								10 VIP- 70 VIP- -0.0389 1.0 -0.1484 0.0707 False								10 VIP- 70 VIP- 0.0595 nan nan nan False
	15VIP- 75VIP+ 0.0113 1.0 -0.111 0.1336 False								10 VIP- 75 VIP+ -0.0853 0.7867 -0.2075 0.037 False								10 VIP- 75 VIP+ 0.0448 nan nan nan False
	15VIP- 75VIP- 0.0379 1.0 -0.0721 0.1478 False								10 VIP- 75 VIP- -0.0268 1.0 -0.1364 0.0828 False								10 VIP- 75 VIP- 0.0692 nan nan nan False
	15VIP- 80VIP+ -0.0244 1.0 -0.1468 0.0979 False								10 VIP- 80 VIP+ -0.0703 0.9818 -0.1926 0.052 False								10 VIP- 80 VIP+ 0.0955 nan nan nan False
	15VIP- 80VIP- 0.0453 1.0 -0.0647 0.1552 False								10 VIP- 80 VIP- 0.0243 1.0 -0.0853 0.1338 False								10 VIP- 80 VIP- 0.1024 nan nan nan False
	20VIP+ 20VIP- 0.0119 1.0 -0.1104 0.1342 False								15 VIP+ 15 VIP- -0.0184 1.0 -0.1407 0.1039 False								15 VIP+ 15 VIP- -0.0436 nan nan nan False
	20VIP+ 25VIP+ 0.01 1.0 -0.1236 0.1435 False								15 VIP+ 20 VIP+ -0.024 1.0 -0.1578 0.1097 False								15 VIP+ 20 VIP+ -0.0035 nan nan nan False
	20VIP+ 25VIP- 0.0309 1.0 -0.0914 0.1532 False								15 VIP+ 20 VIP- -0.0137 1.0 -0.1359 0.1086 False								15 VIP+ 20 VIP- -0.024 nan nan nan False
	20VIP+ 30VIP+ 0.0775 0.9786 -0.056 0.2111 False								15 VIP+ 25 VIP+ -0.0297 1.0 -0.1635 0.1041 False								15 VIP+ 25 VIP+ 0.0149 nan nan nan False
	20VIP+ 30VIP- 0.1105 0.1696 -0.0118 0.2328 False								15 VIP+ 25 VIP- -0.0131 1.0 -0.1354 0.1092 False								15 VIP+ 25 VIP- -0.0155 nan nan nan False
	20VIP+ 35VIP+ 0.0535 1.0 -0.0801 0.187 False								15 VIP+ 30 VIP+ -0.017 1.0 -0.1508 0.1168 False								15 VIP+ 30 VIP+ 0.0186 nan nan nan False
	20VIP+ 35VIP- 0.0724 0.971 -0.0499 0.1947 False								15 VIP+ 30 VIP- -0.0138 1.0 -0.1361 0.1085 False								15 VIP+ 30 VIP- -0.0175 nan nan nan False
	20VIP+ 40VIP+ 0.0456 1.0 -0.0879 0.1791 False								15 VIP+ 35 VIP+ -0.0119 1.0 -0.1457 0.1219 False								15 VIP+ 35 VIP+ -0.0118 nan nan nan False
	20VIP+ 40VIP- 0.0593 0.9993 -0.063 0.1816 False								15 VIP+ 35 VIP- -0.0225 1.0 -0.1448 0.0997 False								15 VIP+ 35 VIP- -0.0477 nan nan nan False
	20VIP+ 45VIP+ 0.0229 1.0 -0.1107 0.1564 False								15 VIP+ 40 VIP+ -0.0047 1.0 -0.1385 0.1291 False								15 VIP+ 40 VIP+ -0.0093 nan nan nan False
	20VIP+ 45VIP- 0.0421 1.0 -0.0802 0.1644 False								15 VIP+ 40 VIP- -0.0017 1.0 -0.124 0.1206 False								15 VIP+ 40 VIP- 0.0038 nan nan nan False
	20VIP+ 50VIP+ -0.0261 1.0 -0.1596 0.1074 False								15 VIP+ 45 VIP+ -0.011 1.0 -0.1448 0.1228 False								15 VIP+ 45 VIP+ 0.0122 nan nan nan False
	20VIP+ 50VIP- 0.01 1.0 -0.1124 0.1323 False								15 VIP+ 45 VIP- 0.0128 1.0 -0.1095 0.135 False								15 VIP+ 45 VIP- 0.0153 nan nan nan False
	20VIP+ 55VIP+ -0.016 1.0 -0.1496 0.1175 False								15 VIP+ 50 VIP+ -0.0134 1.0 -0.1472 0.1203 False								15 VIP+ 50 VIP+ 0.0201 nan nan nan False
	20VIP+ 55VIP- 0.0121 1.0 -0.1102 0.1344 False								15 VIP+ 50 VIP- -0.002 1.0 -0.1242 0.1203 False								15 VIP+ 50 VIP- 0.0136 nan nan nan False
	20VIP+ 5VIP+ -0.045 1.0 -0.1786 0.0885 False								15 VIP+ 55 VIP+ -0.0319 1.0 -0.1656 0.1019 False								15 VIP+ 55 VIP+ -0.0097 nan nan nan False
	20VIP+ 5VIP- -0.0111 1.0 -0.1335 0.1112 False								15 VIP+ 55 VIP- -0.0153 1.0 -0.1376 0.107 False								15 VIP+ 55 VIP- 0.0318 nan nan nan False
	20VIP+ 60VIP+ -0.01 1.0 -0.1435 0.1236 False								15 VIP+ 60 VIP+ -0.087 0.8974 -0.2208 0.0468 False								15 VIP+ 60 VIP+ -0.0002 nan nan nan False
	20VIP+ 60VIP- 0.02 1.0 -0.1023 0.1423 False								15 VIP+ 60 VIP- -0.0448 1.0 -0.1671 0.0774 False								15 VIP+ 60 VIP- 0.0143 nan nan nan False
	20VIP+ 65VIP+ -0.0302 1.0 -0.1637 0.1034 False								15 VIP+ 65 VIP+ -0.1281 0.0885 -0.2619 0.0057 False								15 VIP+ 65 VIP+ -0.0325 nan nan nan False
	20VIP+ 65VIP- -0.0025 1.0 -0.1248 0.1198 False								15 VIP+ 65 VIP- -0.0593 0.9993 -0.1816 0.063 False								15 VIP+ 65 VIP- 0.0077 nan nan nan False
	20VIP+ 70VIP+ -0.0336 1.0 -0.1672 0.0999 False								15 VIP+ 70 VIP+ -0.1411 0.0225 -0.2748 -0.0073 True								15 VIP+ 70 VIP+ -0.0386 nan nan nan False
	20VIP+ 70VIP- -0.0003 1.0 -0.1226 0.1221 False								15 VIP+ 70 VIP- -0.0668 0.9924 -0.1891 0.0555 False								15 VIP+ 70 VIP- -0.0018 nan nan nan False
	20VIP+ 75VIP+ 0.0009 1.0 -0.1326 0.1344 False								15 VIP+ 75 VIP+ -0.1132 0.303 -0.247 0.0206 False								15 VIP+ 75 VIP+ -0.0165 nan nan nan False
	20VIP+ 75VIP- 0.0275 1.0 -0.0949 0.1498 False								15 VIP+ 75 VIP- -0.0548 0.9999 -0.177 0.0675 False								15 VIP+ 75 VIP- 0.0079 nan nan nan False
	20VIP+ 80VIP+ -0.0348 1.0 -0.1684 0.0987 False								15 VIP+ 80 VIP+ -0.0983 0.6712 -0.2321 0.0355 False								15 VIP+ 80 VIP+ 0.0342 nan nan nan False
	20VIP+ 80VIP- 0.0349 1.0 -0.0874 0.1572 False								15 VIP+ 80 VIP- -0.0037 1.0 -0.126 0.1186 False								15 VIP+ 80 VIP- 0.041 nan nan nan False
	20VIP- 25VIP+ -0.0019 1.0 -0.1242 0.1204 False								15 VIP- 20 VIP+ -0.0056 1.0 -0.1279 0.1166 False								15 VIP- 20 VIP+ 0.0402 nan nan nan False
	20VIP- 25VIP- 0.019 1.0 -0.0909 0.129 False								15 VIP- 20 VIP- 0.0047 1.0 -0.1048 0.1143 False								15 VIP- 20 VIP- 0.0196 nan nan nan False
	20VIP- 30VIP+ 0.0656 0.9946 -0.0567 0.188 False								15 VIP- 25 VIP+ -0.0113 1.0 -0.1336 0.111 False								15 VIP- 25 VIP+ 0.0586 nan nan nan False
	20VIP- 30VIP- 0.0986 0.1823 -0.0114 0.2085 False								15 VIP- 25 VIP- 0.0053 1.0 -0.1042 0.1149 False								15 VIP- 25 VIP- 0.0281 nan nan nan False
	20VIP- 35VIP+ 0.0416 1.0 -0.0807 0.1639 False								15 VIP- 30 VIP+ 0.0014 1.0 -0.1209 0.1237 False								15 VIP- 30 VIP+ 0.0623 nan nan nan False
	20VIP- 35VIP- 0.0605 0.9913 -0.0494 0.1705 False								15 VIP- 30 VIP- 0.0046 1.0 -0.105 0.1142 False								15 VIP- 30 VIP- 0.0261 nan nan nan False
	20VIP- 40VIP+ 0.0337 1.0 -0.0886 0.156 False								15 VIP- 35 VIP+ 0.0065 1.0 -0.1158 0.1288 False								15 VIP- 35 VIP+ 0.0319 nan nan nan False
	20VIP- 40VIP- 0.0474 1.0 -0.0626 0.1573 False								15 VIP- 35 VIP- -0.0041 1.0 -0.1137 0.1054 False								15 VIP- 35 VIP- -0.0041 nan nan nan False
	20VIP- 45VIP+ 0.011 1.0 -0.1113 0.1333 False								15 VIP- 40 VIP+ 0.0137 1.0 -0.1086 0.1359 False								15 VIP- 40 VIP+ 0.0344 nan nan nan False
	20VIP- 45VIP- 0.0302 1.0 -0.0798 0.1401 False								15 VIP- 40 VIP- 0.0167 1.0 -0.0928 0.1263 False								15 VIP- 40 VIP- 0.0475 nan nan nan False
	20VIP- 50VIP+ -0.038 1.0 -0.1603 0.0843 False								15 VIP- 45 VIP+ 0.0074 1.0 -0.1149 0.1297 False								15 VIP- 45 VIP+ 0.0558 nan nan nan False
	20VIP- 50VIP- -0.0019 1.0 -0.1119 0.108 False								15 VIP- 45 VIP- 0.0312 1.0 -0.0784 0.1407 False								15 VIP- 45 VIP- 0.059 nan nan nan False
	20VIP- 55VIP+ -0.0279 1.0 -0.1502 0.0944 False								15 VIP- 50 VIP+ 0.005 1.0 -0.1173 0.1272 False								15 VIP- 50 VIP+ 0.0637 nan nan nan False
	20VIP- 55VIP- 0.0002 1.0 -0.1097 0.1102 False								15 VIP- 50 VIP- 0.0164 1.0 -0.0931 0.126 False								15 VIP- 50 VIP- 0.0572 nan nan nan False
	20VIP- 5VIP+ -0.0569 0.9997 -0.1792 0.0654 False								15 VIP- 55 VIP+ -0.0134 1.0 -0.1357 0.1088 False								15 VIP- 55 VIP+ 0.034 nan nan nan False
	20VIP- 5VIP- -0.023 1.0 -0.133 0.0869 False								15 VIP- 55 VIP- 0.0031 1.0 -0.1065 0.1126 False								15 VIP- 55 VIP- 0.0754 nan nan nan False
	20VIP- 60VIP+ -0.0219 1.0 -0.1442 0.1004 False								15 VIP- 60 VIP+ -0.0686 0.9879 -0.1909 0.0537 False								15 VIP- 60 VIP+ 0.0435 nan nan nan False
	20VIP- 60VIP- 0.0081 1.0 -0.1018 0.1181 False								15 VIP- 60 VIP- -0.0264 1.0 -0.136 0.0831 False								15 VIP- 60 VIP- 0.058 nan nan nan False
	20VIP- 65VIP+ -0.0421 1.0 -0.1644 0.0802 False								15 VIP- 65 VIP+ -0.1097 0.1815 -0.232 0.0126 False								15 VIP- 65 VIP+ 0.0112 nan nan nan False
	20VIP- 65VIP- -0.0144 1.0 -0.1243 0.0955 False								15 VIP- 65 VIP- -0.0409 1.0 -0.1505 0.0687 False								15 VIP- 65 VIP- 0.0514 nan nan nan False
	20VIP- 70VIP+ -0.0455 1.0 -0.1678 0.0768 False								15 VIP- 70 VIP+ -0.1226 0.0479 -0.2449 -0.0004 True								15 VIP- 70 VIP+ 0.005 nan nan nan False
	20VIP- 70VIP- -0.0121 1.0 -0.1221 0.0978 False								15 VIP- 70 VIP- -0.0484 0.9999 -0.158 0.0611 False								15 VIP- 70 VIP- 0.0419 nan nan nan False
	20VIP- 75VIP+ -0.011 1.0 -0.1333 0.1113 False								15 VIP- 75 VIP+ -0.0948 0.53 -0.2171 0.0274 False								15 VIP- 75 VIP+ 0.0271 nan nan nan False
	20VIP- 75VIP- 0.0156 1.0 -0.0944 0.1255 False								15 VIP- 75 VIP- -0.0364 1.0 -0.1459 0.0732 False								15 VIP- 75 VIP- 0.0515 nan nan nan False
	20VIP- 80VIP+ -0.0467 1.0 -0.169 0.0756 False								15 VIP- 80 VIP+ -0.0799 0.8919 -0.2021 0.0424 False								15 VIP- 80 VIP+ 0.0778 nan nan nan False
	20VIP- 80VIP- 0.023 1.0 -0.0869 0.1329 False								15 VIP- 80 VIP- 0.0147 1.0 -0.0949 0.1243 False								15 VIP- 80 VIP- 0.0847 nan nan nan False
	25VIP+ 25VIP- 0.0209 1.0 -0.1014 0.1432 False								20 VIP+ 20 VIP- 0.0104 1.0 -0.1119 0.1327 False								20 VIP+ 20 VIP- -0.0205 nan nan nan False
	25VIP+ 30VIP+ 0.0676 0.9983 -0.066 0.2011 False								20 VIP+ 25 VIP+ -0.0057 1.0 -0.1395 0.1281 False								20 VIP+ 25 VIP+ 0.0184 nan nan nan False
	25VIP+ 30VIP- 0.1005 0.3759 -0.0218 0.2228 False								20 VIP+ 25 VIP- 0.011 1.0 -0.1113 0.1332 False								20 VIP+ 25 VIP- -0.0121 nan nan nan False
	25VIP+ 35VIP+ 0.0435 1.0 -0.09 0.177 False								20 VIP+ 30 VIP+ 0.0071 1.0 -0.1267 0.1409 False								20 VIP+ 30 VIP+ 0.0221 nan nan nan False
	25VIP+ 35VIP- 0.0624 0.998 -0.0599 0.1847 False								20 VIP+ 30 VIP- 0.0102 1.0 -0.112 0.1325 False								20 VIP+ 30 VIP- -0.014 nan nan nan False
	25VIP+ 40VIP+ 0.0356 1.0 -0.0979 0.1691 False								20 VIP+ 35 VIP+ 0.0121 1.0 -0.1217 0.1459 False								20 VIP+ 35 VIP+ -0.0083 nan nan nan False
	25VIP+ 40VIP- 0.0493 1.0 -0.073 0.1716 False								20 VIP+ 35 VIP- 0.0015 1.0 -0.1208 0.1238 False								20 VIP+ 35 VIP- -0.0443 nan nan nan False
	25VIP+ 45VIP+ 0.0129 1.0 -0.1206 0.1464 False								20 VIP+ 40 VIP+ 0.0193 1.0 -0.1145 0.1531 False								20 VIP+ 40 VIP+ -0.0058 nan nan nan False
	25VIP+ 45VIP- 0.0321 1.0 -0.0902 0.1544 False								20 VIP+ 40 VIP- 0.0224 1.0 -0.0999 0.1446 False								20 VIP+ 40 VIP- 0.0073 nan nan nan False
	25VIP+ 50VIP+ -0.0361 1.0 -0.1696 0.0975 False								20 VIP+ 45 VIP+ 0.013 1.0 -0.1208 0.1468 False								20 VIP+ 45 VIP+ 0.0157 nan nan nan False
	25VIP+ 50VIP- -0.0 1.0 -0.1223 0.1223 False								20 VIP+ 45 VIP- 0.0368 1.0 -0.0855 0.1591 False								20 VIP+ 45 VIP- 0.0188 nan nan nan False
	25VIP+ 55VIP+ -0.026 1.0 -0.1595 0.1075 False								20 VIP+ 50 VIP+ 0.0106 1.0 -0.1232 0.1444 False								20 VIP+ 50 VIP+ 0.0236 nan nan nan False
	25VIP+ 55VIP- 0.0021 1.0 -0.1202 0.1244 False								20 VIP+ 50 VIP- 0.0221 1.0 -0.1002 0.1444 False								20 VIP+ 50 VIP- 0.0171 nan nan nan False
	25VIP+ 5VIP+ -0.055 1.0 -0.1885 0.0785 False								20 VIP+ 55 VIP+ -0.0078 1.0 -0.1416 0.126 False								20 VIP+ 55 VIP+ -0.0062 nan nan nan False
	25VIP+ 5VIP- -0.0211 1.0 -0.1434 0.1012 False								20 VIP+ 55 VIP- 0.0087 1.0 -0.1136 0.131 False								20 VIP+ 55 VIP- 0.0353 nan nan nan False
	25VIP+ 60VIP+ -0.0199 1.0 -0.1535 0.1136 False								20 VIP+ 60 VIP+ -0.0629 0.9997 -0.1967 0.0708 False								20 VIP+ 60 VIP+ 0.0033 nan nan nan False
	25VIP+ 60VIP- 0.01 1.0 -0.1123 0.1324 False								20 VIP+ 60 VIP- -0.0208 1.0 -0.1431 0.1015 False								20 VIP+ 60 VIP- 0.0178 nan nan nan False
	25VIP+ 65VIP+ -0.0402 1.0 -0.1737 0.0934 False								20 VIP+ 65 VIP+ -0.1041 0.5224 -0.2378 0.0297 False								20 VIP+ 65 VIP+ -0.029 nan nan nan False
	25VIP+ 65VIP- -0.0125 1.0 -0.1348 0.1098 False								20 VIP+ 65 VIP- -0.0352 1.0 -0.1575 0.087 False								20 VIP+ 65 VIP- 0.0112 nan nan nan False
	25VIP+ 70VIP+ -0.0436 1.0 -0.1771 0.0899 False								20 VIP+ 70 VIP+ -0.117 0.2305 -0.2508 0.0168 False								20 VIP+ 70 VIP+ -0.0351 nan nan nan False
	25VIP+ 70VIP- -0.0102 1.0 -0.1325 0.1121 False								20 VIP+ 70 VIP- -0.0428 1.0 -0.1651 0.0795 False								20 VIP+ 70 VIP- 0.0017 nan nan nan False
	25VIP+ 75VIP+ -0.0091 1.0 -0.1426 0.1245 False								20 VIP+ 75 VIP+ -0.0892 0.8641 -0.223 0.0446 False								20 VIP+ 75 VIP+ -0.013 nan nan nan False
	25VIP+ 75VIP- 0.0175 1.0 -0.1048 0.1398 False								20 VIP+ 75 VIP- -0.0307 1.0 -0.153 0.0916 False								20 VIP+ 75 VIP- 0.0113 nan nan nan False
	25VIP+ 80VIP+ -0.0448 1.0 -0.1784 0.0887 False								20 VIP+ 80 VIP+ -0.0742 0.9901 -0.208 0.0596 False								20 VIP+ 80 VIP+ 0.0376 nan nan nan False
	25VIP+ 80VIP- 0.0249 1.0 -0.0974 0.1472 False								20 VIP+ 80 VIP- 0.0204 1.0 -0.1019 0.1426 False								20 VIP+ 80 VIP- 0.0445 nan nan nan False
	25VIP- 30VIP+ 0.0466 1.0 -0.0757 0.1689 False								20 VIP- 25 VIP+ -0.016 1.0 -0.1383 0.1062 False								20 VIP- 25 VIP+ 0.039 nan nan nan False
	25VIP- 30VIP- 0.0796 0.7066 -0.0304 0.1895 False								20 VIP- 25 VIP- 0.0006 1.0 -0.109 0.1101 False								20 VIP- 25 VIP- 0.0085 nan nan nan False
	25VIP- 35VIP+ 0.0226 1.0 -0.0997 0.1449 False								20 VIP- 30 VIP+ -0.0033 1.0 -0.1256 0.119 False								20 VIP- 30 VIP+ 0.0426 nan nan nan False
	25VIP- 35VIP- 0.0415 1.0 -0.0684 0.1514 False								20 VIP- 30 VIP- -0.0002 1.0 -0.1097 0.1094 False								20 VIP- 30 VIP- 0.0065 nan nan nan False
	25VIP- 40VIP+ 0.0147 1.0 -0.1076 0.137 False								20 VIP- 35 VIP+ 0.0017 1.0 -0.1205 0.124 False								20 VIP- 35 VIP+ 0.0122 nan nan nan False
	25VIP- 40VIP- 0.0284 1.0 -0.0816 0.1383 False								20 VIP- 35 VIP- -0.0089 1.0 -0.1184 0.1007 False								20 VIP- 35 VIP- -0.0237 nan nan nan False
	25VIP- 45VIP+ -0.008 1.0 -0.1303 0.1143 False								20 VIP- 40 VIP+ 0.0089 1.0 -0.1134 0.1312 False								20 VIP- 40 VIP+ 0.0147 nan nan nan False
	25VIP- 45VIP- 0.0112 1.0 -0.0988 0.1211 False								20 VIP- 40 VIP- 0.012 1.0 -0.0976 0.1215 False								20 VIP- 40 VIP- 0.0278 nan nan nan False
	25VIP- 50VIP+ -0.057 0.9997 -0.1793 0.0653 False								20 VIP- 45 VIP+ 0.0026 1.0 -0.1196 0.1249 False								20 VIP- 45 VIP+ 0.0362 nan nan nan False
	25VIP- 50VIP- -0.021 1.0 -0.1309 0.089 False								20 VIP- 45 VIP- 0.0264 1.0 -0.0831 0.136 False								20 VIP- 45 VIP- 0.0394 nan nan nan False
	25VIP- 55VIP+ -0.0469 1.0 -0.1693 0.0754 False								20 VIP- 50 VIP+ 0.0002 1.0 -0.1221 0.1225 False								20 VIP- 50 VIP+ 0.0441 nan nan nan False
	25VIP- 55VIP- -0.0188 1.0 -0.1288 0.0911 False								20 VIP- 50 VIP- 0.0117 1.0 -0.0979 0.1213 False								20 VIP- 50 VIP- 0.0376 nan nan nan False
	25VIP- 5VIP+ -0.076 0.9425 -0.1983 0.0464 False								20 VIP- 55 VIP+ -0.0182 1.0 -0.1405 0.1041 False								20 VIP- 55 VIP+ 0.0143 nan nan nan False
	25VIP- 5VIP- -0.0421 1.0 -0.152 0.0679 False								20 VIP- 55 VIP- -0.0017 1.0 -0.1112 0.1079 False								20 VIP- 55 VIP- 0.0558 nan nan nan False
	25VIP- 60VIP+ -0.0409 1.0 -0.1632 0.0814 False								20 VIP- 60 VIP+ -0.0733 0.9649 -0.1956 0.0489 False								20 VIP- 60 VIP+ 0.0238 nan nan nan False
	25VIP- 60VIP- -0.0109 1.0 -0.1208 0.0991 False								20 VIP- 60 VIP- -0.0312 1.0 -0.1407 0.0784 False								20 VIP- 60 VIP- 0.0384 nan nan nan False
	25VIP- 65VIP+ -0.0611 0.9987 -0.1834 0.0612 False								20 VIP- 65 VIP+ -0.1144 0.1159 -0.2367 0.0078 False								20 VIP- 65 VIP+ -0.0084 nan nan nan False
	25VIP- 65VIP- -0.0334 1.0 -0.1434 0.0765 False								20 VIP- 65 VIP- -0.0456 1.0 -0.1552 0.0639 False								20 VIP- 65 VIP- 0.0318 nan nan nan False
	25VIP- 70VIP+ -0.0645 0.9961 -0.1869 0.0578 False								20 VIP- 70 VIP+ -0.1274 0.0272 -0.2497 -0.0051 True								20 VIP- 70 VIP+ -0.0146 nan nan nan False
	25VIP- 70VIP- -0.0312 1.0 -0.1411 0.0788 False								20 VIP- 70 VIP- -0.0532 0.9993 -0.1627 0.0564 False								20 VIP- 70 VIP- 0.0222 nan nan nan False
	25VIP- 75VIP+ -0.03 1.0 -0.1523 0.0923 False								20 VIP- 75 VIP+ -0.0996 0.3995 -0.2218 0.0227 False								20 VIP- 75 VIP+ 0.0075 nan nan nan False
	25VIP- 75VIP- -0.0035 1.0 -0.1134 0.1065 False								20 VIP- 75 VIP- -0.0411 1.0 -0.1507 0.0685 False								20 VIP- 75 VIP- 0.0319 nan nan nan False
	25VIP- 80VIP+ -0.0658 0.9944 -0.1881 0.0566 False								20 VIP- 80 VIP+ -0.0846 0.8016 -0.2069 0.0377 False								20 VIP- 80 VIP+ 0.0582 nan nan nan False
	25VIP- 80VIP- 0.004 1.0 -0.106 0.1139 False								20 VIP- 80 VIP- 0.01 1.0 -0.0996 0.1195 False								20 VIP- 80 VIP- 0.0651 nan nan nan False
	30VIP+ 30VIP- 0.0329 1.0 -0.0894 0.1552 False								25 VIP+ 25 VIP- 0.0166 1.0 -0.1057 0.1389 False								25 VIP+ 25 VIP- -0.0305 nan nan nan False
	30VIP+ 35VIP+ -0.0241 1.0 -0.1576 0.1095 False								25 VIP+ 30 VIP+ 0.0127 1.0 -0.1211 0.1465 False								25 VIP+ 30 VIP+ 0.0037 nan nan nan False
	30VIP+ 35VIP- -0.0051 1.0 -0.1274 0.1172 False								25 VIP+ 30 VIP- 0.0159 1.0 -0.1064 0.1382 False								25 VIP+ 30 VIP- -0.0325 nan nan nan False
	30VIP+ 40VIP+ -0.032 1.0 -0.1655 0.1016 False								25 VIP+ 35 VIP+ 0.0178 1.0 -0.116 0.1516 False								25 VIP+ 35 VIP+ -0.0267 nan nan nan False
	30VIP+ 40VIP- -0.0183 1.0 -0.1406 0.104 False								25 VIP+ 35 VIP- 0.0072 1.0 -0.1151 0.1294 False								25 VIP+ 35 VIP- -0.0627 nan nan nan False
	30VIP+ 45VIP+ -0.0547 1.0 -0.1882 0.0789 False								25 VIP+ 40 VIP+ 0.025 1.0 -0.1088 0.1588 False								25 VIP+ 40 VIP+ -0.0242 nan nan nan False
	30VIP+ 45VIP- -0.0355 1.0 -0.1578 0.0869 False								25 VIP+ 40 VIP- 0.028 1.0 -0.0943 0.1503 False								25 VIP+ 40 VIP- -0.0111 nan nan nan False
	30VIP+ 50VIP+ -0.1036 0.5279 -0.2372 0.0299 False								25 VIP+ 45 VIP+ 0.0187 1.0 -0.1151 0.1525 False								25 VIP+ 45 VIP+ -0.0028 nan nan nan False
	30VIP+ 50VIP- -0.0676 0.9907 -0.1899 0.0547 False								25 VIP+ 45 VIP- 0.0425 1.0 -0.0798 0.1647 False								25 VIP+ 45 VIP- 0.0004 nan nan nan False
	30VIP+ 55VIP+ -0.0936 0.7769 -0.2271 0.04 False								25 VIP+ 50 VIP+ 0.0163 1.0 -0.1175 0.1501 False								25 VIP+ 50 VIP+ 0.0052 nan nan nan False
	30VIP+ 55VIP- -0.0654 0.9949 -0.1877 0.0569 False								25 VIP+ 50 VIP- 0.0277 1.0 -0.0945 0.15 False								25 VIP+ 50 VIP- -0.0014 nan nan nan False
	30VIP+ 5VIP+ -0.1226 0.1434 -0.2561 0.011 False								25 VIP+ 55 VIP+ -0.0021 1.0 -0.1359 0.1316 False								25 VIP+ 55 VIP+ -0.0246 nan nan nan False
	30VIP+ 5VIP- -0.0887 0.7021 -0.211 0.0336 False								25 VIP+ 55 VIP- 0.0144 1.0 -0.1079 0.1367 False								25 VIP+ 55 VIP- 0.0168 nan nan nan False
	30VIP+ 60VIP+ -0.0875 0.8876 -0.221 0.046 False								25 VIP+ 60 VIP+ -0.0573 1.0 -0.1911 0.0765 False								25 VIP+ 60 VIP+ -0.0151 nan nan nan False
	30VIP+ 60VIP- -0.0575 0.9997 -0.1798 0.0648 False								25 VIP+ 60 VIP- -0.0151 1.0 -0.1374 0.1072 False								25 VIP+ 60 VIP- -0.0006 nan nan nan False
	30VIP+ 65VIP+ -0.1077 0.4242 -0.2413 0.0258 False								25 VIP+ 65 VIP+ -0.0984 0.6681 -0.2322 0.0354 False								25 VIP+ 65 VIP+ -0.0474 nan nan nan False
	30VIP+ 65VIP- -0.0801 0.8892 -0.2024 0.0423 False								25 VIP+ 65 VIP- -0.0296 1.0 -0.1519 0.0927 False								25 VIP+ 65 VIP- -0.0072 nan nan nan False
	30VIP+ 70VIP+ -0.1112 0.3428 -0.2447 0.0224 False								25 VIP+ 70 VIP+ -0.1113 0.3438 -0.2451 0.0224 False								25 VIP+ 70 VIP+ -0.0535 nan nan nan False
	30VIP+ 70VIP- -0.0778 0.9216 -0.2001 0.0445 False								25 VIP+ 70 VIP- -0.0371 1.0 -0.1594 0.0852 False								25 VIP+ 70 VIP- -0.0167 nan nan nan False
	30VIP+ 75VIP+ -0.0766 0.9823 -0.2102 0.0569 False								25 VIP+ 75 VIP+ -0.0835 0.9383 -0.2173 0.0503 False								25 VIP+ 75 VIP+ -0.0315 nan nan nan False
	30VIP+ 75VIP- -0.0501 1.0 -0.1724 0.0722 False								25 VIP+ 75 VIP- -0.0251 1.0 -0.1473 0.0972 False								25 VIP+ 75 VIP- -0.0071 nan nan nan False
	30VIP+ 80VIP+ -0.1124 0.3164 -0.2459 0.0212 False								25 VIP+ 80 VIP+ -0.0686 0.9978 -0.2023 0.0652 False								25 VIP+ 80 VIP+ 0.0192 nan nan nan False
	30VIP+ 80VIP- -0.0427 1.0 -0.165 0.0797 False								25 VIP+ 80 VIP- 0.026 1.0 -0.0963 0.1483 False								25 VIP+ 80 VIP- 0.0261 nan nan nan False
	30VIP- 35VIP+ -0.057 0.9997 -0.1793 0.0653 False								25 VIP- 30 VIP+ -0.0039 1.0 -0.1262 0.1184 False								25 VIP- 30 VIP+ 0.0342 nan nan nan False
	30VIP- 35VIP- -0.0381 1.0 -0.148 0.0719 False								25 VIP- 30 VIP- -0.0007 1.0 -0.1103 0.1088 False								25 VIP- 30 VIP- -0.002 nan nan nan False
	30VIP- 40VIP+ -0.0649 0.9956 -0.1872 0.0574 False								25 VIP- 35 VIP+ 0.0012 1.0 -0.1211 0.1234 False								25 VIP- 35 VIP+ 0.0038 nan nan nan False
	30VIP- 40VIP- -0.0512 0.9997 -0.1611 0.0587 False								25 VIP- 35 VIP- -0.0095 1.0 -0.119 0.1001 False								25 VIP- 35 VIP- -0.0322 nan nan nan False
	30VIP- 45VIP+ -0.0876 0.7302 -0.2099 0.0347 False								25 VIP- 40 VIP+ 0.0083 1.0 -0.1139 0.1306 False								25 VIP- 40 VIP+ 0.0063 nan nan nan False
	30VIP- 45VIP- -0.0684 0.9411 -0.1783 0.0415 False								25 VIP- 40 VIP- 0.0114 1.0 -0.0982 0.121 False								25 VIP- 40 VIP- 0.0194 nan nan nan False
	30VIP- 50VIP+ -0.1366 0.0082 -0.2589 -0.0143 True								25 VIP- 45 VIP+ 0.0021 1.0 -0.1202 0.1243 False								25 VIP- 45 VIP+ 0.0277 nan nan nan False
	30VIP- 50VIP- -0.1005 0.1496 -0.2105 0.0094 False								25 VIP- 45 VIP- 0.0258 1.0 -0.0837 0.1354 False								25 VIP- 45 VIP- 0.0309 nan nan nan False
	30VIP- 55VIP+ -0.1265 0.0304 -0.2488 -0.0042 True								25 VIP- 50 VIP+ -0.0004 1.0 -0.1226 0.1219 False								25 VIP- 50 VIP+ 0.0356 nan nan nan False
	30VIP- 55VIP- -0.0984 0.1862 -0.2083 0.0116 False								25 VIP- 50 VIP- 0.0111 1.0 -0.0984 0.1207 False								25 VIP- 50 VIP- 0.0291 nan nan nan False
	30VIP- 5VIP+ -0.1555 0.0005 -0.2778 -0.0332 True								25 VIP- 55 VIP+ -0.0188 1.0 -0.141 0.1035 False								25 VIP- 55 VIP+ 0.0059 nan nan nan False
	30VIP- 5VIP- -0.1216 0.0098 -0.2316 -0.0117 True								25 VIP- 55 VIP- -0.0022 1.0 -0.1118 0.1073 False								25 VIP- 55 VIP- 0.0473 nan nan nan False
	30VIP- 60VIP+ -0.1205 0.0616 -0.2428 0.0019 False								25 VIP- 60 VIP+ -0.0739 0.9606 -0.1962 0.0484 False								25 VIP- 60 VIP+ 0.0154 nan nan nan False
	30VIP- 60VIP- -0.0905 0.3727 -0.2004 0.0195 False								25 VIP- 60 VIP- -0.0318 1.0 -0.1413 0.0778 False								25 VIP- 60 VIP- 0.0299 nan nan nan False
	30VIP- 65VIP+ -0.1407 0.0046 -0.263 -0.0184 True								25 VIP- 65 VIP+ -0.115 0.1094 -0.2373 0.0073 False								25 VIP- 65 VIP+ -0.0169 nan nan nan False
	30VIP- 65VIP- -0.113 0.0336 -0.2229 -0.0031 True								25 VIP- 65 VIP- -0.0462 1.0 -0.1558 0.0634 False								25 VIP- 65 VIP- 0.0233 nan nan nan False
	30VIP- 70VIP+ -0.1441 0.0028 -0.2664 -0.0218 True								25 VIP- 70 VIP+ -0.128 0.0253 -0.2502 -0.0057 True								25 VIP- 70 VIP+ -0.0231 nan nan nan False
	30VIP- 70VIP- -0.1107 0.0452 -0.2207 -0.0008 True								25 VIP- 70 VIP- -0.0537 0.9991 -0.1633 0.0558 False								25 VIP- 70 VIP- 0.0138 nan nan nan False
	30VIP- 75VIP+ -0.1096 0.1839 -0.2319 0.0127 False								25 VIP- 75 VIP+ -0.1001 0.3844 -0.2224 0.0221 False								25 VIP- 75 VIP+ -0.001 nan nan nan False
	30VIP- 75VIP- -0.083 0.6009 -0.193 0.0269 False								25 VIP- 75 VIP- -0.0417 1.0 -0.1513 0.0679 False								25 VIP- 75 VIP- 0.0234 nan nan nan False
	30VIP- 80VIP+ -0.1453 0.0023 -0.2676 -0.023 True								25 VIP- 80 VIP+ -0.0852 0.7885 -0.2075 0.0371 False								25 VIP- 80 VIP+ 0.0497 nan nan nan False
	30VIP- 80VIP- -0.0756 0.8133 -0.1855 0.0344 False								25 VIP- 80 VIP- 0.0094 1.0 -0.1002 0.119 False								25 VIP- 80 VIP- 0.0566 nan nan nan False
	35VIP+ 35VIP- 0.0189 1.0 -0.1034 0.1413 False								30 VIP+ 30 VIP- 0.0032 1.0 -0.1191 0.1254 False								30 VIP+ 30 VIP- -0.0361 nan nan nan False
	35VIP+ 40VIP+ -0.0079 1.0 -0.1414 0.1256 False								30 VIP+ 35 VIP+ 0.0051 1.0 -0.1287 0.1388 False								30 VIP+ 35 VIP+ -0.0304 nan nan nan False
	35VIP+ 40VIP- 0.0058 1.0 -0.1165 0.1281 False								30 VIP+ 35 VIP- -0.0056 1.0 -0.1278 0.1167 False								30 VIP+ 35 VIP- -0.0663 nan nan nan False
	35VIP+ 45VIP+ -0.0306 1.0 -0.1641 0.1029 False								30 VIP+ 40 VIP+ 0.0122 1.0 -0.1216 0.146 False								30 VIP+ 40 VIP+ -0.0279 nan nan nan False
	35VIP+ 45VIP- -0.0114 1.0 -0.1337 0.1109 False								30 VIP+ 40 VIP- 0.0153 1.0 -0.107 0.1376 False								30 VIP+ 40 VIP- -0.0148 nan nan nan False
	35VIP+ 50VIP+ -0.0796 0.968 -0.2131 0.054 False								30 VIP+ 45 VIP+ 0.006 1.0 -0.1278 0.1398 False								30 VIP+ 45 VIP+ -0.0064 nan nan nan False
	35VIP+ 50VIP- -0.0435 1.0 -0.1658 0.0788 False								30 VIP+ 45 VIP- 0.0297 1.0 -0.0925 0.152 False								30 VIP+ 45 VIP- -0.0033 nan nan nan False
	35VIP+ 55VIP+ -0.0695 0.997 -0.203 0.064 False								30 VIP+ 50 VIP+ 0.0035 1.0 -0.1303 0.1373 False								30 VIP+ 50 VIP+ 0.0015 nan nan nan False
	35VIP+ 55VIP- -0.0414 1.0 -0.1637 0.0809 False								30 VIP+ 50 VIP- 0.015 1.0 -0.1073 0.1373 False								30 VIP+ 50 VIP- -0.005 nan nan nan False
	35VIP+ 5VIP+ -0.0985 0.6603 -0.232 0.035 False								30 VIP+ 55 VIP+ -0.0149 1.0 -0.1487 0.1189 False								30 VIP+ 55 VIP+ -0.0283 nan nan nan False
	35VIP+ 5VIP- -0.0646 0.996 -0.1869 0.0577 False								30 VIP+ 55 VIP- 0.0017 1.0 -0.1206 0.1239 False								30 VIP+ 55 VIP- 0.0132 nan nan nan False
	35VIP+ 60VIP+ -0.0634 0.9996 -0.197 0.0701 False								30 VIP+ 60 VIP+ -0.07 0.9967 -0.2038 0.0638 False								30 VIP+ 60 VIP+ -0.0188 nan nan nan False
	35VIP+ 60VIP- -0.0335 1.0 -0.1558 0.0889 False								30 VIP+ 60 VIP- -0.0279 1.0 -0.1501 0.0944 False								30 VIP+ 60 VIP- -0.0043 nan nan nan False
	35VIP+ 65VIP+ -0.0837 0.9354 -0.2172 0.0499 False								30 VIP+ 65 VIP+ -0.1111 0.3488 -0.2449 0.0227 False								30 VIP+ 65 VIP+ -0.0511 nan nan nan False
	35VIP+ 65VIP- -0.056 0.9998 -0.1783 0.0663 False								30 VIP+ 65 VIP- -0.0423 1.0 -0.1646 0.08 False								30 VIP+ 65 VIP- -0.0109 nan nan nan False
	35VIP+ 70VIP+ -0.0871 0.8934 -0.2206 0.0464 False								30 VIP+ 70 VIP+ -0.1241 0.1284 -0.2579 0.0097 False								30 VIP+ 70 VIP+ -0.0572 nan nan nan False
	35VIP+ 70VIP- -0.0537 0.9999 -0.176 0.0686 False								30 VIP+ 70 VIP- -0.0498 1.0 -0.1721 0.0724 False								30 VIP+ 70 VIP- -0.0204 nan nan nan False
	35VIP+ 75VIP+ -0.0526 1.0 -0.1861 0.081 False								30 VIP+ 75 VIP+ -0.0963 0.7201 -0.23 0.0375 False								30 VIP+ 75 VIP+ -0.0351 nan nan nan False
	35VIP+ 75VIP- -0.026 1.0 -0.1483 0.0963 False								30 VIP+ 75 VIP- -0.0378 1.0 -0.1601 0.0845 False								30 VIP+ 75 VIP- -0.0108 nan nan nan False
	35VIP+ 80VIP+ -0.0883 0.8753 -0.2218 0.0452 False								30 VIP+ 80 VIP+ -0.0813 0.9575 -0.2151 0.0525 False								30 VIP+ 80 VIP+ 0.0155 nan nan nan False
	35VIP+ 80VIP- -0.0186 1.0 -0.1409 0.1037 False								30 VIP+ 80 VIP- 0.0133 1.0 -0.109 0.1356 False								30 VIP+ 80 VIP- 0.0224 nan nan nan False
	35VIP- 40VIP+ -0.0268 1.0 -0.1491 0.0955 False								30 VIP- 35 VIP+ 0.0019 1.0 -0.1204 0.1242 False								30 VIP- 35 VIP+ 0.0058 nan nan nan False
	35VIP- 40VIP- -0.0131 1.0 -0.1231 0.0968 False								30 VIP- 35 VIP- -0.0087 1.0 -0.1183 0.1008 False								30 VIP- 35 VIP- -0.0302 nan nan nan False
	35VIP- 45VIP+ -0.0495 1.0 -0.1718 0.0728 False								30 VIP- 40 VIP+ 0.0091 1.0 -0.1132 0.1314 False								30 VIP- 40 VIP+ 0.0083 nan nan nan False
	35VIP- 45VIP- -0.0303 1.0 -0.1403 0.0796 False								30 VIP- 40 VIP- 0.0121 1.0 -0.0974 0.1217 False								30 VIP- 40 VIP- 0.0213 nan nan nan False
	35VIP- 50VIP+ -0.0985 0.4282 -0.2208 0.0238 False								30 VIP- 45 VIP+ 0.0028 1.0 -0.1195 0.1251 False								30 VIP- 45 VIP+ 0.0297 nan nan nan False
	35VIP- 50VIP- -0.0625 0.985 -0.1724 0.0475 False								30 VIP- 45 VIP- 0.0266 1.0 -0.083 0.1361 False								30 VIP- 45 VIP- 0.0329 nan nan nan False
	35VIP- 55VIP+ -0.0884 0.7084 -0.2108 0.0339 False								30 VIP- 50 VIP+ 0.0004 1.0 -0.1219 0.1227 False								30 VIP- 50 VIP+ 0.0376 nan nan nan False
	35VIP- 55VIP- -0.0603 0.9919 -0.1703 0.0496 False								30 VIP- 50 VIP- 0.0119 1.0 -0.0977 0.1214 False								30 VIP- 50 VIP- 0.0311 nan nan nan False
	35VIP- 5VIP+ -0.1175 0.0853 -0.2398 0.0049 False								30 VIP- 55 VIP+ -0.018 1.0 -0.1403 0.1042 False								30 VIP- 55 VIP+ 0.0079 nan nan nan False
	35VIP- 5VIP- -0.0836 0.5839 -0.1935 0.0264 False								30 VIP- 55 VIP- -0.0015 1.0 -0.1111 0.1081 False								30 VIP- 55 VIP- 0.0493 nan nan nan False
	35VIP- 60VIP+ -0.0824 0.8481 -0.2047 0.0399 False								30 VIP- 60 VIP+ -0.0732 0.9659 -0.1955 0.0491 False								30 VIP- 60 VIP+ 0.0174 nan nan nan False
	35VIP- 60VIP- -0.0524 0.9996 -0.1623 0.0576 False								30 VIP- 60 VIP- -0.031 1.0 -0.1406 0.0785 False								30 VIP- 60 VIP- 0.0319 nan nan nan False
	35VIP- 65VIP+ -0.1026 0.3244 -0.2249 0.0197 False								30 VIP- 65 VIP+ -0.1143 0.1177 -0.2366 0.008 False								30 VIP- 65 VIP+ -0.0149 nan nan nan False
	35VIP- 65VIP- -0.0749 0.8288 -0.1849 0.035 False								30 VIP- 65 VIP- -0.0455 1.0 -0.155 0.0641 False								30 VIP- 65 VIP- 0.0253 nan nan nan False
	35VIP- 70VIP+ -0.106 0.2484 -0.2284 0.0163 False								30 VIP- 70 VIP+ -0.1272 0.0277 -0.2495 -0.005 True								30 VIP- 70 VIP+ -0.0211 nan nan nan False
	35VIP- 70VIP- -0.0727 0.8763 -0.1826 0.0373 False								30 VIP- 70 VIP- -0.053 0.9994 -0.1626 0.0566 False								30 VIP- 70 VIP- 0.0157 nan nan nan False
	35VIP- 75VIP+ -0.0715 0.9761 -0.1938 0.0508 False								30 VIP- 75 VIP+ -0.0994 0.4035 -0.2217 0.0229 False								30 VIP- 75 VIP+ 0.001 nan nan nan False
	35VIP- 75VIP- -0.045 1.0 -0.1549 0.065 False								30 VIP- 75 VIP- -0.041 1.0 -0.1505 0.0686 False								30 VIP- 75 VIP- 0.0254 nan nan nan False
	35VIP- 80VIP+ -0.1073 0.2248 -0.2296 0.0151 False								30 VIP- 80 VIP+ -0.0845 0.805 -0.2067 0.0378 False								30 VIP- 80 VIP+ 0.0517 nan nan nan False
	35VIP- 80VIP- -0.0375 1.0 -0.1475 0.0724 False								30 VIP- 80 VIP- 0.0101 1.0 -0.0994 0.1197 False								30 VIP- 80 VIP- 0.0586 nan nan nan False
	40VIP+ 40VIP- 0.0137 1.0 -0.1086 0.136 False								35 VIP+ 35 VIP- -0.0106 1.0 -0.1329 0.1117 False								35 VIP+ 35 VIP- -0.036 nan nan nan False
	40VIP+ 45VIP+ -0.0227 1.0 -0.1562 0.1108 False								35 VIP+ 40 VIP+ 0.0072 1.0 -0.1266 0.141 False								35 VIP+ 40 VIP+ 0.0025 nan nan nan False
	40VIP+ 45VIP- -0.0035 1.0 -0.1258 0.1188 False								35 VIP+ 40 VIP- 0.0102 1.0 -0.112 0.1325 False								35 VIP+ 40 VIP- 0.0156 nan nan nan False
	40VIP+ 50VIP+ -0.0717 0.9946 -0.2052 0.0618 False								35 VIP+ 45 VIP+ 0.0009 1.0 -0.1329 0.1347 False								35 VIP+ 45 VIP+ 0.024 nan nan nan False
	40VIP+ 50VIP- -0.0356 1.0 -0.1579 0.0867 False								35 VIP+ 45 VIP- 0.0247 1.0 -0.0976 0.147 False								35 VIP+ 45 VIP- 0.0271 nan nan nan False
	40VIP+ 55VIP+ -0.0616 0.9998 -0.1951 0.0719 False								35 VIP+ 50 VIP+ -0.0015 1.0 -0.1353 0.1323 False								35 VIP+ 50 VIP+ 0.0319 nan nan nan False
	40VIP+ 55VIP- -0.0335 1.0 -0.1558 0.0888 False								35 VIP+ 50 VIP- 0.01 1.0 -0.1123 0.1322 False								35 VIP+ 50 VIP- 0.0253 nan nan nan False
	40VIP+ 5VIP+ -0.0906 0.8359 -0.2242 0.0429 False								35 VIP+ 55 VIP+ -0.0199 1.0 -0.1537 0.1139 False								35 VIP+ 55 VIP+ 0.0021 nan nan nan False
	40VIP+ 5VIP- -0.0567 0.9998 -0.179 0.0656 False								35 VIP+ 55 VIP- -0.0034 1.0 -0.1257 0.1189 False								35 VIP+ 55 VIP- 0.0435 nan nan nan False
	40VIP+ 60VIP+ -0.0556 1.0 -0.1891 0.078 False								35 VIP+ 60 VIP+ -0.0751 0.9879 -0.2089 0.0587 False								35 VIP+ 60 VIP+ 0.0116 nan nan nan False
	40VIP+ 60VIP- -0.0256 1.0 -0.1479 0.0967 False								35 VIP+ 60 VIP- -0.0329 1.0 -0.1552 0.0894 False								35 VIP+ 60 VIP- 0.0261 nan nan nan False
	40VIP+ 65VIP+ -0.0758 0.9854 -0.2093 0.0578 False								35 VIP+ 65 VIP+ -0.1162 0.2452 -0.25 0.0176 False								35 VIP+ 65 VIP+ -0.0207 nan nan nan False
	40VIP+ 65VIP- -0.0481 1.0 -0.1704 0.0742 False								35 VIP+ 65 VIP- -0.0474 1.0 -0.1697 0.0749 False								35 VIP+ 65 VIP- 0.0195 nan nan nan False
	40VIP+ 70VIP+ -0.0792 0.9701 -0.2128 0.0543 False								35 VIP+ 70 VIP+ -0.1291 0.0801 -0.2629 0.0047 False								35 VIP+ 70 VIP+ -0.0268 nan nan nan False
	40VIP+ 70VIP- -0.0458 1.0 -0.1681 0.0765 False								35 VIP+ 70 VIP- -0.0549 0.9999 -0.1772 0.0674 False								35 VIP+ 70 VIP- 0.01 nan nan nan False
	40VIP+ 75VIP+ -0.0447 1.0 -0.1782 0.0889 False								35 VIP+ 75 VIP+ -0.1013 0.5935 -0.2351 0.0325 False								35 VIP+ 75 VIP+ -0.0047 nan nan nan False
	40VIP+ 75VIP- -0.0181 1.0 -0.1404 0.1042 False								35 VIP+ 75 VIP- -0.0429 1.0 -0.1651 0.0794 False								35 VIP+ 75 VIP- 0.0196 nan nan nan False
	40VIP+ 80VIP+ -0.0804 0.9626 -0.214 0.0531 False								35 VIP+ 80 VIP+ -0.0863 0.9061 -0.2201 0.0474 False								35 VIP+ 80 VIP+ 0.0459 nan nan nan False
	40VIP+ 80VIP- -0.0107 1.0 -0.133 0.1116 False								35 VIP+ 80 VIP- 0.0082 1.0 -0.114 0.1305 False								35 VIP+ 80 VIP- 0.0528 nan nan nan False
	40VIP- 45VIP+ -0.0364 1.0 -0.1587 0.0859 False								35 VIP- 40 VIP+ 0.0178 1.0 -0.1045 0.1401 False								35 VIP- 40 VIP+ 0.0385 nan nan nan False
	40VIP- 45VIP- -0.0172 1.0 -0.1271 0.0927 False								35 VIP- 40 VIP- 0.0209 1.0 -0.0887 0.1304 False								35 VIP- 40 VIP- 0.0515 nan nan nan False
	40VIP- 50VIP+ -0.0854 0.7845 -0.2077 0.0369 False								35 VIP- 45 VIP+ 0.0115 1.0 -0.1107 0.1338 False								35 VIP- 45 VIP+ 0.0599 nan nan nan False
	40VIP- 50VIP- -0.0493 0.9999 -0.1593 0.0606 False								35 VIP- 45 VIP- 0.0353 1.0 -0.0743 0.1449 False								35 VIP- 45 VIP- 0.0631 nan nan nan False
	40VIP- 55VIP+ -0.0753 0.9488 -0.1976 0.047 False								35 VIP- 50 VIP+ 0.0091 1.0 -0.1132 0.1314 False								35 VIP- 50 VIP+ 0.0678 nan nan nan False
	40VIP- 55VIP- -0.0472 1.0 -0.1571 0.0628 False								35 VIP- 50 VIP- 0.0206 1.0 -0.089 0.1301 False								35 VIP- 50 VIP- 0.0613 nan nan nan False
	40VIP- 5VIP+ -0.1043 0.2849 -0.2266 0.018 False								35 VIP- 55 VIP+ -0.0093 1.0 -0.1316 0.113 False								35 VIP- 55 VIP+ 0.0381 nan nan nan False
	40VIP- 5VIP- -0.0704 0.9143 -0.1804 0.0395 False								35 VIP- 55 VIP- 0.0072 1.0 -0.1023 0.1168 False								35 VIP- 55 VIP- 0.0795 nan nan nan False
	40VIP- 60VIP+ -0.0693 0.9859 -0.1916 0.0531 False								35 VIP- 60 VIP+ -0.0645 0.9962 -0.1867 0.0578 False								35 VIP- 60 VIP+ 0.0476 nan nan nan False
	40VIP- 60VIP- -0.0393 1.0 -0.1492 0.0707 False								35 VIP- 60 VIP- -0.0223 1.0 -0.1319 0.0873 False								35 VIP- 60 VIP- 0.0621 nan nan nan False
	40VIP- 65VIP+ -0.0895 0.6814 -0.2118 0.0328 False								35 VIP- 65 VIP+ -0.1056 0.258 -0.2278 0.0167 False								35 VIP- 65 VIP+ 0.0153 nan nan nan False
	40VIP- 65VIP- -0.0618 0.9875 -0.1717 0.0482 False								35 VIP- 65 VIP- -0.0368 1.0 -0.1463 0.0728 False								35 VIP- 65 VIP- 0.0555 nan nan nan False
	40VIP- 70VIP+ -0.0929 0.5852 -0.2152 0.0294 False								35 VIP- 70 VIP+ -0.1185 0.076 -0.2408 0.0038 False								35 VIP- 70 VIP+ 0.0091 nan nan nan False
	40VIP- 70VIP- -0.0595 0.9936 -0.1695 0.0504 False								35 VIP- 70 VIP- -0.0443 1.0 -0.1538 0.0653 False								35 VIP- 70 VIP- 0.046 nan nan nan False
	40VIP- 75VIP+ -0.0584 0.9995 -0.1807 0.0639 False								35 VIP- 75 VIP+ -0.0907 0.6471 -0.213 0.0316 False								35 VIP- 75 VIP+ 0.0312 nan nan nan False
	40VIP- 75VIP- -0.0318 1.0 -0.1418 0.0781 False								35 VIP- 75 VIP- -0.0322 1.0 -0.1418 0.0773 False								35 VIP- 75 VIP- 0.0556 nan nan nan False
	40VIP- 80VIP+ -0.0941 0.5508 -0.2164 0.0282 False								35 VIP- 80 VIP+ -0.0757 0.9446 -0.198 0.0466 False								35 VIP- 80 VIP+ 0.0819 nan nan nan False
	40VIP- 80VIP- -0.0244 1.0 -0.1343 0.0856 False								35 VIP- 80 VIP- 0.0189 1.0 -0.0907 0.1284 False								35 VIP- 80 VIP- 0.0888 nan nan nan False
	45VIP+ 45VIP- 0.0192 1.0 -0.1031 0.1415 False								40 VIP+ 40 VIP- 0.0031 1.0 -0.1192 0.1253 False								40 VIP+ 40 VIP- 0.0131 nan nan nan False
	45VIP+ 50VIP+ -0.049 1.0 -0.1825 0.0846 False								40 VIP+ 45 VIP+ -0.0063 1.0 -0.1401 0.1275 False								40 VIP+ 45 VIP+ 0.0215 nan nan nan False
	45VIP+ 50VIP- -0.0129 1.0 -0.1352 0.1094 False								40 VIP+ 45 VIP- 0.0175 1.0 -0.1048 0.1398 False								40 VIP+ 45 VIP- 0.0246 nan nan nan False
	45VIP+ 55VIP+ -0.0389 1.0 -0.1724 0.0946 False								40 VIP+ 50 VIP+ -0.0087 1.0 -0.1425 0.1251 False								40 VIP+ 50 VIP+ 0.0294 nan nan nan False
	45VIP+ 55VIP- -0.0108 1.0 -0.1331 0.1115 False								40 VIP+ 50 VIP- 0.0028 1.0 -0.1195 0.1251 False								40 VIP+ 50 VIP- 0.0228 nan nan nan False
	45VIP+ 5VIP+ -0.0679 0.9981 -0.2015 0.0656 False								40 VIP+ 55 VIP+ -0.0271 1.0 -0.1609 0.1067 False								40 VIP+ 55 VIP+ -0.0004 nan nan nan False
	45VIP+ 5VIP- -0.034 1.0 -0.1563 0.0883 False								40 VIP+ 55 VIP- -0.0106 1.0 -0.1329 0.1117 False								40 VIP+ 55 VIP- 0.041 nan nan nan False
	45VIP+ 60VIP+ -0.0329 1.0 -0.1664 0.1007 False								40 VIP+ 60 VIP+ -0.0823 0.9498 -0.216 0.0515 False								40 VIP+ 60 VIP+ 0.0091 nan nan nan False
	45VIP+ 60VIP- -0.0029 1.0 -0.1252 0.1195 False								40 VIP+ 60 VIP- -0.0401 1.0 -0.1624 0.0822 False								40 VIP+ 60 VIP- 0.0236 nan nan nan False
	45VIP+ 65VIP+ -0.0531 1.0 -0.1866 0.0805 False								40 VIP+ 65 VIP+ -0.1234 0.1367 -0.2572 0.0104 False								40 VIP+ 65 VIP+ -0.0232 nan nan nan False
	45VIP+ 65VIP- -0.0254 1.0 -0.1477 0.0969 False								40 VIP+ 65 VIP- -0.0546 0.9999 -0.1768 0.0677 False								40 VIP+ 65 VIP- 0.017 nan nan nan False
	45VIP+ 70VIP+ -0.0565 1.0 -0.19 0.077 False								40 VIP+ 70 VIP+ -0.1363 0.0382 -0.2701 -0.0025 True								40 VIP+ 70 VIP+ -0.0293 nan nan nan False
	45VIP+ 70VIP- -0.0231 1.0 -0.1454 0.0992 False								40 VIP+ 70 VIP- -0.0621 0.9982 -0.1844 0.0602 False								40 VIP+ 70 VIP- 0.0075 nan nan nan False
	45VIP+ 75VIP+ -0.022 1.0 -0.1555 0.1116 False								40 VIP+ 75 VIP+ -0.1085 0.4103 -0.2423 0.0253 False								40 VIP+ 75 VIP+ -0.0072 nan nan nan False
	45VIP+ 75VIP- 0.0046 1.0 -0.1177 0.1269 False								40 VIP+ 75 VIP- -0.05 1.0 -0.1723 0.0722 False								40 VIP+ 75 VIP- 0.0171 nan nan nan False
	45VIP+ 80VIP+ -0.0577 1.0 -0.1913 0.0758 False								40 VIP+ 80 VIP+ -0.0935 0.7816 -0.2273 0.0403 False								40 VIP+ 80 VIP+ 0.0434 nan nan nan False
	45VIP+ 80VIP- 0.012 1.0 -0.1103 0.1343 False								40 VIP+ 80 VIP- 0.0011 1.0 -0.1212 0.1233 False								40 VIP+ 80 VIP- 0.0503 nan nan nan False
	45VIP- 50VIP+ -0.0682 0.9892 -0.1905 0.0541 False								40 VIP- 45 VIP+ -0.0093 1.0 -0.1316 0.1129 False								40 VIP- 45 VIP+ 0.0084 nan nan nan False
	45VIP- 50VIP- -0.0321 1.0 -0.1421 0.0778 False								40 VIP- 45 VIP- 0.0144 1.0 -0.0951 0.124 False								40 VIP- 45 VIP- 0.0115 nan nan nan False
	45VIP- 55VIP+ -0.0581 0.9996 -0.1804 0.0642 False								40 VIP- 50 VIP+ -0.0118 1.0 -0.134 0.1105 False								40 VIP- 50 VIP+ 0.0163 nan nan nan False
	45VIP- 55VIP- -0.03 1.0 -0.1399 0.08 False								40 VIP- 50 VIP- -0.0003 1.0 -0.1098 0.1093 False								40 VIP- 50 VIP- 0.0098 nan nan nan False
	45VIP- 5VIP+ -0.0871 0.7424 -0.2094 0.0352 False								40 VIP- 55 VIP+ -0.0302 1.0 -0.1524 0.0921 False								40 VIP- 55 VIP+ -0.0135 nan nan nan False
	45VIP- 5VIP- -0.0532 0.9994 -0.1632 0.0567 False								40 VIP- 55 VIP- -0.0136 1.0 -0.1232 0.0959 False								40 VIP- 55 VIP- 0.028 nan nan nan False
	45VIP- 60VIP+ -0.0521 1.0 -0.1744 0.0703 False								40 VIP- 60 VIP+ -0.0853 0.7855 -0.2076 0.037 False								40 VIP- 60 VIP+ -0.004 nan nan nan False
	45VIP- 60VIP- -0.0221 1.0 -0.132 0.0879 False								40 VIP- 60 VIP- -0.0432 1.0 -0.1527 0.0664 False								40 VIP- 60 VIP- 0.0105 nan nan nan False
	45VIP- 65VIP+ -0.0723 0.9719 -0.1946 0.05 False								40 VIP- 65 VIP+ -0.1264 0.0307 -0.2487 -0.0041 True								40 VIP- 65 VIP+ -0.0363 nan nan nan False
	45VIP- 65VIP- -0.0446 1.0 -0.1545 0.0653 False								40 VIP- 65 VIP- -0.0576 0.9963 -0.1672 0.052 False								40 VIP- 65 VIP- 0.0039 nan nan nan False
	45VIP- 70VIP+ -0.0757 0.9449 -0.198 0.0466 False								40 VIP- 70 VIP+ -0.1394 0.0055 -0.2616 -0.0171 True								40 VIP- 70 VIP+ -0.0424 nan nan nan False
	45VIP- 70VIP- -0.0423 1.0 -0.1523 0.0676 False								40 VIP- 70 VIP- -0.0651 0.9691 -0.1747 0.0444 False								40 VIP- 70 VIP- -0.0056 nan nan nan False
	45VIP- 75VIP+ -0.0412 1.0 -0.1635 0.0811 False								40 VIP- 75 VIP+ -0.1115 0.1532 -0.2338 0.0107 False								40 VIP- 75 VIP+ -0.0203 nan nan nan False
	45VIP- 75VIP- -0.0146 1.0 -0.1246 0.0953 False								40 VIP- 75 VIP- -0.0531 0.9993 -0.1627 0.0565 False								40 VIP- 75 VIP- 0.004 nan nan nan False
	45VIP- 80VIP+ -0.0769 0.932 -0.1992 0.0454 False								40 VIP- 80 VIP+ -0.0966 0.4805 -0.2189 0.0257 False								40 VIP- 80 VIP+ 0.0303 nan nan nan False
	45VIP- 80VIP- -0.0072 1.0 -0.1171 0.1028 False								40 VIP- 80 VIP- -0.002 1.0 -0.1116 0.1076 False								40 VIP- 80 VIP- 0.0372 nan nan nan False
	50VIP+ 50VIP- 0.0361 1.0 -0.0863 0.1584 False								45 VIP+ 45 VIP- 0.0238 1.0 -0.0985 0.1461 False								45 VIP+ 45 VIP- 0.0032 nan nan nan False
	50VIP+ 55VIP+ 0.0101 1.0 -0.1235 0.1436 False								45 VIP+ 50 VIP+ -0.0024 1.0 -0.1362 0.1314 False								45 VIP+ 50 VIP+ 0.0079 nan nan nan False
	50VIP+ 55VIP- 0.0382 1.0 -0.0841 0.1605 False								45 VIP+ 50 VIP- 0.0091 1.0 -0.1132 0.1313 False								45 VIP+ 50 VIP- 0.0014 nan nan nan False
	50VIP+ 5VIP+ -0.0189 1.0 -0.1525 0.1146 False								45 VIP+ 55 VIP+ -0.0208 1.0 -0.1546 0.113 False								45 VIP+ 55 VIP+ -0.0218 nan nan nan False
	50VIP+ 5VIP- 0.015 1.0 -0.1074 0.1373 False								45 VIP+ 55 VIP- -0.0043 1.0 -0.1266 0.118 False								45 VIP+ 55 VIP- 0.0196 nan nan nan False
	50VIP+ 60VIP+ 0.0161 1.0 -0.1174 0.1497 False								45 VIP+ 60 VIP+ -0.076 0.9851 -0.2098 0.0578 False								45 VIP+ 60 VIP+ -0.0123 nan nan nan False
	50VIP+ 60VIP- 0.0461 1.0 -0.0762 0.1684 False								45 VIP+ 60 VIP- -0.0338 1.0 -0.1561 0.0885 False								45 VIP+ 60 VIP- 0.0022 nan nan nan False
	50VIP+ 65VIP+ -0.0041 1.0 -0.1376 0.1295 False								45 VIP+ 65 VIP+ -0.1171 0.229 -0.2509 0.0167 False								45 VIP+ 65 VIP+ -0.0446 nan nan nan False
	50VIP+ 65VIP- 0.0236 1.0 -0.0987 0.1459 False								45 VIP+ 65 VIP- -0.0483 1.0 -0.1706 0.074 False								45 VIP+ 65 VIP- -0.0044 nan nan nan False
	50VIP+ 70VIP+ -0.0075 1.0 -0.1411 0.126 False								45 VIP+ 70 VIP+ -0.13 0.0733 -0.2638 0.0038 False								45 VIP+ 70 VIP+ -0.0508 nan nan nan False
	50VIP+ 70VIP- 0.0258 1.0 -0.0965 0.1482 False								45 VIP+ 70 VIP- -0.0558 0.9998 -0.1781 0.0665 False								45 VIP+ 70 VIP- -0.014 nan nan nan False
	50VIP+ 75VIP+ 0.027 1.0 -0.1065 0.1605 False								45 VIP+ 75 VIP+ -0.1022 0.57 -0.236 0.0316 False								45 VIP+ 75 VIP+ -0.0287 nan nan nan False
	50VIP+ 75VIP- 0.0536 0.9999 -0.0688 0.1759 False								45 VIP+ 75 VIP- -0.0438 1.0 -0.166 0.0785 False								45 VIP+ 75 VIP- -0.0043 nan nan nan False
	50VIP+ 80VIP+ -0.0087 1.0 -0.1423 0.1248 False								45 VIP+ 80 VIP+ -0.0873 0.8937 -0.221 0.0465 False								45 VIP+ 80 VIP+ 0.022 nan nan nan False
	50VIP+ 80VIP- 0.061 0.9988 -0.0613 0.1833 False								45 VIP+ 80 VIP- 0.0073 1.0 -0.115 0.1296 False								45 VIP+ 80 VIP- 0.0289 nan nan nan False
	50VIP- 55VIP+ -0.026 1.0 -0.1483 0.0963 False								45 VIP- 50 VIP+ -0.0262 1.0 -0.1485 0.0961 False								45 VIP- 50 VIP+ 0.0048 nan nan nan False
	50VIP- 55VIP- 0.0021 1.0 -0.1078 0.1121 False								45 VIP- 50 VIP- -0.0147 1.0 -0.1243 0.0948 False								45 VIP- 50 VIP- -0.0018 nan nan nan False
	50VIP- 5VIP+ -0.055 0.9999 -0.1773 0.0673 False								45 VIP- 55 VIP+ -0.0446 1.0 -0.1669 0.0777 False								45 VIP- 55 VIP+ -0.025 nan nan nan False
	50VIP- 5VIP- -0.0211 1.0 -0.131 0.0888 False								45 VIP- 55 VIP- -0.0281 1.0 -0.1377 0.0815 False								45 VIP- 55 VIP- 0.0164 nan nan nan False
	50VIP- 60VIP+ -0.0199 1.0 -0.1422 0.1024 False								45 VIP- 60 VIP+ -0.0998 0.3946 -0.222 0.0225 False								45 VIP- 60 VIP+ -0.0155 nan nan nan False
	50VIP- 60VIP- 0.0101 1.0 -0.0999 0.12 False								45 VIP- 60 VIP- -0.0576 0.9964 -0.1672 0.052 False								45 VIP- 60 VIP- -0.001 nan nan nan False
	50VIP- 65VIP+ -0.0401 1.0 -0.1624 0.0822 False								45 VIP- 65 VIP+ -0.1409 0.0045 -0.2631 -0.0186 True								45 VIP- 65 VIP+ -0.0478 nan nan nan False
	50VIP- 65VIP- -0.0125 1.0 -0.1224 0.0975 False								45 VIP- 65 VIP- -0.0721 0.883 -0.1816 0.0375 False								45 VIP- 65 VIP- -0.0076 nan nan nan False
	50VIP- 70VIP+ -0.0436 1.0 -0.1659 0.0787 False								45 VIP- 70 VIP+ -0.1538 0.0006 -0.2761 -0.0315 True								45 VIP- 70 VIP+ -0.0539 nan nan nan False
	50VIP- 70VIP- -0.0102 1.0 -0.1201 0.0997 False								45 VIP- 70 VIP- -0.0796 0.6979 -0.1891 0.03 False								45 VIP- 70 VIP- -0.0171 nan nan nan False
	50VIP- 75VIP+ -0.009 1.0 -0.1314 0.1133 False								45 VIP- 75 VIP+ -0.126 0.0323 -0.2483 -0.0037 True								45 VIP- 75 VIP+ -0.0319 nan nan nan False
	50VIP- 75VIP- 0.0175 1.0 -0.0924 0.1274 False								45 VIP- 75 VIP- -0.0675 0.9481 -0.1771 0.042 False								45 VIP- 75 VIP- -0.0075 nan nan nan False
	50VIP- 80VIP+ -0.0448 1.0 -0.1671 0.0775 False								45 VIP- 80 VIP+ -0.111 0.1608 -0.2333 0.0112 False								45 VIP- 80 VIP+ 0.0188 nan nan nan False
	50VIP- 80VIP- 0.0249 1.0 -0.085 0.1349 False								45 VIP- 80 VIP- -0.0164 1.0 -0.126 0.0931 False								45 VIP- 80 VIP- 0.0257 nan nan nan False
	55VIP+ 55VIP- 0.0281 1.0 -0.0942 0.1504 False								50 VIP+ 50 VIP- 0.0115 1.0 -0.1108 0.1338 False								50 VIP+ 50 VIP- -0.0065 nan nan nan False
	55VIP+ 5VIP+ -0.029 1.0 -0.1625 0.1045 False								50 VIP+ 55 VIP+ -0.0184 1.0 -0.1522 0.1154 False								50 VIP+ 55 VIP+ -0.0298 nan nan nan False
	55VIP+ 5VIP- 0.0049 1.0 -0.1174 0.1272 False								50 VIP+ 55 VIP- -0.0019 1.0 -0.1242 0.1204 False								50 VIP+ 55 VIP- 0.0117 nan nan nan False
	55VIP+ 60VIP+ 0.0061 1.0 -0.1275 0.1396 False								50 VIP+ 60 VIP+ -0.0736 0.9916 -0.2073 0.0602 False								50 VIP+ 60 VIP+ -0.0203 nan nan nan False
	55VIP+ 60VIP- 0.0361 1.0 -0.0863 0.1584 False								50 VIP+ 60 VIP- -0.0314 1.0 -0.1537 0.0909 False								50 VIP+ 60 VIP- -0.0058 nan nan nan False
	55VIP+ 65VIP+ -0.0142 1.0 -0.1477 0.1194 False								50 VIP+ 65 VIP+ -0.1147 0.2741 -0.2484 0.0191 False								50 VIP+ 65 VIP+ -0.0526 nan nan nan False
	55VIP+ 65VIP- 0.0135 1.0 -0.1088 0.1358 False								50 VIP+ 65 VIP- -0.0459 1.0 -0.1681 0.0764 False								50 VIP+ 65 VIP- -0.0124 nan nan nan False
	55VIP+ 70VIP+ -0.0176 1.0 -0.1511 0.1159 False								50 VIP+ 70 VIP+ -0.1276 0.0927 -0.2614 0.0062 False								50 VIP+ 70 VIP+ -0.0587 nan nan nan False
	55VIP+ 70VIP- 0.0158 1.0 -0.1065 0.1381 False								50 VIP+ 70 VIP- -0.0534 0.9999 -0.1757 0.0689 False								50 VIP+ 70 VIP- -0.0219 nan nan nan False
	55VIP+ 75VIP+ 0.0169 1.0 -0.1166 0.1505 False								50 VIP+ 75 VIP+ -0.0998 0.6327 -0.2336 0.034 False								50 VIP+ 75 VIP+ -0.0366 nan nan nan False
	55VIP+ 75VIP- 0.0435 1.0 -0.0788 0.1658 False								50 VIP+ 75 VIP- -0.0413 1.0 -0.1636 0.081 False								50 VIP+ 75 VIP- -0.0122 nan nan nan False
	55VIP+ 80VIP+ -0.0188 1.0 -0.1523 0.1147 False								50 VIP+ 80 VIP+ -0.0848 0.9246 -0.2186 0.049 False								50 VIP+ 80 VIP+ 0.0141 nan nan nan False
	55VIP+ 80VIP- 0.0509 1.0 -0.0714 0.1732 False								50 VIP+ 80 VIP- 0.0098 1.0 -0.1125 0.132 False								50 VIP+ 80 VIP- 0.0209 nan nan nan False
	55VIP- 5VIP+ -0.0571 0.9997 -0.1795 0.0652 False								50 VIP- 55 VIP+ -0.0299 1.0 -0.1522 0.0924 False								50 VIP- 55 VIP+ -0.0232 nan nan nan False
	55VIP- 5VIP- -0.0232 1.0 -0.1332 0.0867 False								50 VIP- 55 VIP- -0.0134 1.0 -0.1229 0.0962 False								50 VIP- 55 VIP- 0.0182 nan nan nan False
	55VIP- 60VIP+ -0.0221 1.0 -0.1444 0.1002 False								50 VIP- 60 VIP+ -0.085 0.7919 -0.2073 0.0372 False								50 VIP- 60 VIP+ -0.0137 nan nan nan False
	55VIP- 60VIP- 0.0079 1.0 -0.102 0.1179 False								50 VIP- 60 VIP- -0.0429 1.0 -0.1524 0.0667 False								50 VIP- 60 VIP- 0.0008 nan nan nan False
	55VIP- 65VIP+ -0.0423 1.0 -0.1646 0.08 False								50 VIP- 65 VIP+ -0.1261 0.0317 -0.2484 -0.0039 True								50 VIP- 65 VIP+ -0.046 nan nan nan False
	55VIP- 65VIP- -0.0146 1.0 -0.1246 0.0953 False								50 VIP- 65 VIP- -0.0573 0.9967 -0.1669 0.0522 False								50 VIP- 65 VIP- -0.0058 nan nan nan False
	55VIP- 70VIP+ -0.0457 1.0 -0.168 0.0766 False								50 VIP- 70 VIP+ -0.1391 0.0058 -0.2614 -0.0168 True								50 VIP- 70 VIP+ -0.0522 nan nan nan False
	55VIP- 70VIP- -0.0124 1.0 -0.1223 0.0976 False								50 VIP- 70 VIP- -0.0649 0.9711 -0.1744 0.0447 False								50 VIP- 70 VIP- -0.0153 nan nan nan False
	55VIP- 75VIP+ -0.0112 1.0 -0.1335 0.1111 False								50 VIP- 75 VIP+ -0.1113 0.1572 -0.2336 0.011 False								50 VIP- 75 VIP+ -0.0301 nan nan nan False
	55VIP- 75VIP- 0.0154 1.0 -0.0946 0.1253 False								50 VIP- 75 VIP- -0.0528 0.9994 -0.1624 0.0568 False								50 VIP- 75 VIP- -0.0057 nan nan nan False
	55VIP- 80VIP+ -0.0469 1.0 -0.1693 0.0754 False								50 VIP- 80 VIP+ -0.0963 0.4883 -0.2186 0.026 False								50 VIP- 80 VIP+ 0.0206 nan nan nan False
	55VIP- 80VIP- 0.0228 1.0 -0.0872 0.1327 False								50 VIP- 80 VIP- -0.0017 1.0 -0.1113 0.1078 False								50 VIP- 80 VIP- 0.0275 nan nan nan False
	5VIP+ 5VIP- 0.0339 1.0 -0.0884 0.1562 False								55 VIP+ 55 VIP- 0.0165 1.0 -0.1058 0.1388 False								55 VIP+ 55 VIP- 0.0414 nan nan nan False
	5VIP+ 60VIP+ 0.0351 1.0 -0.0985 0.1686 False								55 VIP+ 60 VIP+ -0.0551 1.0 -0.1889 0.0786 False								55 VIP+ 60 VIP+ 0.0095 nan nan nan False
	5VIP+ 60VIP- 0.0651 0.9954 -0.0572 0.1874 False								55 VIP+ 60 VIP- -0.013 1.0 -0.1353 0.1093 False								55 VIP+ 60 VIP- 0.024 nan nan nan False
	5VIP+ 65VIP+ 0.0149 1.0 -0.1187 0.1484 False								55 VIP+ 65 VIP+ -0.0962 0.7203 -0.23 0.0375 False								55 VIP+ 65 VIP+ -0.0228 nan nan nan False
	5VIP+ 65VIP- 0.0425 1.0 -0.0798 0.1648 False								55 VIP+ 65 VIP- -0.0274 1.0 -0.1497 0.0948 False								55 VIP+ 65 VIP- 0.0174 nan nan nan False
	5VIP+ 70VIP+ 0.0114 1.0 -0.1221 0.1449 False								55 VIP+ 70 VIP+ -0.1092 0.3933 -0.243 0.0246 False								55 VIP+ 70 VIP+ -0.0289 nan nan nan False
	5VIP+ 70VIP- 0.0448 1.0 -0.0775 0.1671 False								55 VIP+ 70 VIP- -0.035 1.0 -0.1573 0.0873 False								55 VIP+ 70 VIP- 0.0079 nan nan nan False
	5VIP+ 75VIP+ 0.0459 1.0 -0.0876 0.1795 False								55 VIP+ 75 VIP+ -0.0814 0.9568 -0.2152 0.0524 False								55 VIP+ 75 VIP+ -0.0069 nan nan nan False
	5VIP+ 75VIP- 0.0725 0.9705 -0.0498 0.1948 False								55 VIP+ 75 VIP- -0.0229 1.0 -0.1452 0.0994 False								55 VIP+ 75 VIP- 0.0175 nan nan nan False
	5VIP+ 80VIP+ 0.0102 1.0 -0.1233 0.1437 False								55 VIP+ 80 VIP+ -0.0664 0.9989 -0.2002 0.0674 False								55 VIP+ 80 VIP+ 0.0438 nan nan nan False
	5VIP+ 80VIP- 0.0799 0.8912 -0.0424 0.2022 False								55 VIP+ 80 VIP- 0.0282 1.0 -0.0941 0.1504 False								55 VIP+ 80 VIP- 0.0507 nan nan nan False
	5VIP- 60VIP+ 0.0012 1.0 -0.1211 0.1235 False								55 VIP- 60 VIP+ -0.0717 0.9752 -0.1939 0.0506 False								55 VIP- 60 VIP+ -0.0319 nan nan nan False
	5VIP- 60VIP- 0.0312 1.0 -0.0788 0.1411 False								55 VIP- 60 VIP- -0.0295 1.0 -0.1391 0.0801 False								55 VIP- 60 VIP- -0.0174 nan nan nan False
	5VIP- 65VIP+ -0.019 1.0 -0.1413 0.1033 False								55 VIP- 65 VIP+ -0.1128 0.1364 -0.2351 0.0095 False								55 VIP- 65 VIP+ -0.0642 nan nan nan False
	5VIP- 65VIP- 0.0086 1.0 -0.1013 0.1186 False								55 VIP- 65 VIP- -0.044 1.0 -0.1535 0.0656 False								55 VIP- 65 VIP- -0.024 nan nan nan False
	5VIP- 70VIP+ -0.0225 1.0 -0.1448 0.0998 False								55 VIP- 70 VIP+ -0.1257 0.0333 -0.248 -0.0034 True								55 VIP- 70 VIP+ -0.0704 nan nan nan False
	5VIP- 70VIP- 0.0109 1.0 -0.099 0.1208 False								55 VIP- 70 VIP- -0.0515 0.9997 -0.1611 0.0581 False								55 VIP- 70 VIP- -0.0336 nan nan nan False
	5VIP- 75VIP+ 0.012 1.0 -0.1103 0.1344 False								55 VIP- 75 VIP+ -0.0979 0.4441 -0.2202 0.0244 False								55 VIP- 75 VIP+ -0.0483 nan nan nan False
	5VIP- 75VIP- 0.0386 1.0 -0.0713 0.1485 False								55 VIP- 75 VIP- -0.0394 1.0 -0.149 0.0701 False								55 VIP- 75 VIP- -0.0239 nan nan nan False
	5VIP- 80VIP+ -0.0237 1.0 -0.146 0.0986 False								55 VIP- 80 VIP+ -0.0829 0.8368 -0.2052 0.0393 False								55 VIP- 80 VIP+ 0.0024 nan nan nan False
	5VIP- 80VIP- 0.046 1.0 -0.0639 0.156 False								55 VIP- 80 VIP- 0.0116 1.0 -0.0979 0.1212 False								55 VIP- 80 VIP- 0.0093 nan nan nan False
	60VIP+ 60VIP- 0.03 1.0 -0.0923 0.1523 False								60 VIP+ 60 VIP- 0.0422 1.0 -0.0801 0.1644 False								60 VIP+ 60 VIP- 0.0145 nan nan nan False
	60VIP+ 65VIP+ -0.0202 1.0 -0.1537 0.1133 False								60 VIP+ 65 VIP+ -0.0411 1.0 -0.1749 0.0927 False								60 VIP+ 65 VIP+ -0.0323 nan nan nan False
	60VIP+ 65VIP- 0.0075 1.0 -0.1149 0.1298 False								60 VIP+ 65 VIP- 0.0277 1.0 -0.0946 0.15 False								60 VIP+ 65 VIP- 0.0079 nan nan nan False
	60VIP+ 70VIP+ -0.0237 1.0 -0.1572 0.1099 False								60 VIP+ 70 VIP+ -0.0541 1.0 -0.1878 0.0797 False								60 VIP+ 70 VIP+ -0.0384 nan nan nan False
	60VIP+ 70VIP- 0.0097 1.0 -0.1126 0.132 False								60 VIP+ 70 VIP- 0.0202 1.0 -0.1021 0.1425 False								60 VIP+ 70 VIP- -0.0016 nan nan nan False
	60VIP+ 75VIP+ 0.0109 1.0 -0.1227 0.1444 False								60 VIP+ 75 VIP+ -0.0262 1.0 -0.16 0.1076 False								60 VIP+ 75 VIP+ -0.0164 nan nan nan False
	60VIP+ 75VIP- 0.0374 1.0 -0.0849 0.1597 False								60 VIP+ 75 VIP- 0.0322 1.0 -0.0901 0.1545 False								60 VIP+ 75 VIP- 0.008 nan nan nan False
	60VIP+ 80VIP+ -0.0249 1.0 -0.1584 0.1087 False								60 VIP+ 80 VIP+ -0.0113 1.0 -0.1451 0.1225 False								60 VIP+ 80 VIP+ 0.0343 nan nan nan False
	60VIP+ 80VIP- 0.0449 1.0 -0.0774 0.1672 False								60 VIP+ 80 VIP- 0.0833 0.8294 -0.039 0.2056 False								60 VIP+ 80 VIP- 0.0412 nan nan nan False
	60VIP- 65VIP+ -0.0502 1.0 -0.1725 0.0721 False								60 VIP- 65 VIP+ -0.0833 0.8303 -0.2055 0.039 False								60 VIP- 65 VIP+ -0.0468 nan nan nan False
	60VIP- 65VIP- -0.0225 1.0 -0.1325 0.0874 False								60 VIP- 65 VIP- -0.0145 1.0 -0.124 0.0951 False								60 VIP- 65 VIP- -0.0066 nan nan nan False
	60VIP- 70VIP+ -0.0537 0.9999 -0.176 0.0687 False								60 VIP- 70 VIP+ -0.0962 0.4909 -0.2185 0.0261 False								60 VIP- 70 VIP+ -0.0529 nan nan nan False
	60VIP- 70VIP- -0.0203 1.0 -0.1302 0.0897 False								60 VIP- 70 VIP- -0.022 1.0 -0.1315 0.0876 False								60 VIP- 70 VIP- -0.0161 nan nan nan False
	60VIP- 75VIP+ -0.0191 1.0 -0.1414 0.1032 False								60 VIP- 75 VIP+ -0.0684 0.9885 -0.1907 0.0539 False								60 VIP- 75 VIP+ -0.0309 nan nan nan False
	60VIP- 75VIP- 0.0074 1.0 -0.1025 0.1174 False								60 VIP- 75 VIP- -0.0099 1.0 -0.1195 0.0996 False								60 VIP- 75 VIP- -0.0065 nan nan nan False
	60VIP- 80VIP+ -0.0549 0.9999 -0.1772 0.0674 False								60 VIP- 80 VIP+ -0.0534 0.9999 -0.1757 0.0688 False								60 VIP- 80 VIP+ 0.0198 nan nan nan False
	60VIP- 80VIP- 0.0149 1.0 -0.0951 0.1248 False								60 VIP- 80 VIP- 0.0412 1.0 -0.0684 0.1507 False								60 VIP- 80 VIP- 0.0267 nan nan nan False
	65VIP+ 65VIP- 0.0277 1.0 -0.0946 0.15 False								65 VIP+ 65 VIP- 0.0688 0.9873 -0.0535 0.1911 False								65 VIP+ 65 VIP- 0.0402 nan nan nan False
	65VIP+ 70VIP+ -0.0035 1.0 -0.137 0.1301 False								65 VIP+ 70 VIP+ -0.013 1.0 -0.1467 0.1208 False								65 VIP+ 70 VIP+ -0.0061 nan nan nan False
	65VIP+ 70VIP- 0.0299 1.0 -0.0924 0.1522 False								65 VIP+ 70 VIP- 0.0613 0.9986 -0.061 0.1836 False								65 VIP+ 70 VIP- 0.0307 nan nan nan False
	65VIP+ 75VIP+ 0.0311 1.0 -0.1024 0.1646 False								65 VIP+ 75 VIP+ 0.0149 1.0 -0.1189 0.1487 False								65 VIP+ 75 VIP+ 0.0159 nan nan nan False
	65VIP+ 75VIP- 0.0576 0.9997 -0.0647 0.1799 False								65 VIP+ 75 VIP- 0.0733 0.9649 -0.0489 0.1956 False								65 VIP+ 75 VIP- 0.0403 nan nan nan False
	65VIP+ 80VIP+ -0.0047 1.0 -0.1382 0.1289 False								65 VIP+ 80 VIP+ 0.0298 1.0 -0.104 0.1636 False								65 VIP+ 80 VIP+ 0.0666 nan nan nan False
	65VIP+ 80VIP- 0.0651 0.9954 -0.0572 0.1874 False								65 VIP+ 80 VIP- 0.1244 0.039 0.0021 0.2467 True								65 VIP+ 80 VIP- 0.0735 nan nan nan False
	65VIP- 70VIP+ -0.0311 1.0 -0.1534 0.0912 False								65 VIP- 70 VIP+ -0.0818 0.8597 -0.204 0.0405 False								65 VIP- 70 VIP+ -0.0463 nan nan nan False
	65VIP- 70VIP- 0.0023 1.0 -0.1077 0.1122 False								65 VIP- 70 VIP- -0.0075 1.0 -0.1171 0.102 False								65 VIP- 70 VIP- -0.0095 nan nan nan False
	65VIP- 75VIP+ 0.0034 1.0 -0.1189 0.1257 False								65 VIP- 75 VIP+ -0.0539 0.9999 -0.1762 0.0683 False								65 VIP- 75 VIP+ -0.0243 nan nan nan False
	65VIP- 75VIP- 0.03 1.0 -0.08 0.1399 False								65 VIP- 75 VIP- 0.0045 1.0 -0.105 0.1141 False								65 VIP- 75 VIP- 0.0001 nan nan nan False
	65VIP- 80VIP+ -0.0323 1.0 -0.1546 0.09 False								65 VIP- 80 VIP+ -0.039 1.0 -0.1612 0.0833 False								65 VIP- 80 VIP+ 0.0264 nan nan nan False
	65VIP- 80VIP- 0.0374 1.0 -0.0725 0.1473 False								65 VIP- 80 VIP- 0.0556 0.9982 -0.054 0.1652 False								65 VIP- 80 VIP- 0.0333 nan nan nan False
	70VIP+ 70VIP- 0.0334 1.0 -0.0889 0.1557 False								70 VIP+ 70 VIP- 0.0742 0.9581 -0.0481 0.1965 False								70 VIP+ 70 VIP- 0.0368 nan nan nan False
	70VIP+ 75VIP+ 0.0345 1.0 -0.099 0.1681 False								70 VIP+ 75 VIP+ 0.0278 1.0 -0.106 0.1616 False								70 VIP+ 75 VIP+ 0.0221 nan nan nan False
	70VIP+ 75VIP- 0.0611 0.9987 -0.0612 0.1834 False								70 VIP+ 75 VIP- 0.0863 0.7626 -0.036 0.2086 False								70 VIP+ 75 VIP- 0.0465 nan nan nan False
	70VIP+ 80VIP+ -0.0012 1.0 -0.1347 0.1323 False								70 VIP+ 80 VIP+ 0.0428 1.0 -0.091 0.1766 False								70 VIP+ 80 VIP+ 0.0728 nan nan nan False
	70VIP+ 80VIP- 0.0685 0.9882 -0.0538 0.1908 False								70 VIP+ 80 VIP- 0.1374 0.0073 0.0151 0.2596 True								70 VIP+ 80 VIP- 0.0796 nan nan nan False
	70VIP- 75VIP+ 0.0012 1.0 -0.1212 0.1235 False								70 VIP- 75 VIP+ -0.0464 1.0 -0.1687 0.0759 False								70 VIP- 75 VIP+ -0.0147 nan nan nan False
	70VIP- 75VIP- 0.0277 1.0 -0.0822 0.1377 False								70 VIP- 75 VIP- 0.0121 1.0 -0.0975 0.1216 False								70 VIP- 75 VIP- 0.0096 nan nan nan False
	70VIP- 80VIP+ -0.0346 1.0 -0.1569 0.0877 False								70 VIP- 80 VIP+ -0.0314 1.0 -0.1537 0.0908 False								70 VIP- 80 VIP+ 0.0359 nan nan nan False
	70VIP- 80VIP- 0.0351 1.0 -0.0748 0.1451 False								70 VIP- 80 VIP- 0.0631 0.9811 -0.0464 0.1727 False								70 VIP- 80 VIP- 0.0428 nan nan nan False
	75VIP+ 75VIP- 0.0266 1.0 -0.0958 0.1489 False								75 VIP+ 75 VIP- 0.0585 0.9995 -0.0638 0.1807 False								75 VIP+ 75 VIP- 0.0244 nan nan nan False
	75VIP+ 80VIP+ -0.0357 1.0 -0.1693 0.0978 False								75 VIP+ 80 VIP+ 0.015 1.0 -0.1188 0.1488 False								75 VIP+ 80 VIP+ 0.0507 nan nan nan False
	75VIP+ 80VIP- 0.034 1.0 -0.0883 0.1563 False								75 VIP+ 80 VIP- 0.1095 0.184 -0.0127 0.2318 False								75 VIP+ 80 VIP- 0.0576 nan nan nan False
	75VIP- 80VIP+ -0.0623 0.9981 -0.1846 0.06 False								75 VIP- 80 VIP+ -0.0435 1.0 -0.1658 0.0788 False								75 VIP- 80 VIP+ 0.0263 nan nan nan False
	75VIP- 80VIP- 0.0074 1.0 -0.1025 0.1174 False								75 VIP- 80 VIP- 0.0511 0.9997 -0.0585 0.1606 False								75 VIP- 80 VIP- 0.0332 nan nan nan False
	80VIP+ 80VIP- 0.0697 0.9841 -0.0526 0.192 False								80 VIP+ 80 VIP- 0.0946 0.5371 -0.0277 0.2169 False								80 VIP+ 80 VIP- 0.0069 nan nan nan False
	------------------------------------------------------								--------------------------------------------------------								---------------------------------------------------
[truncated: 66 more columns]

## Sheet: Figure 4b
		ZT 16		ZT 22		ZT 8
		VIP-	VIP+	VIP-	VIP+	VIP-	VIP+
Portion	Cluster 1	0.0895522	0.0652174	0.208955	0.26087	0.134328	0.152174		Trial 1
		0.0597015	0.0652174	0.0746269	0	0.0447761	0.0652174		Trial 2
		0.0447761	0	0.0746269	0.0434783	0.0597015	0.0869565		Trial 3
		0.149254	0.152174	0.0298507	0	0.0298507	0.0217391		Trial 4
		0.0597015	0.0217391	0.0895522	0	0.0895522	0		Trial 5
		0.0597015	0.0652174	0.0447761	0.0434783	0.0746269	0.0652174		Trial 6
		0.104478	0.195652	0.149254	0.108696	0.0298507	0.0217391		Trial 7
		0.0298507	0	0.208955	0.108696	0.0625	0.0645161		Trial 8
		0.0175439	0.0588235	0.06	0.04	0.04	0.0909091		Trial 9
	Cluster 2	0.0298507	0	0.0298507	0	0.0447761	0.0217391
		0.0895522	0.0652174	0.19403	0.173913	0.0895522	0.0434783
		0.0597015	0	0.0149254	0	0.104478	0.130435
		0	0	0	0.0434783	0.19403	0.26087
		0.0298507	0.0217391	0	0	0.19403	0.217391
		0	0.0434783	0.0149254	0	0.0298507	0
		0	0	0.0149254	0.0652174	0.0149254	0.0434783
		0.0597015	0	0.0447761	0	0	0.0322581
		0.0701754	0	0	0.08	0	0.0454545
	Cluster 3	0.164179	0.152174	0.0298507	0.0434783	0.179104	0.173913
		0.208955	0.217391	0.104478	0.0652174	0.208955	0.23913
		0.134328	0.195652	0.164179	0	0.253731	0.152174
		0.0746269	0.152174	0.164179	0.108696	0.208955	0.195652
		0.402985	0.5	0.0895522	0.108696	0.0298507	0.0217391
		0.119403	0.130435	0.0597015	0.108696	0.0149254	0.0652174
		0.0895522	0.0869565	0.119403	0.0652174	0.313433	0.23913
		0.238806	0.173913	0.0597015	0.130435	0.28125	0.16129
		0.122807	0.117647	0.14	0.12	0.12	0.0454545
	Cluster 4	0.38806	0.391304	0.164179	0.26087	0.477612	0.521739
		0.402985	0.347826	0.343284	0.434783	0.358209	0.5
		0.447761	0.304348	0.432836	0.5	0.268657	0.23913
		0.402985	0.304348	0.432836	0.326087	0.298507	0.347826
		0.343284	0.282609	0.268657	0.391304	0.238806	0.413043
		0.373134	0.434783	0.343284	0.478261	0.402985	0.391304
		0.313433	0.304348	0.253731	0.326087	0.298507	0.26087
		0.223881	0.347826	0.298507	0.456522	0.40625	0.387097
		0.280702	0.294118	0.56	0.44	0.36	0.272727
	Cluster 5	0.104478	0.152174	0.134328	0.152174	0.0746269	0.0652174
		0.104478	0.108696	0.104478	0.108696	0.0895522	0.0434783
		0.104478	0.130435	0.134328	0.282609	0.134328	0.130435
		0.149254	0.152174	0.149254	0.26087	0.19403	0.152174
		0.0746269	0.0652174	0.283582	0.195652	0.179104	0.152174
		0.238806	0.217391	0.238806	0.217391	0.19403	0.217391
		0.104478	0.0869565	0.223881	0.173913	0.164179	0.369565
		0.149254	0.217391	0.0895522	0.173913	0.1875	0.258065
		0.192982	0.205882	0.08	0.12	0.4	0.409091
	Cluster 6	0.0149254	0	0.208955	0.108696	0	0.0217391
		0.0149254	0.0869565	0.0298507	0.0434783	0	0.0434783
		0.0447761	0	0	0	0.0447761	0.0434783
		0	0.0434783	0.0149254	0.0434783	0.0447761	0
		0	0.0434783	0.0597015	0.0217391	0.0298507	0
		0	0	0.0149254	0	0.164179	0.195652
		0.223881	0.217391	0.0149254	0.0434783	0	0
		0.0597015	0.0217391	0.0298507	0.0434783	0.03125	0
		0.0701754	0.117647	0.02	0.04	0	0.0454545
	Cluster 7	0.208955	0.23913	0.223881	0.173913	0.0895522	0.0434783
		0.119403	0.108696	0.149254	0.173913	0.208955	0.0652174
		0.164179	0.369565	0.179104	0.173913	0.134328	0.217391
		0.223881	0.195652	0.208955	0.217391	0.0298507	0.0217391
		0.0895522	0.0652174	0.208955	0.282609	0.238806	0.195652
		0.208955	0.108696	0.283582	0.152174	0.119403	0.0652174
		0.164179	0.108696	0.223881	0.217391	0.179104	0.0652174
		0.238806	0.23913	0.268657	0.0869565	0.03125	0.0967742
		0.245614	0.205882	0.14	0.16	0.08	0.0909091

## Sheet: Figure 4c ZT16 light on
	VIP-
VIP-	1	0.191755	0.241977	0.181196	0.172189	0.0855409	0.0324934	0.0285334	0.112566	0.19438	0.0884058	0.0600755	0.163846	0.18577	0.0626795	0.19601	0.11044	0.114863	0.0792548	0.162272	0.24632	0.114234	0.118657	0.0670882	0.127937	0.149583	0.0700158	0.113437	0.142285	0.073186	0.162034	-0.0114943	0.0348333	0.100974	0.0619616	0.0726831	0.0670029	0.00851215	0.0262961	0.114465	0.0677722	-0.0276695	-0.0576277	0.0399476	-0.0136185	0.0199076	0.0761372	0.0438445	0.0519717
	0.191755	1	0.274985	0.210023	0.272657	0.106747	0.0803986	-0.0318272	0.12477	0.181478	0.166474	0.0725036	0.089311	0.163066	0.0299747	0.281439	0.156274	0.0668987	-0.00239277	0.204929	0.347334	0.0513294	0.0581935	-0.0491961	0.164735	0.214182	0.123459	0.20314	0.199237	0.0621819	0.240973	-0.0313559	0.0161157	0.0475418	0.121443	0.0281843	0.082159	0.00841777	0.103307	0.175544	0.0845595	0.020592	-0.0893326	0.116056	0.0786995	0.0910756	0.0584826	0.0896011	0.0130431
	0.241977	0.274985	1	0.239661	0.264721	0.142485	0.0746951	-0.0553492	0.189311	0.265017	0.137684	0.0462945	0.121212	0.238967	0.0287064	0.352092	0.189207	0.116784	-0.00691125	0.239337	0.394855	0.116633	0.137782	-0.0184881	0.207028	0.168985	0.145386	0.226397	0.238818	0.0712955	0.309357	0.00919219	0.127578	0.123483	0.15435	0.0894335	0.119938	0.0121439	0.139947	0.22342	0.108206	-0.045016	-0.15457	0.109881	0.107202	0.124602	0.0854968	0.0518087	0.0637708
	0.181196	0.210023	0.239661	1	0.265053	0.23002	0.19418	-0.0320553	0.203984	0.414468	0.14208	0.193124	0.189841	0.207433	0.198271	0.377604	0.177095	0.0831057	0.15283	0.361165	0.433645	0.114572	0.139827	0.0662605	0.193602	0.138397	0.130843	0.243283	0.204026	0.0140828	0.385501	-0.10604	0.0474137	0.0649417	0.103327	0.14915	0.057905	-0.0158382	0.129503	0.306735	0.122654	0.0191593	-0.188863	0.0985728	0.100893	0.0939275	0.0700101	0.0747597	0.0581077
	0.172189	0.272657	0.264721	0.265053	1	0.194886	0.21296	0.080671	0.18187	0.286415	0.102723	0.15446	0.16558	0.231909	0.163067	0.317081	0.178555	0.0974408	0.122281	0.264527	0.377417	0.0678224	0.174569	0.0342898	0.163571	0.156765	0.109521	0.192122	0.183387	0.0826949	0.271498	0.00599267	0.089912	0.146704	0.0946843	0.125672	0.0861807	0.0200506	0.120457	0.142303	0.116049	-0.033397	-0.110196	0.095042	0.0988523	0.0767056	0.0694125	0.0170305	0.0253254
	0.0855409	0.106747	0.142485	0.23002	0.194886	1	0.211881	0.125179	0.155567	0.290944	0.154131	0.247205	0.235956	0.17227	0.160903	0.205838	0.119468	0.187236	0.158559	0.244014	0.305139	0.114422	0.19335	0.145062	0.105087	0.0858931	0.0809894	0.156103	0.154178	0.0375605	0.150236	-0.0450679	0.120354	0.111881	0.120506	0.0937253	0.0687127	0.0526622	0.0769548	0.115637	0.0821221	-0.00217751	-0.019589	0.0647297	0.0942359	0.0458666	0.0212209	0.0330891	0.0210189
	0.0324934	0.0803986	0.0746951	0.19418	0.21296	0.211881	1	0.209623	0.126727	0.109308	0.0700836	0.230264	0.15459	0.0816261	0.280266	-0.00322312	0.0200035	0.1479	0.264655	0.184795	0.066192	0.122246	0.193969	0.213609	-0.0477292	-0.0668895	-0.0195246	-0.0289481	-0.041829	-0.0159352	-0.0630887	-0.0238265	0.0466662	0.0593577	0.0262515	0.0173369	0.0234892	0.032559	0.02013	0.00564458	-0.0148578	-0.0267261	-0.0526117	-0.0272123	0.0355149	-0.00713087	-0.0216619	0.00785359	0.0051051
	0.0285334	-0.0318272	-0.0553492	-0.0320553	0.080671	0.125179	0.209623	1	0.0508368	-0.047985	0.0560041	0.222248	0.0626481	0.0289032	0.22035	-0.127144	0.00843316	0.176736	0.207403	0.0130956	-0.182195	0.154913	0.135418	0.23934	-0.217845	-0.18936	-0.0902831	-0.210758	-0.179484	-0.0337076	-0.331484	0.0227104	0.0509416	0.0092686	-0.0399378	-0.0936786	0.0333584	0.097668	-0.105661	-0.154609	-0.136439	-0.0587264	0.0846234	-0.0843663	-0.0488452	-0.0932544	-0.0198259	-0.0688998	-0.0392078
	0.112566	0.12477	0.189311	0.203984	0.18187	0.155567	0.126727	0.0508368	1	0.150527	0.100131	0.140274	0.0833412	0.160719	0.119805	0.217185	0.14077	0.0987759	0.0697178	0.2629	0.239834	0.0404357	0.121825	0.0121988	0.136037	0.131488	0.0758742	0.168073	0.162997	0.0626404	0.190618	0.00251542	0.0842871	0.0822262	0.125526	0.0681324	0.0938326	0.00624815	0.062585	0.172275	0.0340773	-0.061336	-0.101261	0.0417447	0.0479878	0.0960797	0.028126	0.0535905	0.00791652
	0.19438	0.181478	0.265017	0.414468	0.286415	0.290944	0.109308	-0.047985	0.150527	1	0.143359	0.0633875	0.287274	0.284009	0.0674447	0.551271	0.180161	0.153551	0.0351039	0.359569	0.631527	0.049386	0.161378	0.0482081	0.275879	0.0939258	0.183472	0.318455	0.270521	-0.056812	0.520757	-0.0548983	0.184894	0.146884	0.137589	0.206749	0.0775057	0.0388105	0.126026	0.47048	0.27669	0.0550312	-0.241606	0.151454	0.155364	0.192278	0.10515	0.11837	0.174918
	0.0884058	0.166474	0.137684	0.14208	0.102723	0.154131	0.0700836	0.0560041	0.100131	0.143359	1	0.0745734	0.141718	0.134656	0.130992	0.147915	0.122998	0.105832	0.0596652	0.168701	0.195988	0.111467	0.132515	0.0829155	0.0809088	0.141805	0.0997506	0.145793	0.22035	0.0648694	0.115063	0.0286467	0.0767657	0.109878	0.0822748	0.0962017	0.0921289	0.0219978	0.0428006	0.0616463	-0.019662	-0.0637135	-0.0516601	0.0770687	0.118455	0.033053	0.0721958	0.0259119	0.0403551
	0.0600755	0.0725036	0.0462945	0.193124	0.15446	0.247205	0.230264	0.222248	0.140274	0.0633875	0.0745734	1	0.152949	0.0558057	0.362936	-0.00576939	0.0765324	0.0765529	0.27985	0.22001	0.0701728	0.116031	0.201051	0.210626	-0.0279872	0.0610141	-0.00236064	0.0742356	0.0707641	0.0318156	0.012575	-0.0241762	0.0248153	0.0526013	0.0153002	-0.0165606	-0.014702	0.0920803	0.0329577	-0.0324286	0.00535944	-0.02183	0.0268889	-0.0159229	0.0421076	-0.0229687	-0.0256903	0.00467963	-0.0812024
	0.163846	0.089311	0.121212	0.189841	0.16558	0.235956	0.15459	0.0626481	0.0833412	0.287274	0.141718	0.152949	1	0.162926	0.151656	0.218068	0.120427	0.199118	0.14976	0.184187	0.268195	0.122712	0.165652	0.183433	0.0782311	0.0971084	0.0425693	0.115654	0.150389	0.00819492	0.12769	0.0109194	0.0623632	0.104167	0.0673559	0.100577	0.0397476	0.0189087	0.0422296	0.13362	0.118658	-0.0234247	-0.117035	0.0724236	0.109346	0.0522878	0.019676	0.0502797	0.0360966
	0.18577	0.163066	0.238967	0.207433	0.231909	0.17227	0.0816261	0.0289032	0.160719	0.284009	0.134656	0.0558057	0.162926	1	0.0271506	0.337787	0.161877	0.147619	0.0901421	0.233237	0.342921	0.0934772	0.0909665	0.00788244	0.182639	0.105652	0.118544	0.166258	0.223998	0.0542292	0.260939	0.00819895	0.0908987	0.100085	0.115984	0.131196	0.0866215	-0.00339858	0.115434	0.235538	0.0940146	-0.0247571	-0.13574	0.0981131	0.10118	0.0749775	0.0920239	0.0841034	0.046776
	0.0626795	0.0299747	0.0287064	0.198271	0.163067	0.160903	0.280266	0.22035	0.119805	0.0674447	0.130992	0.362936	0.151656	0.0271506	1	-0.0499135	0.0345801	0.0876238	0.299801	0.219159	0.0296112	0.199597	0.203683	0.274824	-0.0572828	0.040983	-0.0318719	-0.00700425	0.00528672	0.0168384	-0.0627243	0.00752315	-0.0161328	0.0407107	-0.0284469	-0.0245142	-0.0154095	0.0595642	-0.0392137	-0.0300494	-0.0108178	-0.00341344	-0.0296639	-0.00943115	0.0320171	-0.0489376	-0.00140977	0.0117131	-0.0166958
	0.19601	0.281439	0.352092	0.377604	0.317081	0.205838	-0.00322312	-0.127144	0.217185	0.551271	0.147915	-0.00576939	0.218068	0.337787	-0.0499135	1	0.273012	0.119428	-0.0354766	0.377647	0.666304	0.0370916	0.095978	-0.0674452	0.312461	0.251732	0.249426	0.405302	0.378826	0.056028	0.593665	-0.066103	0.152763	0.181389	0.235493	0.190123	0.148801	0.00386511	0.213606	0.47496	0.241691	-0.0131397	-0.219725	0.189652	0.210563	0.226012	0.110689	0.0923216	0.0924279
	0.11044	0.156274	0.189207	0.177095	0.178555	0.119468	0.0200035	0.00843316	0.14077	0.180161	0.122998	0.0765324	0.120427	0.161877	0.0345801	0.273012	1	0.0121151	0.0352306	0.190046	0.297146	0.0680372	0.0352642	-0.00440071	0.191942	0.148127	0.150474	0.164266	0.209928	0.027602	0.248131	0.00644724	0.0720968	0.0889841	0.0947466	0.107897	0.0384544	-0.0515587	0.101797	0.160403	0.0986218	-0.0292541	-0.0630613	0.0540595	0.0848109	0.10533	0.0602841	0.0471384	0.0338399
	0.114863	0.0668987	0.116784	0.0831057	0.0974408	0.187236	0.1479	0.176736	0.0987759	0.153551	0.105832	0.0765529	0.199118	0.147619	0.0876238	0.119428	0.0121151	1	0.12192	0.103501	0.0990776	0.163176	0.13296	0.1605	0.0047589	-0.0530788	0.0130639	-0.0427553	0.0107896	-0.0484579	-0.0388063	0.0172447	0.0947529	0.0557743	0.0332941	0.0570699	0.0300142	-0.0116896	0.00297756	0.0838084	0.0286808	0.0270145	-0.024619	0.0149385	0.0156197	0.0115741	0.0149576	0.0402938	0.0233134
	0.0792548	-0.00239277	-0.00691125	0.15283	0.122281	0.158559	0.264655	0.207403	0.0697178	0.0351039	0.0596652	0.27985	0.14976	0.0901421	0.299801	-0.0354766	0.0352306	0.12192	1	0.114463	-0.0497847	0.204155	0.161176	0.245564	-0.0894312	-0.0544244	-0.0952744	-0.113283	-0.10034	-0.00873609	-0.0967107	-0.0293218	-0.0619864	-0.0161852	-0.105914	-0.0478844	-0.0889993	-0.00561818	-0.0721452	-0.0915885	-0.0847639	0.00740975	0.0123147	-0.00713666	0.00329439	-0.0951323	-0.04688	-0.0413989	-0.0848638
	0.162272	0.204929	0.239337	0.361165	0.264527	0.244014	0.184795	0.0130956	0.2629	0.359569	0.168701	0.22001	0.184187	0.233237	0.219159	0.377647	0.190046	0.103501	0.114463	1	0.51656	0.0920438	0.176676	0.0585218	0.260579	0.229605	0.179298	0.314149	0.335249	0.0604167	0.398185	-0.0512974	0.124093	0.151662	0.184163	0.142965	0.125807	-0.00443972	0.150053	0.337993	0.171807	-0.031051	-0.141087	0.14584	0.128342	0.144182	0.08883	0.0385681	0.0757293
	0.24632	0.347334	0.394855	0.433645	0.377417	0.305139	0.066192	-0.182195	0.239834	0.631527	0.195988	0.0701728	0.268195	0.342921	0.0296112	0.666304	0.297146	0.0990776	-0.0497847	0.51656	1	0.04469	0.134808	-0.0813644	0.456782	0.344892	0.291736	0.519548	0.530981	0.10923	0.714521	-0.0669381	0.199674	0.227068	0.243672	0.258144	0.175182	-0.0118128	0.25651	0.537448	0.30002	0.0275377	-0.24238	0.227929	0.226818	0.223628	0.184763	0.173411	0.156983
	0.114234	0.0513294	0.116633	0.114572	0.0678224	0.114422	0.122246	0.154913	0.0404357	0.049386	0.111467	0.116031	0.122712	0.0934772	0.199597	0.0370916	0.0680372	0.163176	0.204155	0.0920438	0.04469	1	0.136825	0.175137	-0.0113128	-0.0116499	0.0178692	-0.00692167	-0.0178782	0.0142174	-0.0567447	0.0170068	0.00894706	0.0289397	-0.0119183	-0.0139994	-0.00411482	-0.00736216	-0.0300726	-0.00438796	0.00598605	-0.0468842	-0.0377022	0.0280209	0.00705144	-0.0106579	0.0446281	-0.0133297	0.0133164
	0.118657	0.0581935	0.137782	0.139827	0.174569	0.19335	0.193969	0.135418	0.121825	0.161378	0.132515	0.201051	0.165652	0.0909665	0.203683	0.095978	0.0352642	0.13296	0.161176	0.176676	0.134808	0.136825	1	0.186327	0.0142854	0.00253773	0.035561	0.0518626	0.0554032	0.00870589	0.010403	0.0141576	0.0473229	0.0709361	0.0413883	0.0526077	-0.0234159	0.0193031	0.0141255	0.0340585	0.0639396	-0.0669094	-0.106513	0.0386473	0.0319953	0.0178555	0.00331672	0.0143657	0.0565025
	0.0670882	-0.0491961	-0.0184881	0.0662605	0.0342898	0.145062	0.213609	0.23934	0.0121988	0.0482081	0.0829155	0.210626	0.183433	0.00788244	0.274824	-0.0674452	-0.00440071	0.1605	0.245564	0.0585218	-0.0813644	0.175137	0.186327	1	-0.130048	-0.113758	-0.0908151	-0.153687	-0.145011	-0.0216117	-0.183024	-0.0338801	-0.0620667	-0.0312366	-0.141613	-0.0312052	-0.128971	-0.0231251	-0.118545	-0.0798715	-0.0080718	0.0212543	-0.0135577	-0.0571577	-0.0226127	-0.017319	0.00517401	-0.0465765	-0.050661
	0.127937	0.164735	0.207028	0.193602	0.163571	0.105087	-0.0477292	-0.217845	0.136037	0.275879	0.0809088	-0.0279872	0.0782311	0.182639	-0.0572828	0.312461	0.191942	0.0047589	-0.0894312	0.260579	0.456782	-0.0113128	0.0142854	-0.130048	1	0.399904	0.49954	0.551648	0.495858	0.205787	0.551775	0.207654	0.304149	0.260854	0.138657	0.293007	0.107256	-0.0568946	0.346642	0.251853	0.159526	-0.0558007	-0.112264	0.129189	0.0403998	0.156628	0.14301	0.131826	0.117212
	0.149583	0.214182	0.168985	0.138397	0.156765	0.0858931	-0.0668895	-0.18936	0.131488	0.0939258	0.141805	0.0610141	0.0971084	0.105652	0.040983	0.251732	0.148127	-0.0530788	-0.0544244	0.229605	0.344892	-0.0116499	0.00253773	-0.113758	0.399904	1	0.235074	0.410323	0.430163	0.231207	0.37618	0.0595195	0.102841	0.112662	0.203956	0.115582	0.100097	0.0231814	0.244673	0.119469	0.070079	-0.0683606	-0.00569473	0.112794	0.0706341	0.0671376	0.0931338	0.0598064	0.0685483
	0.0700158	0.123459	0.145386	0.130843	0.109521	0.0809894	-0.0195246	-0.0902831	0.0758742	0.183472	0.0997506	-0.00236064	0.0425693	0.118544	-0.0318719	0.249426	0.150474	0.0130639	-0.0952744	0.179298	0.291736	0.0178692	0.035561	-0.0908151	0.49954	0.235074	1	0.400291	0.383585	0.123925	0.380629	0.141612	0.284635	0.219287	0.170406	0.252201	0.138269	0.0119651	0.239241	0.206173	0.116673	-0.0515385	-0.0905259	0.102122	0.0690778	0.0750872	0.083153	0.079898	0.0780877
	0.113437	0.20314	0.226397	0.243283	0.192122	0.156103	-0.0289481	-0.210758	0.168073	0.318455	0.145793	0.0742356	0.115654	0.166258	-0.00700425	0.405302	0.164266	-0.0427553	-0.113283	0.314149	0.519548	-0.00692167	0.0518626	-0.153687	0.551648	0.410323	0.400291	1	0.593524	0.193685	0.573619	0.0666962	0.277607	0.281881	0.331641	0.233705	0.217028	0.093849	0.34174	0.337531	0.207317	-0.0539829	-0.118204	0.167857	0.20882	0.178699	0.103181	0.129346	0.105039
	0.142285	0.199237	0.238818	0.204026	0.183387	0.154178	-0.041829	-0.179484	0.162997	0.270521	0.22035	0.0707641	0.150389	0.223998	0.00528672	0.378826	0.209928	0.0107896	-0.10034	0.335249	0.530981	-0.0178782	0.0554032	-0.145011	0.495858	0.430163	0.383585	0.593524	1	0.174354	0.563007	0.0836714	0.277661	0.260067	0.308514	0.263267	0.207941	0.0647999	0.325472	0.327624	0.183736	-0.0943291	-0.109976	0.153018	0.212228	0.155507	0.100155	0.14057	0.121947
	0.073186	0.0621819	0.0712955	0.0140828	0.0826949	0.0375605	-0.0159352	-0.0337076	0.0626404	-0.056812	0.0648694	0.0318156	0.00819492	0.0542292	0.0168384	0.056028	0.027602	-0.0484579	-0.00873609	0.0604167	0.10923	0.0142174	0.00870589	-0.0216117	0.205787	0.231207	0.123925	0.193685	0.174354	1	0.113759	0.115489	0.0117386	0.101953	0.0728466	0.0864843	0.0407154	0.0170073	0.081513	-0.0104673	-0.0230845	-0.0758893	0.0399454	0.0439529	0.0180298	-0.00959475	0.0577791	-0.0172542	-0.032876
	0.162034	0.240973	0.309357	0.385501	0.271498	0.150236	-0.0630887	-0.331484	0.190618	0.520757	0.115063	0.012575	0.12769	0.260939	-0.0627243	0.593665	0.248131	-0.0388063	-0.0967107	0.398185	0.714521	-0.0567447	0.010403	-0.183024	0.551775	0.37618	0.380629	0.573619	0.563007	0.113759	1	-0.00540948	0.182631	0.217801	0.208299	0.277635	0.157943	0.000649692	0.316079	0.507196	0.283889	0.035932	-0.232691	0.208911	0.221957	0.225855	0.0940953	0.150821	0.102466
	-0.0114943	-0.0313559	0.00919219	-0.10604	0.00599267	-0.0450679	-0.0238265	0.0227104	0.00251542	-0.0548983	0.0286467	-0.0241762	0.0109194	0.00819895	0.00752315	-0.066103	0.00644724	0.0172447	-0.0293218	-0.0512974	-0.0669381	0.0170068	0.0141576	-0.0338801	0.207654	0.0595195	0.141612	0.0666962	0.0836714	0.115489	-0.00540948	1	0.107701	0.0927189	0.0388734	0.112261	0.0204217	0.0623569	0.110624	-0.0524248	-0.0316262	-0.0623363	0.0582453	-0.0111903	-0.0133328	-0.0563033	0.00632191	-0.0105911	0.00198226
	0.0348333	0.0161157	0.127578	0.0474137	0.089912	0.120354	0.0466662	0.0509416	0.0842871	0.184894	0.0767657	0.0248153	0.0623632	0.0908987	-0.0161328	0.152763	0.0720968	0.0947529	-0.0619864	0.124093	0.199674	0.00894706	0.0473229	-0.0620667	0.304149	0.102841	0.284635	0.277607	0.277661	0.0117386	0.182631	0.107701	1	0.290749	0.334516	0.121105	0.355638	0.226061	0.225264	0.171615	0.122643	-0.0472658	-0.0479525	0.0825785	0.0867143	0.100148	0.0947012	0.0710907	0.0114327
	0.100974	0.0475418	0.123483	0.0649417	0.146704	0.111881	0.0593577	0.0092686	0.0822262	0.146884	0.109878	0.0526013	0.104167	0.100085	0.0407107	0.181389	0.0889841	0.0557743	-0.0161852	0.151662	0.227068	0.0289397	0.0709361	-0.0312366	0.260854	0.112662	0.219287	0.281881	0.260067	0.101953	0.217801	0.0927189	0.290749	1	0.247846	0.160504	0.231621	0.189925	0.184447	0.171333	0.0852393	-0.0123132	-0.0321168	0.117304	0.0972733	0.0622862	0.0161247	0.0697598	0.00497537
	0.0619616	0.121443	0.15435	0.103327	0.0946843	0.120506	0.0262515	-0.0399378	0.125526	0.137589	0.0822748	0.0153002	0.0673559	0.115984	-0.0284469	0.235493	0.0947466	0.0332941	-0.105914	0.184163	0.243672	-0.0119183	0.0413883	-0.141613	0.138657	0.203956	0.170406	0.331641	0.308514	0.0728466	0.208299	0.0388734	0.334516	0.247846	1	0.0490362	0.356922	0.257718	0.25196	0.205257	0.109623	-0.0267368	-0.0324349	0.0997163	0.142316	0.108021	0.0349584	0.0319542	-0.00541686
	0.0726831	0.0281843	0.0894335	0.14915	0.125672	0.0937253	0.0173369	-0.0936786	0.0681324	0.206749	0.0962017	-0.0165606	0.100577	0.131196	-0.0245142	0.190123	0.107897	0.0570699	-0.0478844	0.142965	0.258144	-0.0139994	0.0526077	-0.0312052	0.293007	0.115582	0.252201	0.233705	0.263267	0.0864843	0.277635	0.112261	0.121105	0.160504	0.0490362	1	0.0705763	-0.0723493	0.162116	0.188613	0.125487	-0.0575428	-0.192594	0.0719082	0.0594046	0.0499848	0.0727703	0.0742945	0.101361
	0.0670029	0.082159	0.119938	0.057905	0.0861807	0.0687127	0.0234892	0.0333584	0.0938326	0.0775057	0.0921289	-0.014702	0.0397476	0.0866215	-0.0154095	0.148801	0.0384544	0.0300142	-0.0889993	0.125807	0.175182	-0.00411482	-0.0234159	-0.128971	0.107256	0.100097	0.138269	0.217028	0.207941	0.0407154	0.157943	0.0204217	0.355638	0.231621	0.356922	0.0705763	1	0.266228	0.183969	0.147697	0.00573949	-0.0608944	0.0702405	0.0774892	0.0717628	0.0517761	0.0207861	0.0361799	0.0210561
	0.00851215	0.00841777	0.0121439	-0.0158382	0.0200506	0.0526622	0.032559	0.097668	0.00624815	0.0388105	0.0219978	0.0920803	0.0189087	-0.00339858	0.0595642	0.00386511	-0.0515587	-0.0116896	-0.00561818	-0.00443972	-0.0118128	-0.00736216	0.0193031	-0.0231251	-0.0568946	0.0231814	0.0119651	0.093849	0.0647999	0.0170073	0.000649692	0.0623569	0.226061	0.189925	0.257718	-0.0723493	0.266228	1	0.091587	0.0159751	-0.00169953	0.0625799	0.0766092	0.0272402	0.0321592	-0.00679501	-0.0800097	-0.0341196	-0.0903868
	0.0262961	0.103307	0.139947	0.129503	0.120457	0.0769548	0.02013	-0.105661	0.062585	0.126026	0.0428006	0.0329577	0.0422296	0.115434	-0.0392137	0.213606	0.101797	0.00297756	-0.0721452	0.150053	0.25651	-0.0300726	0.0141255	-0.118545	0.346642	0.244673	0.239241	0.34174	0.325472	0.081513	0.316079	0.110624	0.225264	0.184447	0.25196	0.162116	0.183969	0.091587	1	0.17008	0.108261	-0.00426467	-0.0662702	0.103903	0.103068	0.109764	0.0597551	0.0466895	0.0704444
	0.114465	0.175544	0.22342	0.306735	0.142303	0.115637	0.00564458	-0.154609	0.172275	0.47048	0.0616463	-0.0324286	0.13362	0.235538	-0.0300494	0.47496	0.160403	0.0838084	-0.0915885	0.337993	0.537448	-0.00438796	0.0340585	-0.0798715	0.251853	0.119469	0.206173	0.337531	0.327624	-0.0104673	0.507196	-0.0524248	0.171615	0.171333	0.205257	0.188613	0.147697	0.0159751	0.17008	1	0.302703	0.090372	-0.202177	0.247436	0.288939	0.194359	0.101278	0.121056	0.101111
	0.0677722	0.0845595	0.108206	0.122654	0.116049	0.0821221	-0.0148578	-0.136439	0.0340773	0.27669	-0.019662	0.00535944	0.118658	0.0940146	-0.0108178	0.241691	0.0986218	0.0286808	-0.0847639	0.171807	0.30002	0.00598605	0.0639396	-0.0080718	0.159526	0.070079	0.116673	0.207317	0.183736	-0.0230845	0.283889	-0.0316262	0.122643	0.0852393	0.109623	0.125487	0.00573949	-0.00169953	0.108261	0.302703	1	0.136715	-0.163189	0.128201	0.215036	0.172505	0.0812546	0.0718962	0.0756761
	-0.0276695	0.020592	-0.045016	0.0191593	-0.033397	-0.00217751	-0.0267261	-0.0587264	-0.061336	0.0550312	-0.0637135	-0.02183	-0.0234247	-0.0247571	-0.00341344	-0.0131397	-0.0292541	0.0270145	0.00740975	-0.031051	0.0275377	-0.0468842	-0.0669094	0.0212543	-0.0558007	-0.0683606	-0.0515385	-0.0539829	-0.0943291	-0.0758893	0.035932	-0.0623363	-0.0472658	-0.0123132	-0.0267368	-0.0575428	-0.0608944	0.0625799	-0.00426467	0.090372	0.136715	1	0.055987	0.103553	0.0531199	0.0576226	-0.0480783	-0.00306272	-0.0345996
	-0.0576277	-0.0893326	-0.15457	-0.188863	-0.110196	-0.019589	-0.0526117	0.0846234	-0.101261	-0.241606	-0.0516601	0.0268889	-0.117035	-0.13574	-0.0296639	-0.219725	-0.0630613	-0.024619	0.0123147	-0.141087	-0.24238	-0.0377022	-0.106513	-0.0135577	-0.112264	-0.00569473	-0.0905259	-0.118204	-0.109976	0.0399454	-0.232691	0.0582453	-0.0479525	-0.0321168	-0.0324349	-0.192594	0.0702405	0.0766092	-0.0662702	-0.202177	-0.163189	0.055987	1	0.0167746	-0.0984499	-0.112593	-0.0831104	-0.104837	-0.0261313
	0.0399476	0.116056	0.109881	0.0985728	0.095042	0.0647297	-0.0272123	-0.0843663	0.0417447	0.151454	0.0770687	-0.0159229	0.0724236	0.0981131	-0.00943115	0.189652	0.0540595	0.0149385	-0.00713666	0.14584	0.227929	0.0280209	0.0386473	-0.0571577	0.129189	0.112794	0.102122	0.167857	0.153018	0.0439529	0.208911	-0.0111903	0.0825785	0.117304	0.0997163	0.0719082	0.0774892	0.0272402	0.103903	0.247436	0.128201	0.103553	0.0167746	1	0.165927	0.10197	-0.000339105	0.0260156	0.0393645
	-0.0136185	0.0786995	0.107202	0.100893	0.0988523	0.0942359	0.0355149	-0.0488452	0.0479878	0.155364	0.118455	0.0421076	0.109346	0.10118	0.0320171	0.210563	0.0848109	0.0156197	0.00329439	0.128342	0.226818	0.00705144	0.0319953	-0.0226127	0.0403998	0.0706341	0.0690778	0.20882	0.212228	0.0180298	0.221957	-0.0133328	0.0867143	0.0972733	0.142316	0.0594046	0.0717628	0.0321592	0.103068	0.288939	0.215036	0.0531199	-0.0984499	0.165927	1	0.0993885	0.0260159	0.0227266	0.0587003
	0.0199076	0.0910756	0.124602	0.0939275	0.0767056	0.0458666	-0.00713087	-0.0932544	0.0960797	0.192278	0.033053	-0.0229687	0.0522878	0.0749775	-0.0489376	0.226012	0.10533	0.0115741	-0.0951323	0.144182	0.223628	-0.0106579	0.0178555	-0.017319	0.156628	0.0671376	0.0750872	0.178699	0.155507	-0.00959475	0.225855	-0.0563033	0.100148	0.0622862	0.108021	0.0499848	0.0517761	-0.00679501	0.109764	0.194359	0.172505	0.0576226	-0.112593	0.10197	0.0993885	1	0.0419101	0.0784764	0.0544778
	0.0761372	0.0584826	0.0854968	0.0700101	0.0694125	0.0212209	-0.0216619	-0.0198259	0.028126	0.10515	0.0721958	-0.0256903	0.019676	0.0920239	-0.00140977	0.110689	0.0602841	0.0149576	-0.04688	0.08883	0.184763	0.0446281	0.00331672	0.00517401	0.14301	0.0931338	0.083153	0.103181	0.100155	0.0577791	0.0940953	0.00632191	0.0947012	0.0161247	0.0349584	0.0727703	0.0207861	-0.0800097	0.0597551	0.101278	0.0812546	-0.0480783	-0.0831104	-0.000339105	0.0260159	0.0419101	1	0.0205365	0.0930653
	0.0438445	0.0896011	0.0518087	0.0747597	0.0170305	0.0330891	0.00785359	-0.0688998	0.0535905	0.11837	0.0259119	0.00467963	0.0502797	0.0841034	0.0117131	0.0923216	0.0471384	0.0402938	-0.0413989	0.0385681	0.173411	-0.0133297	0.0143657	-0.0465765	0.131826	0.0598064	0.079898	0.129346	0.14057	-0.0172542	0.150821	-0.0105911	0.0710907	0.0697598	0.0319542	0.0742945	0.0361799	-0.0341196	0.0466895	0.121056	0.0718962	-0.00306272	-0.104837	0.0260156	0.0227266	0.0784764	0.0205365	1	0.0486784
	0.0519717	0.0130431	0.0637708	0.0581077	0.0253254	0.0210189	0.0051051	-0.0392078	0.00791652	0.174918	0.0403551	-0.0812024	0.0360966	0.046776	-0.0166958	0.0924279	0.0338399	0.0233134	-0.0848638	0.0757293	0.156983	0.0133164	0.0565025	-0.050661	0.117212	0.0685483	0.0780877	0.105039	0.121947	-0.032876	0.102466	0.00198226	0.0114327	0.00497537	-0.00541686	0.101361	0.0210561	-0.0903868	0.0704444	0.101111	0.0756761	-0.0345996	-0.0261313	0.0393645	0.0587003	0.0544778	0.0930653	0.0486784	1
	-0.00712102	-0.0397767	0.00642908	0.0405057	0.0203855	0.0593161	0.0203512	0.0119635	-0.00915293	0.0555908	-0.0247031	-0.0274682	0.0276584	0.0195188	0.00878304	0.0168553	0.0260545	0.00831272	0.0330285	-0.00364609	0.0213074	0.0335265	-0.00149329	0.0591286	0.00962044	0.000765107	0.00959264	0.0101875	-0.00167129	-0.00191002	0.0358141	0.00104883	0.00787858	0.0194543	0.0185866	0.0421316	-0.00827072	-0.0391056	0.0540595	0.0493149	0.0591041	0.0204291	-0.0272251	0.013094	0.0220015	-0.0108304	0.0927169	0.0378805	0.0702925
	-0.00597663	-0.0373132	0.0266403	-0.00403292	0.0182462	0.0478849	-0.0191783	0.0132087	-0.0109014	0.0228544	0.0154202	0.0152651	-0.00938261	0.0223962	0.0153309	-0.00928924	-0.00183136	-0.023601	0.0100549	0.00487679	0.0231097	-0.0162381	0.0565087	0.0262115	-0.0230336	0.0161188	-0.00456886	0.000884238	0.0259855	0.0468445	0.00929672	0.0375147	-0.000482629	0.0224823	0.00414139	-0.00909873	-0.042217	-0.0435979	-0.019197	-0.0227913	0.0360747	-0.0226468	-0.0163884	0.0265836	-0.0212352	0.0427097	0.06823	0.0162426	0.0671452
	-0.015277	-0.0170609	-0.0408186	-0.0555875	-0.0349099	-0.0208731	0.00586592	0.0502142	-0.0374891	-0.0845709	-0.0304325	-0.0133832	-0.0475862	-0.0477258	-0.0022809	-0.0951206	-0.0646936	0.0180191	-0.0124086	-0.0684495	-0.0922175	-0.0226525	-0.0465624	0.000338024	-0.0497148	-0.0111696	-0.0179943	-0.0701185	-0.0498769	-0.0129529	-0.073348	0.0142794	-0.00638895	-0.0214604	-0.0342449	-0.0686896	-0.0119015	0.0210875	-0.00185307	-0.0729386	0.00507352	0.00469179	0.0204837	-0.0470644	-0.00826927	-0.00433356	0.0363519	0.1043	0.0257103
	-0.0274104	-0.0453167	-0.00314504	-0.0298812	-0.0430475	0.0189723	0.000536015	0.0594654	-0.0165799	-0.0199517	0.0153678	-0.0170734	0.00205366	0.0120786	0.0111372	-0.0245199	-0.0536976	0.00231982	-0.00130178	-0.049641	-0.0332388	0.024508	0.0126868	0.0366446	-0.0288184	-0.0642175	0.022893	-0.0546756	-0.0441456	-0.014917	-0.0624917	0.0220392	0.0176773	0.0301046	-0.00954624	-0.0120188	-0.0136444	-0.00662118	-0.0514187	-0.0256086	-0.000484608	-0.00663065	-0.013589	-0.0280195	0.0215526	-0.0119575	0.0218911	0.0600584	0.0833096
	-0.0145556	0.0055775	-0.031338	-0.0495511	0.0392377	-0.000272689	0.0106358	0.00654665	-0.03255	-0.0533469	0.0332739	0.00303621	-0.0210184	-0.00195148	0.0219077	-0.062389	-0.00774953	-0.052852	0.00787698	-0.0599906	-0.0498515	-0.00305732	-0.00405008	0.0399217	-0.0371766	-0.00998439	-0.0448055	-0.0590976	-0.0131895	-0.0153649	-0.0525988	0.0145794	-0.0228439	0.00451221	0.0220761	0.00473429	-0.0269711	-0.0372086	-0.025967	-0.0781397	0.00107569	0.00597133	-0.00710168	-0.0105168	0.00128935	-0.0314432	0.0403431	0.0155438	0.0295717
	-0.0302268	0.00164717	0.0145004	0.018561	0.0425864	0.0549845	0.0333569	0.0730424	-0.047803	0.0673402	0.0205398	-0.0728433	-0.00955104	0.0521476	0.00356908	0.0368984	0.0303699	0.0473	-0.0338541	0.0462998	0.0804159	-0.000780434	0.0322749	0.0174105	0.0865181	-0.0420607	0.120068	-0.0110267	0.0419273	-0.0620844	0.0264257	0.052271	0.0466038	0.0398368	-0.00217236	0.0812101	0.0241657	-0.085313	0.0309276	0.0582916	0.083345	-0.0230933	-0.0321505	0.0121278	0.0347813	0.0141466	0.137575	0.0625486	0.185207
	0.115133	0.104182	0.0937914	0.105567	0.112545	0.0548969	-0.0276798	-0.0598263	0.0236906	0.135018	0.0222544	0.0497912	0.0212315	0.0436418	-0.0343043	0.125636	0.0793503	-0.0137097	-0.039687	0.155567	0.250522	0.0148288	-0.0124056	-0.0252281	0.217421	0.142301	0.118371	0.195615	0.182709	0.0905708	0.194756	0.0137883	0.0409404	0.098945	0.0613509	0.0776705	0.0614898	-0.0242415	0.08557	0.0945197	0.0630091	-0.0282852	-0.0329154	0.0282246	0.0425559	0.0368374	0.118125	0.0811991	0.0897068
	0.0187871	0.0504245	0.0673819	0.00385592	0.0187929	0.0560223	0.00226422	-0.114403	0.0119057	0.103972	-0.0400863	0.0344029	0.0277944	-0.00629801	-0.0178091	0.0460054	-0.0179732	-0.0387916	0.0171471	0.0680556	0.101689	0.0100827	0.0888313	-0.0179546	0.0506595	0.067237	0.0200052	0.0842662	0.049948	0.00233332	0.0942156	-0.0266169	0.00281391	0.0392077	0.0298814	0.0161558	-0.03807	-0.0306141	-9.93379e-05	0.0781957	0.0610633	-0.0604052	-0.0644138	-0.00237942	0.0330088	0.0430632	-0.022103	0.0304073	-0.00375333
	-0.00251396	-0.00517653	0.0233165	-0.00130263	0.00216722	-0.00761796	0.0238966	-0.0238533	0.0372197	-0.0180204	0.0492122	0.0190866	-0.00255273	0.0142837	0.00152634	-0.012581	0.0127463	0.0207608	-0.00736548	0.0250257	0.0587874	0.0262788	-0.0226048	-0.0268445	0.0801604	-0.00463015	0.0416293	0.0228646	0.0277523	0.0734715	-0.00986637	0.0689702	0.086861	0.0847338	0.0226732	0.0224017	0.0450965	-0.0288686	-0.0172882	0.0163866	-0.0481615	-0.0499156	0.0767024	0.00986549	-0.0278457	0.021449	0.0976246	0.0287939	-0.0168611
	-0.0107441	0.00771923	-0.0246987	-0.0667151	-0.0860573	-0.0632435	0.00220622	0.093482	0.0270875	-0.0919683	0.0243539	-0.0229495	-0.0876819	-0.0559478	-0.0381646	-0.0715367	-0.0314518	-0.00627489	-0.0304162	-0.068624	-0.129628	0.0158033	-0.0305099	-0.0295948	-0.0759034	-0.0826053	-0.0361316	-0.0743736	-0.0477753	0.0114164	-0.11571	0.0820977	0.03679	-0.0221564	0.0118936	-0.0225325	0.0704391	0.0653885	-0.0304808	-0.0565315	-0.0600095	-0.0324209	0.0620186	-0.0170614	0.00822103	-0.0269369	-0.0168337	-0.0429387	-0.0412914
	-0.0432511	0.0272773	-0.0204817	0.0352178	0.024882	0.00171945	0.0150503	-0.0500692	0.0388176	-0.00184417	-0.00191346	0.0512597	-0.0137673	0.0202626	-0.0100543	0.0138686	0.0568019	-0.0221538	0.023118	0.0517941	0.0512468	-0.0296181	0.0157446	0.000722477	0.0117751	0.00711859	0.00333756	0.0439983	0.0417171	0.0163601	0.0563879	-0.0518384	-0.0574419	0.0295004	-0.0456328	0.0267145	-0.0300473	-0.0387994	-0.0130154	0.0215694	-0.0155426	0.0358084	-0.0267355	-0.0104369	0.0311619	-0.0125615	-0.00576754	0.00205978	0.012518
	0.00281835	-0.00494457	-0.0579627	-0.0417297	-0.0362603	0.0147885	0.0671049	0.0875292	-0.00732458	-0.0400813	0.008421	0.0111313	0.0185948	-0.0314557	0.0224903	-0.064793	0.000655065	0.0131341	0.000573193	0.00900618	-0.058739	-0.00532964	0.0317658	0.0203318	-0.0298361	-0.0842651	0.0138992	-0.0407415	0.00582524	0.0347386	-0.093321	0.0100984	0.03016	0.0462976	-0.00232712	0.0274783	0.0242602	0.0518213	-0.0243197	-0.0137135	0.00448639	-0.0601458	0.00701007	-0.0165164	0.015264	-0.0214098	0.00163879	0.0071953	-0.0225428
	-0.0027176	0.0549427	0.0247583	0.0740942	0.0141525	0.00958876	0.00310934	-0.0331839	0.0387068	0.0298931	0.0284899	0.0429703	0.0453822	-0.0100703	-0.0154128	0.0369393	0.00336445	-0.00454697	-0.0368599	0.0330731	0.0376793	0.0294657	0.0349068	-0.00835605	0.0130195	0.0213492	0.0449283	0.025955	0.0477885	-0.0140486	0.0489147	-0.0401061	-0.00297141	0.0346217	-0.0220162	0.00691245	0.0265041	-0.0374264	0.0286317	0.0164929	0.00333328	0.0163519	-0.0521693	-0.0196493	0.0210006	0.0240889	-0.00541746	-0.00169888	0.0307743
	0.0501574	0.0505708	0.0039491	0.0574822	-0.033265	-0.0134963	-0.0161596	-0.00822111	0.0190048	0.0615395	-0.0102264	0.0117782	0.0399554	0.0109419	0.00908264	0.0136308	0.0707011	0.0155135	-0.0318474	0.0050013	0.0596538	-0.0114587	0.0396723	-0.0191954	0.0678322	0.00758072	0.0266501	-0.00153635	0.026763	0.0163086	0.028246	0.0283753	0.00425074	0.0221136	-0.0360642	0.0194601	-0.0409638	-0.0783068	0.000700862	0.0356806	0.00683365	0.00907692	0.0130228	-0.00165576	-0.0284185	0.0196764	0.00683797	0.0314891	0.00865386
	-0.0490238	-0.0327133	-0.0129916	-0.00877957	0.00243934	-0.0187167	0.00841387	0.0722251	0.0109102	-0.00200689	0.0516506	0.042858	-0.0413901	-0.0292837	0.0581364	-0.05053	-0.0383381	0.0460769	-0.0359463	0.0465916	-0.00274256	0.0291772	0.00771664	0.0245963	-0.0260325	-0.0605679	0.0066427	-0.0214976	-0.0335715	0.026947	-0.0656293	0.0367824	0.00487082	0.0123423	-0.0181692	0.0132845	0.0494837	0.0263997	-0.0214725	-0.0562956	-0.0338953	-0.00558258	0.0815657	-0.0457501	-0.0420044	-0.0109364	-0.0149127	-0.0390151	0.0204874
	-0.0425576	-0.0516484	-0.00223538	-0.183476	-0.0373131	-0.00674094	0.0588415	0.214385	-0.025494	-0.211836	0.0569054	0.0524879	0.0191825	-0.0303588	0.0416461	-0.167544	-0.0253637	0.0230878	-0.00669176	-0.0930048	-0.202517	0.00820173	0.0231377	0.0490316	-0.172117	-0.0440766	-0.0467597	-0.0475188	0.00609551	0.0105411	-0.225138	0.0537187	0.0515913	0.0141647	0.0721869	-0.0802761	0.072486	0.0698148	-0.0181032	-0.0913425	-0.0991963	-0.075195	0.129336	-0.0114886	0.0504913	-0.0922667	-0.0187147	0.0100089	-0.0580509
	-0.0379064	-6.40739e-05	0.00432251	-0.0574642	-0.0246964	0.0159044	-0.00474979	0.0188604	-0.0267162	-0.0289176	0.0234941	-0.0564465	0.0192145	-0.0197931	0.0109414	-0.0121777	-0.00655074	0.0409168	-0.0536675	-0.0674331	-0.0468566	0.0214509	-0.013301	0.0106391	-0.0417484	-0.0479649	-0.00318682	-0.00539721	0.000637034	0.0188787	-0.041022	-0.036562	0.038731	0.0158697	0.00487194	0.0258025	0.0220354	-0.0136443	-0.0173949	-0.0165634	-0.0113844	0.00290118	0.0465511	-0.0165474	0.0126699	-0.0426629	0.00375135	-0.00323446	-0.016807
	-0.0110185	-0.0460996	-0.0561216	-0.110893	-0.0331588	0.00869544	0.00997999	0.080197	-0.0210917	-0.0692941	-0.00158272	0.0163512	-0.000248301	0.0169922	0.0120849	-0.0927758	-0.00682193	0.0043308	-0.00940558	-0.0412802	-0.0859241	0.0165606	0.0250195	0.00689108	-0.0183812	-0.0244578	0.024212	0.0178763	0.0432292	0.0834407	-0.0904525	0.0417427	0.0737035	0.0780602	0.0442592	-0.0205673	0.0873689	0.120859	0.000778613	-0.026045	-0.0608508	0.0106181	0.147458	0.0101186	0.0241969	-0.0559749	0.00782612	0.00878407	-0.0561871
VIP+	0.139657	0.18775	0.232815	0.336934	0.311554	0.206473	0.230491	0.128929	0.189879	0.272141	0.0844058	0.25296	0.121719	0.195241	0.240234	0.252755	0.147606	0.0212269	0.136714	0.319712	0.347133	0.0996083	0.168262	0.0603354	0.136927	0.109994	0.116138	0.152678	0.14226	0.0365206	0.242097	-0.012605	0.107777	0.115087	0.0853701	0.112552	0.0749883	0.0280069	0.117589	0.167959	0.103484	-0.0408169	-0.11228	0.114878	0.1236	0.0522469	0.0966233	0.0426561	0.0443725
	0.235837	0.254229	0.308865	0.368036	0.264694	0.255326	0.0834564	-0.107166	0.200027	0.524687	0.137753	0.0213018	0.197481	0.314991	0.0133935	0.532844	0.253545	0.0966079	0.0249639	0.404131	0.633357	0.0834368	0.114797	-0.013394	0.359683	0.156075	0.238063	0.313726	0.323705	0.0272682	0.518899	-0.0442839	0.18342	0.167413	0.158776	0.241053	0.111283	-0.0548041	0.16849	0.433314	0.252315	0.0172402	-0.206616	0.173947	0.139631	0.185409	0.168941	0.140926	0.11743
	0.0190729	0.02279	0.0270417	0.181613	0.131454	0.174851	0.26912	0.203286	0.113167	0.105251	0.12743	0.237024	0.063329	0.0363933	0.289708	-0.0124406	0.0730408	0.031148	0.17917	0.200565	0.0524985	0.0887759	0.154414	0.111414	-0.0451233	-0.0484697	-0.0338814	-0.0402446	-0.0228758	-0.0383275	-0.0160748	-0.0244687	0.0514993	0.0382975	0.013859	-0.0152615	0.0388032	0.0976171	-0.00375634	0.0377652	0.0117171	0.0562671	-0.00965831	0.0264203	0.028165	0.00221264	-0.00367926	0.0181696	0.00573346
	0.00929806	-0.155339	-0.144194	-0.13764	-0.0131176	-0.00316926	0.197994	0.35603	-0.0546425	-0.231095	-0.00587368	0.138309	0.0800304	-0.079808	0.230491	-0.326995	-0.0972427	0.12596	0.237793	-0.168286	-0.406194	0.144046	0.0966469	0.282167	-0.265497	-0.227743	-0.16377	-0.368314	-0.31898	-0.0536114	-0.497649	0.0768332	-0.0505556	-0.120368	-0.178918	-0.106727	-0.0988634	0.00519097	-0.155802	-0.294814	-0.142468	-0.0342945	0.0892333	-0.110701	-0.117605	-0.122625	-0.0341042	-0.0963778	-0.0584885
	0.137666	0.123068	0.215979	0.318905	0.29716	0.225184	0.185055	0.0699779	0.176432	0.325101	0.0868547	0.199779	0.189146	0.184702	0.186958	0.279891	0.140634	0.118273	0.142689	0.284633	0.351852	0.106215	0.205642	0.0944912	0.144656	0.0996949	0.0720114	0.14503	0.139274	0.0685669	0.248502	-0.0385034	0.0554386	0.0712107	0.0338089	0.132918	0.0264837	-0.0140172	0.0815486	0.199424	0.12059	0.00360676	-0.159421	0.101761	0.0651804	0.0549828	0.0391129	0.0602497	-0.0193758
	0.0110655	-0.0224951	-0.0573295	0.201224	0.0718238	0.19834	0.324525	0.196142	0.0793455	0.0703603	0.10613	0.28449	0.119235	0.0197692	0.379827	-0.0682235	-0.0130972	0.0691421	0.227358	0.216218	-0.00425088	0.142168	0.19794	0.226809	-0.0881029	-0.0663219	-0.0199607	-0.0627384	-0.00484873	-0.00327349	-0.0996477	-0.0374723	0.0524898	0.0418158	-0.0479836	0.0228805	-0.0277214	0.0422184	-0.0605868	0.000651145	0.0320094	-0.0111419	-0.0606655	-0.0443621	0.0227117	-0.0162059	0.0158289	0.0236111	-0.0114955
	0.124996	0.170524	0.18955	0.204223	0.164932	0.126404	0.172889	0.0704149	0.159589	0.226928	0.102865	0.0852419	0.137991	0.155286	0.118984	0.196526	0.0790859	0.113071	0.0705923	0.20125	0.271661	0.0809453	0.144095	0.0713757	0.0971308	0.116519	0.0668107	0.11075	0.119713	0.0346654	0.185033	-0.0176639	0.058453	0.100659	0.0748037	0.0539738	0.0667832	0.0180973	0.0636761	0.135292	0.0888184	0.0331327	-0.13229	0.0674776	0.0685745	0.0443831	0.0344145	0.0581998	0.0268658
	0.207611	0.32024	0.356587	0.400177	0.268767	0.278489	0.0102202	-0.219643	0.267325	0.468728	0.24953	0.139221	0.233233	0.302667	0.0309513	0.596884	0.279429	0.0582705	-0.0720367	0.477948	0.735823	0.0183071	0.111079	-0.116921	0.389279	0.444151	0.280858	0.583766	0.605717	0.149561	0.636362	-0.0620132	0.216489	0.244676	0.353761	0.208027	0.206826	0.110737	0.2808	0.469719	0.23723	-0.0368308	-0.17583	0.193372	0.236131	0.195958	0.0986889	0.142814	0.094685
	0.0782738	0.0751938	0.0630101	0.182155	0.134245	0.140981	0.210029	0.124043	0.121807	0.0691177	0.161541	0.256941	0.153728	0.0708484	0.269882	0.0500654	0.0296378	0.114304	0.220142	0.207254	0.0893983	0.164059	0.191521	0.217521	-0.0188371	0.0579329	-0.0317762	0.0184185	0.0429364	0.0288758	0.00559573	-0.00636292	0.0521104	0.0210826	0.0188863	0.007628	0.0236239	0.0796922	-0.0312646	0.0159259	-0.00397852	-0.0801514	-0.0308011	-0.028073	-0.00661111	-0.00514085	-0.0194861	-0.00302805	-0.0191689
	0.081846	0.0703833	0.106302	0.15882	0.143931	0.18238	0.14546	0.127838	0.0914354	0.193726	0.0852843	0.163971	0.182904	0.157813	0.181203	0.121289	0.0623341	0.203221	0.167056	0.145382	0.155594	0.109979	0.173579	0.145279	0.00100943	-0.026759	-0.0319874	0.0434861	0.0452042	-0.0366379	0.0527041	-0.00249092	0.0715555	0.0991248	0.0491708	0.00636648	0.0342868	0.0191348	-0.0142757	0.089977	-0.0170208	0.0385783	-0.0537244	0.0173814	0.0510076	0.0310443	-0.0103098	0.00607382	0.0359975
	0.209876	0.227592	0.286164	0.235015	0.166634	0.229961	0.0224845	-0.0616767	0.122986	0.422505	0.170129	-0.0765123	0.245359	0.29436	-0.0642984	0.453465	0.16795	0.17169	-0.030115	0.189343	0.473931	0.147961	0.0667326	-0.00125074	0.259394	0.131988	0.182333	0.281913	0.262613	0.0162939	0.355581	-0.0304448	0.13773	0.168414	0.166225	0.177038	0.127689	-0.0141108	0.143018	0.323545	0.185679	-0.00898237	-0.146856	0.121719	0.141378	0.114589	0.0949306	0.088089	0.122276
	0.123889	0.22554	0.217573	0.19829	0.203319	0.179775	0.0795152	-0.0372311	0.16367	0.24722	0.145456	0.113883	0.152995	0.216923	0.0740546	0.324035	0.181162	0.0791833	0.0586449	0.266737	0.37091	0.0865512	0.148104	0.0110706	0.176606	0.175565	0.0949654	0.263715	0.281083	0.0350283	0.286649	-0.0152609	0.0987038	0.0967883	0.156895	0.100204	0.116522	0.0364964	0.168945	0.236398	0.144919	-0.0114602	-0.106066	0.0684731	0.134879	0.0476046	0.0810815	0.106963	0.0277177
	0.0153198	0.0230738	0.0543192	0.0915107	0.0413534	0.0445655	0.00114458	-0.0558844	0.0659808	0.154926	0.0485033	8.61211e-05	0.0448279	0.09058	-0.00302695	0.138014	0.126876	0.02384	-0.0495834	0.132381	0.194446	-0.0142912	0.0301719	-0.0371447	0.498869	0.17742	0.415462	0.369016	0.35388	0.0629222	0.288597	0.166154	0.327751	0.226594	0.165482	0.191887	0.138679	0.0216324	0.252158	0.200556	0.11047	-0.00991675	-0.104814	0.0829516	0.0842487	0.0560677	0.08426	0.0529258	0.10028
	0.0503267	0.172212	0.183366	0.151287	0.158294	0.10332	0.0186828	-0.168911	0.133368	0.239251	0.118091	0.0655237	0.134899	0.137279	0.029648	0.287102	0.0696312	0.0081522	-0.0479959	0.230467	0.340169	-0.0471822	0.0630217	-0.087152	0.477376	0.376408	0.336464	0.561596	0.491447	0.163459	0.48007	0.165599	0.258282	0.222046	0.266826	0.177881	0.132	0.146749	0.336178	0.280964	0.1935	-0.0155274	-0.144182	0.126038	0.177397	0.089628	0.0155937	0.116173	0.0171634
	0.0539836	0.0803462	0.0842496	0.0461566	0.08151	0.03191	0.0196773	0.0129689	0.0750149	0.0879235	0.0968873	-0.0132423	0.0649552	0.10152	0.00218664	0.179388	0.0630839	0.00729335	-0.0182687	0.143984	0.161633	0.0596142	0.0333589	-0.00821891	0.281015	0.197092	0.253159	0.215686	0.257157	0.189375	0.189262	0.10234	0.144698	0.148328	0.125912	0.158171	0.120516	-0.00296826	0.14426	0.098907	0.0378489	-0.0814132	-0.0508889	0.0771223	0.0857226	0.047373	0.109439	0.032579	0.0593115
	0.018755	0.0162689	0.048421	0.00279366	0.0802328	0.0503765	0.033138	0.0540676	0.0744089	0.0202687	0.07804	0.0325079	0.0314924	0.0836971	-0.018088	0.0618279	0.0244592	0.0122989	-0.0536832	0.0635759	0.060139	0.0321127	0.0260144	-0.0333568	0.293598	0.186727	0.230807	0.223287	0.204489	0.188093	0.117135	0.17507	0.210717	0.15148	0.176439	0.129134	0.163366	0.0913763	0.195074	0.00195006	-0.00658688	-0.0710152	0.0039822	0.0206373	0.0398204	0.0609925	0.0327619	0.0228497	0.0455841
	0.0653505	-0.00498335	0.00976179	-0.0494937	0.0523501	-0.00725872	-0.033692	0.0056913	0.0375692	0.00569018	0.0817147	-0.00152078	0.0200947	0.0774346	0.0507226	0.077639	0.00242248	-0.011763	-0.0537072	0.102041	0.0644005	0.0568256	0.00379093	-0.0393244	0.00721115	0.0932889	0.101829	0.106248	0.133171	0.162184	0.0877492	0.0625771	0.136314	0.143421	0.186939	0.0630949	0.163302	0.165898	-0.00177214	0.0544766	0.0449271	0.000796058	0.0182371	0.0368939	0.0783647	-0.0024397	-0.0206237	0.0161574	-0.0166441
	0.0363879	0.0735116	0.0873308	-0.0223091	0.0527903	0.0157645	-0.057931	-0.0606354	0.0921901	0.00791693	0.104687	0.0340979	0.0630611	0.0652734	0.0279707	0.105888	0.0287511	-0.0335779	-0.0640074	0.126395	0.174723	-0.0288074	0.00624939	-0.121498	0.0713324	0.230118	0.0920406	0.24349	0.308127	0.257737	0.178268	0.0465837	0.0647933	0.162441	0.180578	0.0542978	0.185393	0.149725	0.066182	0.10738	0.0281588	-0.0544365	0.0224346	0.10032	0.110947	-0.0201268	-0.0168109	-0.0100316	-0.0187652
	0.048205	0.101027	0.0708629	0.0855679	0.0952916	0.0758549	-0.0103489	-0.0855306	0.0968608	0.0605353	0.0691897	0.0255977	0.0296725	0.0866967	-0.00622666	0.155169	0.0780518	-0.0171888	-0.0322943	0.104223	0.151968	0.00740724	0.00793218	-0.0803846	0.496024	0.297681	0.390236	0.375042	0.327146	0.202886	0.302248	0.22118	0.263137	0.209115	0.161102	0.197394	0.14294	-0.00105404	0.290729	0.100592	0.0167904	-0.0761114	-0.0227789	0.0773583	0.0427974	0.0597489	0.0599273	0.0320752	0.0418625
	0.0512969	-0.00397985	0.0877349	0.0835984	0.0846792	0.0543596	0.0642252	0.0311191	0.0121319	0.230033	0.0570025	-0.0775715	0.0668304	0.101182	-0.0043409	0.136435	0.0625242	0.0780219	-0.0526729	0.0994597	0.17757	0.0369363	0.0702262	-0.00355839	0.537535	0.0359779	0.401975	0.292376	0.241331	-0.00807876	0.233356	0.267336	0.378468	0.222987	0.0971529	0.276357	0.115911	-0.023111	0.296257	0.181579	0.136649	-0.058448	-0.187236	0.0674165	0.0622637	0.110545	0.110932	0.0606538	0.101476
	0.100085	0.16612	0.202743	0.200992	0.187458	0.169362	-0.0281375	-0.206277	0.141133	0.313861	0.148273	0.0535685	0.105335	0.199375	-0.0402913	0.381662	0.202076	-0.0162759	-0.10989	0.274274	0.500431	-0.0227335	0.00577727	-0.127972	0.588584	0.353573	0.417619	0.555198	0.561235	0.156294	0.569021	0.099524	0.374233	0.324994	0.306995	0.28073	0.250544	0.10355	0.362236	0.356606	0.184126	-0.00757478	-0.133913	0.189596	0.158074	0.177404	0.117746	0.0926281	0.0742689
	0.176097	0.194383	0.249627	0.292042	0.243623	0.149122	0.00314522	-0.211076	0.172441	0.446726	0.122432	-0.0178814	0.190352	0.247249	-0.0222663	0.501438	0.19229	0.0340843	-0.107734	0.377533	0.633554	0.00964738	0.109146	-0.114604	0.495027	0.351255	0.354976	0.530584	0.559358	0.238446	0.605693	0.0894651	0.171149	0.234483	0.219234	0.340123	0.0854978	-0.0578574	0.244689	0.448252	0.27203	-0.0467795	-0.269971	0.169145	0.248559	0.193554	0.174132	0.152754	0.126073
	-0.0658294	-0.0327042	-0.0679837	-0.048538	-0.0389791	-0.0918708	-0.0891143	-0.0416415	-0.04872	-0.0543468	-0.0766227	-0.00737614	-0.0715871	-0.102059	-0.00263813	-0.0622335	-0.00159779	-0.0635268	-0.0271798	-0.0980996	-0.103221	-0.0479954	-0.061516	0.00709576	-0.0763455	-0.0575452	-0.0590614	-0.0545788	-0.112404	-0.0482742	-0.0270085	-0.0491168	-0.0739864	0.00182648	-0.0575138	-0.0516739	-0.0234252	0.0780726	-0.0238175	-0.0331119	0.0247634	0.158538	0.219499	0.0246955	0.00496313	0.0237274	-0.126326	-0.0390771	-0.0272084
	0.0615324	0.0565076	0.110908	0.117178	0.11562	0.0515116	0.0161653	-0.0713976	0.0743711	0.224754	0.0310304	-0.0398305	0.0612576	0.051543	-0.0148017	0.210394	0.0757216	0.0142846	-0.0588102	0.174989	0.260335	0.0296435	0.0590197	0.00339181	0.0970509	-0.0197669	0.059298	0.163143	0.109035	-0.00868447	0.232901	-0.0604734	0.0741935	0.0872344	0.0469847	0.0508139	0.0700676	0.0213651	0.0370112	0.289254	0.212707	0.159256	-0.063362	0.111533	0.203907	0.155842	0.0322525	0.0178806	0.0414052
	0.0158882	0.0469622	0.0239026	0.0386185	0.0340162	0.0556842	-0.0248968	-0.0422987	0.0272154	0.177964	-0.0126231	-0.12106	-0.028554	0.0895819	-0.0663483	0.14053	0.0319663	0.0159088	-0.126898	0.0443284	0.180225	-0.0465289	-0.00719803	-0.0766933	0.103467	-0.00565938	0.0296278	-0.0188882	-0.029778	-0.034981	0.0737969	-0.0284809	0.0551877	0.0591612	0.0700419	0.0104597	0.121426	0.0748234	0.0181023	0.129669	0.116345	0.126552	0.22297	0.125308	0.0263431	0.121872	0.0437365	0.0570083	0.0684707
	0.0610503	0.0642329	0.0394241	0.00781811	0.0544249	0.0164907	-0.0694443	-0.0454772	0.00714503	0.0606239	0.020098	-0.0190869	-0.00231742	0.00600584	-0.000919684	0.121703	-0.0268214	-0.0167584	-0.0564653	0.0659394	0.100804	-0.0455478	0.00378121	-0.0423013	0.0685681	0.106116	0.0077757	0.112022	0.065193	0.0424108	0.110427	-0.0145872	0.0346997	0.0657946	0.0533432	0.0144713	0.0976194	0.0731282	0.0358019	0.0820086	0.12145	0.0716437	0.120175	0.142927	0.11755	0.152732	-0.0124999	0.00553624	0.0223801
	0.0731938	0.150821	0.167371	0.172801	0.108249	0.0780331	-0.0118153	-0.164105	0.104147	0.326987	-0.00721369	-0.0502971	0.135352	0.132812	-0.0687379	0.337806	0.103142	0.0131782	-0.0801263	0.198227	0.374662	0.00088508	0.0669998	-0.066294	0.165473	0.0956647	0.0938016	0.223294	0.183142	-0.000782211	0.384069	-0.0609107	0.114329	0.11815	0.175343	0.0994179	0.130585	0.0815315	0.167014	0.395499	0.327654	0.177594	-0.110302	0.20086	0.290996	0.167514	0.0388814	0.105112	0.0732054
	0.0222324	-0.0504612	-0.037874	-0.021031	-0.0301762	-0.0109899	0.0452757	0.0499668	-0.0311645	0.0619317	-0.0123212	-0.0968997	0.0338088	-0.0269616	0.0144911	-0.0368793	-0.050581	0.0767889	-0.0239067	-0.0355376	-0.0240382	0.0525318	0.0319335	0.0692828	-0.0519611	-0.112101	-0.0198171	-0.0821309	-0.0482737	-0.0802263	-0.0463291	-0.0168912	0.0409231	0.0231702	-0.0326381	0.0156617	-0.0188247	-0.0167526	-0.0590348	0.104384	0.0836491	0.0816718	-0.0388152	0.0851023	0.0726313	0.0919752	0.0447211	0.0335121	0.0109146
	0.0791701	0.112615	0.15521	0.153933	0.0911048	0.0733725	0.00232264	-0.126098	0.0580623	0.297779	0.0138577	-0.0877531	0.117356	0.136332	-0.0382065	0.283025	0.0886392	0.0515926	-0.0830059	0.168835	0.334364	0.00891992	0.011266	-0.0294873	0.169201	0.0646623	0.1197	0.173666	0.103784	-0.0198037	0.284704	-0.0537971	0.0865688	0.10187	0.0871107	0.0910938	0.0366367	0.0406323	0.123765	0.292659	0.289937	0.15457	-0.162379	0.154769	0.217379	0.240377	0.0163536	0.0836082	0.0498157
	0.0156612	0.0327551	0.0108574	0.0283972	0.0190691	0.000726231	-0.00376628	-0.0228832	-0.0382161	0.0927851	-0.00512118	-0.00876531	0.0137198	0.0337938	-0.0396959	0.0931731	0.0103408	0.0282963	-0.0814459	0.0142846	0.0892491	-0.00157487	0.0419121	-0.0221231	0.0392318	0.0489146	0.00531827	0.05912	0.00316662	0.0280673	0.0431808	0.0167604	0.00452576	-0.00546368	0.0199779	-0.0183197	0.0387203	0.0607267	0.0289909	0.0927937	0.101135	0.119995	0.132847	0.0918336	0.0466201	0.101881	-0.00339252	0.0012218	0.00789006
	0.0368496	0.0948644	0.115836	0.124278	0.0806625	0.0613604	-0.0105924	-0.0789214	0.0819091	0.194518	0.0131841	-0.0443893	0.0532248	0.0993253	-0.042533	0.220462	0.109736	-0.0239794	-0.059614	0.116969	0.260535	-0.000914615	0.0322987	-0.092396	0.205682	0.11166	0.118534	0.151954	0.124519	0.0457267	0.226475	0.00111961	0.0723162	0.0827228	0.104975	0.0798577	0.0718512	0.00640145	0.0717999	0.215866	0.136153	0.0639166	-0.0359076	0.147328	0.0897969	0.142241	0.0389094	0.076365	0.0195613
	-0.0135038	-0.0478167	0.0481119	-0.0209355	0.0415421	0.0205093	0.00810204	0.0441981	-0.021149	-0.00547661	0.040092	-0.00325027	-0.0208026	0.0119295	0.0361124	-0.0133121	-0.00784395	0.0239344	-0.0254113	-0.00613564	-0.0350588	0.0514063	0.0376271	0.0312284	-0.0495942	-0.019413	-0.00712201	0.00141643	0.0236661	-0.0045109	-0.0507223	0.0401112	0.0140418	0.0439354	0.0308374	0.0123771	-0.0127259	0.0185064	0.0209919	-0.00470494	0.0107273	0.00833922	-0.0308269	0.00892084	0.0234404	0.0012133	0.0980255	-0.0180104	0.0707982
	0.0119322	-0.0122062	0.036106	-0.0109889	0.0402913	-0.00718263	0.0258939	-0.0235285	-0.00977226	0.0752584	0.0233603	-0.0884442	0.0329312	0.041018	-0.0180136	0.0701858	-0.00931445	0.0212979	-0.0304819	0.0286334	0.0671878	-0.011103	-0.00375572	0.0290661	0.0483306	0.0213279	0.0225875	-0.00717834	0.0313678	0.0125662	0.0362008	0.0550734	0.0160816	0.00998505	-0.00249083	0.0850556	-0.0126517	-0.0479382	0.0514275	0.0446733	0.0552646	-0.0474321	-0.0631419	-0.0101047	0.00107436	0.0384313	0.101849	0.0489267	0.133864
	0.0598428	0.0249763	0.00149571	0.000568863	0.00692399	0.0379545	-0.0290768	-0.0406081	0.0118347	0.0445966	0.024943	-0.000855486	-0.0143862	-0.0312016	-0.0231505	0.0403599	-0.00229366	0.0117232	-0.0585102	0.046297	0.0857764	-0.016492	-0.0206534	0.00680976	0.0882737	0.0710378	0.0385843	0.0735653	0.0608404	-0.00701573	0.0613236	-0.00458062	0.0458904	0.0458576	0.0504312	0.0453964	0.052597	0.01225	0.0417153	-0.000480472	0.0445868	-0.00361785	-0.0389565	0.0575972	-0.0428672	0.00472221	0.0200228	0.115481	0.0388479
	0.00787588	0.00262453	0.0364076	0.00547193	0.00426109	0.0285807	0.00417371	0.0484685	0.00251182	0.0360901	0.0504325	-0.012362	0.0327461	0.0770584	0.0105378	0.0281647	0.0355876	0.0278802	0.0266897	-0.00907477	0.0151656	0.00953653	0.0328938	-0.00462385	-0.00138262	-0.0175997	0.0272109	0.00157537	0.0451364	0.00842833	0.0389497	-0.0201346	0.0444855	0.0392848	0.0322577	0.0220483	0.0205203	-0.0377629	0.0314267	0.0538846	0.0476362	-0.0324966	-0.0579908	-0.0261213	0.0344309	0.0513647	0.0874012	0.0919057	0.0597427
	-0.0228004	-0.0908054	-0.0547033	-0.0769879	-0.053402	-0.0204284	0.0123671	0.0454741	-0.0498548	-0.121999	0.00832773	0.0141051	0.00909225	-0.035504	0.0129312	-0.13676	-0.0253146	-0.0169642	0.025858	-0.0957721	-0.111681	-0.0290714	0.0263077	0.0314241	-0.0656894	-0.0402341	-0.0233271	-0.0283544	0.00950585	-0.028802	-0.131247	0.0294365	0.0186899	-0.0340704	0.00790904	0.0543044	-0.0179502	-0.0344445	-0.0472968	-0.068442	-0.0125181	-0.0562992	-0.082764	-0.0365626	-0.0242509	-0.00248641	0.0991667	0.0562286	0.0877097
	0.0390342	-0.0187171	0.0570121	-0.00675061	0.0705482	-0.0152405	0.0218465	-0.0898095	-0.0299099	-0.00263429	0.0334937	-0.000356677	0.0278025	0.0130035	-0.0235146	0.0255513	0.0299007	-0.00765929	0.0152698	0.0234873	0.0375967	0.00615336	-0.0100744	-0.00992167	0.0504719	0.0501573	0.0467705	0.0160449	0.0413663	-0.0194758	0.0328432	0.0169564	0.0168338	0.0225912	0.0422456	0.0293584	-0.00774973	-0.0539652	0.0332465	0.0213956	0.0255903	-0.01336	0.0260131	0.00799604	0.0247536	0.0561244	0.0822319	0.0525951	0.0815025
	0.0855434	0.0812309	0.0892653	0.0890291	0.0666018	0.0844199	-0.0394738	-0.0399666	0.0305882	0.10929	0.0838221	-0.0138021	0.0344396	0.127563	-0.0201486	0.142297	0.0507744	-0.000832061	-0.0371089	0.134166	0.184975	0.00756406	0.0452634	-0.0242869	0.131173	0.108984	0.0927001	0.0983332	0.1202	-0.00611092	0.151913	-0.0387908	0.0273332	0.0290953	0.0461259	0.0936534	-0.028382	-0.0727299	0.0751449	0.126384	0.0856048	0.0208819	-0.0295899	0.0331532	0.0744561	0.0554946	0.0643551	0.0793408	0.0970471
	0.0813596	0.067017	0.113174	0.108068	0.0535437	0.0667419	0.00865357	-0.0773172	0.0765723	0.113216	0.0751016	-0.00899272	0.00794619	0.114183	-0.0295333	0.155398	0.0545535	-0.0323551	-0.0528454	0.119394	0.239496	-0.0169053	-0.0172519	-0.103535	0.12998	0.147298	0.0873635	0.165945	0.190998	0.0424684	0.188509	0.0104587	0.091269	0.0616165	0.0855791	0.037846	0.121505	-0.00247677	0.108431	0.0943019	0.0366616	-0.0367387	-0.0601423	0.0440457	0.061694	0.0545545	0.0486682	0.0661922	0.0839274
	0.0657517	0.0697515	0.0522805	0.10473	0.053394	0.0340385	0.0208691	-0.0970037	-0.0284862	0.116285	0.0603366	0.00597394	-0.00215603	0.0800975	-0.0118495	0.0654358	0.00347097	0.0241545	-0.0589147	0.153434	0.202023	-0.0140841	0.016076	-0.0169999	0.151992	0.0968404	0.09243	0.1085	0.141564	0.00325361	0.138855	-0.00410015	0.0567647	0.0203094	0.0496589	0.07005	0.0579498	-0.0462409	0.0392757	0.0862917	0.0786668	0.0103752	0.0025666	0.0472372	0.0115801	0.0247768	0.0907875	0.0906027	0.137373
	0.0241879	0.0136442	0.0452929	0.00604513	0.0436356	0.0398228	0.0464627	0.0163334	-0.0143947	0.0105889	0.0295605	0.00201136	-0.00583224	0.00910345	0.0243154	-0.000355047	0.0264482	-0.00128396	-0.0207646	0.00765958	0.0360712	-0.0202724	0.0218906	-0.0153619	0.0172372	0.0533064	0.000248235	0.0257525	0.0206713	-0.0158198	0.0295248	0.0171779	0.0444926	-0.00106712	0.0582198	0.02397	0.0357252	0.0610935	0.0104453	-0.0348814	0.0256174	0.0114962	-0.0213957	0.013696	0.0206659	0.0023027	0.0793719	0.0366929	-0.00361535
	0.0325643	-0.00429009	-0.0221692	-0.0117605	-0.0166006	-0.0183224	-0.00801661	0.0138222	-0.0233649	-0.0494351	0.018075	-0.0200694	-0.0155914	0.0257756	0.0153245	-0.0186461	-0.020214	-0.0203194	0.00770231	0.00332975	-0.00933792	0.0443137	0.0344534	0.0385048	-0.0361991	-0.0162927	-0.0286008	-0.0234387	-0.00449844	0.008223	-0.0305347	0.0302768	-0.0449749	-0.0214677	-0.0168756	0.00461772	0.0701773	0.0105484	0.0511533	-0.00895032	0.046861	0.036845	-0.0254875	0.0361824	0.0213235	-0.0104133	0.0554173	0.04809	0.053801
	0.0114852	0.0422163	0.07919	0.0775176	0.0828484	0.0438773	0.0335872	0.0186474	0.00785571	0.129317	0.0445318	-0.0761454	0.064312	0.0950682	-0.00118171	0.10406	0.0447028	0.044689	-0.109746	0.0841245	0.188912	0.0311625	0.0282662	-0.0295268	0.12785	0.0435561	0.133315	0.117527	0.165116	0.005369	0.113164	0.0389189	0.123666	0.1092	0.109306	0.145997	0.127872	0.00952849	0.0780966	0.120803	0.129571	-0.0251336	-0.103691	0.0370945	0.0578914	0.0473185	0.073634	0.119789	0.152062
	-0.0451157	-0.109839	-0.134585	-0.158984	-0.0995479	-0.0110853	0.0216041	0.098083	-0.0689656	-0.0944639	-0.0361414	-0.00328384	-0.0138288	-0.0726795	0.0270834	-0.179149	-0.0591423	-0.0140693	0.0031827	-0.116023	-0.206059	-0.0145599	-0.0270738	0.0881119	-0.119774	-0.130152	-0.0239657	-0.125558	-0.13154	0.00888955	-0.230612	0.0239669	-0.0227595	-0.0191937	-0.0272423	-0.0730804	-0.00245831	0.0736195	-0.0791691	-0.128896	-0.0995095	-0.00927366	0.122573	-0.0174421	-0.072133	-0.0285475	-0.0512138	-0.0232805	-0.0309595
	-0.0741373	-0.0834394	-0.0867877	-0.0984662	-0.0974117	-0.0504085	0.0127662	0.0820636	-0.0692194	-0.0791981	-0.0864618	-0.0239889	-0.0593442	-0.0957116	-0.0389811	-0.196057	-0.0782945	-0.00732791	0.0159368	-0.124774	-0.185067	-0.0224283	-0.0492896	0.021212	-0.0934777	-0.167837	-0.0792455	-0.158503	-0.184911	0.0028592	-0.16576	0.054576	0.0112891	-0.0628344	-0.0764316	-0.0813898	-0.00537353	0.0503678	-0.0875054	-0.0648469	-0.0825657	0.0473449	0.135187	-0.0250687	-0.0698208	-0.000895104	-0.044111	-0.0276852	-0.0495024
	-0.0465778	0.0102243	0.0157634	-0.00666737	0.00294995	-0.0355758	-0.076089	-0.0513822	-0.00621708	0.0476031	0.0156015	-0.0390232	0.0147511	0.0147891	-0.0199672	0.0410748	0.00612608	-0.0237717	-0.0366004	0.0479935	0.0370916	-0.00731162	-0.0251731	-0.0742733	0.0322397	0.0132572	0.00873179	0.0315645	0.0507825	0.0221049	0.0680715	-0.00219744	1.41585e-06	0.00162869	-0.00969012	0.0543765	0.0242059	-0.0567123	0.0342233	0.0344564	0.0299077	0.0246328	0.043089	0.0214976	0.0158604	0.0173751	-0.00137245	-0.00246071	0.0508516
[truncated: 64 more columns]

## Sheet: Figure 4c ZT22 light on
	VIP-
VIP-	1	0.208067	0.22345	0.327285	0.222643	0.306186	0.00474003	0.165875	0.204256	0.309913	0.192848	0.26963	0.292784	0.212292	0.154708	0.336008	0.112208	0.250552	-0.107881	0.11934	0.278013	0.160061	0.10331	0.105192	0.0429067	0.0262555	0.0572276	0.164791	0.11546	-0.022542	0.268707	-0.152756	-0.0497615	-0.0265469	0.0500903	0.0325073	-0.0180178	0.114782	0.0575515	0.235901	0.0768697	0.138326	-0.184413	0.0749723	0.149431	0.0462307	-0.0458607	0.0283504	0.101466
	0.208067	1	0.286342	0.335466	0.269277	0.243405	0.0149636	0.172464	0.250866	0.245911	0.170634	0.313843	0.236506	0.266115	0.153871	0.323806	0.136277	0.179725	-0.0999159	0.197434	0.307919	0.127688	0.0992173	0.00301169	0.0790933	0.0182862	0.037943	0.146639	0.0652523	-0.0607078	0.26597	-0.0948856	-0.0498485	-0.004211	0.149032	0.0511441	-0.0169478	0.124642	0.12361	0.29891	0.0857792	0.130782	-0.183763	0.0733506	0.196719	0.0455626	-0.0585968	0.0471683	0.0772522
	0.22345	0.286342	1	0.401041	0.294851	0.218151	0.014842	0.222276	0.255901	0.335128	0.20889	0.332048	0.320121	0.265646	0.24025	0.404882	0.0968411	0.181346	-0.125501	0.232958	0.301259	0.130267	0.143589	-0.00392896	-0.000403516	-0.0315682	0.00783917	0.198327	0.103269	-0.0276948	0.325706	-0.177675	-0.0592119	-0.0020123	0.102879	0.0386546	-0.0585523	0.145144	0.13557	0.339692	0.146804	0.178505	-0.191322	0.0717278	0.220096	0.0871216	-0.0713723	0.0588625	0.0882434
	0.327285	0.335466	0.401041	1	0.351593	0.497718	-0.0144254	0.275616	0.427647	0.634241	0.313283	0.657062	0.576237	0.489236	0.41666	0.733	0.133269	0.452586	-0.378244	0.316102	0.515448	0.122557	0.193731	0.0186638	0.0978333	0.0683453	0.0741161	0.453414	0.405657	-0.0753993	0.747849	-0.20913	-0.0929476	-0.066895	0.215456	0.0966263	-0.0964321	0.257623	0.161869	0.629946	0.227578	0.346895	-0.408236	0.157932	0.42519	0.0727719	-0.1109	0.159532	0.169859
	0.222643	0.269277	0.294851	0.351593	1	0.308098	0.0246201	0.209723	0.215127	0.323098	0.134147	0.293263	0.314364	0.255539	0.112087	0.390135	0.156767	0.21123	-0.268197	0.130121	0.245539	0.119088	0.114048	0.0253368	-0.0242439	-0.0536148	0.0249378	0.193627	0.142436	-0.0857817	0.249224	-0.203077	-0.0805881	-0.064094	0.117049	0.027669	-0.0360509	0.180657	0.0928958	0.330764	0.162967	0.158228	-0.173728	0.0762886	0.199289	0.0716684	-0.0508521	0.0491777	0.0856342
	0.306186	0.243405	0.218151	0.497718	0.308098	1	0.0586699	0.299906	0.327094	0.412408	0.246071	0.42666	0.416305	0.35227	0.262763	0.486818	0.142077	0.404396	-0.24962	0.156931	0.427807	0.188366	0.170133	0.0814793	0.0993189	0.0736952	0.134899	0.262368	0.289621	-0.0443128	0.415325	-0.0946668	-0.0673545	-0.0453073	0.117704	0.0776124	-0.0730694	0.145169	0.101055	0.367654	0.101868	0.238032	-0.245806	0.0845508	0.270859	0.0357789	-0.0473122	0.10835	0.138475
	0.00474003	0.0149636	0.014842	-0.0144254	0.0246201	0.0586699	1	0.115833	0.0833117	-0.0686388	0.0866884	0.000996537	0.0760565	0.0623575	0.152171	-0.0197368	0.123506	0.100685	0.184385	0.0428531	-0.00520449	0.114394	0.151669	0.148266	0.0192406	0.112314	0.0863235	0.00338493	0.122883	0.0692339	-0.0905519	0.119416	0.0307083	0.0280626	0.00299427	0.110435	0.0406056	-0.0469191	0.0230509	-0.0378972	-0.0154979	-0.0171066	0.00533962	-0.000599978	-0.00990987	0.0252939	0.0563827	-0.021838	-0.0322636
	0.165875	0.172464	0.222276	0.275616	0.209723	0.299906	0.115833	1	0.227483	0.152563	0.218775	0.303737	0.289253	0.218682	0.187892	0.243545	0.138587	0.239598	-0.0243268	0.129831	0.256097	0.145194	0.188858	0.100209	0.0729371	0.0847192	0.0265416	0.11559	0.0984328	-0.00520392	0.189039	-0.0183143	-0.0154527	0.0258122	0.0899235	0.0576543	-0.00640209	0.0200524	0.0574531	0.225736	0.11368	0.142923	-0.142595	0.0226398	0.168023	-0.00802949	-0.0616238	0.019612	0.0418155
	0.204256	0.250866	0.255901	0.427647	0.215127	0.327094	0.0833117	0.227483	1	0.323108	0.249929	0.39816	0.392053	0.322911	0.276878	0.445557	0.15895	0.296104	-0.13874	0.222048	0.367261	0.141368	0.191414	0.071336	0.100807	0.0814124	0.0942034	0.231266	0.278519	-0.0207767	0.405233	-0.0740196	-0.0408773	-0.0013717	0.103715	0.107253	-0.0878433	0.153481	0.110569	0.381853	0.112129	0.23291	-0.237199	0.106848	0.294677	0.0673246	-0.047415	0.114325	0.136058
	0.309913	0.245911	0.335128	0.634241	0.323098	0.412408	-0.0686388	0.152563	0.323108	1	0.248632	0.499228	0.498297	0.412394	0.237703	0.625786	0.0661067	0.356003	-0.395238	0.207572	0.438209	0.143342	0.112491	0.0106567	0.0532575	0.00398113	0.075695	0.361386	0.321249	-0.0809155	0.566258	-0.240217	-0.0685456	-0.0483101	0.120484	0.0594552	-0.101439	0.260497	0.117992	0.486273	0.173964	0.245826	-0.321379	0.132276	0.290834	0.047076	-0.0661172	0.123297	0.14883
	0.192848	0.170634	0.20889	0.313283	0.134147	0.246071	0.0866884	0.218775	0.249929	0.248632	1	0.274218	0.291977	0.211977	0.240739	0.318857	0.10991	0.261814	-0.101361	0.152295	0.273525	0.129713	0.137201	0.0424588	-0.00960868	0.0309305	0.048899	0.151677	0.200268	-0.0277657	0.276716	-0.0740348	-0.0318555	0.0146372	0.0758231	0.0816626	-0.0134868	0.0671706	0.119852	0.266928	0.0586675	0.155483	-0.166645	0.016393	0.169352	0.0492259	-0.0269494	0.0144891	0.0661438
	0.26963	0.313843	0.332048	0.657062	0.293263	0.42666	0.000996537	0.303737	0.39816	0.499228	0.274218	1	0.532151	0.443632	0.396156	0.642459	0.168487	0.360427	-0.258092	0.366239	0.517021	0.0986075	0.145274	-0.0260486	0.178011	0.111293	0.0824031	0.391899	0.364879	-0.0245529	0.695415	-0.132866	-0.0271348	-0.0328903	0.270808	0.145333	-0.0334748	0.243187	0.177453	0.617593	0.174006	0.343069	-0.420855	0.111833	0.383053	0.0409752	-0.0955298	0.145796	0.13939
	0.292784	0.236506	0.320121	0.576237	0.314364	0.416305	0.0760565	0.289253	0.392053	0.498297	0.291977	0.532151	1	0.415491	0.373887	0.56986	0.168974	0.408828	-0.253125	0.286125	0.42863	0.175249	0.207861	0.0932011	0.13145	0.0931581	0.0815003	0.314126	0.343567	-0.0143879	0.546049	-0.138197	-0.044157	-0.0400002	0.139823	0.116391	-0.0602453	0.208076	0.166187	0.501748	0.175448	0.262379	-0.352156	0.0840801	0.347647	0.0679329	-0.0599881	0.111689	0.122735
	0.212292	0.266115	0.265646	0.489236	0.255539	0.35227	0.0623575	0.218682	0.322911	0.412394	0.211977	0.443632	0.415491	1	0.323781	0.506814	0.169431	0.371971	-0.23247	0.21807	0.350346	0.133787	0.149138	0.0453291	0.0568062	0.0320587	0.0211786	0.306326	0.259919	-0.066824	0.45225	-0.162825	-0.0381691	-0.0518424	0.107714	0.0920032	-0.0858439	0.179102	0.0958551	0.426651	0.167321	0.241497	-0.268488	0.0899079	0.259894	0.0166434	-0.0664026	0.110319	0.089483
	0.154708	0.153871	0.24025	0.41666	0.112087	0.262763	0.152171	0.187892	0.276878	0.237703	0.240739	0.396156	0.373887	0.323781	1	0.343189	0.190313	0.308707	-0.0513705	0.281876	0.239171	0.174142	0.223783	0.111359	0.103599	0.144392	0.10808	0.272075	0.31151	0.0310946	0.378009	0.00358899	-0.0479353	-0.0253383	0.135899	0.153522	-0.0457282	0.115164	0.0731378	0.318341	0.108932	0.207125	-0.217727	0.0730948	0.246894	0.040304	-0.0802013	0.0938855	0.119002
	0.336008	0.323806	0.404882	0.733	0.390135	0.486818	-0.0197368	0.243545	0.445557	0.625786	0.318857	0.642459	0.56986	0.506814	0.343189	1	0.12558	0.449978	-0.389303	0.29862	0.526229	0.129594	0.165799	-0.0209346	0.0657442	0.0376383	0.0877619	0.429098	0.399987	-0.0667836	0.734321	-0.244567	-0.068212	-0.0542259	0.240239	0.10113	-0.101526	0.275501	0.191915	0.649952	0.198357	0.337396	-0.429526	0.145171	0.408252	0.0870042	-0.0877999	0.173828	0.164047
	0.112208	0.136277	0.0968411	0.133269	0.156767	0.142077	0.123506	0.138587	0.15895	0.0661067	0.10991	0.168487	0.168974	0.169431	0.190313	0.12558	1	0.124724	0.0323435	0.129543	0.0283039	0.110463	0.129207	0.143543	0.091021	0.134073	0.0292467	0.0907548	0.115483	0.0130603	0.0884824	0.0454471	8.16217e-05	-0.0291343	0.0662684	0.0744481	-0.0190398	-0.0140134	0.0381035	0.113602	0.0694544	0.0765453	-0.086813	0.0610006	0.0745719	-0.0164041	-0.0206439	-0.00478329	0.0283209
	0.250552	0.179725	0.181346	0.452586	0.21123	0.404396	0.100685	0.239598	0.296104	0.356003	0.261814	0.360427	0.408828	0.371971	0.308707	0.449978	0.124724	1	-0.208763	0.146636	0.327824	0.1841	0.196958	0.121594	0.123253	0.133239	0.117095	0.260696	0.347649	-0.0416912	0.413968	-0.0463309	-0.0881746	-0.0206307	0.069905	0.102361	-0.0647558	0.178652	0.0489632	0.337609	0.104049	0.221574	-0.241669	0.0728969	0.276011	0.0204133	-0.0799917	0.0750595	0.11544
	-0.107881	-0.0999159	-0.125501	-0.378244	-0.268197	-0.24962	0.184385	-0.0243268	-0.13874	-0.395238	-0.101361	-0.258092	-0.253125	-0.23247	-0.0513705	-0.389303	0.0323435	-0.208763	1	0.052638	-0.185136	-0.0267727	0.0516343	0.0631979	0.0387679	0.0166054	-0.0107843	-0.326316	-0.342485	0.115946	-0.385893	0.224396	0.112613	0.0640705	-0.0534093	-0.0325429	0.159932	-0.182081	-0.0535357	-0.292277	-0.145601	-0.153793	0.195302	-0.0975401	-0.133931	-0.0650149	-0.0345078	-0.135898	-0.163224
	0.11934	0.197434	0.232958	0.316102	0.130121	0.156931	0.0428531	0.129831	0.222048	0.207572	0.152295	0.366239	0.286125	0.21807	0.281876	0.29862	0.129543	0.146636	0.052638	1	0.223601	0.0412772	0.112623	-0.0349058	0.104043	0.00370256	0.0131161	0.174422	0.101631	-0.000690397	0.317609	-0.0966216	0.0563239	-0.00869632	0.167437	0.0585226	0.076791	0.139977	0.193303	0.333452	0.104615	0.160192	-0.242305	0.0446885	0.234568	0.0232728	-0.0542339	0.131114	0.0685239
	0.278013	0.307919	0.301259	0.515448	0.245539	0.427807	-0.00520449	0.256097	0.367261	0.438209	0.273525	0.517021	0.42863	0.350346	0.239171	0.526229	0.0283039	0.327824	-0.185136	0.223601	1	0.122956	0.125643	-0.0353736	0.132793	0.114703	0.073227	0.290636	0.240625	-0.0323622	0.508906	-0.0667471	-0.00246957	-0.0216339	0.201597	0.0947992	0.0403423	0.221406	0.179896	0.485699	0.130541	0.29274	-0.296451	0.074549	0.345745	0.0368083	-0.0503474	0.128614	0.160925
	0.160061	0.127688	0.130267	0.122557	0.119088	0.188366	0.114394	0.145194	0.141368	0.143342	0.129713	0.0986075	0.175249	0.133787	0.174142	0.129594	0.110463	0.1841	-0.0267727	0.0412772	0.122956	1	0.131507	0.165091	0.014188	0.0512218	0.0418816	0.0807087	0.0856828	0.0290631	0.0446208	-0.00805142	-0.0944738	-0.023246	-0.0421531	0.0387177	-0.0653389	0.00906025	-0.0126352	0.044859	0.0617012	0.0677766	-0.0115491	0.0388098	0.032638	-0.0257715	0.00891159	-0.030998	0.0472616
	0.10331	0.0992173	0.143589	0.193731	0.114048	0.170133	0.151669	0.188858	0.191414	0.112491	0.137201	0.145274	0.207861	0.149138	0.223783	0.165799	0.129207	0.196958	0.0516343	0.112623	0.125643	0.131507	1	0.181042	0.0156243	0.0291262	0.068954	0.0956923	0.0856011	-0.0215517	0.114882	-0.0180299	-0.0460949	-0.00284847	0.0111792	0.0281955	-0.0162046	0.0429359	0.00647578	0.135965	0.0224468	0.0725702	-0.0768633	0.0416266	0.120219	-0.0368101	-0.0472605	0.0314437	0.0947677
	0.105192	0.00301169	-0.00392896	0.0186638	0.0253368	0.0814793	0.148266	0.100209	0.071336	0.0106567	0.0424588	-0.0260486	0.0932011	0.0453291	0.111359	-0.0209346	0.143543	0.121594	0.0631979	-0.0349058	-0.0353736	0.165091	0.181042	1	-0.025981	0.034391	0.0401738	0.00730712	0.0929743	-0.000859465	-0.111207	-0.00104179	-0.025996	-0.00794731	-0.120259	-0.0173388	-0.0586619	-0.0601322	-0.0899132	-0.127131	-0.0382373	-0.0829502	0.0635234	0.0100172	-0.0543405	-0.0501711	-0.00679022	-0.0203777	0.0321976
	0.0429067	0.0790933	-0.000403516	0.0978333	-0.0242439	0.0993189	0.0192406	0.0729371	0.100807	0.0532575	-0.00960868	0.178011	0.13145	0.0568062	0.103599	0.0657442	0.091021	0.123253	0.0387679	0.104043	0.132793	0.014188	0.0156243	-0.025981	1	0.402137	0.300778	0.179967	0.166657	0.194448	0.195118	0.355633	0.139657	0.104721	0.150297	0.178112	0.125157	0.123122	0.0768838	0.164821	-0.00790307	0.130317	-0.131721	0.0217768	0.133795	-0.00152961	-0.0397921	0.0313871	0.0334606
	0.0262555	0.0182862	-0.0315682	0.0683453	-0.0536148	0.0736952	0.112314	0.0847192	0.0814124	0.00398113	0.0309305	0.111293	0.0931581	0.0320587	0.144392	0.0376383	0.134073	0.133239	0.0166054	0.00370256	0.114703	0.0512218	0.0291262	0.034391	0.402137	1	0.298638	0.177102	0.249278	0.258714	0.139437	0.410065	0.0829685	0.0846192	0.0791283	0.205213	0.0514973	0.0368111	-0.0158538	0.0535641	0.00794041	0.0777816	-0.0759011	0.0401429	0.0846994	-0.0128689	-0.0382542	0.015683	0.039512
	0.0572276	0.037943	0.00783917	0.0741161	0.0249378	0.134899	0.0863235	0.0265416	0.0942034	0.075695	0.048899	0.0824031	0.0815003	0.0211786	0.10808	0.0877619	0.0292467	0.117095	-0.0107843	0.0131161	0.073227	0.0418816	0.068954	0.0401738	0.300778	0.298638	1	0.206944	0.242912	0.184168	0.127095	0.259103	0.0762166	0.138894	0.109778	0.177212	0.0869561	0.127745	0.0850325	0.090666	-0.00472479	0.0750342	-0.0836626	0.0222699	0.089317	-0.00108797	0.0135359	0.0109759	0.0297529
	0.164791	0.146639	0.198327	0.453414	0.193627	0.262368	0.00338493	0.11559	0.231266	0.361386	0.151677	0.391899	0.314126	0.306326	0.272075	0.429098	0.0907548	0.260696	-0.326316	0.174422	0.290636	0.0807087	0.0956923	0.00730712	0.179967	0.177102	0.206944	1	0.407154	0.041423	0.493068	-0.00268596	-0.00349885	0.0453531	0.208226	0.174903	-0.00554473	0.225674	0.16387	0.400719	0.124248	0.21177	-0.231571	0.0929666	0.242322	0.0649201	-0.00783012	0.11689	0.136918
	0.11546	0.0652523	0.103269	0.405657	0.142436	0.289621	0.122883	0.0984328	0.278519	0.321249	0.200268	0.364879	0.343567	0.259919	0.31151	0.399987	0.115483	0.347649	-0.342485	0.101631	0.240625	0.0856828	0.0856011	0.0929743	0.166657	0.249278	0.242912	0.407154	1	0.116491	0.452563	0.098869	0.0700612	0.0386015	0.220123	0.238594	-0.028951	0.193251	0.200175	0.353112	0.0959811	0.110944	-0.270501	0.0296181	0.232247	0.00369025	0.0142199	0.125895	0.145065
	-0.022542	-0.0607078	-0.0276948	-0.0753993	-0.0857817	-0.0443128	0.0692339	-0.00520392	-0.0207767	-0.0809155	-0.0277657	-0.0245529	-0.0143879	-0.066824	0.0310946	-0.0667836	0.0130603	-0.0416912	0.115946	-0.000690397	-0.0323622	0.0290631	-0.0215517	-0.000859465	0.194448	0.258714	0.184168	0.041423	0.116491	1	-0.0127297	0.337802	0.0570922	0.10873	0.113999	0.167951	0.0656399	0.0538377	0.0609146	-0.013218	-0.0229534	0.00707167	-0.0339369	-0.033529	0.0200423	-0.03943	0.028459	-0.0243628	0.0217646
	0.268707	0.26597	0.325706	0.747849	0.249224	0.415325	-0.0905519	0.189039	0.405233	0.566258	0.276716	0.695415	0.546049	0.45225	0.378009	0.734321	0.0884824	0.413968	-0.385893	0.317609	0.508906	0.0446208	0.114882	-0.111207	0.195118	0.139437	0.127095	0.493068	0.452563	-0.0127297	1	-0.117371	-0.0293164	-0.0254519	0.291546	0.159162	-0.0320289	0.295714	0.213933	0.669631	0.20076	0.359706	-0.421413	0.148144	0.40437	0.0597865	-0.0983601	0.178557	0.166442
	-0.152756	-0.0948856	-0.177675	-0.20913	-0.203077	-0.0946668	0.119416	-0.0183143	-0.0740196	-0.240217	-0.0740348	-0.132866	-0.138197	-0.162825	0.00358899	-0.244567	0.0454471	-0.0463309	0.224396	-0.0966216	-0.0667471	-0.00805142	-0.0180299	-0.00104179	0.355633	0.410065	0.259103	-0.00268596	0.098869	0.337802	-0.117371	1	0.156186	0.212837	0.064999	0.238796	0.0988814	-0.0766945	0.00574757	-0.161275	-0.0466907	-0.033153	0.0997693	-0.0557382	-0.0558558	-0.0706492	-0.0156344	-0.0484363	0.00174021
	-0.0497615	-0.0498485	-0.0592119	-0.0929476	-0.0805881	-0.0673545	0.0307083	-0.0154527	-0.0408773	-0.0685456	-0.0318555	-0.0271348	-0.044157	-0.0381691	-0.0479353	-0.068212	8.16217e-05	-0.0881746	0.112613	0.0563239	-0.00246957	-0.0944738	-0.0460949	-0.025996	0.139657	0.0829685	0.0762166	-0.00349885	0.0700612	0.0570922	-0.0293164	0.156186	1	0.153953	0.183248	0.0610687	0.238094	0.0812846	0.126229	-0.00978631	-0.0612629	-0.0554853	0.00834983	-0.0506348	-0.035601	0.021796	0.00684027	-0.00904221	-0.0462664
	-0.0265469	-0.004211	-0.0020123	-0.066895	-0.064094	-0.0453073	0.0280626	0.0258122	-0.0013717	-0.0483101	0.0146372	-0.0328903	-0.0400002	-0.0518424	-0.0253383	-0.0542259	-0.0291343	-0.0206307	0.0640705	-0.00869632	-0.0216339	-0.023246	-0.00284847	-0.00794731	0.104721	0.0846192	0.138894	0.0453531	0.0386015	0.10873	-0.0254519	0.212837	0.153953	1	0.102913	0.0498499	0.0744719	0.0392302	0.0392888	0.014448	-0.0478066	-0.0566955	0.0162523	-0.00365197	0.000619771	-0.00799101	0.0306211	-0.0253083	-0.00797509
	0.0500903	0.149032	0.102879	0.215456	0.117049	0.117704	0.00299427	0.0899235	0.103715	0.120484	0.0758231	0.270808	0.139823	0.107714	0.135899	0.240239	0.0662684	0.069905	-0.0534093	0.167437	0.201597	-0.0421531	0.0111792	-0.120259	0.150297	0.0791283	0.109778	0.208226	0.220123	0.113999	0.291546	0.064999	0.183248	0.102913	1	0.130983	0.183309	0.169474	0.215439	0.300176	0.0655872	0.133631	-0.171189	0.0473916	0.18948	-0.00227045	-0.00747127	0.0890552	0.0339533
	0.0325073	0.0511441	0.0386546	0.0966263	0.027669	0.0776124	0.110435	0.0576543	0.107253	0.0594552	0.0816626	0.145333	0.116391	0.0920032	0.153522	0.10113	0.0744481	0.102361	-0.0325429	0.0585226	0.0947992	0.0387177	0.0281955	-0.0173388	0.178112	0.205213	0.177212	0.174903	0.238594	0.167951	0.159162	0.238796	0.0610687	0.0498499	0.130983	1	0.0736724	0.0824737	0.114796	0.122771	0.00447082	0.0807143	-0.121727	-0.0145558	0.0718031	-0.00685799	0.0073591	-0.000108345	0.0666528
	-0.0180178	-0.0169478	-0.0585523	-0.0964321	-0.0360509	-0.0730694	0.0406056	-0.00640209	-0.0878433	-0.101439	-0.0134868	-0.0334748	-0.0602453	-0.0858439	-0.0457282	-0.101526	-0.0190398	-0.0647558	0.159932	0.076791	0.0403423	-0.0653389	-0.0162046	-0.0586619	0.125157	0.0514973	0.0869561	-0.00554473	-0.028951	0.0656399	-0.0320289	0.0988814	0.238094	0.0744719	0.183309	0.0736724	1	0.145738	0.17982	0.00778202	-0.0190956	-0.0464783	-0.0178799	-0.0251856	0.0192448	0.0115509	0.0803052	-0.0123128	-0.0332797
	0.114782	0.124642	0.145144	0.257623	0.180657	0.145169	-0.0469191	0.0200524	0.153481	0.260497	0.0671706	0.243187	0.208076	0.179102	0.115164	0.275501	-0.0140134	0.178652	-0.182081	0.139977	0.221406	0.00906025	0.0429359	-0.0601322	0.123122	0.0368111	0.127745	0.225674	0.193251	0.0538377	0.295714	-0.0766945	0.0812846	0.0392302	0.169474	0.0824737	0.145738	1	0.111863	0.282405	0.0748709	0.0827627	-0.181463	0.0589284	0.196595	0.0623421	0.0345317	0.0936752	0.086996
	0.0575515	0.12361	0.13557	0.161869	0.0928958	0.101055	0.0230509	0.0574531	0.110569	0.117992	0.119852	0.177453	0.166187	0.0958551	0.0731378	0.191915	0.0381035	0.0489632	-0.0535357	0.193303	0.179896	-0.0126352	0.00647578	-0.0899132	0.0768838	-0.0158538	0.0850325	0.16387	0.200175	0.0609146	0.213933	0.00574757	0.126229	0.0392888	0.215439	0.114796	0.17982	0.111863	1	0.264867	0.0484398	0.142762	-0.148899	0.0278279	0.141612	0.0472322	0.0251656	0.0746379	-0.0390125
	0.235901	0.29891	0.339692	0.629946	0.330764	0.367654	-0.0378972	0.225736	0.381853	0.486273	0.266928	0.617593	0.501748	0.426651	0.318341	0.649952	0.113602	0.337609	-0.292277	0.333452	0.485699	0.044859	0.135965	-0.127131	0.164821	0.0535641	0.090666	0.400719	0.353112	-0.013218	0.669631	-0.161275	-0.00978631	0.014448	0.300176	0.122771	0.00778202	0.282405	0.264867	1	0.248726	0.378382	-0.444401	0.156612	0.497516	0.0960552	-0.0430287	0.173032	0.127337
	0.0768697	0.0857792	0.146804	0.227578	0.162967	0.101868	-0.0154979	0.11368	0.112129	0.173964	0.0586675	0.174006	0.175448	0.167321	0.108932	0.198357	0.0694544	0.104049	-0.145601	0.104615	0.130541	0.0617012	0.0224468	-0.0382373	-0.00790307	0.00794041	-0.00472479	0.124248	0.0959811	-0.0229534	0.20076	-0.0466907	-0.0612629	-0.0478066	0.0655872	0.00447082	-0.0190956	0.0748709	0.0484398	0.248726	1	0.132616	-0.113742	0.06648	0.137088	0.0657118	-0.0107246	0.0455323	0.08173
	0.138326	0.130782	0.178505	0.346895	0.158228	0.238032	-0.0171066	0.142923	0.23291	0.245826	0.155483	0.343069	0.262379	0.241497	0.207125	0.337396	0.0765453	0.221574	-0.153793	0.160192	0.29274	0.0677766	0.0725702	-0.0829502	0.130317	0.0777816	0.0750342	0.21177	0.110944	0.00707167	0.359706	-0.033153	-0.0554853	-0.0566955	0.133631	0.0807143	-0.0464783	0.0827627	0.142762	0.378382	0.132616	1	-0.222142	0.0966258	0.27464	0.0774685	-0.0226483	0.0913252	0.0519141
	-0.184413	-0.183763	-0.191322	-0.408236	-0.173728	-0.245806	0.00533962	-0.142595	-0.237199	-0.321379	-0.166645	-0.420855	-0.352156	-0.268488	-0.217727	-0.429526	-0.086813	-0.241669	0.195302	-0.242305	-0.296451	-0.0115491	-0.0768633	0.0635234	-0.131721	-0.0759011	-0.0836626	-0.231571	-0.270501	-0.0339369	-0.421413	0.0997693	0.00834983	0.0162523	-0.171189	-0.121727	-0.0178799	-0.181463	-0.148899	-0.444401	-0.113742	-0.222142	1	-0.0247993	-0.323276	-0.010545	0.0642817	-0.130242	-0.124972
	0.0749723	0.0733506	0.0717278	0.157932	0.0762886	0.0845508	-0.000599978	0.0226398	0.106848	0.132276	0.016393	0.111833	0.0840801	0.0899079	0.0730948	0.145171	0.0610006	0.0728969	-0.0975401	0.0446885	0.074549	0.0388098	0.0416266	0.0100172	0.0217768	0.0401429	0.0222699	0.0929666	0.0296181	-0.033529	0.148144	-0.0557382	-0.0506348	-0.00365197	0.0473916	-0.0145558	-0.0251856	0.0589284	0.0278279	0.156612	0.06648	0.0966258	-0.0247993	1	0.148174	0.0446308	-0.0479328	0.0450815	0.0442326
	0.149431	0.196719	0.220096	0.42519	0.199289	0.270859	-0.00990987	0.168023	0.294677	0.290834	0.169352	0.383053	0.347647	0.259894	0.246894	0.408252	0.0745719	0.276011	-0.133931	0.234568	0.345745	0.032638	0.120219	-0.0543405	0.133795	0.0846994	0.089317	0.242322	0.232247	0.0200423	0.40437	-0.0558558	-0.035601	0.000619771	0.18948	0.0718031	0.0192448	0.196595	0.141612	0.497516	0.137088	0.27464	-0.323276	0.148174	1	0.0859124	-0.0362304	0.126909	0.119798
	0.0462307	0.0455626	0.0871216	0.0727719	0.0716684	0.0357789	0.0252939	-0.00802949	0.0673246	0.047076	0.0492259	0.0409752	0.0679329	0.0166434	0.040304	0.0870042	-0.0164041	0.0204133	-0.0650149	0.0232728	0.0368083	-0.0257715	-0.0368101	-0.0501711	-0.00152961	-0.0128689	-0.00108797	0.0649201	0.00369025	-0.03943	0.0597865	-0.0706492	0.021796	-0.00799101	-0.00227045	-0.00685799	0.0115509	0.0623421	0.0472322	0.0960552	0.0657118	0.0774685	-0.010545	0.0446308	0.0859124	1	-0.011066	0.0205339	0.0130673
	-0.0458607	-0.0585968	-0.0713723	-0.1109	-0.0508521	-0.0473122	0.0563827	-0.0616238	-0.047415	-0.0661172	-0.0269494	-0.0955298	-0.0599881	-0.0664026	-0.0802013	-0.0877999	-0.0206439	-0.0799917	-0.0345078	-0.0542339	-0.0503474	0.00891159	-0.0472605	-0.00679022	-0.0397921	-0.0382542	0.0135359	-0.00783012	0.0142199	0.028459	-0.0983601	-0.0156344	0.00684027	0.0306211	-0.00747127	0.0073591	0.0803052	0.0345317	0.0251656	-0.0430287	-0.0107246	-0.0226483	0.0642817	-0.0479328	-0.0362304	-0.011066	1	0.0901905	0.0544935
	0.0283504	0.0471683	0.0588625	0.159532	0.0491777	0.10835	-0.021838	0.019612	0.114325	0.123297	0.0144891	0.145796	0.111689	0.110319	0.0938855	0.173828	-0.00478329	0.0750595	-0.135898	0.131114	0.128614	-0.030998	0.0314437	-0.0203777	0.0313871	0.015683	0.0109759	0.11689	0.125895	-0.0243628	0.178557	-0.0484363	-0.00904221	-0.0253083	0.0890552	-0.000108345	-0.0123128	0.0936752	0.0746379	0.173032	0.0455323	0.0913252	-0.130242	0.0450815	0.126909	0.0205339	0.0901905	1	0.0824632
	0.101466	0.0772522	0.0882434	0.169859	0.0856342	0.138475	-0.0322636	0.0418155	0.136058	0.14883	0.0661438	0.13939	0.122735	0.089483	0.119002	0.164047	0.0283209	0.11544	-0.163224	0.0685239	0.160925	0.0472616	0.0947677	0.0321976	0.0334606	0.039512	0.0297529	0.136918	0.145065	0.0217646	0.166442	0.00174021	-0.0462664	-0.00797509	0.0339533	0.0666528	-0.0332797	0.086996	-0.0390125	0.127337	0.08173	0.0519141	-0.124972	0.0442326	0.119798	0.0130673	0.0544935	0.0824632	1
	-0.0186387	0.0871278	0.0234054	0.0881668	-0.0202256	0.0382216	-0.0199856	0.00992106	0.0817129	0.063538	0.00444216	0.0724785	0.0458845	0.0834436	0.0559747	0.0973527	0.0602222	0.0600827	-0.044743	0.0660026	0.0778879	0.0101573	0.0159593	-0.0229339	-0.00149919	0.00554126	0.00233833	0.103471	0.0895051	0.014162	0.0883192	0.0296625	-0.0134757	-0.0152078	0.0414389	0.0629293	-0.031721	0.0781052	0.0216398	0.0970375	-0.000414653	0.030023	-0.059916	0.00660253	0.059622	-0.0213572	-0.00122617	0.0929151	0.141619
	0.0357408	0.0267263	0.0498638	0.124335	0.0219979	0.0288798	-0.00911016	0.0174487	0.0738817	0.0914636	0.0663285	0.0904943	0.0584623	0.0660886	0.0492765	0.130634	0.00700651	0.049363	-0.105574	-0.0276409	0.0184771	0.0344515	0.024511	-0.00827434	-0.00479365	-0.0100095	0.01903	0.0721842	0.120832	-0.0542401	0.131138	-0.067578	-0.00414306	-0.00758652	-0.00275987	0.0230854	-0.00737737	0.0298508	0.0400742	0.0710441	-0.0458267	0.0187908	-0.0657068	0.0270107	0.00548184	0.0201796	0.0709217	0.0410759	0.098967
	0.0692547	0.0635451	0.124025	0.191184	0.113786	0.0982425	-0.00126043	0.0181061	0.107607	0.178316	0.0729784	0.158266	0.106263	0.109837	0.0609647	0.198062	0.0514109	0.107865	-0.0942577	0.0711875	0.130288	0.0465772	0.0463599	-0.029993	-0.00723602	-0.024519	-0.0383715	0.125352	0.060246	-0.00656176	0.181774	-0.0693679	-0.091046	-0.0159585	0.012579	0.0327277	-0.0220146	0.0819194	0.00826677	0.160397	0.0390974	0.0609065	-0.0746447	0.0557091	0.0751221	0.00222793	0.0184761	0.0835815	0.123531
	0.11244	0.110487	0.118839	0.221897	0.143262	0.108368	-0.00597148	0.0104974	0.118062	0.208234	0.0949346	0.158716	0.151683	0.148012	0.0872701	0.223417	0.045844	0.153842	-0.173122	0.054035	0.182874	0.0387361	0.069469	0.000845178	0.0419574	0.00260686	0.025396	0.176348	0.169941	-0.0448563	0.194534	-0.0762562	-0.0570357	-0.027131	0.0361323	0.0217812	-0.00169919	0.108737	0.0567039	0.164378	0.0147052	0.104326	-0.105923	0.0683739	0.0948133	0.0678905	0.0712619	0.100492	0.126888
	0.118753	0.135826	0.152983	0.296411	0.172899	0.196885	0.0010242	0.0875467	0.176944	0.272136	0.129263	0.208593	0.247454	0.20555	0.162635	0.29949	0.0691713	0.200157	-0.247658	0.045286	0.19834	0.0853195	0.106384	0.0575971	0.0154308	0.0294795	0.0469819	0.202724	0.213057	-0.0708135	0.227455	-0.0909758	-0.067466	-0.0163433	0.0552897	0.0147028	-0.0713533	0.0964681	0.025418	0.241028	0.102185	0.124965	-0.141453	0.0926028	0.19458	0.0616321	0.0348014	0.130655	0.121396
	-0.0206054	-0.035289	-0.0574821	-0.0888878	-0.0094197	-0.0590801	0.0385947	-0.000245176	-0.0291927	-0.0514551	-0.0426926	-0.0793675	-0.0493443	-0.0286395	-0.0414718	-0.0572936	-0.0348516	-0.00635626	0.028896	-0.00439305	-0.0205913	0.0214427	0.00165311	-0.0128425	-0.042479	0.0342806	5.53368e-05	-0.00607715	0.0460342	0.0234043	-0.10942	0.0701142	0.0270183	0.000886353	-0.0161875	-0.00357723	0.0541077	-0.0168401	-0.013535	-0.0814443	-0.0543562	-0.055146	0.0286974	-0.013522	-0.0213712	-0.0235097	0.102484	0.0274925	0.0751389
	0.0353347	0.0243295	0.0624479	0.177825	0.131635	0.147086	0.00910185	0.0503359	0.0849637	0.143333	0.0337719	0.155224	0.153785	0.10374	0.0653559	0.174721	0.0155922	0.103499	-0.171943	0.0083014	0.128647	0.0413263	0.0459095	-0.0236938	0.0314099	0.045003	0.0039316	0.170823	0.18835	-0.051086	0.156268	-0.0622878	-0.0688239	-0.0162975	0.0557281	0.00377967	0.0134738	0.0701838	0.0488195	0.181353	0.0939788	0.0864549	-0.120199	0.0362158	0.109355	0.0101456	0.0283497	0.0886838	0.158066
	-0.0146675	0.00937772	-0.0112182	-0.0130217	0.0343888	0.000582015	0.0453225	0.0535588	-0.0191748	-0.0362942	0.0233282	0.0270077	0.00188802	-0.000256684	0.0630844	0.00325603	-0.00924576	-0.0175591	-0.0988803	-0.00423767	-0.0102348	0.0383352	0.0113036	-0.00186854	-0.0221187	0.0390706	0.0216873	0.0167692	0.0737265	0.0167014	-0.0368219	-0.0105188	0.0212991	0.0259419	0.0376682	0.00197202	0.0279232	0.00229302	0.0572882	0.0226504	-0.000320271	-0.00562905	-0.0156918	-0.0157753	-0.000699406	-0.0218507	0.0323389	-0.0223611	-0.0034933
	-0.0147798	0.0147914	-0.037457	0.0568658	-0.0204773	0.0343831	0.0772581	0.0545636	0.083213	0.00822604	0.0171452	0.0639063	0.0724245	0.0501564	0.120503	0.0351881	0.0381927	0.0865827	-0.0459778	0.00202951	0.0214335	-0.0388859	-0.0125849	0.0365141	0.141619	0.138623	0.0976491	0.0809152	0.136544	0.0487004	0.0906967	0.147948	0.0206347	0.0345663	0.0591658	0.0971135	0.00271436	0.0415976	-0.0306094	0.06354	0.000611455	0.0661288	-0.0864221	0.0191128	0.0588808	0.0195911	-0.0137799	0.0199192	0.0581486
	-0.0299063	0.0183103	-0.0261087	0.0210579	0.00361455	-0.00740902	0.110149	0.0455293	0.0732646	-0.0480496	0.0354711	0.014343	0.0223974	0.0876904	0.0792186	0.0218825	0.00182981	0.0685503	0.0121806	0.0743685	0.045649	0.0716449	0.0354597	0.0319496	0.0386007	0.0507406	0.0369493	0.0122571	0.0715629	0.0642796	-0.049027	0.0546935	0.0101096	-0.00401744	0.0233494	0.0552118	0.0131278	0.0211807	0.0296399	0.0426389	0.0181742	0.0617864	-0.0783231	-0.0287038	0.0711342	-0.0279315	0.00333462	0.021265	-0.0189465
	-0.0692903	-0.0199159	-0.0852915	-0.1063	-0.00703066	-0.0652938	0.00256644	8.69899e-05	-0.0756935	-0.0977644	0.00352571	-0.0615758	-0.0968374	-0.0312308	-0.00211519	-0.076505	0.000416861	-0.0313169	0.0654014	-0.0746661	-0.0228537	-0.00866958	-0.065582	-0.0304003	0.0050371	0.0237092	0.00795826	-0.0652059	-0.0411493	0.01465	-0.0794806	0.082529	0.0350285	0.00921231	-0.00540365	0.0229687	0.0100477	-0.0600571	0.0277319	-0.0427442	-0.0503307	0.00442491	0.041635	-0.0311161	-0.00291236	-0.011186	0.0212682	-0.0280288	-0.0243454
	-0.00522781	0.0293178	0.0475094	0.0559491	0.0697629	0.0367683	0.0307111	0.0452632	0.0611628	0.0269353	0.033425	0.0622383	0.0576522	0.0673888	0.068061	0.0668388	-0.00919422	0.0728884	-0.0731045	0.0257603	0.061758	-0.0166392	0.0235188	-0.0280295	-0.00252139	0.0400262	0.0252656	0.103174	0.107111	0.0283286	0.0620811	-0.000368438	0.00750559	0.026829	0.0695287	0.025419	0.00790057	0.0432175	0.0674714	0.10408	-0.0109333	0.0199728	-0.0865887	0.0376552	0.104626	0.00679081	0.00249758	0.0617987	0.0133557
	0.00252452	-0.00221618	-0.0203229	-0.0198625	0.0141055	-0.0242641	0.00411312	-0.00703834	0.00700014	-0.0233132	0.0147802	-0.0242702	-0.014927	0.0027764	-0.0234922	-0.00773049	-0.0125274	-0.0238676	-0.00997014	-0.0520515	0.0175488	0.0224364	-0.0596154	-0.0360242	-0.0128248	-0.00652789	0.0247368	-0.0248388	-0.00966027	0.00580719	-0.0192449	-0.0047378	-0.00791116	0.0281362	-0.0444637	-0.0176954	-0.0226124	-0.0314354	-0.0376606	0.0225375	0.00685572	0.0225738	-0.0202043	-0.0217227	-0.0273075	0.0014716	0.000151588	0.0139378	-0.00838855
	-0.0189885	0.0406762	0.00951681	0.0405336	0.0531552	0.0217994	0.014262	0.0334219	0.039642	0.00669466	-0.0293993	0.0473514	0.0175754	0.00245131	0.0105026	0.0338969	0.00859032	0.0209887	-0.0831348	0.00153808	0.0334157	-0.0517163	-0.0202733	-0.0207517	0.0338227	0.0354673	-0.0488888	0.0473451	0.055878	-0.0671524	0.0443195	-0.0232346	0.00226667	-0.0171398	0.0337938	0.00586255	0.0114205	0.00574612	0.0225409	0.0241933	-0.0164419	-0.00447795	-0.0340022	0.048823	0.0103878	0.0112229	0.00608695	0.00357167	-0.0394093
	-0.0279306	-0.0462685	-0.0628019	-0.0489023	0.00397086	-0.0135273	0.0123825	0.00461265	-0.0137076	-0.0481476	-0.0274422	-0.00527074	-0.0464528	-0.0247235	-0.00967257	-0.0463059	-0.00163801	-0.0130068	-0.0134054	-0.0328046	-0.0357298	-0.00243359	-0.029448	0.0168761	0.00774457	-0.0196944	-0.0179561	-0.0234383	-0.0146067	0.0245655	-0.0488752	0.0460355	0.00393484	-0.0253674	0.00570794	0.0193104	-0.007251	-0.0368553	-0.0708776	-0.0391177	-0.0240174	-0.0185241	0.00917324	-0.00514714	0.00899577	0.00879484	-0.0107688	0.0207716	0.0198708
	-0.00363731	-0.0277081	0.0104228	0.0493997	0.003481	0.0445092	0.13004	0.0848351	0.0480071	-0.0393029	0.0751187	0.0663183	0.0587294	0.0802231	0.145555	0.0481734	0.0728563	0.0988525	-0.0209659	0.0709266	0.0734486	0.0322581	0.0532691	0.0479865	0.0667828	0.117873	0.0796209	0.092228	0.184973	0.0924209	0.0390091	0.104719	0.0297204	0.0539838	0.0768213	0.081518	0.0543007	-0.00209008	0.091152	0.106177	-0.018896	0.0628347	-0.129358	-0.0266457	0.0950423	-0.0491699	0.0100899	0.0336595	0.0324345
	0.0576698	-0.0246883	-0.00345425	0.0113688	0.0554452	0.0267725	-0.00449852	-0.0101584	-0.014498	-0.00468021	0.0188986	0.00533468	0.00508278	-0.0113425	0.0309079	-0.00581635	-0.0199896	0.0417145	-0.0736252	-0.0500976	0.00902194	0.0432257	0.0341142	0.012072	-0.0759123	-0.036114	-0.0254225	-0.0120089	0.0196317	-0.0244475	0.0273574	-0.0869924	-0.0441611	-0.038557	-0.032327	-0.0576012	-0.0183137	-0.00731973	0.00889621	-0.0205215	-0.0188798	0.00952275	-0.029746	0.00983214	0.0397071	0.0214555	0.0213543	0.0270947	-0.025855
	0.0400058	0.0343777	0.00189742	0.0613468	0.0793139	0.0492121	0.0758195	0.0677436	0.0584622	0.0310962	0.00448413	0.0835443	0.0618049	0.0575258	0.0607644	0.0728153	0.0371818	0.0695231	-0.116659	0.0427731	0.0865093	0.0128037	0.046267	-0.0238369	0.0722686	0.0614649	0.0587157	0.11346	0.160425	0.0449842	0.0864215	0.0381643	0.0276373	0.0243014	0.084905	0.0606355	0.0508563	0.0536287	0.0483216	0.128599	0.0119662	0.0630234	-0.129251	0.0427593	0.121356	0.0329585	0.0277519	0.0394169	0.0345801
VIP+	0.100297	0.164657	0.191578	0.301574	0.147767	0.153987	0.138226	0.116278	0.213604	0.17668	0.161388	0.282462	0.219702	0.230168	0.323536	0.249328	0.176539	0.133389	-0.071649	0.201324	0.14261	0.0751552	0.139138	0.10766	-0.0140452	0.0258525	-0.00106935	0.149176	0.147976	-0.0516311	0.22464	-0.122071	-0.0519043	-0.0233585	0.0884613	0.0289895	-0.0118482	0.112205	0.0176026	0.234703	0.117896	0.100439	-0.176728	0.0757673	0.190491	0.0363086	0.00608174	0.0646627	0.121818
	0.333159	0.254237	0.294309	0.606788	0.343672	0.451563	-0.000297698	0.224414	0.376697	0.570464	0.26259	0.49838	0.478271	0.451149	0.286819	0.62946	0.146234	0.409802	-0.414586	0.182075	0.416245	0.166014	0.138852	0.0532157	0.0566255	0.00640201	0.069761	0.371793	0.3854	-0.0932339	0.568913	-0.195066	-0.0894274	-0.0501308	0.136919	0.0652094	-0.110871	0.228597	0.128861	0.496935	0.166381	0.235534	-0.282696	0.144834	0.307985	0.0592052	-0.061592	0.151857	0.128912
	0.121201	0.152528	0.217894	0.423853	0.177182	0.204675	0.0672549	0.0963546	0.265801	0.332322	0.147875	0.363075	0.310831	0.30435	0.335221	0.38316	0.135669	0.263104	-0.182931	0.228345	0.190274	0.139976	0.153095	0.0776965	0.0881141	0.0699207	0.0815895	0.271854	0.253931	-0.0506523	0.377147	-0.0767472	-0.0859621	0.0225578	0.0746941	0.0471336	-0.0993034	0.125306	0.0734703	0.341066	0.137396	0.195743	-0.212926	0.115759	0.231661	0.0285089	-0.0402685	0.118769	0.121579
	-0.0499181	-0.100606	-0.136618	-0.258585	-0.102832	-0.0189532	0.232248	0.0832967	-0.106862	-0.222517	-0.0184651	-0.248346	-0.116537	-0.106378	0.0190115	-0.282761	0.0221462	-0.0186598	0.258372	-0.095267	-0.0935973	0.103287	0.0484958	0.132616	0.00654955	0.142511	0.0619565	-0.165697	-0.0331405	0.0919199	-0.347874	0.209421	0.0591924	-0.000711036	-0.124902	0.0191607	0.0758641	-0.104394	-0.0780154	-0.274618	-0.132677	-0.110365	0.165817	-0.116708	-0.131222	-0.0251157	0.0318738	-0.111965	-0.0787821
	0.201073	0.196725	0.177675	0.386742	0.232379	0.32532	0.10152	0.219423	0.278046	0.302502	0.185042	0.305619	0.31169	0.291751	0.275451	0.351031	0.182414	0.314352	-0.14277	0.173384	0.265417	0.176698	0.167086	0.105921	0.0943136	0.098552	0.058529	0.2198	0.231899	-0.0299573	0.28503	-0.0428749	-0.0774046	-0.0163885	0.0638477	0.0690571	-0.0603804	0.0847337	0.108248	0.290832	0.104233	0.16326	-0.172182	0.114631	0.20927	0.0302561	-0.0233998	0.0789094	0.0690905
	0.178263	0.178919	0.273788	0.556383	0.0937542	0.276263	0.0427255	0.21708	0.330258	0.413524	0.224527	0.526388	0.423861	0.369779	0.401126	0.498248	0.137593	0.33404	-0.208834	0.237289	0.326329	0.0911208	0.206287	0.0808401	0.102748	0.0572405	0.0467734	0.309058	0.313118	-0.0496849	0.590482	-0.0878701	-0.0803877	-0.0224484	0.126178	0.0699638	-0.138345	0.162607	0.064732	0.42182	0.134084	0.204286	-0.293004	0.132899	0.28825	0.0358976	-0.121911	0.134804	0.136078
	0.171555	0.135479	0.184506	0.376989	0.182728	0.326519	0.106397	0.212304	0.249052	0.327821	0.229301	0.348004	0.326992	0.305159	0.263537	0.363104	0.118094	0.278553	-0.140208	0.178451	0.274428	0.141296	0.169431	0.0682833	0.0675722	0.0514791	0.0932044	0.254923	0.262407	-0.028051	0.357641	-0.0438263	-0.0323146	-0.0372921	0.0781551	0.0860625	-0.0852788	0.111191	0.0757284	0.302099	0.097108	0.179671	-0.215766	0.0883216	0.228429	0.00717225	-0.0484083	0.0872699	0.0802624
	0.313549	0.308606	0.375051	0.805698	0.350799	0.532968	0.0104928	0.277479	0.463231	0.653329	0.319278	0.682198	0.612117	0.532482	0.385767	0.767386	0.149438	0.520392	-0.44463	0.289689	0.55027	0.132015	0.180275	0.0155092	0.147833	0.0998678	0.113874	0.498162	0.488071	-0.0720298	0.782366	-0.191143	-0.113349	-0.0654187	0.219233	0.132985	-0.123952	0.294861	0.166617	0.694318	0.216273	0.358468	-0.476283	0.161051	0.474652	0.0494829	-0.0923344	0.204448	0.214828
	0.18661	0.140447	0.182729	0.389624	0.115572	0.27159	0.133298	0.199178	0.250102	0.221918	0.18011	0.399647	0.368001	0.294743	0.371836	0.344184	0.197274	0.298264	-0.0858405	0.247071	0.259934	0.121834	0.184317	0.129231	0.119761	0.150716	0.0895023	0.241816	0.310788	0.00417826	0.372104	-0.0145791	-0.0206908	-0.0384534	0.106017	0.0865197	-0.0298357	0.10093	0.0824004	0.321146	0.122925	0.211157	-0.263758	0.0913087	0.245796	0.035627	-0.0674627	0.0800828	0.131519
	0.132613	0.162494	0.183165	0.342145	0.166038	0.227301	0.0708843	0.192281	0.205066	0.269274	0.150373	0.277987	0.291229	0.258801	0.239544	0.298827	0.168563	0.298402	-0.0657497	0.116408	0.236298	0.121748	0.0981784	0.109944	0.0763671	0.0746654	0.0902451	0.191709	0.177057	-0.00562499	0.293361	-0.0137835	-0.0420448	0.0175969	0.0799159	0.0777487	-0.0330808	0.150854	0.055898	0.265912	0.070555	0.154903	-0.160956	0.0545731	0.222352	0.030094	-0.0132291	0.0580864	0.0406484
	0.331628	0.308913	0.317245	0.604471	0.299712	0.46812	-0.0238568	0.31251	0.382931	0.519952	0.297611	0.551625	0.510617	0.416363	0.293078	0.616037	0.122101	0.444446	-0.282851	0.218846	0.506089	0.128878	0.169973	0.00932574	0.149493	0.102256	0.0947792	0.320793	0.331586	-0.0484977	0.598827	-0.149431	-0.0669455	-0.0492791	0.152917	0.120109	-0.0706652	0.204666	0.101954	0.51077	0.147201	0.278145	-0.365318	0.105041	0.38432	0.057317	-0.0775144	0.150864	0.148674
	0.265843	0.213911	0.258925	0.448958	0.272966	0.34834	0.124607	0.264534	0.358651	0.336282	0.264121	0.413079	0.41458	0.371706	0.311759	0.45848	0.205468	0.375731	-0.186832	0.215524	0.337505	0.18848	0.196453	0.0894779	0.11384	0.12668	0.0668964	0.308684	0.348468	0.00843373	0.421091	-0.0654101	-0.0800857	-0.0242239	0.132875	0.148091	-0.0443081	0.175809	0.16056	0.401526	0.151292	0.188053	-0.288911	0.108445	0.280373	0.0408366	-0.0599925	0.0660825	0.119619
	-0.0298053	0.0133581	-0.0759915	0.00208425	-0.0359088	0.040862	0.102334	0.0676465	0.0522881	-0.0259246	0.00783607	0.0151712	0.0467428	0.0244962	0.0862506	-0.0249196	0.0681518	0.0825412	0.0288027	0.00929343	0.0343759	0.0339672	0.0747967	0.0400515	0.297746	0.313289	0.224838	0.126258	0.20923	0.139682	0.0702851	0.310688	0.139808	0.20174	0.124865	0.210702	0.153255	0.0962892	0.0813174	0.0329904	-0.000700732	0.0152679	-0.0215326	-0.0114928	0.0806519	-0.0497063	0.0279998	0.0243198	0.0424106
	0.146419	0.183826	0.196736	0.515877	0.133657	0.31029	0.00774794	0.188971	0.319489	0.359505	0.215314	0.555532	0.40736	0.30892	0.290413	0.496124	0.0979347	0.305222	-0.149383	0.279197	0.425838	-0.00334373	0.0795491	-0.0970452	0.376756	0.332193	0.238573	0.402455	0.369128	0.117251	0.696149	0.152823	0.126858	0.0781211	0.343866	0.23781	0.132347	0.260717	0.23302	0.522554	0.135456	0.300903	-0.359951	0.0623523	0.343368	0.0232732	-0.112074	0.135517	0.0929501
	-0.022109	-0.0352978	-0.0609089	-0.0518466	0.0306323	0.0121032	0.0667886	0.0286713	0.00604553	-0.066919	0.0034077	-0.0287095	-0.000235078	-3.93642e-05	0.0452029	-0.0441545	0.0544184	0.059925	0.0821537	-0.0449368	-0.00624249	0.0352189	0.0358722	-0.00997441	0.169217	0.137383	0.183133	0.0875302	0.114413	0.171989	-0.0342448	0.245867	0.0903819	0.0586329	0.0341384	0.145341	0.0846784	0.0409732	0.0662653	0.0148693	-0.0803666	0.0450595	0.00812977	-0.0729548	0.0245457	0.00573952	0.0207647	0.0031549	-0.0232394
	-0.0125791	0.0207703	-0.0299786	-0.0136965	-0.0110985	0.0252528	0.0366576	-0.00177853	0.0438018	0.0104901	0.00113688	0.0101702	0.0474236	0.00555961	0.0299398	0.00327673	0.0173747	0.0672365	0.0529955	0.0446552	0.0429744	0.021773	0.0337987	0.0141536	0.203661	0.16928	0.182836	0.0374045	0.0688597	0.106026	-0.00250015	0.218146	0.155853	0.114259	0.0540687	0.107016	0.12888	0.0714607	0.0516799	0.0415903	-0.00354234	0.0738573	-0.0181693	0.0245052	0.0833263	-0.0314101	0.00664141	0.0434738	0.0603323
	-0.0576953	-0.0114859	-0.0989633	-0.129323	-0.11625	-0.056917	0.113021	0.0174097	-0.052785	-0.145784	-0.050697	-0.0558473	-0.0833882	-0.0559101	0.0169788	-0.130159	0.0265074	-0.00321506	0.188373	-0.0209779	0.00978019	-0.0473764	0.0167405	-0.00870652	0.324102	0.306113	0.227436	0.0170097	0.0511955	0.219738	-0.0649641	0.379681	0.187413	0.185288	0.114826	0.124782	0.167381	0.0660662	-0.0279761	-0.034662	-0.0755169	0.014975	0.00394474	-0.0362953	0.0139324	-0.0345755	0.0309268	-0.00819372	0.016357
	0.0657329	0.0700069	0.0327237	0.190386	0.0755199	0.138007	0.0962032	0.0625631	0.142906	0.0957049	0.102017	0.23846	0.148307	0.148691	0.191856	0.220261	0.0164287	0.144267	-0.08637	0.17268	0.187722	-0.0113503	0.0157893	-0.0730633	0.183005	0.207565	0.235109	0.279798	0.436698	0.207348	0.282128	0.164123	0.165377	0.0559293	0.279473	0.253656	0.152753	0.154632	0.266329	0.298401	0.0190506	0.126362	-0.164428	0.0221275	0.183787	-0.0108963	0.023925	0.0852685	0.063944
	0.0539253	0.0732554	0.0714371	0.184477	0.0177322	0.129318	0.0357178	0.0867118	0.151972	0.064866	0.100401	0.240129	0.15226	0.0902815	0.120894	0.177177	0.0569707	0.124469	0.0392619	0.109584	0.22144	0.025035	0.0503184	-0.0761683	0.296303	0.238513	0.207828	0.20902	0.229786	0.22252	0.316888	0.318918	0.102542	0.115418	0.236117	0.204625	0.0636435	0.0895869	0.204761	0.239061	0.0443892	0.191262	-0.138028	0.0284986	0.163245	0.0181954	-0.0544137	0.0719402	0.069462
	0.152	0.133253	0.17309	0.440629	0.101333	0.266713	-0.0816386	0.108395	0.255266	0.374319	0.113458	0.39757	0.311763	0.241389	0.207728	0.40773	0.0237298	0.208211	-0.171767	0.146895	0.289931	0.0369562	0.0534106	-0.0334768	0.273846	0.213857	0.194089	0.355126	0.21461	0.0460954	0.561717	0.0953384	0.0676093	0.0931495	0.203008	0.160123	0.0160519	0.248632	0.13809	0.338145	0.102219	0.168635	-0.210683	0.0832346	0.202395	0.0507225	-0.0901025	0.0804131	0.0997079
	-0.0300398	-0.0207155	-0.0258681	-0.0685691	-0.0200262	-0.0394424	0.009116	-0.0482527	-0.0626437	-0.0550793	-0.0490605	-0.0374044	-0.0492866	-0.0567839	0.000976483	-0.0598924	-0.0144858	-0.089572	0.153325	0.0985291	0.0184272	-0.0561655	-0.00917432	-0.0763361	0.195478	0.141294	0.221143	0.0728326	0.150966	0.225234	-0.00121309	0.27467	0.234035	0.152553	0.175077	0.184314	0.215495	0.109815	0.174357	0.025699	-0.0408726	-0.00994607	-0.00111718	-0.0449245	0.0164974	-0.0101351	-0.0112536	-0.0291144	-0.0240656
	0.0377474	0.0687654	0.0526841	0.233863	-0.0129151	0.142012	0.0609287	0.0439679	0.179424	0.131497	0.113454	0.286454	0.194641	0.159083	0.168959	0.212874	0.0542219	0.157149	-0.0133983	0.145597	0.239511	0.00922905	0.0406493	-0.0219048	0.289543	0.309221	0.264466	0.250216	0.341508	0.242901	0.387968	0.319073	0.0509838	0.113457	0.217678	0.293131	0.0432607	0.126598	0.18317	0.260117	0.0354889	0.166511	-0.164966	0.0239574	0.129552	-0.0232591	-0.0180966	0.0661027	0.0630834
	-0.0121926	0.00310201	0.0644048	0.00690261	0.0465904	-0.0450141	-0.0312277	-0.0232301	-0.0125242	0.0460417	-0.0326976	-0.0192875	-0.000798337	-0.00903721	-0.0199186	-0.00511055	-0.0175269	-0.0374058	-0.0421599	-0.0460773	-0.0375462	0.00834412	-0.0205756	0.0324877	-0.0123114	0.0098895	-0.00260122	0.00816582	-0.0362994	-0.0197992	0.0038267	0.0105151	-0.0485328	-0.00821369	-0.0420225	-0.0210488	-0.00151482	-0.0187169	-0.0358307	-0.0371938	0.0472621	0.0306502	0.166287	0.0126382	0.0100599	0.0595457	0.00121592	-0.0230684	0.0236926
	0.13909	0.182157	0.193004	0.444687	0.240182	0.289306	0.000713144	0.140654	0.251109	0.347704	0.199403	0.415115	0.371914	0.336436	0.245521	0.449355	0.110326	0.335752	-0.256002	0.209658	0.372771	0.0486433	0.128093	-0.0468181	0.110152	0.0874864	0.118629	0.331497	0.281533	0.0147117	0.476399	-0.0724244	-0.0888607	-0.0109185	0.152148	0.0857722	-0.0561221	0.152393	0.124024	0.478469	0.170014	0.293475	-0.283047	0.150767	0.352402	0.0781282	-0.0855689	0.0789638	0.110683
	-0.00761278	-0.0388616	-0.00762738	-0.0233734	0.0416657	-0.0219795	-0.024669	-0.127929	-0.0456708	0.0588561	-0.0166952	-0.103319	-0.0762608	-0.0348843	-0.051939	-0.0379615	-0.0710302	-0.0360946	-0.216514	-0.124922	-0.12537	0.0280238	-0.0351016	0.0598625	-0.197404	-0.104465	-0.0320931	-0.0152785	0.0112984	-0.0973338	-0.0554205	-0.13556	-0.0706389	-0.051781	-0.0973228	-0.080897	-0.135985	-0.00265393	-0.0758388	-0.117612	-0.0102011	-0.0884714	0.284316	0.0677159	-0.112846	0.0596877	0.0791465	-0.0143345	-0.00343696
	0.0707713	0.0766856	0.104215	0.208269	0.093979	0.116227	-0.0792932	0.0494818	0.079312	0.199172	0.0263183	0.180229	0.0725838	0.137033	0.0714001	0.17004	0.0332762	0.043271	-0.160198	0.0693084	0.124758	0.00468127	0.0427734	-0.0539728	-0.000596009	0.00758041	0.0210889	0.153131	0.0472202	-0.0491876	0.238104	-0.10145	-0.0762285	-0.0567597	0.0356435	0.000594952	-0.0821112	0.0883976	0.0211744	0.181914	0.101226	0.129238	-0.0281825	0.104637	0.10958	0.0961952	-0.0134365	0.00292418	0.015293
	0.195207	0.23783	0.298324	0.589082	0.268771	0.348758	-0.0567083	0.186214	0.33344	0.42667	0.187142	0.522042	0.447392	0.392716	0.285078	0.583119	0.128913	0.334922	-0.328132	0.267463	0.392741	0.0404912	0.108029	-0.0669966	0.180168	0.0890683	0.0952413	0.354352	0.307096	-0.00613202	0.621028	-0.122646	-0.059366	-0.0413871	0.231095	0.0919402	-0.0821186	0.208843	0.14428	0.608879	0.232827	0.334111	-0.395427	0.155045	0.461428	0.116844	-0.0778983	0.163806	0.124361
	0.178643	0.160244	0.150679	0.436585	0.167689	0.31071	0.0484624	0.159911	0.259376	0.313474	0.168073	0.401003	0.354214	0.283823	0.270189	0.422634	0.128928	0.301933	-0.149979	0.169859	0.353846	0.0760594	0.152979	-0.0174384	0.173658	0.147687	0.127632	0.292001	0.276909	0.00501076	0.457463	-0.00897606	-0.0299509	-0.0402229	0.153266	0.149571	0.00797059	0.206863	0.102393	0.438944	0.1708	0.289731	-0.323116	0.0832164	0.373485	0.0525578	-0.00036839	0.146693	0.116899
	0.0779329	0.0571009	0.146069	0.199642	0.1376	0.0702996	-0.105141	-0.0146537	0.0618808	0.230127	0.0540312	0.13492	0.0930146	0.112415	0.058478	0.188292	0.0221817	0.0620915	-0.209405	0.000404789	0.0994236	0.0187876	0.0615112	0.0609629	-0.0730185	-0.0542057	-0.00512864	0.142993	0.0165382	-0.0709859	0.192471	-0.14733	-0.083416	-0.0464765	-0.0277221	-0.0311132	-0.136466	0.0654142	-0.00949696	0.130578	0.115333	0.0890724	0.0222866	0.0828454	0.0638298	0.124448	-0.0322741	0.0226741	0.0732031
	0.0173685	0.000776085	0.079361	0.082972	0.0319887	0.0408856	-0.0375068	-0.02847	0.0298853	0.0679019	0.00561095	0.0681729	0.0466408	0.0520889	0.0165924	0.079939	-0.0181278	0.0286308	-0.12522	-0.0204253	0.011259	0.066049	-0.01889	0.0348521	-0.0266912	-0.0110518	0.0117154	0.0437042	0.0218048	-0.00467259	0.101369	-0.0846252	-0.0474754	-0.0431372	0.0131772	-0.0245905	-0.0813654	0.0130854	0.0332274	0.0841595	0.0977916	0.0509487	0.0362143	0.0490188	0.012759	0.0721646	0.0296634	0.000961938	-0.0170957
	0.194126	0.217552	0.283016	0.479916	0.254723	0.30053	-0.114686	0.082864	0.250032	0.407047	0.131465	0.429932	0.307409	0.358196	0.233539	0.485832	0.0500986	0.239623	-0.284775	0.190142	0.348751	0.00521414	0.0504215	-0.101293	0.105247	0.0114364	0.0335092	0.285611	0.186479	-0.0436516	0.525076	-0.136955	-0.0701249	-0.0366684	0.198923	0.038622	-0.0555234	0.210455	0.114071	0.480748	0.205205	0.260243	-0.258027	0.123877	0.356789	0.104636	-0.0837367	0.0973168	0.107955
	0.0377091	0.0309535	0.061002	0.112041	0.0984234	0.0825158	0.00238263	0.0609821	0.0685993	0.0865325	0.0776914	0.1287	0.107085	0.0623274	0.0526121	0.14166	-0.00413453	0.102339	-0.10578	0.0347087	0.107259	0.0362141	0.0507254	-0.0109458	0.0535651	0.0611469	0.0390869	0.0939799	0.128209	-0.00916837	0.12485	-0.014527	-0.0081525	-0.012674	0.0698253	0.0648281	0.0148414	0.0741441	0.059912	0.110604	0.00478282	0.0697206	-0.134524	0.025526	0.0747396	0.0227221	0.0191102	0.0250103	0.087051
	0.0642309	0.0240119	0.0411146	0.108169	0.129108	0.105699	0.00601066	0.00153532	0.106737	0.0913151	0.0565336	0.0496609	0.127973	0.070451	0.0501596	0.125343	0.04982	0.133997	-0.191986	-0.0799738	0.0564106	0.089156	0.0223046	0.0469687	-0.00607694	0.0364211	0.0496651	0.123482	0.179644	-0.0605096	0.051492	-0.0140862	-0.0492075	-0.0218309	-0.00991914	0.056102	-0.0259501	0.0580049	0.0327189	0.0712319	-0.00155372	0.0471927	-0.0677615	0.0294929	0.0495682	0.00811759	0.05257	0.0667233	0.148828
	0.0916469	0.106216	0.109809	0.260988	0.207955	0.212707	-0.0146185	0.0601845	0.212719	0.2104	0.101024	0.22254	0.172278	0.200933	0.119849	0.278471	0.0714285	0.17724	-0.283738	0.0179308	0.208838	0.07382	0.0808417	0.0204746	0.0111916	0.0391962	0.0410722	0.206878	0.260748	-0.0440875	0.224603	-0.0739027	-0.0821404	-0.0204835	0.0968939	0.0597501	-0.0698152	0.125373	0.0559296	0.248739	0.0838584	0.150627	-0.179369	0.0280181	0.184259	0.01089	0.039164	0.128455	0.1075
	0.0685619	0.0430807	0.0737845	0.159912	0.132452	0.0890521	0.00609796	0.0114342	0.106341	0.153044	0.0513901	0.131553	0.0954849	0.083443	0.0391248	0.161119	0.0542222	0.103673	-0.163961	0.0196109	0.106971	0.0343252	0.0307898	-0.00640816	0.0101382	-0.0442528	0.0344282	0.103177	0.123119	-0.0454537	0.157404	-0.072891	-0.0283831	-0.0281504	0.0233058	0.0221751	-0.0489029	0.06515	0.0266822	0.117085	0.055609	0.0612852	-0.0761437	0.0385701	0.0826124	0.0357697	0.022351	0.044084	0.112513
	0.0512585	0.0435976	0.0859855	0.0679464	0.119734	0.0831443	0.0474834	0.0537543	0.103886	0.0777131	0.0817761	0.071621	0.0888942	0.1428	0.10574	0.130915	0.0842452	0.143534	-0.135054	-0.0165563	0.0563545	0.114787	0.064702	0.0543746	0.0210857	0.0503749	0.0115042	0.134895	0.147427	-0.031663	0.0365662	-0.0382179	-0.0984858	-0.00942251	-0.0470753	0.0118556	-0.0724806	0.0359833	-0.0289103	0.0844817	0.0268852	0.083596	-0.0977123	0.0469438	0.0605002	-0.0053875	0.0223568	0.0633538	0.12349
	0.0841393	0.0825051	0.100475	0.20824	0.120483	0.13365	-0.0164101	0.0511001	0.149973	0.19059	0.115919	0.198495	0.172535	0.148212	0.121327	0.230735	0.0805017	0.15838	-0.132688	0.0504447	0.139042	0.0334972	0.0626517	0.0284259	0.0796412	0.037519	0.0438293	0.217358	0.187337	0.00676422	0.198975	-0.0119781	-0.0217023	-0.0252456	0.0601747	0.0678396	-0.0541682	0.0988008	0.0304054	0.193995	0.0488326	0.137483	-0.150827	0.0535203	0.142303	-0.0207766	0.0423664	0.113324	0.12328
	-0.0307815	0.00115225	0.0135027	0.0182313	0.0815154	0.00592662	0.0162126	-0.00528478	0.00923347	0.0208028	0.0614879	0.0241065	-0.00506503	0.0575821	0.00285276	0.0370609	0.031038	0.0336018	-0.0803887	-0.0358016	-0.00528301	-0.00134542	0.0204222	0.00867785	-0.0221032	0.0368325	0.051825	0.0861662	0.096295	-0.00374207	0.013509	-0.00152945	-0.0295967	0.0132405	-0.0123119	0.00960677	-0.0267291	0.00464981	-0.00249662	0.0291683	0.015882	-0.00521181	-0.0645995	0.0520756	0.017671	-0.0157444	0.0651375	0.0320148	0.120676
	0.0703748	0.110699	0.118975	0.291564	0.162289	0.204926	0.00988885	0.0527817	0.17442	0.226	0.106931	0.258116	0.243083	0.203324	0.163303	0.290117	0.067854	0.19868	-0.252667	0.048887	0.204523	0.0773011	0.0678644	-0.0128647	0.0651774	0.0575217	0.0964407	0.23319	0.305133	-0.0212598	0.271599	-0.0375747	-0.0445585	-0.0316004	0.0467353	0.06979	-0.0913709	0.146483	0.0675044	0.260891	0.107093	0.148946	-0.171152	0.0835346	0.16122	-0.0189124	0.027763	0.14048	0.0941714
	-0.0123688	-0.0297518	-0.00101701	-0.0528842	0.0293361	0.021797	0.0759833	-0.0304727	0.0357754	0.000899214	-0.0050728	-0.0448201	-0.0354092	0.00284033	0.0526539	-0.00937713	0.0224519	0.0594775	-0.0342899	-0.0809291	0.0200991	0.0403482	0.0609185	0.0599	-0.0378886	0.0237201	0.0223078	0.0177616	0.108463	0.0109265	-0.0859706	0.0564036	-0.0262938	0.000301348	-0.0103863	0.0223936	0.0139022	0.0720592	0.0299359	-0.0325925	-0.0521254	-0.0229934	0.04061	0.00656727	-0.0373854	0.0184	0.114316	0.0741131	0.0822402
	0.0581442	0.0287079	0.0752296	0.163593	0.0726974	0.105737	0.000869282	0.0300217	0.132384	0.137267	0.034304	0.17297	0.145701	0.130478	0.0720343	0.190578	0.0576954	0.155506	-0.133713	0.0481328	0.117008	0.0309116	0.0503687	-0.0147583	0.0522592	0.054119	0.029173	0.131076	0.1312	-0.0353999	0.159501	-0.0259954	-0.0203022	-0.019602	0.0461692	0.0257166	-0.0334441	0.0746139	0.0340649	0.169977	0.0584325	0.0874368	-0.0975969	0.0298722	0.106307	0.00517714	0.0390198	0.0922106	0.125397
	0.00239937	-0.0345479	-0.0271052	0.01083	0.017546	0.0475887	0.0249605	0.0330896	0.0238847	0.00708511	-0.00605625	0.0284048	0.0236069	0.0452621	0.0425412	0.0253356	0.0394658	0.0252799	-0.00607383	0.0135885	-0.000100261	0.050244	0.049901	0.0460879	-0.0310819	-0.0292881	-0.0179735	0.0273791	0.0161104	-0.0221318	0.0123355	-0.0354079	-0.0656086	0.00936493	-0.0398184	-0.0137806	-0.0445922	-0.0467674	-0.00240468	0.0337995	-0.0352723	0.0296738	0.00743661	0.019427	-0.00373444	-0.0384149	0.0189684	0.0322244	0.0816517
	-0.0217955	-0.0126688	-0.0205116	-0.110261	-0.0117881	-0.0190218	0.0318519	-0.0289788	-0.0351173	-0.0897887	-0.0328697	-0.060734	-0.0665353	-0.0239279	-0.0182056	-0.0743866	-0.0039689	-0.0416545	-0.0357839	-0.064665	-0.0280479	0.0407971	-0.0213636	0.0470119	-0.0466413	-0.0327182	-0.0181855	-0.043771	0.0268356	-0.0163006	-0.144042	-0.0133166	-0.0372902	-0.0300006	-0.0637279	-0.00115543	-0.0277326	-0.0138804	-0.0424882	-0.056445	-0.0468301	-0.0209542	0.0444594	0.02537	-0.0370768	0.0111982	0.0549646	0.035645	0.0515019
	-0.0368789	0.0061683	-0.0115932	-0.0431202	0.00208478	-0.0692506	-0.0447982	-0.0557745	-0.0530917	-0.0510455	-0.0310138	-0.0666103	-0.0653891	-0.0263152	-0.0441718	-0.0448793	-0.0561015	-0.0271297	-0.0330277	0.0116855	-0.05869	0.0155299	-0.069815	-0.060088	-0.0867045	-0.0938183	-0.0206632	-0.0216774	-0.036714	-0.0518615	-0.0847519	-0.0828644	-0.00751122	-0.00283744	-0.000700967	-0.0853124	-0.00346512	-0.0106481	0.0173513	-0.0571514	0.0186726	-0.0256481	0.0500222	-0.0197993	-0.0491752	0.0161923	-0.0315761	0.026425	-0.0537279
	0.013675	-0.00771205	0.0287242	-0.00498338	0.0162414	-0.0332145	0.0147861	-0.0200863	-0.000308988	-0.00990317	-0.0465927	0.00154836	-0.0359168	-0.00816836	0.0280297	-0.0200671	-0.053484	-0.0281035	-0.0790951	0.0506094	0.0159037	0.0374802	0.0191209	0.00582951	-0.0732339	-0.0472707	0.0368979	0.00265558	0.0455932	-0.0456413	-0.0506537	-0.112118	0.0211546	-0.0651257	0.0373971	-0.0230781	-0.00648716	-0.00514227	0.0442214	-0.0318859	0.000556946	-0.00483569	-0.0170089	0.0238712	-0.00305677	0.0591884	0.0308925	0.0123075	0.0248858
	0.00417021	0.0219396	0.00677618	0.0142566	0.0282421	0.00740649	-0.0103541	0.0368035	0.0217782	-0.0343423	0.0169274	0.0128773	-0.0103176	0.0165646	0.0279224	0.0107024	0.00665016	0.0238179	-0.0147719	0.00878272	0.00274362	-0.0207608	-0.0128906	-0.000346557	-0.00166053	-0.00908165	-0.0117488	-0.00896904	0.00444738	-0.00581188	0.0399412	-0.0397384	0.0081539	-0.0113025	0.0293066	-0.00189984	-0.0344637	-0.000319258	-0.0193151	0.0217512	0.0342356	0.00223577	0.00495544	-0.0360397	-0.0167816	-0.0157728	0.00897772	0.00299145	0.00707373
[truncated: 64 more columns]

## Sheet: Figure 4c ZT8 light on
	VIP-
VIP-	1	0.139418	0.176262	0.106733	0.126269	0.156449	0.112129	0.125949	0.0613038	0.0798708	0.13353	0.0727359	0.116622	0.122125	0.103725	0.0993588	0.0825623	0.107972	0.0874945	0.115408	0.137488	0.122805	0.17013	0.0989276	0.0351498	-0.0049075	0.0335657	-0.0212507	0.0290978	0.0260493	-0.00832289	-0.012215	-0.015372	-0.0407837	-0.0262972	0.0590547	-0.00806955	-0.0357728	-0.00638016	0.0215708	-0.00510582	0.0276911	-0.0114893	0.0190078	0.010267	-0.0203755	-0.049824	-0.00990555	-0.0371288
	0.139418	1	0.108941	0.146441	0.0735384	0.15283	0.120448	0.14817	0.0976956	0.11215	0.0898424	0.118034	0.194982	0.0427531	0.103215	0.106736	0.0814676	0.150863	0.146704	0.0996363	0.137232	0.0730914	0.117826	-0.0369002	0.0906359	0.0202512	0.00494687	0.00558182	-0.0828726	0.0100902	-0.0504367	-0.0448268	-0.0223918	-0.0129642	-0.0278289	0.00557055	0.0396351	-0.0255469	0.0331684	0.0899383	0.0833215	0.0774721	-0.0316477	-0.00538808	0.0340249	0.0238411	0.00394451	0.0038469	0.0445749
	0.176262	0.108941	1	0.151957	0.105278	0.145573	0.146312	0.120847	0.100156	0.0441716	0.09713	0.0875634	0.109866	0.101037	0.0929798	0.110106	0.0764931	0.0987279	0.102033	0.0905842	0.173444	0.122448	0.111348	0.0532626	0.0591276	0.0627689	-0.00566804	0.020097	0.0578532	-0.00882742	0.0794193	0.0286858	0.00347169	-0.0150817	0.0173497	0.0346779	0.0260569	0.015601	0.0714174	0.0120749	0.012432	0.0143565	-0.0757155	0.0250836	-0.00745473	-0.00621153	-0.0187897	0.0186246	0.00361754
	0.106733	0.146441	0.151957	1	-0.0619226	0.286848	0.19814	0.183265	0.33547	0.240268	0.306273	0.316381	0.479135	0.297302	0.407535	0.465252	0.172448	0.356689	0.320524	0.251157	0.560577	0.129913	0.157051	-0.1163	0.343473	0.26079	0.177518	0.275936	0.00302071	0.00496407	0.410915	0.0493159	-0.119712	-0.08493	0.178389	0.190734	0.0400796	-0.0350067	0.351139	0.467717	0.188942	0.261051	-0.113582	0.135627	0.413631	0.12236	0.0492279	0.137487	0.142105
	0.126269	0.0735384	0.105278	-0.0619226	1	0.0824181	-0.0248946	0.149668	-0.0383288	0.0799013	0.0272291	-0.0170603	-0.105618	0.0174574	-0.0757122	-0.0121919	0.0381622	-0.0793618	-0.176412	-0.0770648	-0.0495631	0.0865159	0.0347734	0.176327	-0.0909047	-0.00497018	0.0454053	-0.0680915	0.116457	0.0465632	-0.102842	0.0376354	0.0114387	0.0425299	-0.0998382	0.0306566	-0.0287647	0.00338382	-0.0265579	-0.190591	-0.0333346	-0.108778	0.0211468	-0.103106	-0.172082	-0.0690147	-0.0373881	-0.0626737	-0.0315058
	0.156449	0.15283	0.145573	0.286848	0.0824181	1	0.15317	0.246408	0.205512	0.201857	0.199892	0.180092	0.305139	0.168483	0.195432	0.243549	0.164125	0.218453	0.183723	0.125066	0.28888	0.151096	0.13778	0.00159425	0.143678	0.0217863	0.05182	0.10724	-0.0521195	-0.0185402	0.0467766	-0.0620915	-0.0475267	-0.00316383	0.0525955	0.0643018	-0.0141858	-0.0296309	0.0923459	0.177919	0.125523	0.0803349	0.013655	0.0527192	0.143019	0.00291693	-0.00657102	0.0255182	0.0905388
	0.112129	0.120448	0.146312	0.19814	-0.0248946	0.15317	1	0.144147	0.133226	0.123657	0.136416	0.200087	0.209679	0.109485	0.184432	0.148188	0.145823	0.178931	0.17958	0.172018	0.168324	0.0994296	0.122812	-0.0203858	0.0363275	0.01068	-0.000249207	0.0372116	-0.122564	-0.0709752	0.044193	-0.0899416	0.00148174	-0.0629265	0.0350673	0.0053639	0.06043	-0.0139177	-0.00929105	0.116362	0.0726919	0.0848859	0.00795682	0.0157692	0.10792	-0.00171054	0.00068705	0.0469052	0.0567847
	0.125949	0.14817	0.120847	0.183265	0.149668	0.246408	0.144147	1	0.176279	0.162683	0.160126	0.156971	0.245515	0.160055	0.109251	0.202094	0.00990823	0.143684	0.212424	0.0751558	0.207594	0.1675	0.10674	0.094725	0.0919076	0.0225428	-0.00232454	0.052835	-0.0599672	-0.0198697	0.036969	-0.0778224	-0.0535756	0.0212972	0.0463632	0.0601246	0.0175111	-0.0281964	0.039142	0.124896	0.0789177	0.0406296	0.0522787	0.0544632	0.0534268	0.0283357	-0.0522644	0.0186016	0.0127195
	0.0613038	0.0976956	0.100156	0.33547	-0.0383288	0.205512	0.133226	0.176279	1	0.145723	0.229337	0.274907	0.337635	0.185328	0.238048	0.276502	0.18651	0.272805	0.258103	0.13227	0.344734	0.135255	0.0472624	-0.087949	0.211911	0.0754845	0.0749619	0.169381	-0.0975749	-0.00843425	0.118365	-0.0740795	-0.0975522	-0.0337828	0.118489	0.0608613	0.00621493	-0.0319313	0.154564	0.283798	0.122862	0.158104	-0.0623461	0.0832681	0.2461	0.0536322	0.00186931	0.0548472	0.101111
	0.0798708	0.11215	0.0441716	0.240268	0.0799013	0.201857	0.123657	0.162683	0.145723	1	0.130007	0.181394	0.172045	0.111939	0.117301	0.276967	0.0776623	0.128503	-0.0264913	0.105993	0.231055	0.0601909	0.0799642	-0.0290519	0.0925637	0.0562021	0.134213	0.088576	-0.00853324	0.0897503	0.00576508	0.0361045	-0.0668856	-0.0585097	-0.0350349	0.0517685	-0.11715	-0.0887133	0.140078	0.0786778	0.129481	0.0409291	0.0220826	-0.0118114	0.0668924	0.0510261	0.0932126	0.0245053	0.0568612
	0.13353	0.0898424	0.09713	0.306273	0.0272291	0.199892	0.136416	0.160126	0.229337	0.130007	1	0.207815	0.323002	0.175511	0.228785	0.216192	0.150948	0.251925	0.251227	0.17247	0.34897	0.140635	0.0897792	-0.0554767	0.200517	0.0406407	0.069662	0.148318	-0.0731469	-0.0209009	0.0798774	-0.0732541	-0.056034	-0.0660907	0.109235	0.117841	-0.0168664	-0.0306648	0.143085	0.277971	0.09823	0.114336	-0.0952189	0.0935084	0.244335	0.0429162	-0.0130574	0.0978835	0.0798279
	0.0727359	0.118034	0.0875634	0.316381	-0.0170603	0.180092	0.200087	0.156971	0.274907	0.181394	0.207815	1	0.349528	0.208474	0.270202	0.256843	0.201395	0.268128	0.314721	0.174368	0.347382	0.14615	0.0994739	-0.0952081	0.203815	0.0287842	0.0647284	0.150061	-0.139434	-0.0142514	0.0915492	-0.0765944	-0.0475621	-0.0589836	0.132332	0.0506378	-0.0011693	-0.0528478	0.143151	0.312069	0.156229	0.142465	-0.00597325	0.0759691	0.231154	0.050192	0.0131263	0.117391	0.0654553
	0.116622	0.194982	0.109866	0.479135	-0.105618	0.305139	0.209679	0.245515	0.337635	0.172045	0.323002	0.349528	1	0.22821	0.332434	0.407307	0.229989	0.410864	0.513514	0.263569	0.507434	0.154251	0.0997	-0.205984	0.280613	0.0419473	-0.0171393	0.198797	-0.272167	-0.0568574	0.160868	-0.191088	-0.101073	-0.0728938	0.199356	0.0820706	0.0684382	-0.0233075	0.179515	0.470686	0.234328	0.228775	-0.0944313	0.1417	0.400073	0.0872691	0.0516988	0.132111	0.167865
	0.122125	0.0427531	0.101037	0.297302	0.0174574	0.168483	0.109485	0.160055	0.185328	0.111939	0.175511	0.208474	0.22821	1	0.191741	0.238811	0.157496	0.160819	0.173361	0.154171	0.277975	0.122656	0.140413	0.0129384	0.18312	0.111004	0.0957685	0.111124	0.0118662	0.0369218	0.173578	0.00726724	-0.0331106	-0.030565	0.0528435	0.0571056	0.0195324	-0.0495585	0.156994	0.230167	0.0302419	0.102983	-0.0768547	0.0613935	0.137219	0.0336745	0.0383069	0.0473364	0.0382241
	0.103725	0.103215	0.0929798	0.407535	-0.0757122	0.195432	0.184432	0.109251	0.238048	0.117301	0.228785	0.270202	0.332434	0.191741	1	0.285883	0.186902	0.263383	0.291244	0.217167	0.423056	0.106143	0.175365	-0.0823934	0.188623	0.0950845	0.105642	0.178118	-0.071118	-0.00471694	0.214722	-0.0311091	-0.0776731	-0.0547354	0.0997939	0.118272	0.0358906	-0.0465371	0.20969	0.316494	0.118831	0.171932	-0.0801563	0.0969678	0.279105	0.0594156	-0.000216162	0.105289	0.110798
	0.0993588	0.106736	0.110106	0.465252	-0.0121919	0.243549	0.148188	0.202094	0.276502	0.276967	0.216192	0.256843	0.407307	0.238811	0.285883	1	0.179989	0.296494	0.218624	0.174364	0.432476	0.127063	0.103876	-0.0428128	0.278943	0.157798	0.142218	0.21043	0.0105641	0.0207333	0.228418	0.0163238	-0.10705	-0.0120914	0.143363	0.112192	-0.00376326	-0.0672731	0.287517	0.3233	0.182601	0.182334	-0.045915	0.0641133	0.296377	0.106342	0.0370783	0.102914	0.0875171
	0.0825623	0.0814676	0.0764931	0.172448	0.0381622	0.164125	0.145823	0.00990823	0.18651	0.0776623	0.150948	0.201395	0.229989	0.157496	0.186902	0.179989	1	0.201449	0.120798	0.135189	0.217693	0.141128	0.0992569	-0.0380599	0.100071	0.0545129	0.0463011	0.0811792	-0.0268372	0.0200613	0.00259556	-0.0487854	-0.0987126	-0.0333623	0.0536859	0.0622945	-0.00458037	-0.0459106	0.1239	0.16474	0.111624	0.0562412	-0.0297184	0.0221706	0.114541	0.0101442	0.0373755	0.0531674	0.100105
	0.107972	0.150863	0.0987279	0.356689	-0.0793618	0.218453	0.178931	0.143684	0.272805	0.128503	0.251925	0.268128	0.410864	0.160819	0.263383	0.296494	0.201449	1	0.358282	0.24446	0.37651	0.154467	0.131863	-0.0915894	0.206068	0.0495675	0.0512181	0.149214	-0.123083	-0.0288787	0.170835	-0.0928778	-0.0434739	-0.0346012	0.173384	0.064635	0.0448579	-0.0159503	0.143712	0.374285	0.18663	0.176759	-0.0354647	0.102956	0.312941	0.083758	0.0165838	0.10715	0.12822
	0.0874945	0.146704	0.102033	0.320524	-0.176412	0.183723	0.17958	0.212424	0.258103	-0.0264913	0.251227	0.314721	0.513514	0.173361	0.291244	0.218624	0.120798	0.358282	1	0.250507	0.3512	0.14965	0.0761747	-0.164117	0.209945	-0.110408	-0.10141	0.0835156	-0.353316	-0.151886	0.112861	-0.291764	-0.00439795	-0.0401044	0.274414	-0.0283789	0.200714	0.0533837	0.0111597	0.405055	0.166762	0.185039	-0.0446965	0.189105	0.329925	0.0509437	-0.0365501	0.0947604	0.131293
	0.115408	0.0996363	0.0905842	0.251157	-0.0770648	0.125066	0.172018	0.0751558	0.13227	0.105993	0.17247	0.174368	0.263569	0.154171	0.217167	0.174364	0.135189	0.24446	0.250507	1	0.302348	0.12666	0.0747116	-0.0736394	0.131105	0.0518413	0.0516036	0.102582	-0.0641058	-0.00269546	0.0630547	-0.0347021	0.00282098	-0.0308905	0.0908862	0.0997362	0.0183343	-0.0158454	0.0981752	0.217656	0.0987502	0.104107	-0.084373	0.0738176	0.187339	0.0418457	-0.00795833	0.0249216	0.0431547
	0.137488	0.137232	0.173444	0.560577	-0.0495631	0.28888	0.168324	0.207594	0.344734	0.231055	0.34897	0.347382	0.507434	0.277975	0.423056	0.432476	0.217693	0.37651	0.3512	0.302348	1	0.154354	0.150498	-0.139145	0.317803	0.192528	0.142544	0.257942	-0.069421	-0.000368376	0.283091	-0.00572196	-0.115602	-0.0753249	0.160629	0.172024	0.0225859	-0.0589602	0.275712	0.456001	0.21312	0.266328	-0.0884345	0.109072	0.353822	0.120373	0.0428112	0.136083	0.169737
	0.122805	0.0730914	0.122448	0.129913	0.0865159	0.151096	0.0994296	0.1675	0.135255	0.0601909	0.140635	0.14615	0.154251	0.122656	0.106143	0.127063	0.141128	0.154467	0.14965	0.12666	0.154354	1	0.101671	0.0404855	0.0673547	0.00172812	0.0400198	-0.0264957	-0.0776657	-0.00765884	-0.0212386	-0.0701715	-0.0375708	-0.0250141	0.00220167	0.0273708	0.00885505	-0.00967423	0.0331801	0.10755	0.0541025	-0.0365352	-0.0389814	0.0208715	0.0663028	0.0402572	-0.029219	-0.0245682	0.00133282
	0.17013	0.117826	0.111348	0.157051	0.0347734	0.13778	0.122812	0.10674	0.0472624	0.0799642	0.0897792	0.0994739	0.0997	0.140413	0.175365	0.103876	0.0992569	0.131863	0.0761747	0.0747116	0.150498	0.101671	1	0.118429	0.0571634	0.0775653	0.0467111	0.0464004	0.117439	0.0101544	0.0912413	0.0813343	-0.0312165	0.00952684	-0.0304183	0.0191578	0.0686673	-0.00135095	0.0506025	-0.00462303	-0.0127776	0.0167252	-0.0445964	-0.0516853	-0.0417901	0.00682979	0.000800937	0.0212309	-0.00840245
	0.0989276	-0.0369002	0.0532626	-0.1163	0.176327	0.00159425	-0.0203858	0.094725	-0.087949	-0.0290519	-0.0554767	-0.0952081	-0.205984	0.0129384	-0.0823934	-0.0428128	-0.0380599	-0.0915894	-0.164117	-0.0736394	-0.139145	0.0404855	0.118429	1	-0.220299	0.0334079	-0.0418065	-0.101387	0.199231	0.0311903	0.0562711	0.180415	0.0199876	0.0859701	-0.0715878	-0.00814212	0.0323303	0.0548588	-0.0869938	-0.270234	-0.102909	-0.1406	0.0266161	-0.0825662	-0.196221	-0.0553752	-0.129685	-0.0783851	-0.150935
	0.0351498	0.0906359	0.0591276	0.343473	-0.0909047	0.143678	0.0363275	0.0919076	0.211911	0.0925637	0.200517	0.203815	0.280613	0.18312	0.188623	0.278943	0.100071	0.206068	0.209945	0.131105	0.317803	0.0673547	0.0571634	-0.220299	1	0.296471	0.244816	0.303676	0.0573366	0.212559	0.155126	0.115415	-0.0800376	-0.0431587	0.160664	0.186849	-0.0739583	-0.0276312	0.319459	0.376811	0.122871	0.152489	-0.0982665	0.0966462	0.24851	0.0689067	0.0254719	0.111074	0.109877
	-0.0049075	0.0202512	0.0627689	0.26079	-0.00497018	0.0217863	0.01068	0.0225428	0.0754845	0.0562021	0.0406407	0.0287842	0.0419473	0.111004	0.0950845	0.157798	0.0545129	0.0495675	-0.110408	0.0518413	0.192528	0.00172812	0.0775653	0.0334079	0.296471	1	0.264251	0.162349	0.303233	0.211732	0.361272	0.451065	-0.0832903	0.0145803	-0.00386725	0.216357	-0.0619925	0.0472848	0.299282	0.155552	0.0422923	0.0885471	-0.112141	-0.0244121	0.116551	-0.0122075	0.0908261	0.0684793	-0.0205826
	0.0335657	0.00494687	-0.00566804	0.177518	0.0454053	0.05182	-0.000249207	-0.00232454	0.0749619	0.134213	0.069662	0.0647284	-0.0171393	0.0957685	0.105642	0.142218	0.0463011	0.0512181	-0.10141	0.0516036	0.142544	0.0400198	0.0467111	-0.0418065	0.244816	0.264251	1	0.198538	0.212114	0.134705	0.13118	0.212309	-0.025907	0.05271	0.0184284	0.227467	-0.0911896	-0.0199029	0.244146	0.129902	0.0353899	0.0584127	-0.076731	-0.0305198	0.0764862	0.0273062	0.0698508	-0.00146177	0.00436821
	-0.0212507	0.00558182	0.020097	0.275936	-0.0680915	0.10724	0.0372116	0.052835	0.169381	0.088576	0.148318	0.150061	0.198797	0.111124	0.178118	0.21043	0.0811792	0.149214	0.0835156	0.102582	0.257942	-0.0264957	0.0464004	-0.101387	0.303676	0.162349	0.198538	1	0.0752939	0.0738726	0.192853	0.0345463	-0.0197615	-0.0127755	0.137217	0.131372	0.0221568	-0.0328399	0.290266	0.248457	0.0985076	0.0935388	-0.0062251	0.0351184	0.187766	0.0498238	0.0108021	0.0935664	0.0655207
	0.0290978	-0.0828726	0.0578532	0.00302071	0.116457	-0.0521195	-0.122564	-0.0599672	-0.0975749	-0.00853324	-0.0731469	-0.139434	-0.272167	0.0118662	-0.071118	0.0105641	-0.0268372	-0.123083	-0.353316	-0.0641058	-0.069421	-0.0776657	0.117439	0.199231	0.0573366	0.303233	0.212114	0.0752939	1	0.211886	0.209806	0.408484	0.0321189	0.0495808	-0.0843777	0.168795	-0.0496958	0.00316629	0.171149	-0.14905	-0.137419	-0.105925	-0.0568366	-0.142582	-0.155987	-0.024276	0.0145922	-0.0440958	-0.0695109
	0.0260493	0.0100902	-0.00882742	0.00496407	0.0465632	-0.0185402	-0.0709752	-0.0198697	-0.00843425	0.0897503	-0.0209009	-0.0142514	-0.0568574	0.0369218	-0.00471694	0.0207333	0.0200613	-0.0288787	-0.151886	-0.00269546	-0.000368376	-0.00765884	0.0101544	0.0311903	0.212559	0.211732	0.134705	0.0738726	0.211886	1	0.0385629	0.256902	-0.0619782	0.00841839	-0.0302667	0.161405	-0.136846	-0.0360761	0.108562	-0.00613003	-0.0392976	-0.0660478	-0.0179379	-0.00648592	-0.0666713	-0.0234622	-0.0189374	-0.050066	-0.0112398
	-0.00832289	-0.0504367	0.0794193	0.410915	-0.102842	0.0467766	0.044193	0.036969	0.118365	0.00576508	0.0798774	0.0915492	0.160868	0.173578	0.214722	0.228418	0.00259556	0.170835	0.112861	0.0630547	0.283091	-0.0212386	0.0912413	0.0562711	0.155126	0.361272	0.13118	0.192853	0.209806	0.0385629	1	0.307669	0.00518178	0.00407441	0.169505	0.182364	0.164168	0.0986524	0.314357	0.256901	0.0756621	0.194011	-0.0938773	0.0896211	0.23619	0.0596049	0.0444025	0.0841751	0.0844684
	-0.012215	-0.0448268	0.0286858	0.0493159	0.0376354	-0.0620915	-0.0899416	-0.0778224	-0.0740795	0.0361045	-0.0732541	-0.0765944	-0.191088	0.00726724	-0.0311091	0.0163238	-0.0487854	-0.0928778	-0.291764	-0.0347021	-0.00572196	-0.0701715	0.0813343	0.180415	0.115415	0.451065	0.212309	0.0345463	0.408484	0.256902	0.307669	1	-0.0186125	0.0637293	-0.0951845	0.214215	-0.0760958	0.051775	0.191391	-0.0701132	-0.0863227	-0.0207176	-0.0592167	-0.0921713	-0.0769782	-0.0450269	0.019161	-0.0311304	-0.100077
	-0.015372	-0.0223918	0.00347169	-0.119712	0.0114387	-0.0475267	0.00148174	-0.0535756	-0.0975522	-0.0668856	-0.056034	-0.0475621	-0.101073	-0.0331106	-0.0776731	-0.10705	-0.0987126	-0.0434739	-0.00439795	0.00282098	-0.115602	-0.0375708	-0.0312165	0.0199876	-0.0800376	-0.0832903	-0.025907	-0.0197615	0.0321189	-0.0619782	0.00518178	-0.0186125	1	0.0899269	0.111942	-0.00323649	0.217364	0.130106	-0.0784192	-0.116142	-0.0538519	-0.0337728	0.0432161	-0.00896585	-0.0602239	-0.00877748	-0.0483911	-0.0318955	-0.013906
	-0.0407837	-0.0129642	-0.0150817	-0.08493	0.0425299	-0.00316383	-0.0629265	0.0212972	-0.0337828	-0.0585097	-0.0660907	-0.0589836	-0.0728938	-0.030565	-0.0547354	-0.0120914	-0.0333623	-0.0346012	-0.0401044	-0.0308905	-0.0753249	-0.0250141	0.00952684	0.0859701	-0.0431587	0.0145803	0.05271	-0.0127755	0.0495808	0.00841839	0.00407441	0.0637293	0.0899269	1	0.0328652	0.021628	0.0427455	0.0826679	0.0317911	-0.0655498	-0.0473526	-0.0508697	0.0115861	0.0157338	-0.0571927	-0.0104292	-0.0427085	-0.0429448	-0.0629453
	-0.0262972	-0.0278289	0.0173497	0.178389	-0.0998382	0.0525955	0.0350673	0.0463632	0.118489	-0.0350349	0.109235	0.132332	0.199356	0.0528435	0.0997939	0.143363	0.0536859	0.173384	0.274414	0.0908862	0.160629	0.00220167	-0.0304183	-0.0715878	0.160664	-0.00386725	0.0184284	0.137217	-0.0843777	-0.0302667	0.169505	-0.0951845	0.111942	0.0328652	1	0.0820619	0.202471	0.120606	0.0791232	0.161366	0.107751	0.0822042	-0.0240373	0.107099	0.176638	0.0351995	-0.0587864	0.0404102	0.0504699
	0.0590547	0.00557055	0.0346779	0.190734	0.0306566	0.0643018	0.0053639	0.0601246	0.0608613	0.0517685	0.117841	0.0506378	0.0820706	0.0571056	0.118272	0.112192	0.0622945	0.064635	-0.0283789	0.0997362	0.172024	0.0273708	0.0191578	-0.00814212	0.186849	0.216357	0.227467	0.131372	0.168795	0.161405	0.182364	0.214215	-0.00323649	0.021628	0.0820619	1	-0.0451422	0.0369971	0.218192	0.129467	0.0182306	0.024754	-0.0854469	0.00770975	0.100569	0.051906	-0.0100154	0.0391983	0.0213652
	-0.00806955	0.0396351	0.0260569	0.0400796	-0.0287647	-0.0141858	0.06043	0.0175111	0.00621493	-0.11715	-0.0168664	-0.0011693	0.0684382	0.0195324	0.0358906	-0.00376326	-0.00458037	0.0448579	0.200714	0.0183343	0.0225859	0.00885505	0.0686673	0.0323303	-0.0739583	-0.0619925	-0.0911896	0.0221568	-0.0496958	-0.136846	0.164168	-0.0760958	0.217364	0.0427455	0.202471	-0.0451422	1	0.160057	-0.0707164	-0.0254942	0.026952	0.01774	0.0233244	0.0345449	0.0181175	-0.00797578	-0.0363497	0.0310703	0.0288483
	-0.0357728	-0.0255469	0.015601	-0.0350067	0.00338382	-0.0296309	-0.0139177	-0.0281964	-0.0319313	-0.0887133	-0.0306648	-0.0528478	-0.0233075	-0.0495585	-0.0465371	-0.0672731	-0.0459106	-0.0159503	0.0533837	-0.0158454	-0.0589602	-0.00967423	-0.00135095	0.0548588	-0.0276312	0.0472848	-0.0199029	-0.0328399	0.00316629	-0.0360761	0.0986524	0.051775	0.130106	0.0826679	0.120606	0.0369971	0.160057	1	-0.0545568	-0.0813058	-0.0463681	-0.0263536	-0.0302978	0.0240066	-0.0338585	0.0150172	-0.0258775	0.00248877	-0.0576971
	-0.00638016	0.0331684	0.0714174	0.351139	-0.0265579	0.0923459	-0.00929105	0.039142	0.154564	0.140078	0.143085	0.143151	0.179515	0.156994	0.20969	0.287517	0.1239	0.143712	0.0111597	0.0981752	0.275712	0.0331801	0.0506025	-0.0869938	0.319459	0.299282	0.244146	0.290266	0.171149	0.108562	0.314357	0.191391	-0.0784192	0.0317911	0.0791232	0.218192	-0.0707164	-0.0545568	1	0.305772	0.0836905	0.16969	-0.0650859	0.0690282	0.246041	0.0544317	0.0783523	0.0869027	0.104395
	0.0215708	0.0899383	0.0120749	0.467717	-0.190591	0.177919	0.116362	0.124896	0.283798	0.0786778	0.277971	0.312069	0.470686	0.230167	0.316494	0.3233	0.16474	0.374285	0.405055	0.217656	0.456001	0.10755	-0.00462303	-0.270234	0.376811	0.155552	0.129902	0.248457	-0.14905	-0.00613003	0.256901	-0.0701132	-0.116142	-0.0655498	0.161366	0.129467	-0.0254942	-0.0813058	0.305772	1	0.247602	0.324593	-0.0616488	0.219348	0.506617	0.140723	0.0678845	0.141188	0.193227
	-0.00510582	0.0833215	0.012432	0.188942	-0.0333346	0.125523	0.0726919	0.0789177	0.122862	0.129481	0.09823	0.156229	0.234328	0.0302419	0.118831	0.182601	0.111624	0.18663	0.166762	0.0987502	0.21312	0.0541025	-0.0127776	-0.102909	0.122871	0.0422923	0.0353899	0.0985076	-0.137419	-0.0392976	0.0756621	-0.0863227	-0.0538519	-0.0473526	0.107751	0.0182306	0.026952	-0.0463681	0.0836905	0.247602	1	0.166704	0.0567992	0.119902	0.212996	0.0856667	0.0329317	0.0879304	0.131221
	0.0276911	0.0774721	0.0143565	0.261051	-0.108778	0.0803349	0.0848859	0.0406296	0.158104	0.0409291	0.114336	0.142465	0.228775	0.102983	0.171932	0.182334	0.0562412	0.176759	0.185039	0.104107	0.266328	-0.0365352	0.0167252	-0.1406	0.152489	0.0885471	0.0584127	0.0935388	-0.105925	-0.0660478	0.194011	-0.0207176	-0.0337728	-0.0508697	0.0822042	0.024754	0.01774	-0.0263536	0.16969	0.324593	0.166704	1	-0.0501345	0.104197	0.225302	0.0328296	0.0578606	0.0974372	0.0629506
	-0.0114893	-0.0316477	-0.0757155	-0.113582	0.0211468	0.013655	0.00795682	0.0522787	-0.0623461	0.0220826	-0.0952189	-0.00597325	-0.0944313	-0.0768547	-0.0801563	-0.045915	-0.0297184	-0.0354647	-0.0446965	-0.084373	-0.0884345	-0.0389814	-0.0445964	0.0266161	-0.0982665	-0.112141	-0.076731	-0.0062251	-0.0568366	-0.0179379	-0.0938773	-0.0592167	0.0432161	0.0115861	-0.0240373	-0.0854469	0.0233244	-0.0302978	-0.0650859	-0.0616488	0.0567992	-0.0501345	1	0.070586	-0.0375755	0.0523587	-0.0411266	-0.0604968	0.00107973
	0.0190078	-0.00538808	0.0250836	0.135627	-0.103106	0.0527192	0.0157692	0.0544632	0.0832681	-0.0118114	0.0935084	0.0759691	0.1417	0.0613935	0.0969678	0.0641133	0.0221706	0.102956	0.189105	0.0738176	0.109072	0.0208715	-0.0516853	-0.0825662	0.0966462	-0.0244121	-0.0305198	0.0351184	-0.142582	-0.00648592	0.0896211	-0.0921713	-0.00896585	0.0157338	0.107099	0.00770975	0.0345449	0.0240066	0.0690282	0.219348	0.119902	0.104197	0.070586	1	0.182678	0.0427702	0.0377952	0.0621002	0.0303711
	0.010267	0.0340249	-0.00745473	0.413631	-0.172082	0.143019	0.10792	0.0534268	0.2461	0.0668924	0.244335	0.231154	0.400073	0.137219	0.279105	0.296377	0.114541	0.312941	0.329925	0.187339	0.353822	0.0663028	-0.0417901	-0.196221	0.24851	0.116551	0.0764862	0.187766	-0.155987	-0.0666713	0.23619	-0.0769782	-0.0602239	-0.0571927	0.176638	0.100569	0.0181175	-0.0338585	0.246041	0.506617	0.212996	0.225302	-0.0375755	0.182678	1	0.134933	0.0727249	0.129744	0.131999
	-0.0203755	0.0238411	-0.00621153	0.12236	-0.0690147	0.00291693	-0.00171054	0.0283357	0.0536322	0.0510261	0.0429162	0.050192	0.0872691	0.0336745	0.0594156	0.106342	0.0101442	0.083758	0.0509437	0.0418457	0.120373	0.0402572	0.00682979	-0.0553752	0.0689067	-0.0122075	0.0273062	0.0498238	-0.024276	-0.0234622	0.0596049	-0.0450269	-0.00877748	-0.0104292	0.0351995	0.051906	-0.00797578	0.0150172	0.0544317	0.140723	0.0856667	0.0328296	0.0523587	0.0427702	0.134933	1	0.00770367	0.0714701	0.0239745
	-0.049824	0.00394451	-0.0187897	0.0492279	-0.0373881	-0.00657102	0.00068705	-0.0522644	0.00186931	0.0932126	-0.0130574	0.0131263	0.0516988	0.0383069	-0.000216162	0.0370783	0.0373755	0.0165838	-0.0365501	-0.00795833	0.0428112	-0.029219	0.000800937	-0.129685	0.0254719	0.0908261	0.0698508	0.0108021	0.0145922	-0.0189374	0.0444025	0.019161	-0.0483911	-0.0427085	-0.0587864	-0.0100154	-0.0363497	-0.0258775	0.0783523	0.0678845	0.0329317	0.0578606	-0.0411266	0.0377952	0.0727249	0.00770367	1	0.138932	0.0577224
	-0.00990555	0.0038469	0.0186246	0.137487	-0.0626737	0.0255182	0.0469052	0.0186016	0.0548472	0.0245053	0.0978835	0.117391	0.132111	0.0473364	0.105289	0.102914	0.0531674	0.10715	0.0947604	0.0249216	0.136083	-0.0245682	0.0212309	-0.0783851	0.111074	0.0684793	-0.00146177	0.0935664	-0.0440958	-0.050066	0.0841751	-0.0311304	-0.0318955	-0.0429448	0.0404102	0.0391983	0.0310703	0.00248877	0.0869027	0.141188	0.0879304	0.0974372	-0.0604968	0.0621002	0.129744	0.0714701	0.138932	1	0.122182
	-0.0371288	0.0445749	0.00361754	0.142105	-0.0315058	0.0905388	0.0567847	0.0127195	0.101111	0.0568612	0.0798279	0.0654553	0.167865	0.0382241	0.110798	0.0875171	0.100105	0.12822	0.131293	0.0431547	0.169737	0.00133282	-0.00840245	-0.150935	0.109877	-0.0205826	0.00436821	0.0655207	-0.0695109	-0.0112398	0.0844684	-0.100077	-0.013906	-0.0629453	0.0504699	0.0213652	0.0288483	-0.0576971	0.104395	0.193227	0.131221	0.0629506	0.00107973	0.0303711	0.131999	0.0239745	0.0577224	0.122182	1
	0.00235993	-0.00152593	0.0141543	0.0737262	-0.0515701	-0.0154867	0.0147552	0.00420428	0.0462715	0.00482422	0.0709991	0.0816296	0.106924	0.0312808	0.0516529	0.0413001	0.0457497	0.0542325	0.0908521	0.0231332	0.0991064	0.00129467	0.00555461	-0.0630819	0.0809749	-0.00873759	0.022768	0.0443861	-0.0675616	-0.00510399	0.0196338	-0.074303	0.00580018	-0.0456495	0.0713068	0.0107685	-0.0145545	-0.00935238	0.0392819	0.117392	0.0517916	0.0704096	0.0102953	0.0522744	0.08314	0.0531812	0.0111283	0.0643739	0.0795753
	-0.0310091	0.0258013	-0.0418525	0.0257559	-0.0301083	0.0422924	0.0399141	-0.00147017	0.0657532	0.0496877	0.0510521	0.0730783	0.131626	-0.0135438	0.0316371	0.0492038	-0.013931	0.0817228	0.156967	0.0367852	0.0379718	0.00724699	-0.0164238	-0.103856	0.0172273	-0.11058	-0.0774975	-0.0212333	-0.171491	0.00478969	-0.105641	-0.172935	-0.00950111	0.0126566	0.0926703	0.00760405	0.022047	0.0115598	-0.0389816	0.0769642	0.0615163	0.00624166	0.0454573	0.0718881	0.0467543	0.0214895	0.0496224	0.0574316	0.105836
	0.0180111	-0.000518348	-0.0317592	-0.0815954	-0.0252002	-0.0471665	-0.0472697	-0.0427767	-0.0314286	-0.0483922	-0.0416612	-0.0353248	-0.0251898	-0.0602549	-0.0269408	-0.0504658	-0.0109044	-0.0829518	0.0499426	-0.0122632	-0.0418575	0.0140942	0.0194074	-0.0249365	0.0488024	-0.0225688	-0.0364913	-0.0433001	-0.0259127	-0.0186098	-0.0900935	-0.0588213	0.0351528	-0.000417108	0.02797	-0.0614156	0.0333373	0.016545	-0.0606059	-0.0161129	-0.0365694	-0.0329866	-0.041681	0.000329805	-0.0372651	0.0392222	0.0433229	-0.00951315	0.0471637
	0.0167482	0.0203846	-0.0177951	0.0899468	-0.0807685	0.031757	0.0320532	-0.0267633	0.0445258	-0.0144534	0.121814	0.106294	0.165802	0.00650435	0.0737012	0.044414	0.0111755	0.111919	0.151826	0.0364487	0.101956	0.0250035	0.0135527	-0.0882299	0.0888852	-0.0466889	-0.0502412	0.0305903	-0.0888353	-0.0338001	-0.0135868	-0.0899121	0.0134311	-0.0200293	0.0690699	0.014472	0.0474565	0.0075885	0.0341107	0.147224	0.0297958	0.0334537	-0.0635236	0.0312972	0.111938	0.0263687	0.0625913	0.136302	0.11038
	-0.0101784	0.0612138	-0.0133272	0.0819253	-0.0512962	0.0828405	0.0641786	0.0250601	0.0719108	-0.0298055	0.0840416	0.0402793	0.133094	0.0674411	0.068659	0.0510856	0.0340158	0.0641641	0.178275	0.0620116	0.0934111	0.0487843	-0.00811183	-0.085818	0.0845679	-0.0768767	-0.0416915	0.00580525	-0.121793	-0.062677	-0.0317592	-0.111716	-0.0417341	-0.0142801	0.071443	-0.00612034	-0.000514693	0.0219976	0.0203677	0.107346	0.0406815	0.057484	-0.0418608	0.0665063	0.0997458	0.0185839	0.033306	0.0768201	0.11511
	-0.00949154	0.054336	-0.036203	0.00537445	-0.0458725	-0.0259555	0.0100055	-0.066174	0.0443786	-0.0438661	0.0688517	0.0241965	0.118994	-0.0222428	0.00962065	0.0125548	-0.0141856	0.048174	0.108762	0.0612664	0.0317143	-0.0220652	-0.0851478	-0.180011	0.124369	0.0046093	0.00730204	-0.0282713	-0.112486	-0.042281	-0.0300575	-0.0989667	-0.00637363	-0.0343652	0.00950896	0.00274936	-0.0204877	-0.0493357	0.000617968	0.138655	0.0591465	0.0676825	-0.0388931	0.0260763	0.132929	0.0162055	0.079757	0.0731985	0.100545
	0.0215215	0.0397331	0.019434	0.252469	-0.11653	0.166668	0.0744969	0.0841722	0.135997	0.0752219	0.199946	0.167246	0.317697	0.111671	0.181669	0.198563	0.111768	0.208714	0.26553	0.143344	0.257679	0.0771264	0.0203381	-0.194215	0.16864	0.0156921	0.00981328	0.111921	-0.185155	-0.0140997	0.0987171	-0.106674	-0.0501427	-0.0897339	0.097593	0.0746436	0.00405063	-0.0236008	0.163246	0.340596	0.122925	0.150101	-0.0739541	0.12531	0.293166	0.0609014	0.105526	0.162781	0.195608
	-0.0293364	-0.0304227	-0.00694701	-0.0860995	0.0348484	-0.0656883	-0.0559272	-0.0500423	-0.0913064	-0.0104474	-0.0920771	-0.123472	-0.175706	0.00176353	-0.084523	-0.0539681	-0.0727372	-0.0922958	-0.190659	-0.0532871	-0.124354	-0.0326365	0.01813	0.09528	-0.151723	0.00791943	0.0692939	-0.0275251	0.112669	-0.0305976	0.00756969	0.103189	0.0325663	-0.0141842	-0.0592508	-0.00636345	-0.01136	-0.0272175	0.012569	-0.149577	-0.11572	-0.0508167	-0.00360199	-0.0315749	-0.119637	-0.0650061	0.0385685	-0.0183306	-0.052258
	-0.0514846	0.0152331	-0.0456391	0.164364	-0.103928	0.0321201	0.0670958	0.067473	0.127395	-0.0467681	0.0939916	0.0976051	0.243504	0.0618677	0.121901	0.0752225	0.0307349	0.192521	0.292252	0.110493	0.133574	0.0396076	-0.0155954	-0.163271	0.114202	-0.0415181	0.0134978	0.0498642	-0.216349	-0.0881484	0.048023	-0.152391	0.00840208	-0.0196332	0.149677	-0.00640341	0.130392	0.0365581	0.0119327	0.234897	0.0705759	0.0714347	0.0126812	0.124443	0.242636	-0.0170781	0.0608056	0.0826938	0.0718728
	-0.00497686	-0.0441856	-0.0121011	0.0309033	0.0113312	0.0363827	0.00151174	-0.00299247	-0.0441922	-0.0372682	0.0591948	-0.0178099	0.00801979	0.0414154	0.016953	0.0112031	-0.0465463	0.0244904	0.00621725	0.00776145	0.0247131	0.0122047	-0.0286231	0.0379525	0.00347107	0.0413528	0.0246532	0.0540906	0.0608889	-0.0356973	0.0704093	0.0248084	-0.0187973	0.0211364	0.0554519	-0.0244267	-0.000122308	0.0483213	0.0108335	0.0726227	0.00489774	-0.00318387	-0.0483816	0.0727703	0.0849251	0.0280302	0.0437686	0.00609882	-0.0199453
	-0.0360354	-0.0302587	-0.0279067	-0.0818931	0.0346618	-0.0230052	-0.0432919	-0.0238974	-0.0453729	-0.0155935	-0.0491028	-0.0337262	-0.101082	-0.00378886	-0.0598962	-0.0670621	-0.0584214	-0.0915984	-0.12843	-0.0120716	-0.082803	-0.0244566	-0.0311146	0.020437	-0.0927196	-0.0394573	0.0197781	-0.0375985	0.0151156	-0.0353718	-0.0178821	0.0332967	-0.00909026	0.0136332	-0.0486668	-0.0293624	0.0199755	-0.0349813	-0.0298914	-0.0846582	-0.0441602	-0.0501757	0.0497132	-0.027339	-0.0699683	-0.057819	0.068878	0.00817125	-0.0437952
	0.0148367	-0.0119456	0.0132454	0.0248193	-0.0107817	-0.00228722	0.0455337	-0.0200719	-0.0278264	0.0236828	-0.00236506	0.00792389	-0.0237169	0.0101132	0.0239493	-0.0397443	-0.0288793	0.0346215	0.0496856	0.0580501	0.0101385	-0.00865775	0.0439104	0.00647777	-0.0486192	0.0354271	0.0493878	0.0373551	0.0189112	-0.018117	0.0569005	0.0181895	-0.0176032	-0.0482182	0.0498893	-0.0125952	0.0480568	0.0176833	0.0298446	0.0250244	0.0393009	-0.00474587	0.0383779	0.00237587	0.0291316	-0.000634313	0.0100516	0.00398416	0.00244307
	-0.0358122	-0.0183864	-0.0089134	-0.0601828	0.0503136	0.0372928	-0.0120347	-0.00406149	-0.0173793	0.00793535	0.0591765	0.0474814	0.0102324	-0.0451431	-0.0150862	0.0111074	0.0457753	0.0175399	-0.0131689	-0.0147239	0.00721276	-0.00653169	-0.0282041	-0.0371728	0.0311871	-0.0583795	0.0240728	0.055013	-0.0692421	-0.0326468	-0.082555	-0.0599184	-0.00919841	0.0560157	0.0119343	0.00903225	-0.00223721	-0.00605317	-0.0129248	0.00499541	0.00637151	-0.0542734	0.0658898	0.0361449	-0.0337531	-0.0495049	-0.00668195	-0.00239203	-0.00117858
	-0.0878318	0.0171704	0.0107819	0.276417	-0.123282	0.101534	0.0730302	0.0652514	0.124996	0.0706928	0.119595	0.128177	0.258876	0.080996	0.169093	0.145851	0.0399904	0.21859	0.254975	0.145813	0.202116	0.0310538	-0.0113418	-0.0890105	0.0734527	0.0596039	0.0159288	0.0853226	-0.0943914	-0.0945089	0.26537	-0.0242393	-0.0035879	-0.0409552	0.194631	0.0408727	0.169421	0.0435739	0.144843	0.256885	0.131996	0.142976	0.0158766	0.16223	0.25981	0.0494877	0.0613002	0.0903529	0.101554
	0.0299456	0.018047	0.012229	0.00632335	-0.00610485	0.0418139	0.0190428	0.0552792	0.00873316	0.000223609	-0.00973152	0.0433666	0.00846672	0.0455223	0.024755	-0.0391708	0.0605512	0.0290809	0.0295931	0.0196555	-0.0045009	0.00874956	0.035998	0.0143765	-0.016902	-0.0166838	0.0420267	0.0104534	-0.028501	-0.0355779	-0.0257274	-0.0297485	0.00123859	0.0164827	-0.0495123	-0.02283	-0.0362514	-0.0333004	0.00448823	0.0354342	-0.0115341	-0.00247311	0.0449954	0.0126004	0.002531	-0.00929889	0.00141307	-0.0279988	-0.0397165
	-0.0491939	0.0188445	-0.0370557	0.158144	-0.08242	0.0809572	0.0160967	0.0138003	0.0945222	0.110069	0.123662	0.109385	0.15504	0.0769173	0.106423	0.119095	0.052395	0.10376	0.109577	0.078609	0.169513	-0.00266868	0.000497871	-0.143916	0.106829	0.0359474	0.0444606	0.0775093	-0.0808677	-0.0103022	0.0557484	-0.0828498	-0.0230084	-0.0450338	0.0377355	-0.000374072	0.000110662	-0.0377348	0.12311	0.202136	0.0752934	0.0809678	-0.00819167	0.0522222	0.136959	0.00150894	0.0549419	0.0875048	0.0679789
	-0.00915935	-0.00576112	-0.0054219	0.0252817	-0.000567625	0.00905031	-0.000545316	-0.0314755	0.0105691	0.0334706	0.00278115	0.0173745	-0.0117983	0.0258187	0.0215839	0.00605785	-0.0252207	0.0185698	-0.0200586	0.0311679	0.0248988	-0.033129	0.033767	-0.0290645	0.00848636	0.0507548	0.0372927	0.0713719	-0.0333456	0.01403	0.00593391	-0.00842391	-0.0381317	0.0258515	-0.0465238	-0.0252737	-0.0168323	-0.00172538	0.0856524	-0.0334431	-0.0339892	-0.00496907	0.0374957	0.0105665	0.0277008	-0.00362926	0.0326533	0.0340233	-0.0129368
	0.0125395	0.0051846	0.0350222	0.169251	-0.0602083	0.0533023	0.0374817	0.0144609	0.112601	0.0159592	0.124774	0.112959	0.138426	0.127652	0.102261	0.100647	0.0247018	0.123865	0.0861565	0.0315108	0.174562	0.0125159	0.00682263	-0.106115	0.127242	0.0623627	0.0816897	0.126437	-0.0131638	0.024147	0.117432	0.0258631	-0.0295163	-0.0106757	0.0410129	0.0435312	-0.00938005	-0.00354879	0.128188	0.184078	0.0147719	0.0859934	0.0105708	0.0717477	0.169266	0.00842736	0.0942364	0.0577422	0.0389295
VIP+	0.105449	0.0794192	0.14636	0.00618901	0.113069	0.120082	0.0984733	0.11501	0.0733545	0.108429	0.121426	0.0885577	0.0571429	0.0376273	0.0325688	0.0637049	0.142545	0.0777396	0.0249666	0.0582736	0.061229	0.0851099	0.0566429	0.0104768	-0.0162143	-0.0405621	-0.0360686	0.0111999	-0.0251706	0.0138493	-0.0825156	-0.0800981	-0.0489765	-0.0673591	-0.0224037	0.0118819	-0.0282399	-0.0424439	-0.0158725	0.00310188	0.051814	-0.0287346	-0.0321487	0.0205597	-0.0321147	-0.0201476	0.000391035	0.0168826	0.0267059
	0.0323408	0.147573	0.100977	0.621877	-0.112707	0.324852	0.210815	0.254239	0.354227	0.277025	0.315339	0.364542	0.574965	0.263579	0.380198	0.467326	0.165763	0.419578	0.448529	0.249162	0.547926	0.13776	0.124541	-0.169448	0.347363	0.107805	0.0963404	0.263901	-0.180322	-0.016025	0.300715	-0.110499	-0.0718495	-0.0709339	0.236887	0.119014	0.0312941	-0.0598852	0.296095	0.479714	0.244255	0.26626	-0.0268641	0.177949	0.421359	0.128465	0.056972	0.125806	0.161051
	0.0993831	0.0961979	0.0880358	0.215371	-0.0395658	0.159037	0.110317	0.0768521	0.167965	0.102539	0.178308	0.173492	0.229554	0.114565	0.183537	0.169561	0.0894275	0.192052	0.208216	0.163836	0.221299	0.0565775	0.0497816	-0.0550277	0.141039	0.00996584	0.0443523	0.104757	-0.0866259	0.0159252	0.0669968	-0.0705194	-0.0680718	-0.0450314	0.0656647	0.0686279	-0.0242926	-0.0859489	0.0976879	0.170259	0.0955512	0.0958819	-0.00072721	0.0890753	0.160202	0.0251236	-0.00740601	-0.00572743	0.0161251
	0.0842042	0.0996013	0.0493766	-0.158239	0.171207	0.0586242	0.0207099	0.0831086	0.0126828	0.0824662	-0.0160506	0.0310982	-0.0218659	0.0117559	-0.0657817	-0.043039	0.0511446	-0.0551732	-0.0352105	0.00224468	-0.088299	0.103132	0.0284746	0.0398478	-0.0521297	-0.126994	-0.0501486	-0.120229	-0.0781066	-0.00980794	-0.269351	-0.0947631	-0.00692563	0.000981119	-0.0975492	-0.0474376	-0.0272163	-0.0260047	-0.122534	-0.160319	-0.0556053	-0.0810157	0.011424	-0.0691619	-0.191605	-0.054329	-0.0778213	-0.0260839	-0.0370354
	0.0894557	0.0450725	0.0536489	0.336227	-0.0515726	0.215069	0.154358	0.154858	0.21039	0.160422	0.232496	0.231935	0.343923	0.192712	0.244714	0.279267	0.141191	0.274528	0.240303	0.194929	0.36156	0.117833	0.0729617	-0.119344	0.15474	0.0498555	0.111486	0.148182	-0.102025	-0.0436107	0.137393	-0.0508552	-0.0463095	-0.0796068	0.141376	0.0992275	0.0152435	-0.0401977	0.173088	0.285536	0.0960257	0.156984	-0.0413655	0.10001	0.25764	0.0425706	0.00716323	0.042042	0.0940917
	0.0609339	0.128443	0.106399	0.286113	-0.05977	0.199034	0.19168	0.148499	0.229869	0.0979654	0.196533	0.274007	0.403341	0.112188	0.242222	0.264855	0.157263	0.298638	0.363183	0.179957	0.321944	0.130394	0.0618385	-0.124668	0.148757	-0.0444823	-0.00973837	0.112193	-0.190234	-0.0658572	0.100304	-0.185206	-0.0337377	-0.0472696	0.138292	-0.00744509	0.0908869	-0.0507921	0.109717	0.286687	0.141652	0.155842	0.0322651	0.112752	0.219199	0.0641806	-0.0119842	0.0760041	0.102435
	0.0932084	0.119998	0.0513939	0.394148	-0.0970307	0.18646	0.14936	0.14456	0.235547	0.153931	0.231844	0.247505	0.363682	0.199202	0.300454	0.288237	0.166002	0.271676	0.331095	0.185095	0.371351	0.139787	0.106256	-0.102507	0.213548	0.094865	0.0920561	0.136496	-0.0725267	-0.0430202	0.232567	-0.0247363	-0.0475827	-0.0373922	0.154421	0.101765	0.0677845	-0.0145693	0.178479	0.365103	0.105551	0.171061	-0.0643185	0.112408	0.311991	0.052734	0.0197761	0.102662	0.11336
	0.0758539	0.129216	0.0923802	0.589806	-0.0692845	0.27403	0.187241	0.251918	0.295137	0.287997	0.31766	0.325861	0.464758	0.281846	0.345319	0.457384	0.138146	0.345464	0.304956	0.19834	0.506341	0.099812	0.111699	-0.182992	0.399992	0.174703	0.148713	0.304112	-0.055745	0.0440379	0.256713	-0.0227605	-0.117993	-0.06616	0.130774	0.157711	-0.0300591	-0.0688702	0.372809	0.45654	0.192786	0.240481	0.0112381	0.0948467	0.329264	0.0834292	0.027969	0.124175	0.137513
	0.089591	0.094413	0.0642548	0.301492	-0.06263	0.166969	0.14088	0.147804	0.165383	0.12046	0.207745	0.215973	0.367184	0.133582	0.258764	0.219871	0.130125	0.25836	0.325143	0.197225	0.293208	0.127415	0.0773055	-0.0526738	0.124658	0.0351356	0.0209051	0.132779	-0.112808	-0.0333582	0.142211	-0.0851429	-0.0537264	-0.103501	0.140605	0.0723969	0.0439001	0.0215752	0.129797	0.274313	0.0911184	0.137127	-0.0533015	0.128495	0.230446	0.050282	0.0446896	0.0632148	0.0877805
	0.127627	0.0731566	0.099028	0.310085	-0.00193988	0.198166	0.124811	0.139949	0.187411	0.134575	0.220308	0.196403	0.308665	0.145386	0.22104	0.245621	0.151269	0.266904	0.208317	0.171639	0.335024	0.129039	0.102736	-0.0440227	0.150368	0.0724667	0.0846247	0.124893	-0.0519688	0.00293572	0.1271	-0.0282615	-0.0666505	-0.0119949	0.0954535	0.0679897	0.0152202	0.00971953	0.141674	0.246536	0.112592	0.145139	-0.0436823	0.0727757	0.218298	0.0615271	0.0495727	0.0733241	0.0852927
	0.113095	0.174478	0.0868947	0.426512	-0.0400658	0.314402	0.154701	0.18961	0.311812	0.274799	0.302148	0.283827	0.441277	0.203203	0.327822	0.361827	0.192942	0.354843	0.265757	0.213519	0.453188	0.171265	0.119613	-0.135897	0.310885	0.0296689	0.114866	0.181166	-0.118756	-0.00181163	0.0586424	-0.124838	-0.0993759	-0.0713792	0.0876085	0.0927157	-0.0761019	-0.109516	0.24969	0.359581	0.181222	0.21331	-0.080731	0.11282	0.295391	0.0818897	0.0454922	0.105406	0.1526
	0.0892462	0.108726	0.119026	0.473308	-0.063505	0.226756	0.158385	0.138783	0.272309	0.201965	0.261699	0.292383	0.403787	0.28028	0.37747	0.379061	0.271134	0.32556	0.246349	0.259154	0.476724	0.141439	0.148395	-0.118295	0.258573	0.194938	0.186472	0.239831	0.0169401	-0.00317551	0.275309	0.0384613	-0.0997942	-0.0402931	0.103277	0.149988	-0.0053793	-0.0580037	0.289048	0.404412	0.154067	0.194984	-0.141585	0.0638615	0.308053	0.0977646	0.0727913	0.12853	0.104756
	-0.015191	-0.0224654	0.00502795	-0.027061	0.055603	-0.0297387	-0.0568837	-0.0279817	-0.0532016	-0.0546533	-0.0477635	-0.0389508	-0.0857864	0.020084	-0.0273496	-0.0249148	-0.0347574	-0.0931451	-0.0968028	-0.0446644	-0.0381881	0.0676118	0.0953907	0.0746343	0.105357	0.127278	0.158619	0.0798728	0.230641	0.123092	0.121082	0.227513	0.084352	0.13972	0.0836291	0.119791	0.0821009	0.0917648	0.0587937	-0.0483988	-0.019399	-0.0518649	-0.023718	-0.0525289	-0.0923035	0.014711	0.0216605	0.0267604	-0.0237637
	-0.00767774	0.0580767	0.0596853	0.509015	-0.13983	0.16533	0.128488	0.0959535	0.272712	0.0972555	0.214873	0.268426	0.385269	0.229542	0.351122	0.354555	0.100254	0.33806	0.35314	0.212309	0.437212	0.0711433	0.0976691	-0.146258	0.407685	0.27344	0.18097	0.294631	-0.0273034	0.00350596	0.433433	0.0704409	0.0294055	-0.0190739	0.246431	0.146187	0.190938	0.0815103	0.35172	0.437569	0.146783	0.24222	-0.0512637	0.173399	0.377776	0.0719118	0.0377415	0.0997334	0.132652
	0.0196841	-0.0205178	0.0468507	0.116373	0.118086	-0.00168714	-0.0346015	0.00133635	0.0135352	0.0973315	0.00646422	0.00342791	-0.0859591	0.0524947	0.031043	0.0685195	0.0137535	-0.0738611	-0.184094	0.0100809	0.0776276	0.010887	0.0513496	0.0699985	0.182144	0.302811	0.233402	0.104925	0.306052	0.225806	0.21594	0.339454	-0.0986997	0.0217479	-0.0567406	0.184703	-0.102015	-0.0268285	0.238014	0.0519884	-0.050321	0.0246239	-0.053752	-0.0483884	0.00305978	-0.0379944	0.0409658	0.0107002	-0.0169319
	-0.0217391	0.00470165	0.0108408	0.232125	-0.0570401	0.0613508	0.015743	0.0244847	0.0853078	0.107646	0.116519	0.0547476	0.0734965	0.0900201	0.143891	0.191789	0.0767638	0.0936588	-0.0114	0.10909	0.201497	-0.00717865	0.0521765	-0.0658516	0.272988	0.292721	0.220414	0.187883	0.229356	0.161557	0.221439	0.273805	-0.0361147	0.0559267	0.063206	0.176335	-0.00613982	-0.0218949	0.301084	0.216482	0.0166732	0.0547431	-0.036226	0.0284814	0.137324	0.0263378	0.0382719	0.0960014	0.0532627
	-0.00995178	-0.0501767	0.00122095	-0.0220419	0.0197747	-0.122344	-0.0232804	-0.0707553	-0.0859882	-0.0655655	-0.0523254	-0.0756188	-0.114874	-0.00819416	-0.0595974	-0.0754556	-0.0186103	-0.0599551	-0.116136	-0.0103088	-0.0842594	-0.0365546	-0.00420438	0.103792	0.111422	0.130432	0.128901	0.0319811	0.226257	0.193544	0.108435	0.20176	0.0865801	0.094876	0.00640733	0.109136	0.0850555	0.11086	-0.0092295	-0.092346	-0.0805074	-0.0441126	-0.0363591	-0.0192304	-0.106673	-0.0713663	-0.0350662	0.00288369	-0.0797707
	0.0331795	0.0505237	0.0169815	0.473185	-0.0861874	0.14057	0.0703201	0.0976425	0.196455	0.252408	0.142932	0.218399	0.244887	0.186698	0.248951	0.354587	0.0819006	0.199531	0.106492	0.123149	0.391207	0.0301455	0.0881752	-0.113932	0.335915	0.360388	0.256131	0.247408	0.129636	0.12708	0.393863	0.21754	-0.0760197	-0.0339569	0.122199	0.214595	-0.000255324	-0.0569232	0.382962	0.353162	0.1105	0.225617	-0.0897401	0.0828979	0.27704	0.0733016	0.0988526	0.0688097	0.0974072
	-0.0281957	-0.0408193	0.0693473	0.152098	-0.0161513	0.00992189	-0.0283111	-0.00416964	0.0473846	0.0488569	0.0198899	0.01429	0.00570395	0.0182734	0.0413582	0.127406	0.00350754	0.0321473	-0.118694	-0.0234824	0.11936	-0.0129428	0.0824635	0.0249441	0.24301	0.30152	0.252148	0.193663	0.262355	0.188335	0.266761	0.34678	-0.00543175	0.0660933	0.0394835	0.202288	-0.00112994	0.00584203	0.24682	0.0828828	-0.0189729	0.0403151	-0.0614679	-0.00702079	0.00977574	0.0231436	0.0160666	0.00783597	0.000359703
	0.0311073	0.018802	-0.0405261	0.00854343	0.00848558	0.0393177	-0.0174862	-0.0122672	0.0626375	0.109408	0.100713	0.0572788	0.0549883	0.035002	0.0511443	0.0481097	0.0652001	0.0216255	-0.0412554	0.0412006	0.0418599	0.0438631	0.00853816	-0.149258	0.246638	0.0930156	0.213154	0.172773	-0.0130782	0.179935	-0.128798	0.0750242	-0.0399655	0.00306608	-0.0037301	0.131414	-0.0980537	-0.02104	0.126598	0.0921146	0.00838549	0.0132396	-0.0059604	0.0246582	0.00687511	-0.0252582	-0.0234926	-0.0227616	0.00170174
	-0.0427231	-0.130892	-0.0045769	-0.0510092	0.0173243	-0.156342	-0.0649122	-0.0717988	-0.184856	-0.158562	-0.151444	-0.157506	-0.231163	-0.0944124	-0.11565	-0.113134	-0.145325	-0.108573	-0.1832	-0.104075	-0.15854	-0.0957955	0.0642552	0.258356	-0.180799	0.165479	0.0171504	-0.0205463	0.268887	0.0280263	0.329903	0.309618	0.186361	0.138917	0.0370736	0.0473753	0.271534	0.18135	-0.0596608	-0.214085	-0.113239	-0.0952132	0.00958146	-0.0688918	-0.160905	-0.0631575	-0.0398029	0.0138349	-0.0926991
	0.00085701	0.0727333	0.0340049	0.37753	-0.0683939	0.146042	0.0934841	0.177845	0.184567	0.114025	0.168161	0.214457	0.352395	0.154206	0.242552	0.283454	0.0801586	0.250542	0.216284	0.163504	0.323327	0.0599194	0.025066	-0.19136	0.363337	0.248987	0.144515	0.190463	-0.0417314	0.117148	0.287248	0.120822	-0.104888	-0.0216121	0.158475	0.19713	0.0398553	0.00715498	0.267587	0.382324	0.150106	0.215098	0.00758202	0.117757	0.271766	0.0438447	0.0340327	0.109361	0.148827
	0.017028	0.0469016	0.0663739	0.0849896	-0.0034894	0.0301435	0.0568978	0.0482791	0.0456105	0.0607852	0.0264093	0.0498958	0.0962172	-0.00856004	0.0285334	0.0487267	-0.0861526	0.0726525	0.0630876	0.0273614	0.109072	0.0192473	0.0175445	-0.0542111	0.0348453	0.00202898	-0.00338804	0.0471264	-0.0543686	-0.0332279	0.0744917	-0.0608812	-0.0172378	-0.02138	0.0502447	-0.000878271	0.0521728	0.00524367	0.011234	0.0873187	0.0630996	0.0670001	0.041398	0.0610498	0.0523235	0.116844	0.0259392	0.0242459	0.0350497
	-0.0236032	0.0321557	-0.0172631	0.290849	-0.106991	0.0926347	0.0674913	0.075002	0.145545	0.0594626	0.0993848	0.161583	0.240105	0.134678	0.149886	0.220458	0.0692388	0.235636	0.226593	0.110461	0.256248	0.00175502	0.0172206	-0.102401	0.151871	0.0762647	0.0784353	0.144973	-0.0626841	-0.0592927	0.215282	-0.0127713	-0.052615	-0.0230024	0.153282	0.0815514	0.0403659	-0.0042817	0.171841	0.342783	0.172172	0.181912	-0.0325604	0.141276	0.305899	0.101859	0.0715652	0.0953381	0.137901
	-0.0708156	0.0285301	-0.0254069	0.146069	-0.0829141	0.0336325	0.057464	0.0750762	0.1174	0.0296277	0.0601263	0.130313	0.234134	0.0156417	0.0895074	0.0735561	0.00687416	0.153137	0.278786	0.0819578	0.146701	0.0388481	-0.0813555	-0.117472	-0.0210119	-0.0574083	-0.0643455	0.0241561	-0.225699	-0.119567	0.121039	-0.156414	-0.00631954	-0.0250808	0.150042	0.0145771	0.131991	0.0430758	0.0320896	0.24355	0.137424	0.141504	0.138435	0.168772	0.243051	0.135158	0.026732	0.0317913	0.0808156
	-0.00629377	-0.00209616	-0.031141	0.199809	-0.085434	0.0719406	0.0848367	0.058054	0.152836	0.0764023	0.0935787	0.125438	0.210273	0.043732	0.128061	0.123245	0.0223252	0.192548	0.194219	0.122133	0.184884	0.0288451	-0.015056	-0.0749056	0.105473	0.0148438	0.0170927	0.069841	-0.105528	-0.0161968	0.130248	-0.0153657	-0.0609897	-0.0481906	0.0595867	0.00203679	-0.0213398	-0.0135731	0.0884694	0.281734	0.131975	0.154034	0.0187129	0.134143	0.264587	0.136322	0.0590809	0.0733837	0.0776855
	-0.00582923	0.0405017	0.0309173	0.199981	-0.055135	0.0580411	0.0486542	0.0569326	0.133993	-0.0394727	0.119032	0.0854226	0.28379	0.0707739	0.108489	0.151475	0.0207305	0.209185	0.311917	0.104583	0.180162	0.042099	-0.028291	-0.107115	0.14091	0.0867696	-0.0353684	0.0823506	-0.135333	-0.0426506	0.217437	-0.0402307	-0.0265436	-0.0273808	0.144282	0.0600352	0.0579955	0.0619161	0.0668733	0.326775	0.202052	0.142926	-0.0736827	0.204607	0.294133	0.0806023	0.030973	0.0923034	0.113725
	-0.0213601	-0.00475191	-0.00349464	0.241209	-0.13799	0.0883095	0.0357179	0.0709007	0.161128	0.00311407	0.133807	0.106324	0.208876	0.0905803	0.133004	0.136817	0.0874359	0.171545	0.188017	0.112599	0.209675	0.0541219	0.000342146	-0.128576	0.187652	0.0989925	0.0701882	0.124305	-0.0730894	-0.0258686	0.13047	-0.0239803	-0.104588	-0.0700121	0.0667033	0.0394943	0.0114228	-0.025393	0.146577	0.325658	0.143923	0.133696	-0.045611	0.106201	0.271389	0.108424	0.0498161	0.0438819	0.122251
	0.00805209	0.0856354	0.0144139	0.132696	-0.0668047	0.106364	0.0857047	0.13713	0.0997053	-0.0631083	0.106916	0.122318	0.331862	0.0401032	0.0807546	0.102684	0.0272709	0.193787	0.42294	0.0637739	0.144907	0.120021	-0.00297524	-0.143004	0.118267	-0.0933889	-0.138839	0.0200933	-0.294269	-0.10115	-0.0433449	-0.240604	-0.0357949	-0.0173256	0.18061	-0.065763	0.0849448	0.032906	-0.0586213	0.271191	0.182632	0.121742	-0.0366893	0.156081	0.25436	0.059518	-0.0420278	0.0525931	0.0860478
	0.00900479	0.024171	0.00284041	0.0715372	-0.0221508	0.019791	0.0261409	0.0319122	0.0700952	0.0183379	0.0603021	0.0609059	0.115109	0.0133344	0.0578477	0.0728123	0.00273818	0.0576379	0.117314	0.0377601	0.085103	0.0334953	-0.0222074	-0.039005	0.0494462	-0.0150763	0.000567264	0.0647267	-0.127983	-0.0405414	0.0495151	-0.0627213	-0.0418365	-0.0116133	0.0474073	-0.0117254	0.0365408	0.041829	0.0306699	0.114884	0.148975	0.132281	0.0388424	0.0766209	0.0881508	0.0596452	-0.0480563	0.0169159	0.00999571
	0.00582981	0.0461359	7.79201e-05	0.107146	-0.0304288	0.0568093	0.0512447	0.0499548	0.0608037	-0.0493481	0.0306819	0.0657318	0.163964	0.0692359	0.0601542	0.082536	0.000410839	0.0910132	0.178526	-0.000753009	0.0887244	0.0105722	0.00449315	-0.0527859	0.119195	0.0622987	0.0197627	0.0167308	-0.100599	-0.0480539	0.0848281	-0.0709223	-0.0157627	-0.0222089	0.0909405	0.0498235	0.0178359	-0.00591303	0.0748889	0.169472	0.113233	0.0929537	-0.0135044	0.0749038	0.162245	0.110986	-0.0397731	0.0636699	0.0856515
	0.00561766	0.0190741	0.00322074	0.106894	-0.0749082	0.0455648	0.0707628	0.0118571	0.121437	0.0464695	0.0399877	0.12387	0.166324	0.0851388	0.105701	0.114455	0.0282836	0.0917704	0.166893	0.0486639	0.124186	-0.0112216	-0.0117417	-0.116955	0.0925655	-0.0536273	-0.0141964	0.0363815	-0.130079	0.0114291	-0.00524722	-0.121477	-0.0209224	-0.00808272	0.0899582	-0.0169758	0.0249478	-0.026619	0.0229138	0.137525	0.0949735	0.0870933	-0.0108177	0.0236122	0.122926	0.0531999	0.0558422	0.047303	0.0861077
	0.00473028	0.0332112	-0.0283017	-0.0468312	0.0146078	-0.0271028	-0.0462995	0.000235285	-0.0498531	-0.00292101	-0.00963244	-0.0280685	-0.0368226	-0.0312504	-0.0506848	-0.0186595	0.0190583	-0.035575	0.00903743	0.0478231	-0.0485339	0.00829733	0.0355437	0.0125509	0.0266033	0.00293264	0.0100512	-0.0663216	0.0046677	-0.00417892	-0.0851466	-0.0276775	0.0454322	0.036965	-0.0349651	-0.0238035	-0.0260416	0.0110887	-0.0287462	-0.0200019	-0.0350624	-0.0159084	-0.0165488	-0.0337522	-0.00895984	-0.0362098	0.0478153	0.0891569	0.0629424
	-0.00145198	-0.0209045	0.0231695	0.0995019	-0.0181497	0.0186597	-0.0131528	0.00188899	0.0397438	0.00892846	0.0863547	0.0446495	0.113747	0.00185758	0.0366636	0.0953676	0.0526657	0.0938973	0.105797	0.0528838	0.0998062	-0.0177744	-0.0255712	-0.0575245	0.0909561	0.0448217	0.0100935	0.0481393	-0.0465141	-0.0392358	0.0884761	-0.0444684	-0.0203603	-0.0359254	0.0717789	-0.00550384	0.0355703	0.0265485	0.045184	0.111951	0.0578877	0.0881117	-0.019176	0.0200291	0.129052	0.0318402	0.0766373	0.131727	0.141018
	0.0218655	0.0538491	-0.0275256	0.0928788	-0.0672036	0.0859216	0.0669037	0.0110303	0.0695696	0.0309748	0.100839	0.0954913	0.267904	0.00524966	0.119181	0.11139	0.102018	0.158075	0.21469	0.0830736	0.121881	0.0282137	0.0176688	-0.181865	0.168161	-0.0795095	0.014289	0.0286684	-0.14752	-0.042509	-0.0827654	-0.15433	-0.0399642	-0.0644133	0.0598515	-0.031379	-0.0243009	-0.0328596	0.0336275	0.205449	0.0739289	0.0635913	-0.0427434	0.0453199	0.170646	0.0196783	0.0669595	0.0961353	0.0890985
	0.0422214	-0.0420039	-0.0253396	-0.126138	0.0387162	-0.0553202	-0.0233598	-0.0310311	-0.0818021	0.00413351	-0.0482656	-0.112684	-0.121943	0.00185673	-0.0715741	-0.0574527	0.0170254	-0.124907	-0.111045	-0.0685997	-0.109726	-0.0131347	-0.0122769	0.0323714	-0.0285965	-0.0524182	0.0195539	-0.0293087	0.0525545	0.0444648	-0.123775	0.000720328	2.78096e-05	-0.020713	-0.0976794	-0.0139617	-0.0894048	-0.0176604	-0.0438289	-0.11635	-0.0486854	-0.0142062	0.0382279	-0.0481071	-0.1053	0.0333186	0.00864553	0.0237471	-0.0260907
	0.0182836	0.0410672	0.00836693	0.166121	-0.0365589	0.0917361	0.0578556	0.030099	0.109723	0.0738473	0.164714	0.11837	0.235006	0.109922	0.163294	0.133631	0.102936	0.146699	0.186118	0.0746616	0.174457	0.031372	-0.00532439	-0.177838	0.138911	0.0397515	0.0384992	0.0959789	-0.130377	-0.0221585	0.0182646	-0.0852912	-0.0192897	-0.092056	0.0312949	0.0924444	0.05202	0.00601477	0.105833	0.209055	0.0478676	0.119368	-0.0756363	0.0833643	0.162368	0.0162496	0.0686802	0.151444	0.142252
	-0.012131	0.0959503	-0.0125175	0.143688	-0.0489536	0.0678915	0.0867077	0.0661138	0.107257	0.0416985	0.138887	0.13995	0.257672	-0.0166632	0.120575	0.126786	0.0950607	0.176948	0.218227	0.0597558	0.177999	0.0205438	0.00142793	-0.152573	0.105	0.00912314	-0.0183728	0.0522527	-0.162836	-0.0961269	-0.0038557	-0.11916	-0.0396791	-0.0370983	0.048454	0.0318999	0.0569565	-0.0659823	0.0717049	0.238349	0.106464	0.0902626	0.00156655	0.0585468	0.169726	-0.00423563	0.114067	0.068938	0.1564
	0.0323256	0.0768273	0.00249874	0.0630041	-0.100211	0.0438327	0.0741488	0.0703539	0.0433277	-0.00238335	0.0986766	0.0641483	0.175021	0.0369094	0.0911199	0.0665379	0.0644228	0.144087	0.165158	0.0531266	0.100083	0.0140429	0.0226024	-0.132117	0.125715	-0.0177962	0.00930973	0.0641238	-0.108936	0.00445482	0.0089558	-0.11741	0.0172952	-0.0349812	0.00862112	0.0411223	-0.00936569	-0.00481148	0.0282603	0.167952	0.0346714	0.0866958	-0.0219627	0.0650383	0.117503	0.0220672	0.0711492	0.0946594	0.0783186
	-0.00994955	0.0486136	-0.0228906	0.116218	-0.107417	0.0594767	0.0223651	-0.00422494	0.110904	0.00515827	0.139932	0.131643	0.256026	0.0634244	0.120946	0.112527	0.0320947	0.151959	0.230991	0.112451	0.148609	0.0277741	-0.0044093	-0.173235	0.117706	-0.0214886	-0.00036674	0.0709	-0.153794	-0.0332839	0.0547336	-0.135297	0.00608589	-0.044808	0.10104	0.00566681	0.0329519	0.00411745	0.0689473	0.239382	0.0874063	0.134912	-0.040357	0.0920503	0.192419	0.0752005	0.106108	0.111536	0.19372
	-0.00934453	-0.0174839	-0.0274066	0.057734	-0.0469944	0.0444848	0.0285486	-0.0197358	0.0628972	0.00667592	0.0519865	0.042538	0.107896	0.0272438	0.0178531	0.0602929	0.0514855	0.0311461	0.0832463	0.0626653	0.0638297	0.031136	-0.0627765	-0.0709888	0.0486172	0.00259329	-0.00155775	0.0433054	-0.043036	-0.0179472	0.0387708	-0.0202329	-0.0250792	-0.0468601	0.042254	0.0208264	0.020013	-0.0198347	-0.00828605	0.119149	0.110371	0.0932989	-0.0355071	0.0207563	0.100568	0.00174503	0.0588591	0.0651399	0.134146
	0.0343009	0.00886098	0.0121871	0.063805	0.0311816	0.0326017	0.0504098	0.0397253	0.0754688	0.0097207	0.0952239	0.118876	0.109745	0.0721221	0.124846	0.0572312	0.0413651	0.0471285	0.114774	0.0394025	0.140931	0.0740844	0.0381424	-0.0745393	0.112853	0.00340679	0.0378598	0.0653705	-0.10018	-0.0763231	-0.0188291	-0.0707325	-0.0403206	-0.0302107	0.0344955	-0.00668303	-0.0412384	-0.0369615	0.0193846	0.120713	0.0139212	0.0245389	-0.0539274	0.00617549	0.0487634	0.0290934	0.0104253	0.0987504	0.0768699
	-0.0287232	-0.00529151	-0.0144929	0.0137239	-0.0188263	0.0321294	0.0235433	-0.0299631	0.0680628	0.0118547	0.0664421	0.0547356	0.116372	-0.0458931	0.0160822	0.0028582	0.00568217	0.0608812	0.117277	0.0351884	0.12683	0.0354701	-0.0366161	-0.141459	0.0777551	-0.0391401	-0.012177	0.0545375	-0.0803369	-0.0402973	-0.0591834	-0.130035	0.01674	-0.0926243	0.0890742	0.0260674	-0.0266837	-0.0608499	0.0512033	0.196514	0.0936249	0.0499204	-0.0157053	0.0507098	0.119974	-0.00401962	0.105228	0.0980164	0.139659
	-0.0123341	-0.00913014	-0.0279316	-0.0241853	-0.002008	0.00828744	-0.0162051	-0.0186839	-0.0220544	-0.0161966	0.00132191	-0.020115	-0.0693051	-0.0564985	-0.00767122	-0.029425	-0.0140252	-0.00268539	-0.0691026	-0.0515668	-0.0736042	0.00754862	-0.0152677	0.00108598	-0.0147327	0.0444528	0.062794	0.0158773	0.026628	-0.00912375	-0.0107923	0.0517891	0.00785431	0.0362589	-0.0265114	0.00117774	-0.0335009	-0.0093249	0.0188345	-0.0182416	0.00720872	0.00139121	0.0238043	-0.0437933	-0.0104622	-0.0367864	0.045783	-0.00251591	-0.0276942
	-0.0237428	0.00336397	0.0510795	0.0679094	-0.0219885	0.0443942	-0.0226816	0.059942	0.0432942	0.0466165	0.0455096	0.0838692	0.0621396	0.0843818	0.051928	0.0323133	-0.0169317	0.0672837	0.0658566	0.0907007	0.0563694	0.0387316	-0.0104976	-0.0289615	0.0652047	-0.0161052	0.0380835	0.0623732	-0.0511148	-0.0283545	0.0369523	-0.0306865	-0.028556	-0.0513888	0.0536457	-0.0468107	0.00776961	-0.0204616	0.0689367	0.0952506	0.0599938	0.0285125	-0.00230804	0.0826961	0.039637	-0.0272495	0.0405337	-0.0167103	0.0235387
	-0.0277886	-0.0395276	0.0343283	0.145305	-0.0384138	0.0220651	0.0486605	0.0409031	0.0717484	0.00936731	0.0246967	0.104238	0.0732921	0.0580061	0.0736131	0.0578591	0.000796122	0.0657967	0.0863239	0.0485784	0.106937	0.0145807	0.0213327	-0.0132065	0.0341435	0.0760113	-0.0159339	0.0672039	-0.00013021	-0.049977	0.117722	0.018395	0.00308399	0.0231225	0.0227226	-0.0119572	0.058173	0.0238752	0.0661358	0.0951911	0.0136694	0.0689443	-0.0030404	0.0277121	0.0673323	0.00617645	0.0298449	-0.00884271	0.0144896
[truncated: 64 more columns]

## Sheet: Figure 4d
ZT16 light on
Group	Control Group	Lower Limit	Difference	Upper Limit	P-value
VIP- vs VIP-	VIP- vs VIP+	-0.00337674	0.00375306	0.0108829	0.433231
VIP- vs VIP-	VIP+ vs VIP+	-0.00122985	0.00840504	0.0180399	0.101738
VIP- vs VIP+	VIP+ vs VIP+	-0.00453856	0.00465198	0.0138425	0.461331
ZT22 light on
Group	Control Group	Lower Limit	Difference	Upper Limit	P-value
VIP- vs VIP-	VIP- vs VIP+	-0.013803	-0.00505976	0.00368347	0.364086
VIP- vs VIP-	VIP+ vs VIP+	-0.0217334	-0.00991818	0.00189702	0.120342
VIP- vs VIP+	VIP+ vs VIP+	-0.0161287	-0.00485843	0.00641187	0.570309
ZT8 light on
Group	Control Group	Lower Limit	Difference	Upper Limit	P-value
VIP- vs VIP-	VIP- vs VIP+	-0.0119382	-0.00489753	0.00214316	0.232844
VIP- vs VIP-	VIP+ vs VIP+	-0.0219367	-0.0124222	-0.00290772	0.00626684
VIP- vs VIP+	VIP+ vs VIP+	-0.0166003	-0.00752466	0.00155102	0.126698
