# Supplementary material for: Discrete photoentrainment of mammalian central clock is regulated by bi-stable dynamic network in the suprachiasmatic nucleus
Source: Nat Commun. 2025 Apr 8;16:3331. doi: 10.1038/s41467-025-58661-1 (PMC11978930; doi:10.1038/s41467-025-58661-1)
Supplement: Supplementary file 4 — Source Data [file 41467_2025_58661_MOESM4_ESM.zip › Source data/Figure 5.xlsx]

## Sheet: Figure 5a Cluster 7
ZT 16	0.221239	0.115044	0.247788	0.212389	0.079646	0.168142	0.141593	0.238938	0.230769
ZT 22	0.20354	0.159292	0.176991	0.212389	0.238938	0.230088	0.221239	0.19469	0.146667
ZT 8	0.0707965	0.150442	0.168142	0.0265487	0.221239	0.0973451	0.132743	0.0634921	0.0851064
Results of tukey test
group1	group2	meandiff	p-adj	lower	upper	reject
ZT16	ZT22	0.0143	0.8349	-0.0477	0.0762	FALSE
ZT16	ZT8	-0.0711	0.0224	-0.133	-0.0091	TRUE
ZT22	ZT8	-0.0853	0.0059	-0.1473	-0.0234	TRUE

## Sheet: Figure 5a Inhibition
ZT 16	0.230088	0.159292	0.274336	0.230088	0.0973451	0.168142	0.362832	0.283186	0.318681
ZT 22	0.371681	0.19469	0.176991	0.238938	0.283186	0.238938	0.247788	0.230088	0.173333
ZT 8	0.079646	0.168142	0.212389	0.0530973	0.238938	0.274336	0.132743	0.0793651	0.106383
Results of tukey test
group1	group2	meandiff	p-adj	lower	upper	reject
ZT16	ZT22	0.0035	0.9946	-0.0849	0.0919	FALSE
ZT16	ZT8	-0.0866	0.0558	-0.175	0.0019	FALSE
ZT22	ZT8	-0.0901	0.0453	-0.1785	-0.0017	TRUE

## Sheet: Figure 5b
Note:	The time (horizontal) axis is represented by frames, which our acquisition setting was 23 frames per second.
ZT 16
-1.89934	-0.192563	0.199051	0.306524	-0.0348589	-0.205162	-0.841489	0.12256	0.32588	1.22966	0.58795	-0.952346	-0.808513	1.81723	-1.10115	-0.946445	-0.726958	0.641461	-0.129852	0.440009	0.788862	-0.927636	0.71321	-1.79827	0.0972148	0.253696	-0.424015	1.48355	-0.930762	0.300181	-1.0191	-0.513833	0.421463	-0.431753	-0.480769	0.181289	1.96891	1.42318	1.31472	0.222582	-0.855806	-0.314148	0.204265	0.461564	0.362399	0.180479	-0.684588	0.578293	-0.451507	-0.100975
1.64824	1.42924	-1.10569	-0.562254	-0.0672551	-0.667892	1.25057	0.230647	0.599225	0.294689	-0.266254	-0.143247	-0.268666	0.540821	0.199655	-0.83085	0.388051	0.182244	0.189104	0.29551	1.15264	-0.405059	0.645855	0.0257832	0.32776	1.54737	0.0857421	0.104137	0.957144	-0.64922	-0.355299	-0.13057	-0.0485559	-0.253985	-0.0277798	1.26538	-0.890198	0.651883	-0.346807	-0.864021	-0.34864	0.805632	0.200962	0.175566	0.714573	0.521824	1.58605	0.0629267	1.28882	-0.252609
-0.0779876	-1.18524	1.02097	0.665538	0.820563	-0.807378	-0.451997	1.27575	-0.34002	2.30767	0.902516	1.17631	0.337086	0.100511	0.497248	0.178845	0.761584	0.188883	-0.705351	0.192268	1.14023	1.36684	1.7674	0.707816	0.237176	0.555741	1.89181	1.4754	1.8218	0.652733	1.3917	1.31169	1.4442	1.08417	2.26717	2.01801	1.72679	2.9598	1.48814	1.64562	2.12939	0.418781	1.12255	0.444663	2.04447	-0.0477186	1.54957	1.10835	2.3351	1.65179
0.266341	-0.517087	0.862466	-0.23591	-0.241157	0.741857	-0.163118	-0.917201	0.82289	0.403384	-0.21193	0.0609699	0.299335	-1.94328	-0.714457	1.65259	1.30604	0.86035	0.323463	-0.219609	0.725278	-0.475366	0.646034	0.445674	1.82013	0.409068	-0.300808	0.34838	0.732052	1.01533	-0.176242	1.67397	0.850694	1.12814	0.942986	0.940596	0.482433	-0.388628	0.743854	0.956887	1.57291	0.777606	0.761585	1.65442	1.13238	-0.709767	0.212797	0.350413	0.985263	-0.187364
0.907251	1.38316	0.73941	1.04748	0.49621	0.196607	-0.379599	1.16294	-0.167524	-1.08684	0.0945611	0.296757	-0.795673	0.61126	-0.408127	1.56454	-0.0112994	-0.562652	-1.00552	0.031529	-0.149367	0.841017	0.255471	-0.661336	0.705096	0.0181325	1.85875	0.30118	0.585685	1.0018	-0.410034	-0.313945	-0.418137	0.655211	-0.0491623	0.113415	-0.208831	0.00764539	0.958902	-0.526301	-0.463384	0.0502854	-0.498431	-1.34256	0.790453	2.59465	0.030262	0.329434	1.28098	1.23762
1.37472	0.357086	1.43697	0.756845	-1.10536	-0.288534	0.722033	-1.07437	-0.0548898	1.82082	0.656338	0.77781	-0.688506	0.20835	-0.813269	-0.000550424	-0.143978	1.66288	-0.682814	0.488644	1.94665	0.179268	-0.666683	0.107386	0.758739	0.119843	-0.109959	-1.00118	0.8567	-0.396737	0.0448386	-0.346863	0.445017	0.180321	-0.586637	0.0797705	-0.194577	-0.0636422	0.452773	1.23333	0.459298	0.282435	0.552526	-0.328845	1.46481	-0.554478	0.51917	0.656595	0.464375	0.97827
0.831443	0.359481	1.56342	-0.892374	-0.709227	-1.42214	-1.13101	0.289148	-0.192988	-0.953299	-0.93029	0.414659	-1.08545	-1.31877	0.0137743	1.42126	-0.866601	-0.981045	-0.569741	-0.207593	-0.412524	-1.26372	-0.956238	-0.124364	-1.19859	0.521794	0.109606	-1.79037	-0.298299	0.320974	1.56556	-0.140632	-0.82015	0.491821	-0.0748176	0.889776	0.27562	-1.90814	0.732569	1.14191	1.63714	-0.0825626	-0.423271	0.570739	-0.807117	0.537034	-0.821238	-0.38882	0.537581	1.44985
1.65004	1.13678	0.477586	1.06524	-0.841727	-0.993186	0.352337	-0.140848	0.560871	0.172245	-1.03531	-0.292221	-0.0613824	0.199626	-0.623212	0.566153	0.528487	-0.257241	-1.06568	0.107195	0.14617	0.425431	1.4222	-0.726692	0.574786	0.479074	1.25097	-0.456988	-0.851921	-0.0168662	-0.467773	-0.256752	-1.35431	0.721817	0.396241	1.51274	-0.831321	-0.138424	-2.26148	0.393371	-1.97009	0.436778	-0.568846	-0.255774	0.325083	-1.61845	-0.486526	1.1439	-0.261477	-0.739291
-0.303855	-0.366932	0.37866	-0.211638	-0.824081	-0.662147	-0.401961	-1.39956	-1.44519	-0.280276	-0.58377	-0.229649	-0.967054	-1.0555	-0.517107	-1.45149	0.743877	-0.416067	-1.23859	-0.176787	-1.85723	-0.294977	-0.884385	-0.622765	0.767008	1.49018	0.493927	-0.297285	-0.420937	1.32921	0.630772	-0.188168	-0.242952	-2.59751	1.29816	0.756848	0.00744598	-0.759409	0.281922	0.0237163	-1.66616	0.192069	-0.823564	-1.72075	0.322189	-1.2406	0.301179	-0.0338119	-1.72403	0.612561
-0.519589	-0.479282	-0.634886	-0.106713	0.215733	-0.425735	-1.5275	0.477127	0.204123	0.789672	-0.0431578	0.49566	-0.623561	0.0499291	0.119009	-0.261871	0.763753	0.225896	1.33948	-0.795051	-0.45435	-0.858633	0.555866	-0.780365	0.30361	-0.194598	-0.385551	0.0211546	0.884763	0.583714	0.277675	0.321157	-0.702549	0.0207854	-0.560243	-0.707717	-0.23369	0.47686	0.921033	-0.470374	-0.016623	-0.73893	-0.299775	-1.01414	0.250964	-0.792309	-0.50716	0.619496	-0.495623	1.30533
0.0504398	-0.775407	1.04492	0.982785	0.674015	0.73764	-1.71096	-0.723977	1.11094	1.01619	1.06502	0.214381	-0.506645	-0.396745	0.0171187	0.952968	0.613939	0.0608686	-0.380575	0.75656	0.00805404	0.382184	1.21286	1.39936	1.28623	0.243995	1.7861	0.439578	0.656942	-0.0388894	2.41705	0.479138	-0.170251	0.267786	2.49048	-0.471488	-0.660918	0.246336	-0.647693	1.4307	0.514403	-0.28498	1.60171	-1.11748	1.33778	-0.180416	-0.43592	-0.75939	-0.139396	-0.666346
-0.509652	-1.45902	0.0660978	0.802162	0.0730635	0.840705	-0.422835	-1.34241	0.131266	-1.50798	0.820527	0.763362	-0.977352	-0.149641	-1.7673	-0.297695	0.0300717	-0.446451	-0.818833	-0.344763	-0.0269966	0.69598	-0.119216	1.03716	-0.403677	0.0732884	1.14259	-0.932314	0.581049	0.344014	-1.35745	0.296844	-0.144419	-0.689566	0.282575	-0.748314	-0.0914825	-0.869511	0.638415	-0.548055	0.0755717	0.329082	-1.43096	-0.187299	1.08998	-0.490615	0.0145295	1.39293	-0.636519	0.148665
-2.01548	-2.61348	-0.963631	-3.25444	-0.635031	-1.22345	-3.0079	-1.13075	-0.0672219	0.0615393	-0.883695	-1.01747	-0.136361	-1.80213	0.0316615	-1.75698	-1.19865	-1.66058	-1.46556	-1.30675	-0.479807	-2.01965	-0.146949	0.547718	-0.243834	0.257392	-0.747658	0.546754	-1.20904	-1.71553	-1.19328	-1.39872	-2.29888	-1.74487	-0.586348	-0.88524	-1.01269	-1.07442	-0.250439	-0.324945	-0.158503	-1.05308	-0.989205	-0.592719	1.14495	0.0953093	-0.623591	0.508818	-0.450213	0.948308
-0.815104	-0.251079	-0.796544	-0.809572	-0.215842	0.0449812	0.0149187	-0.58614	-0.413	0.977842	-0.187201	-0.0919786	-0.318955	-0.691174	-0.679258	-1.56077	-1.17408	-1.4001	1.82499	-0.773838	-1.01532	-0.922352	-1.26127	-0.749999	-0.203512	0.410899	0.0184919	-0.638917	0.363349	1.16313	0.28693	-0.57238	0.294431	-0.38962	0.553853	0.34001	0.68049	-0.0696147	1.33762	0.7286	0.0495634	-0.681192	-1.26204	2.50315	0.804983	-0.725731	-0.334815	-0.880523	0.133319	-0.111741
-0.340415	-0.0424214	-0.525059	1.21252	-0.593932	0.0983139	-0.548328	-0.486402	0.421485	0.383602	-0.475778	1.12546	-0.528058	0.647306	2.32658	-0.771674	-0.225978	-0.0476885	-0.128797	1.45367	-0.675971	1.27267	-0.634582	-0.545614	-1.09512	1.09057	-0.883844	-0.120581	0.303767	-0.829172	-0.586331	0.268168	-0.268124	0.217795	-1.04248	-1.06142	0.22354	0.605456	-0.67964	0.876057	0.902533	1.47989	-1.18147	0.990403	0.0927417	-0.192628	0.552076	2.4678	-0.365521	0.0228866
0.176447	-1.01249	-0.642627	-0.545268	-0.632492	-0.982696	-1.71886	-0.231962	0.133101	-0.561863	0.0811533	0.888276	-0.103528	-0.560213	0.0469665	-0.260005	0.452423	-0.719162	2.27193	-1.05705	0.499434	0.971612	1.61925	0.501036	0.0986529	-1.01674	0.161222	0.0134492	-0.0641615	-1.66208	0.824746	0.0971026	-0.957615	-0.918684	-1.14579	1.11863	-0.686487	0.391212	0.1455	-0.0701646	0.364122	0.535799	0.638224	0.715131	1.09465	0.595181	-0.210236	-0.535772	-0.952655	1.35661
-1.31259	1.91891	0.0193558	1.06133	-0.0111873	1.4676	-0.553668	-0.798459	0.23691	-1.13861	-1.22931	-0.655495	0.533456	0.591699	1.14035	0.0163051	1.30166	0.706787	2.24622	0.27885	0.688414	-1.0627	-1.30915	1.01659	-0.33532	-1.17073	-2.04571	-0.68438	0.00705394	-0.243679	0.447979	-0.474957	-0.0594963	0.175251	0.208858	-0.329246	-1.20797	0.778137	-1.61633	-0.476642	0.440285	0.471561	1.22224	-0.209747	0.341943	0.325826	0.367885	-0.168141	0.267093	0.152707
0.156703	-1.90437	-0.716308	1.43134	1.38619	0.127937	-0.364802	0.862963	0.307489	-0.62666	-0.33797	0.792393	-1.25591	-1.38733	0.00517529	0.00262553	-0.952075	-0.777959	-0.296469	-0.920643	-0.725857	0.887782	-0.948994	0.939221	-0.797836	2.16164	0.613829	0.437783	-0.703986	0.125504	-0.576281	-1.05361	-0.13439	-0.349464	-0.152558	0.0882545	1.15689	-0.9999	0.880734	0.168833	-0.977635	-0.392454	0.572545	0.731894	0.123091	-0.561908	0.0867297	-1.01354	0.626794	-0.262123
1.94873	-0.67029	0.507638	1.88636	0.0242746	0.0198973	0.724984	0.332965	-0.602484	2.20623	-1.48916	0.418978	-1.17795	0.258184	-0.724369	-0.824025	-0.512335	-1.29549	1.59163	-1.3371	0.757778	0.425066	0.0884724	-0.790433	0.325332	2.1244	0.184844	-1.42393	-0.411393	0.0978884	0.936524	0.0345883	0.231742	1.27803	2.23008	0.661534	0.658398	-0.141082	0.284339	0.751295	0.54505	0.892176	-0.399433	2.51308	0.0983907	0.919543	1.20016	0.310441	0.567935	-0.455101
-0.887695	-0.145432	0.170077	-1.61919	-0.383079	0.900772	-0.515747	0.0250637	-0.319299	0.983054	-0.264786	0.0552847	0.603848	0.452856	1.30642	-0.969271	-0.12822	0.753541	1.52932	0.385319	-0.147835	1.28397	-0.165165	0.199525	0.75932	1.25992	1.03079	-0.860539	0.12841	-0.153988	1.04196	-0.553228	-0.591188	2.03405	0.367038	1.73913	0.832023	1.72343	-0.685766	-1.27819	0.442529	-0.415399	0.24713	0.375899	-0.656924	-1.00035	0.334933	-0.766018	0.716587	-0.650202
-1.20102	-0.165516	-0.203819	0.249246	0.568411	0.926177	0.4534	-0.0864304	-0.360952	0.247644	-0.607004	0.00758872	0.374038	1.2413	0.966086	-0.607082	-0.285205	0.0545441	1.24852	1.80037	0.915739	1.32602	-0.0335729	1.01416	-1.72669	-0.297628	0.0578229	0.0789631	-0.919637	1.66561	1.0383	-0.575326	0.677378	1.05218	0.05384	0.984608	-0.0929115	0.0690758	-1.19007	1.21981	0.213819	-0.760351	-1.18209	-0.155586	-0.794445	0.664554	-0.477734	-0.0727324	1.37349	-0.374973
-1.94757	0.243108	-1.09392	-0.737758	-0.406644	0.230652	-0.248178	-1.32481	0.157566	-0.571057	1.39201	-0.0756278	-0.20469	-0.245069	0.829731	0.588874	-0.579202	1.05275	0.463163	-1.59703	-0.0620752	0.023012	1.91274	-1.17695	-1.43088	0.285978	-1.6873	-2.18372	0.000497221	0.432886	-0.744595	0.24424	1.12225	2.26024	-0.928016	0.91769	-1.28149	0.687218	-0.148817	-1.28575	1.51095	-0.156516	0.263667	0.552631	1.21251	1.40453	0.961724	0.102932	0.635198	-0.596502
0.0372948	0.202602	0.256663	0.279843	0.00275257	-0.440732	-0.276415	-0.586352	-0.738002	1.02468	-0.762	-0.170673	0.728965	0.94898	-1.81955	1.35274	-0.63581	-0.63662	-0.0202284	0.686943	0.398677	-1.19358	-0.187814	0.843561	-1.42906	1.37694	-0.442403	1.28144	1.66303	0.556677	0.46783	0.0966018	-0.147753	0.342949	-0.196877	-0.00955667	-0.708248	-0.683945	-2.26383	-0.0500311	0.535319	-1.68954	0.135028	-0.61272	-0.106899	-0.991763	-0.46463	-0.990629	0.132082	0.944751
0.690907	-0.85747	-0.919159	0.347663	1.72657	0.583886	0.436997	1.42978	1.28412	-0.629556	-1.11383	0.441938	1.11664	-0.585575	0.384366	0.399541	0.394149	0.737256	0.0857698	-1.35358	0.449557	-0.0239195	0.78515	1.95547	0.582837	-0.862892	-0.676443	-0.424608	0.63467	0.387163	1.23959	-0.3113	1.09746	2.44419	0.654453	0.443066	0.37148	2.11875	-0.263533	0.57103	0.435357	0.643007	-1.14568	0.569087	-0.957717	0.163094	1.8945	-0.212037	-0.627104	-1.43671
-0.358794	-0.887424	0.023668	-1.01979	-0.816123	0.903109	2.00698	-0.367442	-0.94771	0.410786	1.25965	0.820989	1.3904	1.87939	0.658975	1.11437	-1.11255	-1.35096	-0.0994084	-0.0817412	-0.873019	0.342265	0.905729	0.598835	0.473845	0.736538	0.219802	-1.26888	-1.59728	-0.217777	-0.597384	-0.92164	-0.510595	-0.240366	0.93747	0.0440165	-0.704944	-1.2944	0.492272	0.476809	0.198781	1.80282	0.988875	0.0198515	0.0130139	1.23537	0.207626	-0.66545	-0.0225595	1.36338
1.18153	0.865658	1.0475	-0.281013	-2.19269	0.281779	0.22294	0.680445	-0.293469	2.18835	0.247181	-0.158521	-0.0893593	0.444256	1.31586	-2.36273	-0.00599492	-1.26624	0.657604	0.617038	0.135453	1.5731	0.777914	1.27379	-0.872912	0.875267	0.0200084	-1.08302	0.782179	0.0567061	1.22963	1.14522	-1.75636	0.225352	-0.354649	2.08686	0.671165	-0.405308	0.761742	1.24681	0.270683	1.09428	-0.284319	-1.1234	0.456318	0.384778	0.0530906	0.613793	0.440477	-0.294303
0.14683	-1.31361	-1.74343	-2.13859	-1.62545	0.306947	0.0890259	0.191472	-0.392442	0.0295737	-0.00651946	-0.308633	1.35359	1.58459	-0.299876	-1.56393	-1.36826	0.765303	0.16848	0.734476	-0.0953218	-0.284965	-0.051054	0.480544	-0.495664	0.710531	-0.200645	0.460409	-0.447062	0.235879	-0.0618945	2.12723	-1.16551	-0.772543	0.386659	-0.39097	0.440345	0.278774	-0.437175	-0.00483073	-1.27328	2.11742	0.420189	-0.219883	-0.193741	0.195695	0.226172	1.35664	0.217428	0.271982
1.51165	-0.594597	-0.233602	1.24523	0.889617	-0.220539	0.0233126	2.84603	1.7205	-0.529703	-0.105127	-0.0339776	0.0304599	1.36683	-0.239486	1.90988	-0.736754	-0.338434	0.963876	-0.595864	1.2844	-0.15381	0.788411	-0.0766991	0.0423498	0.278874	0.939979	-1.1581	2.26985	0.0568746	-0.852853	0.870156	0.00125071	0.643055	1.67402	-0.0695191	0.16265	-0.974704	-1.09004	0.802407	-1.63339	0.883187	-0.477417	0.575857	-1.16502	1.2516	0.24022	-1.95571	-1.26317	-1.64283
0.663855	0.676719	-0.416423	-0.194057	0.252121	0.0935363	-0.929511	-0.340637	0.44556	-0.735814	0.435539	1.43032	-0.913828	0.505638	-0.491343	1.50776	0.568807	0.356857	0.661868	1.6619	1.79562	2.47585	0.742608	1.23857	1.11726	0.344477	0.436944	0.956796	0.507687	1.77015	0.100309	-0.726776	1.78966	0.297112	0.335881	0.608798	-0.0871253	-0.278106	-1.25004	-0.106193	-1.08146	0.0934702	1.73097	0.26738	-0.152495	1.46191	-0.971423	-0.623748	0.27372	1.20939
0.787205	0.701954	-0.294822	0.656124	0.716445	-0.635118	-1.65216	-1.15069	-0.596088	0.31775	-0.440839	-0.388057	0.86438	-0.486501	-0.434686	-0.337794	1.86066	-0.275129	-1.58819	-1.201	-0.415992	0.103618	-0.829745	1.17248	0.107474	-0.180563	2.36605	-0.379353	0.279087	-1.60915	0.806841	-0.827858	-1.16323	0.0756183	-0.166198	0.0540134	0.991785	0.0148459	0.691299	0.168651	-0.984636	-0.257014	0.660218	-0.254309	-0.159985	-0.215572	-0.17559	0.815727	-0.0638961	-0.503773
0.0393386	-0.296349	0.197341	-0.129411	0.165429	-1.00781	-2.06813	1.06404	0.0188808	0.120383	0.824902	-0.0884074	-0.702963	-0.668372	-0.756289	0.156478	-0.30412	-0.469863	-0.114459	-0.183083	0.509531	1.30173	0.867478	0.266309	-0.335261	0.353612	0.218455	-0.503969	1.11596	0.903337	0.274827	0.635195	-0.91402	-1.51018	-0.301923	0.194098	-0.699977	-1.10534	0.624959	-0.201269	-0.304692	-0.794349	-0.964947	1.41543	0.629756	0.526921	1.27307	0.0878576	0.353779	0.0973303
-1.5391	0.0505854	-0.897406	-0.412129	-1.24656	-0.549094	-0.170355	-0.498061	-0.515431	1.52088	0.015174	1.02852	-0.210924	1.21778	-0.0274866	0.254737	-0.547022	-0.704222	-2.33689	-1.06413	-0.286907	-0.0797946	-0.0908345	0.12004	0.977577	1.42731	1.22192	0.801979	-0.056841	-1.17792	-0.394317	-0.142463	0.411128	-1.26448	0.203058	0.82351	0.0452459	0.993901	-1.24209	0.0950656	-0.23043	0.222764	-0.55498	-0.504361	-1.20116	-1.26674	-1.39758	-1.13602	-0.156899	0.919526
-0.536788	-2.04522	0.25662	0.706736	0.180065	-0.445954	-1.1469	-1.55359	-1.40783	0.895295	-0.241322	-0.53082	-0.502174	-0.189118	-0.88151	0.0760407	0.498942	1.17435	0.877905	0.589044	0.61814	-0.262643	0.0216285	-0.688812	0.877867	1.86768	2.74667	0.311549	-0.732442	-0.355606	0.271061	0.0904973	1.23519	1.02138	1.55311	0.954442	0.63682	-0.025905	0.81159	0.459435	0.548447	-2.14401	0.689352	0.590992	-0.159661	1.6323	0.991022	2.83179	1.62855	0.35823
1.46414	-2.29143	-0.0501606	0.57965	0.0666866	0.700252	-1.51713	-0.78127	-0.646416	0.829437	-0.75587	0.538412	0.502213	-0.679839	0.160746	-1.01407	-2.621	1.4927	0.0236246	-0.32925	-0.521477	0.0946634	0.287734	-0.244775	-0.65655	0.965251	-0.879458	-1.49151	1.38525	-1.29545	-0.71521	-0.56037	-0.167958	0.951201	1.16617	0.284276	0.961778	0.6492	-0.440307	0.336895	0.91602	-2.18345	-1.14366	-0.0720784	-0.597291	-0.936352	1.72805	-1.34685	0.798528	-0.670529
-0.176379	-1.00261	-1.32363	-1.14398	-2.51696	-0.406873	-1.21008	-0.519731	-3.04928	0.0366965	-0.814299	0.534394	-0.0320317	-0.351187	-0.424105	-0.230285	-0.623086	0.159074	0.048146	-1.80832	-1.96849	0.804434	-1.68308	-0.159631	-0.998198	-0.160028	0.340164	-0.12432	-0.17374	0.57033	-0.529621	-1.1632	0.448791	1.529	-1.14654	1.16906	0.37637	-0.866942	-0.952111	-1.28899	-1.65129	-0.240774	-1.17726	-0.477286	-1.559	0.500139	0.661796	0.127121	1.17943	-1.75333
-0.513052	1.35155	0.50401	-1.91058	-2.0001	0.588334	-1.15027	-2.03625	-0.707809	-1.07437	-0.847372	1.55138	0.976777	-0.777539	0.544863	0.425499	-0.202378	0.932912	0.567253	-0.529186	0.205356	0.635507	1.586	0.769915	-0.0493319	0.210595	-1.41488	1.08837	0.700299	0.857363	-0.388469	1.32086	0.0488886	-0.000262631	-0.576617	1.80007	1.40801	-0.651279	-1.66371	-0.516949	-0.249903	-0.784816	1.44325	-1.20815	0.687937	0.0576663	1.82307	-1.25958	-1.31533	-1.52783
-0.777858	0.767545	-0.824769	-1.472	0.838254	1.75999	0.51002	2.21016	-0.827074	1.17843	-0.129174	-0.186701	-0.879904	0.639475	-1.28729	-1.72115	0.901233	1.95289	0.907448	1.08123	0.751868	2.01798	1.38337	1.54406	-0.177283	0.704016	0.297754	-0.0582013	-0.1921	0.426622	-2.17193	-1.10857	2.01358	0.0825845	-0.689477	0.865227	-1.46116	-1.21314	-0.786478	0.441083	-1.09102	-0.533734	-1.07594	-0.965712	-1.33584	-1.09887	-1.18037	0.926626	-0.159566	-0.448555
0.391089	-1.5763	0.913634	0.182603	-2.0604	-1.33299	0.347127	-0.945166	-0.515913	1.58106	0.160256	-0.857376	0.170583	-0.756197	0.149738	0.606352	-0.378645	0.00191395	0.61944	-0.00373166	0.751514	-1.61585	-1.71523	-2.13451	-1.17392	-0.161202	1.45139	-0.961354	0.467244	0.428161	0.384169	-0.522906	-1.70989	-0.17509	-0.421217	0.272448	1.70552	-1.91152	0.118039	1.16782	0.087169	-1.10669	0.00921872	-0.995739	-0.852819	0.564213	1.60051	1.02149	-0.31959	-0.0322981
-0.710718	-0.781792	0.482494	-1.78173	-0.865916	-0.125489	0.895534	-0.0393252	-0.701526	-0.541378	0.570318	0.791535	0.588313	-0.0648409	-0.414528	0.198175	0.0569635	-0.536593	0.399107	-0.625796	-0.756703	1.27629	0.7869	0.953529	0.626552	0.31958	1.37637	0.283345	-0.373845	-1.60079	0.553945	-0.908803	1.34041	-0.0133552	-0.685128	0.692146	1.27956	1.47682	0.414861	-0.847288	1.00552	-1.8438	-2.63006	-0.580384	-0.36019	0.0898517	0.0866483	2.37928	-1.5774	-0.00327394
-0.674171	-0.492827	-1.16888	0.128692	0.951373	-0.657281	0.0278684	-0.878928	0.565725	-1.27474	-0.578356	-1.23286	-0.246815	0.361821	-0.431532	0.981337	-0.448823	0.270592	0.687841	-0.106865	-3.51373	0.0671858	2.0443	-0.707865	-2.01395	-0.0428907	-0.915596	-0.221626	0.996602	0.743552	0.615484	0.000567385	0.848054	0.778095	-1.37293	0.155654	-2.13855	0.545877	-0.484011	1.06887	1.22196	-1.40422	1.14778	0.66858	1.22493	1.81578	-0.530624	-0.785253	-1.02981	-2.05151
0.941797	0.33412	-1.36309	-1.68172	-1.47201	-0.359664	-0.256728	0.997163	1.28157	-0.379987	-0.377316	-0.147426	0.676894	-0.526295	0.651976	0.342651	-0.306296	1.22976	-0.0513017	0.271476	1.40441	0.319769	-0.474368	0.934613	-1.02457	0.103475	0.238026	-1.21687	1.18767	0.302769	-0.380151	-1.0046	-1.23137	-0.0139066	0.87927	-1.28034	-1.02747	-2.5041	-0.901357	2.08066	-0.912288	-0.817422	-2.07859	1.08321	0.0805538	-0.143867	-1.00093	1.43474	0.701442	0.435539
1.1368	1.40571	1.78444	0.311681	-0.239044	-0.923082	0.374119	0.601997	0.307622	-1.31038	-1.09415	1.53312	0.627271	0.867876	0.275613	1.07946	-0.835522	1.49312	0.900967	1.17223	0.445247	1.47351	0.0529146	0.761269	0.278715	0.810275	-0.840072	0.236023	-0.0508472	-1.57308	-0.452837	1.12629	0.628546	-0.249891	0.131172	1.089	0.384506	-0.307209	-0.71424	-0.432848	-1.73093	0.755939	-0.368088	0.894426	1.40965	-1.70213	-0.74946	-0.654261	-0.870229	0.508661
0.860505	0.122494	-0.903142	-0.884771	2.53958	0.909582	-0.1182	-0.999957	2.33036	0.779233	-0.921797	-1.48004	-0.096274	-0.296655	-0.343904	-1.20604	-0.363268	-0.65272	0.379534	0.699967	0.738668	-0.787203	0.490838	-0.465339	0.780668	0.0052219	1.2521	2.15674	0.86082	0.868304	1.05857	0.317888	1.94917	1.33492	0.887534	0.748976	0.316496	-0.346143	0.756816	-0.702916	-0.397693	0.856	2.00093	0.453766	1.53334	0.900697	0.271911	-0.0916953	-1.26987	1.63081
-2.48567	-0.476767	-0.38227	0.637419	0.834778	-0.819191	-0.212925	0.0646833	-0.363376	1.06079	0.0283724	-0.171921	-0.0558812	0.981274	-1.58396	1.21475	1.68128	0.217013	2.05878	0.911136	0.611651	-0.440106	0.537562	0.649642	1.11701	-0.307584	1.42328	-0.806008	0.410497	1.59446	-0.355015	-0.335859	0.315958	0.573019	-0.664101	2.63341	0.0636103	-1.11854	0.645689	-0.054342	1.68382	-0.794234	0.836033	0.905543	1.86348	0.938577	1.83972	-0.335765	-0.3999	-0.0761261
0.60065	0.278092	0.958151	-1.52059	-0.550271	0.537726	0.246675	0.233796	0.741298	0.781206	-0.0191078	0.370897	0.922032	1.44316	0.794653	-0.953998	1.24376	-1.44086	0.464205	0.169222	-1.6475	-0.17527	0.159773	0.0681919	0.619838	0.875122	-0.27767	0.422255	0.686476	1.63667	-0.4609	0.176555	0.572328	0.342928	1.19962	-0.0559702	1.79718	0.315219	-1.48389	0.322896	-1.34629	0.460577	0.145691	1.44918	0.221736	-0.950251	0.0359545	0.727114	-0.522259	1.09957
-1.67133	-0.461586	0.680701	0.0704417	-0.638705	-0.116872	-0.0982927	-0.758783	0.00726687	1.35105	-0.663839	0.0656906	0.36567	0.361813	0.989342	-0.669337	2.17069	-1.21344	0.705756	-0.861616	1.38567	0.797694	-1.573	-0.38696	-0.680509	0.583275	0.203551	-0.148647	0.31034	0.450558	-0.369097	0.182933	-1.42972	-1.18768	0.0459045	-0.136949	-0.208558	-0.502167	0.292173	0.63204	0.907895	-0.814091	-0.057226	-0.645146	-0.00229173	0.548124	0.0625548	-0.783813	-0.571617	-0.402161
0.215614	-0.634159	0.385564	1.87677	0.0482699	0.265553	-0.234455	-1.09018	-1.05296	-0.572085	-1.32862	-1.30477	-0.404614	-0.85718	-0.672156	0.484552	0.506799	0.476154	0.891587	-0.592164	-0.130916	-1.2467	-1.12497	-0.0125224	0.55023	-0.663066	1.17006	-0.473767	0.285819	-0.617077	0.373347	-0.873853	-0.755277	-1.42787	-1.07765	1.42981	-0.065151	-0.00499459	-1.76052	0.018868	-0.177845	0.884664	0.913114	0.0835418	-0.905535	0.452684	-0.603683	-1.35137	0.0490193	-0.381868
0.64122	-1.09279	-1.02239	0.907963	0.45002	-0.713205	-1.34269	0.936831	0.124878	2.12409	0.183364	-0.170091	-0.638188	-0.602767	-1.34916	-1.76475	1.23485	0.0984886	-2.35812	0.311343	-0.101415	2.23202	0.44158	-0.0474021	1.3846	0.940883	1.51202	-0.989942	0.800596	-1.29585	-0.662637	-0.306349	0.473293	0.853899	1.58012	0.648625	1.39515	-0.111746	0.232701	1.02512	-0.406805	-0.382861	0.775184	1.09636	-0.731096	0.151082	0.942165	-0.432267	-0.383141	-0.984691
-1.15931	0.0559596	-0.237136	0.41656	0.541325	-0.84723	1.02805	-0.41471	0.668375	0.543382	-0.216084	1.74368	0.0548564	1.06352	1.16665	0.0345641	1.19712	0.00387507	-1.49519	-0.69552	-0.799988	0.746007	2.10115	-0.266397	-0.228361	0.324139	0.348765	0.636334	0.603236	-1.25239	0.454463	0.183267	-0.123534	0.0805862	0.627274	0.925395	-1.04066	-1.59579	0.0404978	1.16963	0.31743	-0.652712	-0.193809	-0.441396	-0.0496013	0.36784	0.263464	0.11488	0.298815	1.42576
1.79864	-0.281387	-0.104615	-1.09748	0.648919	-0.0103443	-1.63779	1.81598	-0.326292	0.328537	0.173272	-0.428298	0.0321606	0.383957	-1.75856	1.17899	1.98656	-0.444915	0.233852	0.176118	1.87001	0.617928	0.892612	1.60412	-0.108622	1.64792	0.239228	-0.579996	-0.509281	0.965389	-0.626139	0.505934	0.962869	1.14454	-1.96029	0.053145	0.908814	-1.48106	-0.602252	2.17414	1.56259	-0.629833	-0.25572	1.01856	-0.557788	-0.537351	0.686094	-1.21274	-0.935404	-0.102383
0.509216	-0.614086	0.176141	0.59048	-1.29567	-0.153053	0.129446	0.240722	0.111337	-1.84053	2.25866	0.252422	0.161761	-1.01382	-1.56437	0.839323	-0.788722	1.32166	0.89444	0.237925	-0.0338802	-1.10601	1.12809	0.783802	0.468616	0.241245	-0.428741	0.511742	0.529549	0.134217	-0.0059782	-1.04072	0.587749	0.00191948	-0.509291	0.958231	0.208074	0.938286	0.598547	-0.479497	1.08713	1.94224	-1.18202	0.00332694	-0.604983	-1.06346	-0.416006	-0.160154	0.00508649	1.33971
0.814477	-1.6526	-0.0411885	1.76493	-1.02077	-1.46	0.0738028	0.301746	-1.06741	-0.251248	-0.412514	-1.08204	-1.66805	-0.645748	-0.566608	0.564518	1.96854	2.25431	0.0421195	0.279635	-1.30705	1.28699	-1.03078	1.15609	0.542994	-0.56217	1.43981	-1.562	-0.140099	-0.465702	1.02173	0.689175	0.38798	0.0500155	-0.522088	0.0181557	0.293884	-2.06043	-0.403884	0.148071	0.413949	-0.446924	0.758048	0.0808109	-0.309895	-0.272275	1.26683	-0.0739255	-0.994146	0.91552
0.0879508	0.55588	0.0321582	0.729221	1.7917	0.708826	0.199483	-1.356	-0.729798	0.605211	0.928237	-0.172853	0.876098	0.858309	1.32727	1.4863	2.25153	1.29949	0.0553304	0.382816	-0.169657	0.0410518	0.604255	-0.0399733	-0.566852	1.303	0.128847	0.227019	0.375585	0.796662	1.69695	1.25142	0.511635	0.798132	-0.775942	0.171757	-0.666505	-0.363894	-0.239267	1.01095	1.30781	-0.549129	-0.17729	1.32568	-0.076349	0.841779	-0.408486	-0.470904	1.82423	1.76111
-0.19709	1.40683	-0.917911	0.0659576	0.345162	-0.775718	-1.2551	-0.408745	2.06241	0.0491337	0.024425	-0.172354	0.768808	0.414108	-0.66714	0.437082	-0.890114	-0.708633	0.0446629	0.747801	1.82208	-0.878417	0.636857	0.79916	0.155863	-0.00687548	-0.159333	1.83973	-0.234487	0.630872	1.22778	0.131919	0.957432	1.44531	-0.348637	0.406233	0.99167	-0.200977	-0.504008	-1.33248	-1.05806	-0.420044	-0.379284	-0.330462	1.4168	-1.40739	1.12513	0.955851	0.340327	0.568399
-0.506191	-1.51044	-1.16101	-0.0973987	-0.321526	-0.929223	-0.917202	0.0492921	-0.574428	-0.482714	0.110724	-0.797886	-0.367667	0.158543	-0.606283	-1.50503	-0.778408	-0.491282	-1.03723	-0.771876	-0.860739	-0.36884	-0.0556016	-0.731582	-0.651778	-0.105674	-0.318577	-0.43765	-0.2069	-0.794407	-0.120896	-0.701581	-1.50843	-0.616057	-0.278609	-0.153976	-0.732925	-0.922356	-0.401953	-0.917502	-0.68584	-0.912367	-1.36682	-1.55904	-0.180712	-1.98716	-0.846016	0.125508	-0.460116	-1.00001
0.15065	-1.25334	0.0180198	0.428934	0.413223	1.51261	-0.0524163	-0.167162	-1.35584	-1.0786	-0.523173	-0.303203	-0.954552	-0.718296	0.265652	-0.940703	0.714746	0.542789	-1.34097	1.29258	0.95997	0.304746	0.954593	-0.0295681	0.870537	-0.0951158	-0.168174	0.850096	-1.02146	-0.697023	0.232398	-0.182987	0.164828	-1.1381	0.178741	0.0388933	-0.298792	-0.363539	-0.0167645	-0.858933	-0.0911406	-0.165528	-1.55639	-0.335842	-0.357343	0.128903	0.948766	-1.14185	0.650416	-0.545134
0.432504	-1.18372	0.480884	-1.69343	-1.74204	1.97122	-0.663525	-0.507517	1.01522	-1.60818	0.568897	-0.230752	-2.27017	0.1215	-0.306397	-0.512998	-0.419086	-1.52778	0.488952	-0.740393	-0.662622	0.724904	-1.79713	-1.6247	0.883644	0.800738	-0.421996	-2.20938	-0.0748793	0.090038	-0.304266	0.737488	0.260204	-1.40387	-0.480719	-0.462866	0.87322	-1.36359	0.338275	-0.461389	-0.134654	-1.41073	-1.29401	-1.46474	-0.162833	0.303703	-0.275179	0.0605786	-0.489816	0.808194
-0.653086	-0.406405	0.428495	0.367545	-0.00972893	2.01765	0.635728	1.73336	1.91904	1.1023	-1.49566	-0.336367	-0.195765	-0.892064	0.321188	-0.461339	0.819892	1.05306	-1.43084	0.292445	1.71673	0.736281	-0.818327	-0.231103	-0.495084	0.638636	0.813605	0.942232	0.163692	-0.124159	-0.70216	-0.409459	0.699584	0.802157	0.823559	1.06583	0.144823	-1.64085	-0.0944097	0.823485	-0.31456	-0.998001	-0.331987	1.18191	1.73934	-0.582595	-0.00771508	-1.34962	1.05341	-0.848834
-0.688116	-0.770053	-1.67727	0.311308	-1.80835	-1.65873	-1.5745	0.866563	-0.783295	0.515106	0.421264	0.586971	-1.20914	-0.78868	-2.18396	-0.771729	-0.538709	-1.73052	-0.804955	-1.65655	-1.88064	-1.1665	-0.811611	-0.0103119	0.0544925	0.641272	-0.136453	1.86287	-0.383645	-0.878701	1.22199	-0.85252	-0.835916	0.986828	0.364457	1.02003	-0.337386	-0.681831	0.880959	0.182118	0.0961958	0.302754	0.94097	0.718916	0.376478	1.08072	-1.20232	-0.762048	0.143216	-2.05567
-0.0798015	0.401814	-1.4735	0.367739	-2.03062	-0.533426	-2.69586	-1.47519	-0.916585	0.514723	0.00439691	0.202253	0.591878	0.692243	-0.901359	-0.851142	-1.40304	-0.820188	0.306342	-0.462971	-0.00532277	-1.3598	1.13666	0.803752	-1.7904	1.0093	-1.04119	1.60576	-0.0228249	-0.0285812	-0.173338	1.61066	0.64889	2.81331	0.0481496	1.67951	-1.16034	0.278749	1.3972	0.0891811	0.492507	1.29787	-0.350944	1.76292	0.546714	-0.571024	-0.505044	-1.50048	-1.06499	-1.78277
0.593666	-1.616	0.741463	-0.914388	-0.910245	0.199291	-0.555154	-1.60726	-1.45708	-1.11461	-0.863276	-1.63106	0.541514	0.338341	0.760903	-0.478535	-1.49891	0.534493	-1.67045	-0.267074	0.589903	-0.0855333	-0.562774	1.22019	-1.71542	-0.653665	0.0392913	-0.16429	-0.976112	-0.593671	-0.935622	0.876114	-2.2439	2.08088	-0.46883	-1.06037	0.0610727	0.0259438	-1.19654	-0.0487733	-0.171	-0.969773	-1.52528	-0.613425	-0.915916	-0.525082	0.390428	-1.29417	-0.4488	-1.18555
0.522743	-1.7437	1.04646	2.21117	0.0844661	-0.990804	0.120815	0.425845	-0.00835927	-0.505195	-0.498114	1.55733	-1.03667	0.191888	0.232047	-0.756023	-1.35019	-0.16098	-1.12929	-0.486068	-0.59204	-0.365898	-1.07703	-0.692545	0.211018	0.0101672	-0.149043	-1.32577	-0.147719	0.0911647	-1.60693	-0.414659	0.185348	-0.0601751	-0.0439947	0.442708	-0.324409	-1.33123	-0.323022	-0.769988	0.150359	-1.57936	-0.285229	0.400577	-0.234228	-1.35808	0.35773	1.12636	0.0453134	-0.252292
-0.412631	-0.250189	-0.104292	0.576777	-0.52482	1.08167	-0.464897	-0.196206	-1.10071	-0.11435	-1.60157	-1.02403	0.72485	-1.10162	-2.16467	0.489063	-2.67711	-1.32704	0.958859	-0.736716	-0.206289	-2.1026	0.218922	0.475258	0.00200996	-0.87678	-0.447842	-1.93256	0.838451	2.73049	0.192242	-0.782301	-1.63341	0.860152	0.653211	-0.0123508	-1.02893	0.0330666	-1.20101	0.121114	0.538271	0.321478	-1.11239	0.904502	-0.118431	0.758296	0.493007	1.62136	0.360401	-0.655149
0.190408	1.18876	-0.354947	0.443369	-1.65656	-0.309998	0.564808	-1.06098	-1.25462	1.38077	-0.12393	-0.919739	-0.649449	-1.08723	-1.13807	0.258951	2.09432	-0.44497	-1.51611	1.13876	-0.0017179	-0.368073	0.274874	-0.190191	1.77727	0.0977558	0.0024471	-0.994771	-1.04536	0.86655	-0.107641	0.246919	-0.793109	1.61861	2.20387	0.947717	-1.77028	-1.30274	1.47487	2.19072	-1.27122	0.226359	-0.359389	-1.45777	-0.992813	-0.115847	0.616732	0.0940573	1.30673	-0.524338
-0.228183	-0.959226	-0.920419	-0.383231	-0.783016	-0.759096	-0.119468	0.660407	0.193462	-0.110487	0.553777	0.634589	-0.216224	0.0496411	0.248885	-1.32108	-1.40607	0.885733	0.27481	0.0910246	0.0410568	-0.538984	-0.0274997	0.660315	-0.706062	1.41011	-0.794423	1.06931	-0.10044	-0.958053	-1.65269	1.02736	-0.0636472	-0.421409	-1.52452	-0.430422	1.08889	1.0272	0.868835	-0.186552	2.09444	-0.184008	0.676859	1.40833	0.323124	1.09935	0.262647	0.300548	0.564955	0.0706065
0.326121	-1.11255	2.75248	-0.441306	0.277356	-0.614405	-0.546425	0.261682	0.400683	-0.444806	-0.922151	0.135641	0.607825	0.516954	2.89264	-1.01409	0.0841872	1.59791	1.09711	2.95578	0.0671847	0.77533	-1.3297	-0.552088	0.0749383	-0.374706	0.920816	-0.518619	0.359824	0.0669771	-0.642576	-1.27116	0.352386	-0.505982	-1.99123	-0.78444	-1.52868	0.515097	0.196986	-0.0743199	-0.874014	0.287469	0.160997	0.43988	0.0985516	0.481794	0.00297598	-1.13973	0.783696	-0.493465
0.6486	-0.799811	0.236527	1.32466	0.162912	-0.492562	0.354549	1.0565	-0.656651	0.459009	-0.555605	-1.06034	0.23668	-0.0149599	0.237457	-0.862964	0.544443	0.575395	0.612663	0.711324	1.036	0.0438114	1.38575	-0.36098	1.58418	0.87869	-0.651797	-1.01579	-0.285987	1.09623	-0.806437	0.432854	-0.24575	-0.541949	1.45871	0.359639	-0.515658	-0.817603	-0.587111	0.826532	1.53751	-1.34545	-0.91108	0.188979	2.13499	0.742683	1.58988	-0.889872	0.46194	0.238594
1.0311	-0.406752	-1.22358	1.58999	-0.359956	0.707353	-0.191008	0.201096	0.587148	0.941703	1.27977	-1.0754	-0.565119	0.21141	-0.616557	-0.488663	0.208544	0.0209614	0.629748	-0.24364	-0.450757	1.20777	0.897564	-0.709917	-0.152015	-1.23157	-1.19706	0.373176	1.02476	1.15748	1.11569	1.18673	-0.554709	1.30457	1.89776	-0.784395	0.586422	0.00688	0.233317	0.779966	-1.00362	0.595256	-0.46607	-1.00247	0.767516	0.364928	0.0854046	-0.788895	-1.5615	-0.704182
-0.298503	0.0266988	-0.281883	-0.237113	0.838871	-2.01696	-0.531459	-0.273686	-0.607761	-0.745098	-0.79348	0.132667	-1.24461	-1.95893	0.326328	0.779043	-0.620705	-0.28944	-0.0240887	-0.214595	0.375748	1.13254	-0.468481	-0.67806	1.92643	1.54594	1.72357	-0.383787	1.21995	0.429534	0.107539	0.2665	-0.398173	-1.18363	0.821286	0.409552	-0.197555	-0.278606	0.0153054	0.652996	0.626361	-0.709168	0.949854	-1.19114	-0.9732	-1.20649	0.367223	0.0647181	-0.320043	0.124312
-0.786959	1.96531	-1.19171	-0.220681	0.182264	0.154957	-0.0852245	-0.416072	-0.0919479	-1.83898	-0.318833	-2.02115	-0.532606	-0.0477119	-0.286678	0.163754	-1.38542	-0.884471	0.73165	0.325592	0.15284	0.309954	2.40024	-0.313037	-1.13878	0.076384	1.9656	1.60273	0.357173	-0.319808	0.968343	-0.242901	1.15914	1.80151	0.146404	-0.320478	1.12103	1.06956	0.255793	0.450682	0.860342	0.320962	2.54966	0.739357	0.0812664	-0.722373	-1.3845	-0.0403912	0.886817	-0.739013
0.581801	0.645032	-0.937016	0.232876	-1.08677	-2.00384	-0.87627	0.158383	-0.59489	0.881343	-1.73464	0.0209487	0.159856	0.412775	-1.16962	-0.634348	0.569498	-0.676651	-0.742465	0.496967	-0.97633	-0.434338	0.400986	-1.18396	-0.850518	-0.0920545	-0.388204	-0.271158	0.152636	0.703753	0.162249	1.84192	-1.03513	1.19481	-0.502359	2.8521	-0.640317	-1.67604	-1.29999	-0.900382	-0.137938	-1.37798	-0.291532	-0.54716	0.0279966	-0.985888	-0.557119	0.296401	-0.0311938	0.824987
-0.865357	-1.40963	-0.618773	-0.835124	-0.962432	0.335493	0.148789	-0.521579	-0.424459	-0.0986506	-1.69411	-1.80517	0.220357	-0.36697	-0.29743	0.520037	-0.469232	-2.32689	-0.335577	-0.78292	-1.02044	-1.15696	-1.66078	-1.8436	-1.07789	0.425926	-0.312159	-1.03237	0.112477	-0.352	-1.11911	0.689127	-1.61391	-1.11613	-0.791972	-0.586069	-0.348601	0.451047	-0.943308	-0.622924	0.218658	-0.960123	1.5561	0.671205	0.299773	0.215445	-2.48188	0.421545	-0.469466	-1.08104
0.0724094	0.572898	2.09453	-0.568103	0.0658007	-1.40414	-1.40578	0.888069	-0.566452	-0.0694682	0.200423	0.920369	-0.109683	-0.30828	0.723244	-1.22276	-0.785252	1.60445	-0.610432	-0.193958	0.206574	2.44184	1.64557	-0.0643197	1.0419	-0.815728	0.469464	-0.48192	-0.397838	0.752223	-0.813081	-2.20604	-0.0691246	0.338786	0.414134	-0.305673	-0.959543	0.0410538	-0.163755	-2.20483	-0.485814	-2.09093	0.593146	0.297766	-0.885516	-0.17413	-1.12824	-0.966531	-0.545912	-0.51995
-0.281585	-1.69729	-1.56303	-2.23194	-0.169357	-0.968049	-2.53732	-2.30694	-0.874205	-2.49189	-0.834513	1.29988	-0.517455	0.671123	0.278355	-0.765041	-1.21634	-0.327355	-1.27086	-0.361204	-1.82025	0.262663	0.120463	-1.45189	-0.753323	-0.586405	2.03367	-1.71903	-2.94697	-0.202655	-0.121912	-1.58523	0.331376	-0.971978	-1.92891	0.262031	0.358313	-0.258602	-0.962031	-0.265734	-0.32802	-0.888686	-1.25444	-0.753869	0.392696	-0.283428	0.452145	1.20478	-0.51178	0.451911
-2.0523	0.159437	-3.56242	-1.82472	-0.817584	-0.622581	-0.718252	-1.0188	-3.26839	-2.79182	-1.7595	-1.9112	-2.02406	-0.942719	-0.892293	1.04291	0.579924	-0.0574805	0.278785	-0.713262	0.998628	-0.269891	0.0412383	0.77671	0.695324	1.09125	2.06327	1.99991	2.58719	2.53293	2.95181	3.37259	0.646421	2.86944	1.98003	2.71656	0.61613	1.66753	3.01213	1.29408	0.885501	-0.540098	0.989399	0.0886821	1.81024	2.88175	2.49674	0.959513	0.835152	0.431383
-0.560018	-0.00656604	-0.331459	1.54544	0.412728	-0.128836	1.17551	-0.934664	-1.08906	-0.311494	0.766114	1.42558	1.82445	-0.228322	1.03918	1.29906	0.25875	1.82818	0.63558	-0.891681	0.914166	-0.312519	-1.02016	-0.0561331	-0.492613	0.765857	0.610719	1.14641	0.456241	-0.320771	0.339987	0.0296811	-0.0332822	0.380589	0.552746	-0.260062	-0.174925	-0.729509	-0.228878	-0.45734	0.527475	-0.328699	-0.756928	1.05611	-0.548265	0.365324	-0.255642	0.279766	-0.34561	0.870342
-0.526194	-0.0160697	0.0718377	-0.103037	0.193188	-1.13591	0.80456	-0.149977	-0.0908732	0.879315	-1.81928	-0.0011708	0.373509	0.352034	-0.0703816	-1.47426	-0.474226	0.428795	0.104148	-1.01076	-0.101265	-0.409722	-0.430235	0.641844	0.964023	0.6551	-0.914424	-0.446231	0.120666	-0.664823	1.63524	-0.346892	-0.152768	-1.11314	-1.06462	0.574999	2.0344	1.94362	0.0564134	-0.39217	0.123595	-0.632331	0.785837	0.117492	0.646604	1.61334	1.72903	0.694561	-0.496413	-0.0048473
-0.846738	-0.0307317	1.69044	-0.620974	0.405354	0.864496	-0.267504	-1.35437	0.254134	-0.730519	-0.278185	-1.17367	-0.66524	-0.0811759	0.128189	-0.942887	-0.364987	-0.976884	-1.48528	-1.17525	-0.0634337	-0.819454	-0.0965338	-1.47319	0.111469	1.48477	-0.673602	0.107742	-1.14446	0.496547	1.14541	1.41644	1.47818	-0.439721	-1.305	0.337025	0.65086	0.394455	0.364222	1.57267	3.37654	2.14255	2.46352	1.06351	0.183789	0.566947	0.302961	-0.433687	-0.583042	-1.35738
0.930371	-0.957879	0.476783	1.31244	0.542234	0.641605	0.0641558	-0.271407	0.198335	1.13518	-0.578221	-0.231785	-0.380899	1.63837	0.407944	1.20017	1.79513	-0.391522	-0.175864	1.77338	-0.369302	-1.22542	-0.684822	0.314738	-0.493306	-0.671278	2.88621	0.0815443	0.908279	0.150471	0.630725	0.334707	1.15169	1.115	-0.0723882	-1.19707	0.369108	-0.203292	-0.738275	-1.77561	0.649772	-1.06054	0.294029	-1.08082	-0.0555221	-1.16002	-1.92098	-0.00461558	0.162193	0.234525
-0.150711	-2.12004	0.367759	-1.03263	-1.09566	0.311801	-0.634986	0.123034	-0.526953	-1.71948	0.807659	0.0533034	-1.94281	-0.185935	1.22383	0.968032	0.532931	0.653849	0.452836	-0.185445	-0.757162	-0.555783	0.131033	0.74072	-0.117551	1.14705	-0.877449	0.81398	0.512541	2.25542	-0.758653	0.503805	-0.0617559	0.566562	-1.16361	0.357889	1.01342	-0.670098	0.309073	1.85805	0.823081	-0.928868	-2.30614	0.826123	-0.617955	1.02186	-0.713794	1.05934	1.04484	-1.17861
-0.826384	-1.41618	-0.549582	1.41729	-1.17482	-0.983337	-0.973029	-1.73699	1.01776	-1.89815	-1.79688	0.540445	0.722836	-0.47768	-1.45287	0.141301	-0.149739	0.189778	-0.917705	0.541485	-0.835755	1.27703	-1.56802	1.49259	0.560914	0.442867	-0.932181	-0.391596	0.41397	0.87243	-0.486498	-0.888122	-0.126595	-1.47569	1.10051	-0.154242	-0.132933	-0.583838	0.532485	0.338623	-1.75168	0.0947889	0.816706	-2.14809	0.567325	-0.663068	-0.103882	-0.885541	1.11241	0.41964
2.48792	-0.575243	-0.949539	-0.939866	-0.467218	-0.683309	1.12736	-0.109847	1.71893	2.75152	0.0690317	-0.442512	-1.31538	-0.201554	-1.71454	0.873365	-1.02032	0.990457	1.26117	-0.346241	0.150134	-0.167765	0.848206	0.419866	1.50945	-0.339543	-0.118986	0.414566	-0.432359	0.129071	0.477881	-1.21883	-1.81899	0.917687	1.30307	-0.0513075	0.151203	-0.0251519	0.848001	0.156096	0.52946	-0.0116502	0.558592	0.676926	-0.457398	-0.245036	1.18323	-0.08045	-0.918421	1.01651
-1.262	-0.571983	-0.81438	-0.12363	-0.421988	-2.66588	-1.81073	-0.99863	-1.48376	-1.95372	-1.39802	-0.819168	-0.807837	-1.95268	0.230644	0.0650608	0.258902	-1.83525	-1.59175	-1.08002	0.0514063	-0.581021	-0.581484	-2.80933	-1.9415	-1.58403	-0.389287	-0.114869	0.266469	-0.290115	-0.192416	-0.720702	-1.40189	-0.608255	-1.89837	-1.87465	-0.922581	-1.10755	-1.16541	-0.364536	-1.27818	-1.12039	-0.951825	-1.25167	-0.430623	-0.916088	-0.331247	-0.424823	-0.322226	0.0202326
-0.62392	-0.00345345	-1.50968	-0.663472	0.125088	1.27593	-0.140832	0.824447	0.44336	0.681442	0.169549	0.220278	0.485331	-1.11415	-0.466959	0.0991175	-0.0259276	1.33803	0.130578	-0.626129	0.0310002	0.186549	0.690016	0.684258	0.0725995	0.733301	-0.518024	-0.423837	0.00282037	0.732158	1.47844	0.689152	-1.6049	-0.992749	0.882674	1.05775	-0.101324	-1.8886	-0.704349	0.950723	0.324562	-1.05029	0.611523	0.369654	0.642034	0.466564	-0.0242551	1.44067	0.47227	1.74886
-0.187072	-1.41555	0.0639119	0.786015	1.32687	0.382589	-0.863658	-1.31979	-0.400969	0.720249	-0.947659	0.201664	0.239061	0.5595	-1.2226	0.230888	-0.106333	-0.176045	0.927014	2.12433	0.981997	0.522307	-0.180017	-0.738755	0.563071	0.076301	-0.419191	-0.187263	-1.25806	0.533739	-1.51814	-1.56001	-1.44177	-0.543516	-1.37193	0.990925	-0.459417	-0.4637	0.738885	0.599804	0.510064	1.59377	-0.329988	-0.513587	0.524425	1.39474	-0.141731	-0.266864	-0.738962	-1.33549
-2.01182	-1.08021	-1.37731	-1.40963	0.102778	-1.45918	0.185526	0.737984	1.73129	0.516432	0.115039	0.673708	0.665321	1.04252	-1.51372	-1.19319	-0.255699	-0.751044	0.902615	-0.893647	0.284699	0.251018	-0.118111	0.834014	0.871717	2.10842	0.224849	0.776961	0.513034	-0.724126	-0.848293	0.227008	1.42927	-0.424853	0.878307	0.231608	0.711918	1.33519	1.09522	0.734879	0.747545	1.502	-0.360447	0.0178908	-1.07795	-0.533263	-1.07063	-0.477037	-0.898759	0.143079
-0.61346	0.389704	0.393295	-0.355934	1.44297	-0.439845	-2.00806	-0.275902	-1.71106	0.822184	1.98381	-0.872869	1.14793	-1.23546	0.333861	-0.0780694	0.989066	-1.08759	-1.01918	0.152088	1.06554	-0.0411531	-0.061291	-1.21436	0.343644	0.0199136	1.01806	-1.12063	0.419616	-0.589868	-0.465672	0.960798	-0.72713	0.506523	0.289621	-0.0378547	0.166842	-1.60354	0.860656	0.530869	0.68301	0.622034	-0.930368	0.700212	1.0279	-0.0858135	1.02532	-0.0791654	-0.398713	-0.527446
-0.527634	-0.336435	0.669232	1.57435	-0.364718	0.238762	0.0924764	-0.235179	0.847529	0.0163594	-1.57444	-0.678953	-1.05741	0.398436	0.602184	0.72411	0.488548	0.320777	1.22077	0.392166	1.38411	0.173885	0.706882	-0.127155	0.695846	0.848727	1.43281	0.898912	0.0935208	0.495253	0.334022	-0.366692	0.56239	1.30916	1.13175	-0.645211	-0.458083	-0.45578	0.806145	0.0857436	0.45588	0.617297	0.2051	-0.41683	0.611992	0.400556	-1.01348	0.0217094	0.856143	1.78604
-1.47463	-1.7656	-0.508669	0.00383129	-1.74797	0.130249	1.06495	0.842496	1.51453	0.840517	-0.398931	-0.640259	-2.11955	0.165725	-0.0157714	0.214231	-0.0357481	-0.528877	-0.271942	-0.377563	-1.82454	0.342672	-0.505634	0.802271	-0.544499	-1.10998	-1.18441	0.493347	-0.85393	-0.395197	0.112055	0.972317	-0.341748	-0.524997	0.919916	-1.43044	0.229588	-0.580546	-0.598931	1.03532	-0.932245	-0.298576	0.255464	1.20477	1.38691	-0.0741498	-1.76672	-0.261535	-1.46759	0.0101033
-0.943745	0.221167	0.97212	0.266677	-0.252109	-0.335997	1.95169	1.10253	-0.0522011	0.385157	-0.788798	1.6432	0.754913	0.300228	1.51822	0.0745149	-1.23738	-0.749126	0.439565	-0.625153	0.0897146	-0.0268803	-1.22287	0.125763	-0.902949	-0.489701	0.026348	-0.194243	1.19934	0.0945609	-1.85415	-0.838792	-0.428083	-0.39523	1.47449	-0.871375	-0.632313	-1.61128	-1.90627	0.412725	0.557784	0.678707	-0.792894	-0.924001	0.131145	-1.51158	-0.111826	0.601556	0.896452	-0.282321
1.4247	0.002717	0.264154	0.456942	-0.252836	0.76523	0.353823	0.0239248	-0.325972	1.75306	-0.908035	-0.53406	0.991196	0.557605	-0.391556	1.26901	0.175947	0.597328	-0.791503	-0.613486	-0.198411	-0.308673	0.0616337	-0.149667	-0.795079	1.24837	-0.853242	-0.81285	1.25239	-0.806833	0.694303	-0.537788	-0.234798	1.05468	1.33876	0.908891	0.895785	-1.48523	0.288288	-0.352768	-0.680924	-0.778199	-0.316523	1.06613	0.507854	-0.0524825	0.455443	-0.635594	0.430937	1.70819
-0.164092	-0.821111	-0.411723	1.01873	1.00681	-0.368704	0.208011	-1.10723	-1.23215	1.18797	1.23905	-1.46687	0.429771	0.490386	0.407175	-0.31798	-0.231938	1.42188	1.53657	0.861401	0.687946	0.645887	-0.100089	-0.42408	-0.545553	-0.306906	0.260842	-0.603658	-0.532883	0.371646	0.0362056	-0.582004	-0.325683	-0.284462	-0.258399	-1.3037	-0.941107	-0.516315	-0.593314	-0.543344	-1.3084	0.0780678	-0.627401	0.424849	1.0619	-0.190638	-0.0955492	-0.641455	-0.334214	-0.296342
0.0226475	-0.191407	-1.63383	-0.852358	-1.76884	-0.157642	-0.166431	-0.809213	-2.05077	0.331837	-2.5114	-2.20114	-0.205912	-0.125962	-1.91056	-0.185953	-0.858985	-1.56836	-0.653112	-1.41529	0.792829	-1.02467	0.171433	-1.5975	-0.0898107	-1.88339	-0.0814007	-0.313636	-0.599418	-1.21205	-0.411911	0.305379	-1.42196	-0.304355	-0.180284	0.139614	-0.549508	-1.54055	-1.79523	-0.451195	0.0783765	-2.573	-2.32131	-0.658898	-0.135997	-1.85025	-1.13269	-1.16762	0.0533241	0.0809213
0.505125	0.100332	-1.1561	-0.78595	-1.38851	1.30938	1.18941	-0.0486557	1.162	0.614524	0.63033	0.475477	-0.162618	1.2263	-0.680963	-1.34232	0.662325	0.394086	-0.357562	-0.118262	-1.03374	1.12113	-0.250103	-1.3097	0.695901	-0.822073	0.268497	-0.637587	-0.362979	0.052019	-1.30536	-1.58742	0.597071	-0.390188	-0.682392	0.783021	-0.931452	0.489492	0.846578	0.742287	-0.192922	-0.516981	0.35141	-1.31805	-1.35404	-0.586113	-0.842948	-0.362506	-0.615354	1.20927
-1.14399	1.26237	0.634364	-0.910857	-0.422335	-0.488907	-1.36184	-1.01837	0.385691	0.466008	-1.47583	0.974163	-1.14572	-0.282603	1.27925	0.480636	-1.57369	-0.0081512	-0.918951	1.45494	0.702844	-0.91234	1.29363	-0.582377	-1.26211	-0.346685	-1.73025	-0.78951	2.27982	1.44273	0.104127	0.661319	0.985066	1.84187	-0.0410276	-1.69894	-0.520675	-0.458673	0.0563378	-0.991782	0.418994	0.0175004	0.469535	-0.382702	-0.452916	-1.03097	-0.458861	-0.384956	0.784152	-1.2205
0.0413338	-1.12563	-0.077087	0.240846	1.05389	0.797418	-0.71222	-1.74086	-1.80203	-0.565675	0.583925	0.810621	-1.20434	-0.481816	-1.0141	-0.512538	0.649176	0.32348	0.44844	0.829582	0.681187	-0.286752	-1.15291	0.0107563	-0.566072	1.47911	0.372859	0.30989	0.410897	0.270839	-0.26245	-0.487335	0.3204	-0.537375	-2.04839	-0.752937	0.940791	-0.280096	-0.36883	0.208857	-0.602696	-0.837506	-1.36855	-0.900052	-0.25713	0.159063	0.0526195	-0.775992	1.85678	0.579869
0.201649	-0.363912	-0.117813	0.195119	-0.83773	0.00574174	-1.02165	-0.331646	-1.21301	-1.76234	-0.86329	0.0576853	0.254105	0.908218	-0.909686	0.345818	0.0137227	2.53669	1.38122	0.50826	0.281133	-0.291263	-0.0545755	0.0968662	-0.217335	-1.81364	0.726854	-0.141717	1.27359	-0.214876	0.251445	0.709424	0.0324616	2.0137	-0.476547	-0.866622	-1.00263	-0.83999	-0.898469	1.95742	1.226	0.410269	-0.389369	1.25039	-0.133138	0.20037	-0.188828	1.18356	0.133256	-1.44712
-0.299206	2.15677	-1.14547	-1.44387	-0.408133	-1.63926	-0.957859	-0.789131	-0.316164	-0.551891	-0.192591	0.310264	-0.161024	-1.64663	-0.699802	0.814077	0.0318718	-0.58892	-0.503743	0.219419	1.20948	1.02891	0.189071	1.43811	0.9339	0.576989	1.13914	0.547727	1.25674	-1.04677	1.10279	0.161374	0.203546	0.165106	-0.142666	-1.11437	-0.236322	0.299562	1.62112	-1.26075	1.18161	-0.356642	-0.0755335	-0.786988	-0.253666	0.453115	0.299525	0.190163	0.00891754	0.670472
-0.62072	-0.312366	-0.835655	-0.656539	-0.647317	-0.818497	-0.75107	-0.974607	0.347257	1.06129	1.59942	0.0953603	0.828688	-0.491574	-0.0500448	-1.20628	-0.00684864	-0.423582	-0.704404	-1.76896	0.550413	-0.295536	-0.721855	-0.803544	0.722987	0.0627044	0.44025	0.0879106	-0.0638799	-0.0142572	0.467813	1.3109	-0.38515	-0.164383	-0.931764	-0.794631	-0.0836919	0.725829	-0.633816	-1.02581	-0.0475008	0.156526	0.309044	-0.0477586	-0.610112	-0.497139	0.248897	-1.73996	-0.0262198	0.664062
-0.179749	0.429614	1.87725	-0.0683996	0.689171	0.325454	1.25801	1.69279	1.60725	0.886797	1.34347	1.80635	0.661702	0.267015	0.440308	-0.0126876	0.277166	0.325315	0.992052	0.113367	0.951274	0.826388	1.09598	1.61737	0.186303	1.26277	1.41402	0.742446	1.16125	-0.546779	-0.259201	-0.0695054	-0.051428	-0.202199	0.274697	1.75401	1.43062	1.23925	0.590751	-0.221849	0.695659	0.898284	1.24524	0.0556884	0.0293287	-0.28597	-0.508861	-0.319489	0.201887	1.29615
0.522333	-1.0051	-0.199481	-0.115116	-0.209702	0.368331	0.94312	1.39455	0.593631	0.559698	0.110664	0.0646198	0.811734	0.847216	-0.416444	0.0993313	0.809626	1.61093	0.984162	-0.63858	1.25163	0.387926	0.654703	0.535407	1.60381	0.323956	0.286063	-0.290001	0.519206	-0.204891	-0.86408	-1.26931	-0.101666	-0.571077	-0.485092	0.634137	0.0620671	0.634588	1.01196	0.878722	0.660403	1.33566	1.37701	0.459817	-0.406531	-0.937439	-0.438651	-0.609232	-0.292491	-0.229253
-0.878618	-0.104899	0.0552505	-0.380235	-0.088451	0.0812675	0.414575	0.953804	0.753757	0.49031	0.834582	0.438816	0.16904	0.828213	0.130233	0.539922	-0.170976	-0.216016	0.477078	0.28306	0.413083	0.529244	0.411623	0.449895	0.554406	-0.252149	-0.336848	0.839354	-0.53378	-1.20526	0.468483	-0.792989	-0.331631	-0.481421	-0.0962828	0.0960117	0.711191	0.449845	0.0355147	0.608663	0.91511	0.196546	-0.068352	-0.581058	-0.644173	-0.770166	-0.324434	-0.34233	-0.440913	0.315495
0.76782	-0.482032	0.550739	1.23346	1.07369	0.500432	0.518589	-1.06328	-1.47009	-1.50453	-0.468059	-1.08891	0.406997	0.425523	0.977842	0.137265	-0.751096	0.131246	0.0637459	-0.721421	0.249007	-0.747422	0.845515	-0.691686	-0.0646268	-1.45541	0.517643	-0.0893478	0.639858	1.08594	0.876585	-0.561289	-0.37959	1.01494	1.05458	-0.48049	-1.58497	0.626232	-0.505178	-0.372689	0.273435	0.56608	-0.617808	-0.26456	-0.398884	-0.352319	0.383119	-0.529258	1.23067	-0.108004
-0.303402	0.388173	-0.584793	-0.277945	-0.789581	-0.950247	-0.64378	0.0571343	1.09721	0.113205	0.262326	1.5923	-0.215882	1.02452	-0.61984	-0.909858	-0.499434	-0.799761	-0.420425	-1.30629	0.225884	-0.0968114	-0.706562	0.670731	-0.145819	0.022693	-0.463639	0.709288	0.951118	-0.103984	-1.47672	0.000508228	-1.87464	0.0779489	-1.70509	-0.333785	-0.555176	0.479784	1.01067	-1.56531	-0.677178	0.213929	0.197671	0.762553	-0.405085	-0.24846	0.278792	0.504063	-2.288	0.052515
-0.42091	0.290525	1.73972	-0.0181307	0.314416	-0.0477853	0.681806	1.29069	0.120492	0.809487	0.449824	0.410281	-0.0255852	-0.165351	-0.585844	-1.31085	-1.09645	0.0410362	-0.0546803	-0.00587688	-0.115942	0.167047	-1.15101	-0.988424	0.635683	0.207553	0.578088	0.390396	-0.476576	0.800674	-2.20298	-0.181593	-0.437645	-0.783217	0.274095	0.89914	0.444871	1.16099	0.412768	0.0106316	0.0186841	-0.112455	0.737517	-0.451363	0.375797	-0.997903	-0.414193	1.60045	0.39145	0.2708
-0.959983	0.188122	-0.810926	-0.781966	-0.393415	-0.734687	-0.45962	-0.642803	-1.27416	0.00861721	-0.657444	-0.897363	0.292574	0.192465	-0.407573	-0.54769	-0.5375	-0.626635	0.646544	0.334278	1.33599	-0.390494	-0.4107	-0.0916285	0.441268	-0.37232	-0.242505	-0.93485	0.0967949	-0.718345	-1.41643	-0.834412	-0.725447	-0.368695	-0.841409	0.779654	-0.248276	0.07547	-1.2463	0.478121	0.653621	-0.141284	-0.285413	0.20282	-0.387497	0.745178	-0.415962	0.00909939	-0.598146	0.187053
-0.501494	-0.146491	0.297246	0.486735	-0.612189	0.442766	0.538197	0.656026	0.926185	0.798832	0.149499	0.131368	0.358467	-0.0241266	-0.589014	0.844573	0.0253265	0.394612	0.779882	-0.0166817	-0.779655	0.904053	-0.181613	1.38348	-0.0225757	-0.283883	0.0394497	-0.590425	0.0666511	-0.651497	0.732969	0.0131775	0.78811	-0.324011	0.196348	0.0752866	-0.295422	-0.831217	-0.0218686	-0.0851407	-0.298537	0.500395	0.152922	-0.0771237	-0.0987654	-1.24907	0.1327	0.618712	1.14474	2.14589
1.23536	0.200843	2.15913	0.308465	0.824859	0.778174	0.336599	1.03566	0.419102	0.970619	0.985131	1.14513	1.77211	1.47799	0.266482	0.417519	0.641826	0.175632	0.777959	1.18543	0.874894	1.07501	0.898692	1.19942	0.887967	0.138494	0.701514	0.550147	0.436412	1.49535	-0.096494	1.58521	0.310912	0.0645455	-0.0951354	-0.419862	0.0171515	0.959112	0.409996	1.05641	0.900176	1.19106	0.610708	0.00536314	0.886478	0.121111	-0.257975	0.642238	0.459453	0.0168424
-0.1887	-1.04566	-0.698632	-1.27848	-0.254379	-1.55233	0.890196	0.989434	0.391843	-0.664297	0.187944	0.723965	0.191647	-0.491497	-0.158017	-0.66598	-0.760074	-1.21886	0.566928	0.502136	0.0223442	0.606492	-0.0887838	2.6533	0.292	-0.921938	0.0202775	1.59675	-0.0179075	0.0290543	-0.0787693	-0.20307	0.501506	0.384426	-0.0992752	0.916708	0.970768	-0.256315	-0.114344	0.598547	0.434206	0.772126	-1.2305	0.0605383	0.555765	0.520799	-0.770008	-0.536516	-1.25399	-0.0170424
-0.0617024	0.14013	-0.168525	-0.504066	0.772635	-0.777212	-0.43178	-0.835216	-1.42614	-0.0397038	-0.429047	0.613115	-0.0105656	0.953587	0.583301	-0.2458	-0.0333087	0.407349	0.703286	1.29815	0.113201	-0.567942	-0.468945	-0.28738	0.872619	1.07864	0.189499	0.279206	0.0331529	0.466047	0.00976166	-1.10812	0.0131564	-0.264719	0.357343	0.635672	-0.964265	-0.469505	-0.200589	-0.714222	0.766938	0.676741	1.51227	2.16179	-0.886009	0.293746	-0.00201342	0.0771854	0.375239	0.653927
0.297931	-0.239642	-0.018776	-0.0153955	0.992369	-0.0588538	-0.668478	-1.15343	-0.701005	-0.649228	0.0821039	-0.0643216	-0.0946411	0.12721	-0.808008	-0.0385406	-0.908645	-0.152566	0.616645	-0.469981	-0.0978166	-0.0254754	-0.576486	0.773576	-0.915457	0.616614	-0.603	-0.346328	-1.02247	-0.343509	-0.740089	-0.696348	-0.226536	-0.244586	-0.80321	-0.444254	-0.259289	-0.909454	-0.353049	-0.464788	-0.0198863	-0.0521594	-0.261517	-1.01433	-0.541193	-0.760534	-0.485101	-1.30815	-0.861458	-1.01168
0.0121096	-0.44545	0.297312	-0.16224	0.332631	-0.571403	0.600732	-0.195735	-0.392561	-0.0352575	0.352672	-0.266702	0.0352348	-0.316676	0.30613	-0.414511	0.753442	0.237559	-0.56418	0.194925	0.0614617	0.0831358	0.00708788	-0.0505171	0.374724	0.315614	-0.0252925	0.0631337	-0.326702	-0.144241	0.0622571	-0.215467	-0.0994879	-0.320696	0.308281	0.238022	-0.113532	-0.265769	-0.0372076	0.0665055	0.93924	0.927273	0.0156028	0.0517054	0.232883	-0.128747	0.0737967	0.0336851	0.389911	0.39289
0.436277	1.02982	0.123064	0.373649	0.0869511	0.211285	0.756811	-0.297805	0.298916	1.08373	0.724202	-0.184059	0.0368169	0.704162	0.475049	0.775462	0.303351	0.180254	0.764101	0.844556	0.110822	0.112161	-0.318387	0.830333	0.311032	-0.0545106	0.854512	0.564806	0.649156	0.722134	-0.398543	0.668162	0.177486	-0.322693	0.0583841	-0.00793777	0.0542954	0.452723	0.58191	0.808325	0.767856	0.764424	0.492791	0.203748	0.0918359	-0.289041	0.657427	0.424636	0.663998	-0.387832
[truncated: 5,000 more columns]

## Sheet: Figure 5c left
	ZT16																									ZT22
ZT16	1	0.269453	0.394065	0.560408	0.521587	0.508766	0.403452	0.41339	0.458752	0.320705	0.46679	0.53482	0.342068	0.61673	0.551699	0.633575	0.187116	0.224913	0.53094	0.540225	0.182694	0.39489	0.232587	0.187166	-0.0336312	0.215457	-0.00217526	0.160743	0.166516	0.182663	0.0748701	0.0959596	0.203146	0.117812	0.142084	0.119287	0.351761	0.130016	-0.0181176	0.0392307	0.0470231	-0.000347139	0.0714282	0.261453	-0.149833	0.205336	0.00927642	0.136822	-0.00163975
	0.269453	1	0.120828	0.173616	0.33488	0.147853	0.262955	0.141464	0.167667	0.116357	0.265868	0.184639	0.214636	0.1761	0.193203	0.161908	0.0106375	0.0956608	0.160238	0.154231	0.0953302	0.0541773	0.0891344	-0.0283788	0.220096	0.0913189	-0.0646183	-0.0299292	0.0172278	-0.0529201	0.0332298	0.0596404	0.162743	0.0687006	-0.0171565	0.057048	0.0433725	0.0482458	0.154554	0.0862659	-0.0779391	-0.00740561	0.0402905	0.0757803	-0.120149	-0.0410578	-0.0494428	-0.0662434	-0.0686468
	0.394065	0.120828	1	0.327631	0.278558	0.312415	0.254657	0.304154	0.247628	0.26339	0.252151	0.31664	0.23089	0.321497	0.342752	0.374244	0.162849	0.168452	0.347019	0.31128	0.195989	0.23253	0.143726	0.143204	0.012943	0.10486	8.28037e-05	0.0560143	0.0682218	0.0758397	0.0328724	0.0454678	0.0364649	0.0256116	0.0858846	0.0334798	0.169346	0.0632776	-0.0354193	-0.0440694	0.00682298	0.0151691	-0.0118309	0.111365	0.0238768	0.1158	0.043361	0.0694929	0.0218788
	0.560408	0.173616	0.327631	1	0.466404	0.464842	0.365926	0.445413	0.386999	0.325777	0.417949	0.454863	0.307529	0.485106	0.494407	0.497122	0.165365	0.205027	0.474671	0.492745	0.215204	0.345159	0.206659	0.204722	0.0142976	0.176839	0.0815265	0.152223	0.117179	0.206075	0.121739	0.0775487	0.115761	0.108558	0.127827	0.0745287	0.321258	0.110787	-0.0649673	-0.0492036	-0.00921939	0.042823	0.0235334	0.21186	-0.14679	0.217382	0.00437869	0.166115	0.0843512
	0.521587	0.33488	0.278558	0.466404	1	0.557785	0.476626	0.632423	0.375952	0.372643	0.503835	0.506601	0.400431	0.394105	0.517058	0.424288	0.124006	0.228818	0.614271	0.607349	0.340972	0.35055	0.259541	0.333926	0.163519	0.329291	0.0526204	0.232851	0.182924	0.347669	0.155401	0.148172	0.324161	0.115721	0.17179	0.0373661	0.591487	0.154646	-0.0282329	-0.00102664	-0.0370859	0.0450312	0.104915	0.315369	-0.194031	0.329346	-0.057096	0.164939	0.164246
	0.508766	0.147853	0.312415	0.464842	0.557785	1	0.386045	0.529242	0.344768	0.302633	0.390701	0.430904	0.323014	0.428251	0.475483	0.464867	0.172257	0.242989	0.534347	0.503033	0.253888	0.316413	0.189184	0.274138	-0.0228411	0.22125	0.0214469	0.157742	0.116837	0.261867	0.138432	0.0580383	0.182696	0.0417091	0.165438	0.0123465	0.415942	0.0803368	-0.138844	-0.0717995	-0.036291	0.0184466	0.049419	0.226773	-0.0592039	0.270507	-0.0237039	0.198166	0.127345
	0.403452	0.262955	0.254657	0.365926	0.476626	0.386045	1	0.366191	0.282714	0.265976	0.441744	0.373073	0.358286	0.353132	0.384718	0.356769	0.0873285	0.159815	0.422538	0.490255	0.176987	0.226843	0.0996841	0.130567	0.0490011	0.148417	0.0105598	0.0920611	0.0540169	0.131435	0.0939777	0.0521761	0.137643	0.0690824	0.123231	0.0196074	0.253824	0.0760794	-0.046992	-0.0266858	-0.0341437	-0.00702219	0.00474296	0.152901	-0.154332	0.188866	-0.0368459	0.0962197	0.0931522
	0.41339	0.141464	0.304154	0.445413	0.632423	0.529242	0.366191	1	0.341352	0.330716	0.404309	0.434776	0.33621	0.32225	0.448523	0.339368	0.217552	0.231097	0.584988	0.487102	0.340159	0.351842	0.228537	0.33516	0.0555859	0.310863	0.149306	0.237624	0.13592	0.368651	0.170704	0.117634	0.286714	0.129245	0.196676	-0.00186133	0.54164	0.0862752	-0.0978347	-0.0238908	-0.0723903	0.0336266	0.0979049	0.257012	-0.0757923	0.373852	0.00686776	0.1799	0.204338
	0.458752	0.167667	0.247628	0.386999	0.375952	0.344768	0.282714	0.341352	1	0.232062	0.33707	0.37365	0.240144	0.41743	0.370624	0.369344	0.160654	0.178907	0.385245	0.386147	0.199053	0.253724	0.194365	0.185157	-0.0130297	0.114427	0.0493369	0.0766161	0.125732	0.14876	0.0821993	0.0450271	0.128129	0.0622294	0.0663095	0.0743064	0.234229	0.080094	-0.0692589	-0.0653291	-0.0305888	-0.0176845	0.0654626	0.181624	-0.14168	0.170851	0.0010215	0.103548	0.0867273
	0.320705	0.116357	0.26339	0.325777	0.372643	0.302633	0.265976	0.330716	0.232062	1	0.306953	0.308314	0.271854	0.238755	0.310627	0.264789	0.151027	0.17143	0.366748	0.341308	0.206885	0.216796	0.200385	0.218037	0.0409945	0.130523	0.0617312	0.152557	0.0740019	0.170353	0.0872418	0.0255545	0.116808	0.0911002	0.1276	-0.00132295	0.25348	0.0466331	-0.081752	-0.0727507	-0.0198219	0.0067822	0.027181	0.157627	-0.0701103	0.199852	0.00224567	0.125871	0.100437
	0.46679	0.265868	0.252151	0.417949	0.503835	0.390701	0.441744	0.404309	0.33707	0.306953	1	0.429954	0.44764	0.384787	0.434776	0.380984	0.102329	0.18596	0.443955	0.562064	0.180888	0.265709	0.140039	0.166422	0.0389481	0.133115	0.122629	0.129366	0.129397	0.225969	0.101216	0.0763791	0.152529	0.112374	0.15202	0.0436935	0.299316	0.0694619	-0.110418	-0.0590877	-0.0119309	0.00375569	0.0422855	0.213639	-0.194578	0.217548	-0.0223463	0.144084	0.104104
	0.53482	0.184639	0.31664	0.454863	0.506601	0.430904	0.373073	0.434776	0.37365	0.308314	0.429954	1	0.334358	0.45071	0.473422	0.480705	0.183898	0.173333	0.491323	0.503455	0.234244	0.339479	0.210409	0.225978	0.0181562	0.17557	0.0548114	0.160172	0.121118	0.208524	0.167451	0.0565396	0.177574	0.10233	0.117845	0.0851362	0.345128	0.104052	-0.0618841	-0.0269114	-0.020013	0.0299331	0.0469017	0.253495	-0.165806	0.235389	-0.0327873	0.18111	0.0945849
	0.342068	0.214636	0.23089	0.307529	0.400431	0.323014	0.358286	0.33621	0.240144	0.271854	0.44764	0.334358	1	0.296342	0.327218	0.312122	0.104679	0.169981	0.357293	0.404592	0.147171	0.214277	0.12348	0.125748	-0.0190872	0.120749	0.0468281	0.0745438	0.0801805	0.104978	0.0665956	0.0543775	0.0963494	0.0862909	0.0984582	-0.00116421	0.198027	0.0206992	-0.0656394	-0.030814	-0.00326034	-0.000237877	0.0198725	0.138739	-0.0607703	0.151838	-0.0223205	0.111908	0.0446041
	0.61673	0.1761	0.321497	0.485106	0.394105	0.428251	0.353132	0.32225	0.41743	0.238755	0.384787	0.45071	0.296342	1	0.47699	0.548642	0.158632	0.178954	0.437552	0.458609	0.169976	0.306426	0.153076	0.126929	-0.0248666	0.148068	0.0287932	0.0849017	0.0808114	0.122881	0.060111	0.0241395	0.102324	0.0855574	0.116172	0.0815114	0.253057	0.119291	-0.0767655	-0.0288393	0.000291453	-0.0181605	0.0392335	0.188245	-0.130346	0.164776	-0.00924474	0.129275	0.0581619
	0.551699	0.193203	0.342752	0.494407	0.517058	0.475483	0.384718	0.448523	0.370624	0.310627	0.434776	0.473422	0.327218	0.47699	1	0.499877	0.18125	0.190086	0.530676	0.530633	0.243587	0.356768	0.235799	0.215625	0.012571	0.190604	0.053873	0.14263	0.157636	0.236462	0.137732	0.0697904	0.163925	0.0967086	0.132537	0.0515499	0.36357	0.113838	-0.0969114	-0.0529942	0.00366446	0.0279049	0.0711429	0.242949	-0.154798	0.257053	-0.0461174	0.176609	0.0903578
	0.633575	0.161908	0.374244	0.497122	0.424288	0.464867	0.356769	0.339368	0.369344	0.264789	0.380984	0.480705	0.312122	0.548642	0.499877	1	0.188467	0.198055	0.461029	0.525061	0.171854	0.344024	0.200025	0.204667	-0.038543	0.144616	-0.0174517	0.112245	0.120253	0.146655	0.0762384	0.0700149	0.0896669	0.0779659	0.115885	0.104977	0.255474	0.125268	-0.0938129	-0.0422035	0.00975109	0.0105903	0.0316822	0.219982	-0.1253	0.206494	-0.0319205	0.175603	0.0307926
	0.187116	0.0106375	0.162849	0.165365	0.124006	0.172257	0.0873285	0.217552	0.160654	0.151027	0.102329	0.183898	0.104679	0.158632	0.18125	0.188467	1	0.10771	0.208022	0.133471	0.195115	0.153034	0.102455	0.172073	0.00537245	0.0811035	0.0651205	0.0484575	0.04331	0.0723227	0.04124	0.0352885	0.0955665	0.0138221	0.0433193	0.0205853	0.145286	0.0342183	-0.0533773	-0.0342137	-0.0143956	0.0443453	-0.013667	0.0753289	0.00865241	0.089313	0.0324979	0.054658	0.0347365
	0.224913	0.0956608	0.168452	0.205027	0.228818	0.242989	0.159815	0.231097	0.178907	0.17143	0.18596	0.173333	0.169981	0.178954	0.190086	0.198055	0.10771	1	0.260355	0.210382	0.157266	0.17006	0.133002	0.147046	0.055018	0.0440882	-0.00258091	0.0611437	0.0920222	0.0765439	0.0385078	0.0612236	0.0884231	0.0414954	0.05565	0.0371662	0.166465	0.00122651	0.00430931	0.00548538	-0.0298721	0.0220213	0.011813	0.0920601	-0.0371233	0.0758831	0.013269	0.0516247	-0.00639933
	0.53094	0.160238	0.347019	0.474671	0.614271	0.534347	0.422538	0.584988	0.385245	0.366748	0.443955	0.491323	0.357293	0.437552	0.530676	0.461029	0.208022	0.260355	1	0.581561	0.362862	0.367977	0.241352	0.343804	0.0723505	0.250263	0.087059	0.194923	0.149419	0.284137	0.163983	0.0991391	0.202572	0.120882	0.151701	0.0455202	0.474556	0.112821	-0.117684	-0.0293957	-0.0431555	0.0377623	0.0566226	0.285717	-0.154037	0.343004	-0.03999	0.164212	0.134154
	0.540225	0.154231	0.31128	0.492745	0.607349	0.503033	0.490255	0.487102	0.386147	0.341308	0.562064	0.503455	0.404592	0.458609	0.530633	0.525061	0.133471	0.210382	0.581561	1	0.266144	0.388104	0.200569	0.277752	-0.00583432	0.162554	0.142212	0.174313	0.121771	0.319316	0.167524	0.0629034	0.110722	0.0922587	0.171335	0.0305961	0.446016	0.102758	-0.164746	-0.100997	0.0257216	0.0371345	0.0678465	0.316388	-0.233934	0.33815	-0.0583568	0.271359	0.173669
	0.182694	0.0953302	0.195989	0.215204	0.340972	0.253888	0.176987	0.340159	0.199053	0.206885	0.180888	0.234244	0.147171	0.169976	0.243587	0.171854	0.195115	0.157266	0.362862	0.266144	1	0.218084	0.138112	0.256994	0.171687	0.145197	0.0994362	0.122686	0.0907214	0.182873	0.139012	0.0986543	0.136265	0.110526	0.100478	0.0131437	0.27414	0.0949774	-0.0428049	0.00236303	-0.0184348	0.0742949	-0.0071334	0.194246	-0.082671	0.231023	0.00154972	0.110699	0.14908
	0.39489	0.0541773	0.23253	0.345159	0.35055	0.316413	0.226843	0.351842	0.253724	0.216796	0.265709	0.339479	0.214277	0.306426	0.356768	0.344024	0.153034	0.17006	0.367977	0.388104	0.218084	1	0.221756	0.256738	0.0484001	0.127309	0.0746618	0.104915	0.0762168	0.147417	0.099357	0.0656554	0.130349	0.0912929	0.141811	0.0392061	0.277461	0.0690719	-0.0925095	-0.0454817	0.0334845	0.0515234	0.058009	0.227366	-0.153405	0.236797	-0.0570099	0.158814	0.0792284
	0.232587	0.0891344	0.143726	0.206659	0.259541	0.189184	0.0996841	0.228537	0.194365	0.200385	0.140039	0.210409	0.12348	0.153076	0.235799	0.200025	0.102455	0.133002	0.241352	0.200569	0.138112	0.221756	1	0.179312	0.03667	0.0939953	0.0112036	0.111668	0.101821	0.14281	0.0483643	0.0443989	0.144302	0.084676	0.077994	0.00953365	0.236214	0.0354061	-0.0321734	-0.0415648	-0.00476187	0.0475877	0.0335081	0.135127	-0.154605	0.154347	-0.0784931	0.12667	0.0564923
	0.187166	-0.0283788	0.143204	0.204722	0.333926	0.274138	0.130567	0.33516	0.185157	0.218037	0.166422	0.225978	0.125748	0.126929	0.215625	0.204667	0.172073	0.147046	0.343804	0.277752	0.256994	0.256738	0.179312	1	0.093955	0.119172	0.0909988	0.140331	0.115466	0.214675	0.0978926	0.0543769	0.0809308	0.0527645	0.113548	-0.0252986	0.334086	0.0708077	-0.108315	-0.0779954	-0.00601278	0.0597329	0.0378519	0.186467	-0.125891	0.22596	-0.0638405	0.178918	0.135467
	-0.0336312	0.220096	0.012943	0.0142976	0.163519	-0.0228411	0.0490011	0.0555859	-0.0130297	0.0409945	0.0389481	0.0181562	-0.0190872	-0.0248666	0.012571	-0.038543	0.00537245	0.055018	0.0723505	-0.00583432	0.171687	0.0484001	0.03667	0.093955	1	0.0632782	-0.0821988	-0.00609682	0.00533813	-0.0112515	0.0428746	0.0738665	0.0873817	0.0949286	0.00346534	0.0324581	0.0476457	0.0273046	0.117692	0.0551414	-0.015773	0.0157518	0.0133701	-0.00874333	-0.0661986	-0.00937788	-0.0706079	-0.0782286	-0.0160944
ZT22	0.215457	0.0913189	0.10486	0.176839	0.329291	0.22125	0.148417	0.310863	0.114427	0.130523	0.133115	0.17557	0.120749	0.148068	0.190604	0.144616	0.0811035	0.0440882	0.250263	0.162554	0.145197	0.127309	0.0939953	0.119172	0.0632782	1	0.0836077	0.217852	0.150113	0.249055	0.153256	0.125313	0.238772	0.135386	0.184867	0.0647254	0.323845	0.136877	0.0853835	0.12911	0.104494	0.0830103	0.0723813	0.225866	-0.021065	0.224673	0.0330116	0.111565	0.12523
	-0.00217526	-0.0646183	8.28037e-05	0.0815265	0.0526204	0.0214469	0.0105598	0.149306	0.0493369	0.0617312	0.122629	0.0548114	0.0468281	0.0287932	0.053873	-0.0174517	0.0651205	-0.00258091	0.087059	0.142212	0.0994362	0.0746618	0.0112036	0.0909988	-0.0821988	0.0836077	1	0.177682	0.111258	0.255272	0.146187	0.0357139	0.050889	0.0876611	0.144185	-0.0142853	0.165214	0.0381202	-0.0895977	-0.0386025	0.110963	0.0817281	0.0490354	0.135654	-0.0125171	0.202779	0.145026	0.190369	0.172093
	0.160743	-0.0299292	0.0560143	0.152223	0.232851	0.157742	0.0920611	0.237624	0.0766161	0.152557	0.129366	0.160172	0.0745438	0.0849017	0.14263	0.112245	0.0484575	0.0611437	0.194923	0.174313	0.122686	0.104915	0.111668	0.140331	-0.00609682	0.217852	0.177682	1	0.17213	0.29657	0.152245	0.137054	0.114952	0.107504	0.162934	0.0693462	0.305727	0.0735274	0.0110621	0.0263476	0.0997534	0.105988	0.08069	0.199247	-0.074158	0.262418	0.0633847	0.185218	0.159046
	0.166516	0.0172278	0.0682218	0.117179	0.182924	0.116837	0.0540169	0.13592	0.125732	0.0740019	0.129397	0.121118	0.0801805	0.0808114	0.157636	0.120253	0.04331	0.0920222	0.149419	0.121771	0.0907214	0.0762168	0.101821	0.115466	0.00533813	0.150113	0.111258	0.17213	1	0.189451	0.144197	0.146595	0.151197	0.0325206	0.107298	0.095264	0.195293	0.137888	0.0237625	0.050251	0.0706532	0.0974231	0.082729	0.210518	-0.00542907	0.182756	0.0810814	0.0937508	0.114689
	0.182663	-0.0529201	0.0758397	0.206075	0.347669	0.261867	0.131435	0.368651	0.14876	0.170353	0.225969	0.208524	0.104978	0.122881	0.236462	0.146655	0.0723227	0.0765439	0.284137	0.319316	0.182873	0.147417	0.14281	0.214675	-0.0112515	0.249055	0.255272	0.29657	0.189451	1	0.212521	0.104581	0.132893	0.140994	0.226431	-0.0377581	0.51879	0.00523822	-0.127695	-0.0775391	0.141613	0.188201	0.159656	0.231682	-0.206079	0.416622	-0.00500396	0.359546	0.299578
	0.0748701	0.0332298	0.0328724	0.121739	0.155401	0.138432	0.0939777	0.170704	0.0821993	0.0872418	0.101216	0.167451	0.0665956	0.060111	0.137732	0.0762384	0.04124	0.0385078	0.163983	0.167524	0.139012	0.099357	0.0483643	0.0978926	0.0428746	0.153256	0.146187	0.152245	0.144197	0.212521	1	0.129733	0.127747	0.099524	0.0851946	0.0284491	0.189983	0.0758834	-0.00194458	0.0357201	0.0888509	0.0793646	0.0370841	0.152874	-0.00106482	0.175455	0.0770962	0.12355	0.121692
	0.0959596	0.0596404	0.0454678	0.0775487	0.148172	0.0580383	0.0521761	0.117634	0.0450271	0.0255545	0.0763791	0.0565396	0.0543775	0.0241395	0.0697904	0.0700149	0.0352885	0.0612236	0.0991391	0.0629034	0.0986543	0.0656554	0.0443989	0.0543769	0.0738665	0.125313	0.0357139	0.137054	0.146595	0.104581	0.129733	1	0.188727	0.0552509	0.0860957	0.0886314	0.144054	0.073672	0.0910908	0.115542	0.133044	0.0595947	0.0832097	0.15999	0.0557316	0.152424	0.115311	-0.033276	0.0430787
	0.203146	0.162743	0.0364649	0.115761	0.324161	0.182696	0.137643	0.286714	0.128129	0.116808	0.152529	0.177574	0.0963494	0.102324	0.163925	0.0896669	0.0955665	0.0884231	0.202572	0.110722	0.136265	0.130349	0.144302	0.0809308	0.0873817	0.238772	0.050889	0.114952	0.151197	0.132893	0.127747	0.188727	1	0.110027	0.0890206	0.163606	0.267619	0.152104	0.178561	0.23531	0.0220909	0.0252947	0.125814	0.184805	0.0439543	0.166547	0.0540198	-0.0248843	0.0654117
	0.117812	0.0687006	0.0256116	0.108558	0.115721	0.0417091	0.0690824	0.129245	0.0622294	0.0911002	0.112374	0.10233	0.0862909	0.0855574	0.0967086	0.0779659	0.0138221	0.0414954	0.120882	0.0922587	0.110526	0.0912929	0.084676	0.0527645	0.0949286	0.135386	0.0876611	0.107504	0.0325206	0.140994	0.099524	0.0552509	0.110027	1	0.140579	-0.00832291	0.134452	0.0375014	0.0399038	0.0148471	0.0448728	0.079654	0.0710885	0.0802848	-0.135692	0.131785	-0.00161295	0.13936	0.119363
	0.142084	-0.0171565	0.0858846	0.127827	0.17179	0.165438	0.123231	0.196676	0.0663095	0.1276	0.15202	0.117845	0.0984582	0.116172	0.132537	0.115885	0.0433193	0.05565	0.151701	0.171335	0.100478	0.141811	0.077994	0.113548	0.00346534	0.184867	0.144185	0.162934	0.107298	0.226431	0.0851946	0.0860957	0.0890206	0.140579	1	0.0648696	0.237917	0.0578128	-0.0190385	-0.0263869	0.100871	0.124227	0.133095	0.169538	-0.0429135	0.243681	0.0407845	0.183004	0.183252
	0.119287	0.057048	0.0334798	0.0745287	0.0373661	0.0123465	0.0196074	-0.00186133	0.0743064	-0.00132295	0.0436935	0.0851362	-0.00116421	0.0815114	0.0515499	0.104977	0.0205853	0.0371662	0.0455202	0.0305961	0.0131437	0.0392061	0.00953365	-0.0252986	0.0324581	0.0647254	-0.0142853	0.0693462	0.095264	-0.0377581	0.0284491	0.0886314	0.163606	-0.00832291	0.0648696	1	-0.00294922	0.147338	0.150614	0.163408	0.0187086	-0.00652779	0.0483371	0.120973	0.0799952	-0.0101465	0.0988677	-0.0747014	-0.0570215
	0.351761	0.0433725	0.169346	0.321258	0.591487	0.415942	0.253824	0.54164	0.234229	0.25348	0.299316	0.345128	0.198027	0.253057	0.36357	0.255474	0.145286	0.166465	0.474556	0.446016	0.27414	0.277461	0.236214	0.334086	0.0476457	0.323845	0.165214	0.305727	0.195293	0.51879	0.189983	0.144054	0.267619	0.134452	0.237917	-0.00294922	1	0.123626	-0.0754317	-0.0166241	0.0869253	0.108483	0.122885	0.332173	-0.202744	0.447464	-0.0457944	0.251922	0.263785
	0.130016	0.0482458	0.0632776	0.110787	0.154646	0.0803368	0.0760794	0.0862752	0.080094	0.0466331	0.0694619	0.104052	0.0206992	0.119291	0.113838	0.125268	0.0342183	0.00122651	0.112821	0.102758	0.0949774	0.0690719	0.0354061	0.0708077	0.0273046	0.136877	0.0381202	0.0735274	0.137888	0.00523822	0.0758834	0.073672	0.152104	0.0375014	0.0578128	0.147338	0.123626	1	0.113295	0.162553	0.0635815	0.0382541	0.0868079	0.181086	0.0757913	0.0607714	0.0855325	-0.0400073	0.0479615
	-0.0181176	0.154554	-0.0354193	-0.0649673	-0.0282329	-0.138844	-0.046992	-0.0978347	-0.0692589	-0.081752	-0.110418	-0.0618841	-0.0656394	-0.0767655	-0.0969114	-0.0938129	-0.0533773	0.00430931	-0.117684	-0.164746	-0.0428049	-0.0925095	-0.0321734	-0.108315	0.117692	0.0853835	-0.0895977	0.0110621	0.0237625	-0.127695	-0.00194458	0.0910908	0.178561	0.0399038	-0.0190385	0.150614	-0.0754317	0.113295	1	0.271443	0.0902316	0.0154434	0.0652931	0.0129673	0.154019	-0.108753	0.105292	-0.16766	-0.0817518
	0.0392307	0.0862659	-0.0440694	-0.0492036	-0.00102664	-0.0717995	-0.0266858	-0.0238908	-0.0653291	-0.0727507	-0.0590877	-0.0269114	-0.030814	-0.0288393	-0.0529942	-0.0422035	-0.0342137	0.00548538	-0.0293957	-0.100997	0.00236303	-0.0454817	-0.0415648	-0.0779954	0.0551414	0.12911	-0.0386025	0.0263476	0.050251	-0.0775391	0.0357201	0.115542	0.23531	0.0148471	-0.0263869	0.163408	-0.0166241	0.162553	0.271443	1	0.0928472	-0.0253296	0.0421436	0.0647608	0.175244	-0.0587705	0.139203	-0.122259	-0.0167384
	0.0470231	-0.0779391	0.00682298	-0.00921939	-0.0370859	-0.036291	-0.0341437	-0.0723903	-0.0305888	-0.0198219	-0.0119309	-0.020013	-0.00326034	0.000291453	0.00366446	0.00975109	-0.0143956	-0.0298721	-0.0431555	0.0257216	-0.0184348	0.0334845	-0.00476187	-0.00601278	-0.015773	0.104494	0.110963	0.0997534	0.0706532	0.141613	0.0888509	0.133044	0.0220909	0.0448728	0.100871	0.0187086	0.0869253	0.0635815	0.0902316	0.0928472	1	0.11999	0.0762609	0.117907	0.169631	0.114864	0.192463	0.124006	0.0636789
	-0.000347139	-0.00740561	0.0151691	0.042823	0.0450312	0.0184466	-0.00702219	0.0336266	-0.0176845	0.0067822	0.00375569	0.0299331	-0.000237877	-0.0181605	0.0279049	0.0105903	0.0443453	0.0220213	0.0377623	0.0371345	0.0742949	0.0515234	0.0475877	0.0597329	0.0157518	0.0830103	0.0817281	0.105988	0.0974231	0.188201	0.0793646	0.0595947	0.0252947	0.079654	0.124227	-0.00652779	0.108483	0.0382541	0.0154434	-0.0253296	0.11999	1	0.0927709	0.116962	-0.0968773	0.207381	0.0364646	0.222162	0.139876
	0.0714282	0.0402905	-0.0118309	0.0235334	0.104915	0.049419	0.00474296	0.0979049	0.0654626	0.027181	0.0422855	0.0469017	0.0198725	0.0392335	0.0711429	0.0316822	-0.013667	0.011813	0.0566226	0.0678465	-0.0071334	0.058009	0.0335081	0.0378519	0.0133701	0.0723813	0.0490354	0.08069	0.082729	0.159656	0.0370841	0.0832097	0.125814	0.0710885	0.133095	0.0483371	0.122885	0.0868079	0.0652931	0.0421436	0.0762609	0.0927709	1	0.107902	-0.0181251	0.145372	0.0293865	0.0956672	0.0999702
	0.261453	0.0757803	0.111365	0.21186	0.315369	0.226773	0.152901	0.257012	0.181624	0.157627	0.213639	0.253495	0.138739	0.188245	0.242949	0.219982	0.0753289	0.0920601	0.285717	0.316388	0.194246	0.227366	0.135127	0.186467	-0.00874333	0.225866	0.135654	0.199247	0.210518	0.231682	0.152874	0.15999	0.184805	0.0802848	0.169538	0.120973	0.332173	0.181086	0.0129673	0.0647608	0.117907	0.116962	0.107902	1	-0.146171	0.259781	-0.0171336	0.209138	0.15967
	-0.149833	-0.120149	0.0238768	-0.14679	-0.194031	-0.0592039	-0.154332	-0.0757923	-0.14168	-0.0701103	-0.194578	-0.165806	-0.0607703	-0.130346	-0.154798	-0.1253	0.00865241	-0.0371233	-0.154037	-0.233934	-0.082671	-0.153405	-0.154605	-0.125891	-0.0661986	-0.021065	-0.0125171	-0.074158	-0.00542907	-0.206079	-0.00106482	0.0557316	0.0439543	-0.135692	-0.0429135	0.0799952	-0.202744	0.0757913	0.154019	0.175244	0.169631	-0.0968773	-0.0181251	-0.146171	1	-0.150631	0.464668	-0.278722	-0.0744176
	0.205336	-0.0410578	0.1158	0.217382	0.329346	0.270507	0.188866	0.373852	0.170851	0.199852	0.217548	0.235389	0.151838	0.164776	0.257053	0.206494	0.089313	0.0758831	0.343004	0.33815	0.231023	0.236797	0.154347	0.22596	-0.00937788	0.224673	0.202779	0.262418	0.182756	0.416622	0.175455	0.152424	0.166547	0.131785	0.243681	-0.0101465	0.447464	0.0607714	-0.108753	-0.0587705	0.114864	0.207381	0.145372	0.259781	-0.150631	1	0.0352218	0.324579	0.275528
	0.00927642	-0.0494428	0.043361	0.00437869	-0.057096	-0.0237039	-0.0368459	0.00686776	0.0010215	0.00224567	-0.0223463	-0.0327873	-0.0223205	-0.00924474	-0.0461174	-0.0319205	0.0324979	0.013269	-0.03999	-0.0583568	0.00154972	-0.0570099	-0.0784931	-0.0638405	-0.0706079	0.0330116	0.145026	0.0633847	0.0810814	-0.00500396	0.0770962	0.115311	0.0540198	-0.00161295	0.0407845	0.0988677	-0.0457944	0.0855325	0.105292	0.139203	0.192463	0.0364646	0.0293865	-0.0171336	0.464668	0.0352218	1	-0.0673984	0.00694846
	0.136822	-0.0662434	0.0694929	0.166115	0.164939	0.198166	0.0962197	0.1799	0.103548	0.125871	0.144084	0.18111	0.111908	0.129275	0.176609	0.175603	0.054658	0.0516247	0.164212	0.271359	0.110699	0.158814	0.12667	0.178918	-0.0782286	0.111565	0.190369	0.185218	0.0937508	0.359546	0.12355	-0.033276	-0.0248843	0.13936	0.183004	-0.0747014	0.251922	-0.0400073	-0.16766	-0.122259	0.124006	0.222162	0.0956672	0.209138	-0.278722	0.324579	-0.0673984	1	0.246907
	-0.00163975	-0.0686468	0.0218788	0.0843512	0.164246	0.127345	0.0931522	0.204338	0.0867273	0.100437	0.104104	0.0945849	0.0446041	0.0581619	0.0903578	0.0307926	0.0347365	-0.00639933	0.134154	0.173669	0.14908	0.0792284	0.0564923	0.135467	-0.0160944	0.12523	0.172093	0.159046	0.114689	0.299578	0.121692	0.0430787	0.0654117	0.119363	0.183252	-0.0570215	0.263785	0.0479615	-0.0817518	-0.0167384	0.0636789	0.139876	0.0999702	0.15967	-0.0744176	0.275528	0.00694846	0.246907	1
	0.0443052	0.0900739	0.0192708	0.04375	0.168304	0.0337911	0.0733177	0.0429322	0.0148629	0.0256654	0.0481449	0.0412449	0.0319594	-0.020842	0.0438041	-0.0153659	0.017416	0.0246634	0.0957698	0.0620902	0.135593	0.024211	0.0228239	0.0277637	0.11218	0.115361	0.0283425	0.0852685	0.113287	0.0799273	0.139649	0.138516	0.153084	0.0769308	0.0390836	0.0973018	0.117401	0.103645	0.144007	0.173429	0.113615	0.0609929	0.0566417	0.110605	0.0912893	0.107048	0.113219	-0.0405948	0.0383919
ZT8	-0.140006	-0.19667	0.017436	-0.0385689	-0.217031	-0.0673802	-0.0560046	-0.139985	-0.0484557	-0.0350113	-0.0472383	-0.0183409	0.0138739	-0.041271	-0.0521926	0.0121836	0.0616335	-0.04011	-0.0588694	0.0119877	-0.0027248	-0.0224783	-0.107132	-0.0494625	-0.0693716	-0.113652	0.0605962	-0.0362868	-0.0092831	-0.0818225	0.033065	-0.0244733	-0.190354	-0.0540952	-0.00612658	0.0175039	-0.208077	-0.00602097	-0.129007	-0.0723518	0.0325752	0.00239695	-0.0714006	-0.0370224	0.233412	-0.00393057	0.170898	0.00789156	0.00181851
	0.115598	-0.053662	0.132417	0.0704189	0.0542869	0.140513	0.0195178	0.136525	0.0134632	0.0785663	0.0170037	0.0814433	0.0519163	0.0855374	0.0722121	0.124312	0.0831678	0.0599298	0.065609	0.0662626	-0.00935584	0.0804974	0.092844	0.0424805	-0.0969647	0.0173784	-0.0211075	0.0182899	-0.0257699	0.0947889	-0.04006	-0.0175102	-0.00886593	-0.00838903	0.0457249	-0.0748268	0.0841531	-0.022128	-0.0251048	-0.0899435	0.0870012	-0.033282	0.0464986	0.0195746	0.134179	0.0637252	0.0582119	0.100813	0.0510114
	0.143177	0.022255	0.0636258	0.13039	0.15465	0.131073	0.0689421	0.176109	0.117822	0.0536979	0.0850918	0.120223	0.0271549	0.132133	0.129052	0.0815482	0.0363256	0.0392473	0.127417	0.142997	0.103039	0.137443	0.118182	0.0994431	0.00960289	0.0944115	0.0376638	0.0735086	0.0551484	0.133832	0.0504459	-0.0191863	0.0347531	0.00644179	0.0657682	0.00246798	0.203742	0.0232858	-0.0173794	-0.0245055	-0.021907	0.0280902	-0.0017508	0.110422	-0.15972	0.107002	-0.050486	0.0876306	0.0712488
	-0.187431	-0.0304381	-0.0198414	-0.0700474	-0.116987	-0.0408403	-0.0732144	-0.0359564	-0.0766754	-0.0285118	-0.102915	-0.0818265	-0.029954	-0.112256	-0.103379	-0.104141	0.0366647	-0.0188105	-0.0510089	-0.137846	-0.0159645	-0.0770628	-0.0786726	-0.0527025	-0.0389571	-0.0348752	0.000924452	-0.0555207	-0.0381193	-0.0974748	0.01275	-0.0285028	0.0100171	-0.0597768	-0.0444014	-0.0176093	-0.101091	-0.0147032	0.0145478	0.0605749	-0.0497273	0.0180101	-0.0331368	-0.0939423	0.161491	-0.0499816	0.0689835	-0.0378055	-0.0069045
	0.1916	-0.181643	0.111398	0.183183	0.132761	0.210003	0.105368	0.154016	0.130449	0.148667	0.180141	0.214871	0.101364	0.185124	0.220533	0.233358	0.0553626	0.0390127	0.19476	0.323844	0.0946113	0.192594	0.105219	0.16977	-0.142095	0.0724504	0.14346	0.172748	0.0464999	0.259594	0.0199757	-0.000322292	-0.0838397	0.0404599	0.0924214	-0.0153183	0.263672	0.0374413	-0.213218	-0.189145	0.0999679	0.0172277	0.0508475	0.187008	-0.134336	0.24078	-0.0104385	0.259404	0.161869
	-0.0872313	0.0292799	-0.00818288	-0.088414	-0.014147	-0.0406512	-0.0192983	0.0369673	-0.0328141	0.0177554	-0.0317968	-0.0706413	-0.0113719	-0.0968158	-0.0304108	-0.0618563	0.0170483	-0.0485393	-0.0199809	-0.0871743	-0.0007233	-0.0535371	-0.0184747	-0.016899	-0.00042102	-0.013428	0.0113296	0.00999563	0.00738834	-0.0182396	-0.00397123	0.00645549	0.059579	-0.000524125	-0.0260421	-0.00880694	-0.0571267	0.0105599	0.0569142	0.0890688	-0.0030946	-0.026569	-0.00317834	-0.0468915	0.138617	0.00138086	0.0608424	-0.0516012	0.00174289
	0.0267838	0.0251708	0.0707926	0.0809794	0.0851303	0.0776639	0.0633529	0.13326	0.0460741	0.0850942	0.0725441	0.0974513	0.0571583	0.0484596	0.0734101	0.0734004	0.0298199	0.0306771	0.115261	0.130451	0.0776854	0.0601155	0.0521578	0.0505918	-0.0196315	0.053684	0.0106017	0.0416982	-0.00465482	0.0761118	0.0395807	0.0305776	0.0889375	0.0388069	0.0436643	-0.0269356	0.129803	0.0328705	-0.0136305	0.0378963	-0.00360652	0.0114074	0.00358738	0.0605692	-0.00937451	0.100815	0.00736261	0.0524223	0.0322256
	-0.0545604	0.126339	-0.0379031	-0.0495688	0.0272894	-0.0161135	-0.025811	0.0233856	-0.0640798	-0.0448514	-0.0338288	-0.0548602	-0.03695	-0.0814072	-0.0396009	-0.0700019	0.0394896	-0.00190935	-0.0365646	-0.141775	-0.00780705	-0.0644172	-0.0216531	-0.0654054	0.098823	0.0667091	-0.0426086	-0.0664085	-0.0105615	-0.101184	0.0215207	0.0257655	0.130669	0.0086174	-0.00867612	0.0211836	-0.0539841	-0.018788	0.134762	0.119296	-0.0573769	-0.0197871	0.0128724	-0.0375626	0.0526556	-0.116653	0.00598024	-0.111514	-0.0358972
	0.0310284	0.0607633	0.0340706	0.0439257	0.0828783	0.0523662	0.0753812	0.093666	0.0417089	0.0350509	0.0488528	0.0284035	0.0452181	0.0159369	0.0621464	0.00799177	0.0505361	-0.00376038	0.0547464	0.0516863	0.0480024	0.0640275	0.0366225	0.0134193	0.0396091	0.0551586	0.00768884	-0.0328254	0.00101199	0.0282825	0.00945314	-0.00988333	0.092039	0.0263798	0.018898	0.0500474	0.0524956	0.0302097	-0.00129325	0.0266571	-0.0465331	-0.013922	-0.00546698	0.0135199	-0.0194811	0.0192164	-0.0072499	-0.0262903	-0.0314986
	0.178609	0.0156013	0.0369406	0.122605	0.129088	0.0872737	0.0815659	0.100006	0.0837301	0.0960635	0.113319	0.138699	0.0436546	0.103369	0.127754	0.12085	-0.0290576	0.032559	0.0953318	0.174371	0.0578025	0.11356	0.0717258	0.0793478	-0.0190533	0.0317168	0.0681812	0.127766	0.0702299	0.131661	-0.00178635	-0.0183328	0.0242188	0.0745892	0.0177507	-0.00585838	0.163217	0.02246	-0.0576438	-0.0607967	0.0308883	0.0373274	0.0531487	0.132642	-0.18073	0.132882	-0.0590107	0.127985	0.0488324
	-0.12664	-0.0622094	-0.0190076	-0.0452888	-0.0764984	-0.0138612	-0.0227607	-0.0254232	-0.0830251	-0.037218	-0.0273712	-0.0522113	-0.0103897	-0.0417625	-0.0289897	-0.0361609	0.0160636	-0.0304984	-0.0270393	-0.05602	-0.0279885	-0.0101298	-0.0667734	-0.0415267	-0.038216	-0.0531865	0.0190486	-0.039638	-0.0217251	-0.0348973	-0.0221753	-0.0125691	-0.0588823	-0.0712274	-0.0190339	-0.0092919	-0.0943519	-0.0400483	-0.0688179	-0.0458522	-0.0537762	0.00805076	-0.0295095	-0.0680089	0.0776363	-0.00284305	0.0150387	0.00496626	0.0215667
	-0.0780142	0.00520452	0.0323839	0.0061867	-0.0203156	0.0297607	0.0222774	0.0443066	-0.0235804	-0.00296067	-0.0255094	0.0131852	-0.0177921	-0.028949	-0.0129407	0.00382989	0.0510543	0.0182648	0.0169915	-0.00995318	0.0485847	0.0175432	-0.0165873	-0.0324862	-0.0522132	-0.00806179	0.00944224	-0.0227541	0.00832279	-0.0270923	0.0136306	0.00150137	0.0127762	-0.00436872	0.0320028	0.0160972	-0.0515595	0.0497749	0.0183028	-0.0171719	-0.0659393	0.0147082	-0.0339841	0.00623068	0.0898375	0.0260022	0.0311263	-0.0161895	0.0429704
	0.121776	-0.0574275	0.0722399	0.127613	0.207596	0.218013	0.0905658	0.310242	0.0823814	0.14577	0.1362	0.134073	0.0776565	0.13427	0.19107	0.127696	0.102103	0.0261126	0.223376	0.174502	0.106246	0.0906409	0.0790854	0.141375	-0.0659062	0.146382	0.0763728	0.127243	0.077061	0.208983	0.0699406	0.0164363	0.09691	0.0392048	0.0719893	-0.0103776	0.251052	0.0454734	-0.0961283	-0.0271915	0.0144594	-0.0144823	0.0253543	0.126818	-0.0237332	0.168629	0.0108917	0.14833	0.139867
	0.0497602	0.060053	0.0332453	0.0519117	0.0786015	0.0387596	0.00604547	0.0869837	0.0261703	0.0146527	0.00154657	0.0300065	0.00260998	0.0218804	0.0194567	-0.00864442	0.0140408	0.0226262	0.0322573	0.0011406	0.027436	0.0156483	0.0297043	0.0282337	0.0354378	0.0407782	-0.023577	0.0201275	-0.02226	0.0237486	0.00617646	0.0232684	0.0796835	0.00124251	0.0323082	-0.0125271	0.0745314	0.0186273	0.0798378	0.0194535	-0.0295423	-0.00838121	0.00535462	0.0109478	-0.0144085	0.0445283	-0.0158988	-0.00523313	-0.00418998
	0.0285608	-0.0438063	0.0365541	0.00503203	-0.00466178	0.0140877	0.0118114	0.0090017	0.0392295	0.0126805	0.0454335	0.0163163	0.0150767	0.0495633	0.0399965	0.0664521	0.0226557	-0.0044868	0.0286582	0.0679724	0.00833153	0.0332169	0.0301317	0.0220457	-0.0609393	-0.00247718	0.0770791	0.0222207	0.00263973	-0.00461102	0.0237557	-0.0537014	-0.00714013	0.0162856	0.0256897	0.021278	-0.00460174	-0.0182979	-0.0674579	-0.0464319	-0.00929866	0.0186803	-0.0100452	0.0593151	-0.0549252	0.0531453	-0.0149192	0.0684074	0.0358993
	-0.206706	-0.0323351	-0.0425595	-0.0950026	-0.221475	-0.123521	-0.108929	-0.140083	-0.115787	-0.0783268	-0.168518	-0.139228	-0.0496639	-0.12667	-0.159808	-0.108414	0.0492879	-0.0516613	-0.149709	-0.214451	-0.0790042	-0.156201	-0.148428	-0.121648	-0.00629519	-0.0963066	-0.0197472	-0.0997295	-0.0590268	-0.178608	0.00814042	0.00421372	-0.0652386	-0.079205	-0.0915529	0.00849248	-0.269244	-0.00720029	0.0354813	0.0491721	-0.00816587	-0.0260802	-0.068417	-0.132966	0.292583	-0.159539	0.138731	-0.128973	-0.0882841
	0.228778	-0.0220612	0.0804858	0.193558	0.175369	0.140651	0.103818	0.180741	0.139793	0.134522	0.176415	0.208974	0.122779	0.170992	0.185422	0.198146	0.0336679	0.0937143	0.204771	0.270081	0.0831536	0.15502	0.142863	0.151703	-0.0340619	0.0505136	0.139971	0.11783	0.0585497	0.200511	0.0416272	0.0218344	-0.005715	0.0606723	0.0492175	0.0542411	0.248307	0.0645107	-0.117013	-0.107736	0.0559354	0.00205148	0.0418158	0.21948	-0.232181	0.207711	-0.0960336	0.138348	0.0521035
	0.124002	-0.0203673	0.0242834	0.108141	0.099253	0.0992338	0.0786633	0.157661	0.0640464	0.0553573	0.0833493	0.0945129	0.0456707	0.0842704	0.0916455	0.0895254	0.0957294	0.00222862	0.113393	0.151981	0.046762	0.103811	0.0673989	0.107141	-0.0586007	0.0443772	0.0576509	0.0496179	0.0520423	0.130311	0.0381518	0.00346578	0.0400179	0.0152135	0.0444701	-0.032227	0.191783	0.00624987	-0.077314	-0.0249688	-0.00605204	0.0235603	-0.00148503	0.12974	-0.0957907	0.107964	-0.0266717	0.0961787	0.0991432
	0.237968	0.0786119	0.120936	0.102599	0.120864	0.132135	0.0431826	0.0906189	0.0767359	0.0282381	0.0135402	0.0722924	0.0291503	0.175524	0.0935729	0.146085	-0.0030502	0.0445637	0.0631076	0.0151461	-0.0119377	0.0780259	0.0329642	-0.00581876	0.012178	0.0649582	-0.19295	0.0140227	-0.0564127	-0.0334571	-0.0663375	-0.0231795	0.0577806	-0.0133427	0.0172087	0.00832434	0.0819996	0.0296243	0.0333124	0.00644506	0.0109718	-0.00135952	0.0629306	-0.0326076	0.0633209	-0.0223176	0.0328631	-0.039453	-0.0771236
	0.0629395	-0.0511973	0.0124875	0.0776792	-0.0292074	-0.0300649	0.0233451	-0.0326099	0.0363606	0.0189761	0.145911	0.0903076	0.0310343	0.05898	0.0696735	0.0781237	0.0256227	-0.0444084	0.00732122	0.16502	0.0170319	0.10023	0.080647	0.0435464	-0.0964188	-0.0941186	0.171649	0.0281069	0.0126294	0.0462761	-0.0109128	-0.0487247	-0.113088	0.0314732	-0.0192447	0.0117558	0.0140506	0.0236926	-0.131669	-0.0887608	0.0569135	0.0538924	0.0235701	0.10551	-0.227448	0.0707851	-0.0328278	0.185602	0.109532
	0.200017	-0.034563	0.0391144	0.128053	0.185261	0.132624	0.142824	0.16021	0.1413	0.114008	0.132956	0.160948	0.101322	0.137005	0.176669	0.160633	0.0701514	0.0434051	0.173707	0.250108	0.0805664	0.166158	0.11898	0.115821	-0.0607998	0.0685392	0.0811483	0.125345	0.106406	0.190481	0.100413	-0.00927277	0.0299088	0.0755451	0.0686214	0.0174605	0.27247	0.0785464	-0.104554	-0.0717296	0.0553751	0.00126537	0.0584645	0.18075	-0.210916	0.206215	-0.0802606	0.158764	0.116813
	0.0315534	0.030308	-0.00342352	0.025165	0.0312457	0.0317176	0.0145626	0.0123829	-0.015253	-0.021974	0.0615413	0.0503243	0.028868	0.0467968	0.0474386	0.0358852	-0.00610456	0.0166317	0.0583543	0.031949	-0.0217089	0.0370057	0.0308586	0.00837152	-0.035268	-0.0136425	0.00756145	0.0105586	0.00919985	0.0188747	0.00887689	-0.0235253	-0.0562996	0.0368918	-0.0428081	-0.0541484	0.00656755	0.00452377	-0.0484901	-0.0450084	-0.0375266	-0.0185973	-0.0289783	-0.0115659	-0.0877706	-0.0348955	-0.024277	-0.00529734	-0.00300922
	0.172578	-0.124042	0.0329634	0.153177	0.106295	0.0953251	0.0960413	0.0791944	0.113993	0.0835708	0.148498	0.139751	0.0584305	0.155034	0.183712	0.135005	-0.0111653	0.0557313	0.139247	0.279596	0.0689667	0.144857	0.0961034	0.13144	-0.096372	0.033959	0.142761	0.141375	0.059302	0.212225	0.00341416	-0.0176909	-0.0757156	0.0379781	0.043713	0.0225566	0.236915	0.0575488	-0.137685	-0.120779	0.0760309	0.0291105	0.049052	0.174977	-0.25625	0.186476	-0.0636891	0.184808	0.12519
	0.221621	-0.140624	0.0581795	0.212548	0.132841	0.153876	0.115159	0.164606	0.153156	0.126213	0.191153	0.176886	0.0964028	0.181252	0.202915	0.192532	0.048299	0.0447813	0.218387	0.316048	0.102393	0.219026	0.105591	0.198525	-0.116072	0.0339551	0.184463	0.10598	0.101575	0.232961	0.0412043	0.0244562	-0.0626119	0.0806491	0.0744711	-0.0210777	0.223613	0.0560255	-0.211374	-0.1311	0.0592919	0.0422855	0.0503121	0.190105	-0.175039	0.214939	-0.0348819	0.218009	0.135011
	-0.0122251	0.00280183	0.00709112	0.0200601	0.0555906	0.0483371	0.0273369	0.0987731	0.0187626	0.0519701	0.0446717	0.0131014	0.0209168	8.0065e-05	0.0177198	0.00466736	0.0866431	0.0484408	0.0513793	0.0155671	0.0354708	0.0220713	0.0431234	0.0291171	0.0260592	0.0120581	0.0302335	0.00429571	0.0107517	0.0417043	0.0373831	0.00568245	0.0527368	-0.0013475	0.0015119	-0.0138752	0.0522212	-0.0214242	-0.0579261	-0.0105012	-0.0364182	-0.00634992	-0.0240384	0.0196111	0.00260922	0.0323753	0.019979	0.00954036	0.0164304
[truncated: 26 more columns]

## Sheet: Figure 5c right
	trial1																									trial2
trial1	1	0.269453	0.394065	0.560408	0.521587	0.508766	0.403452	0.41339	0.458752	0.320705	0.46679	0.53482	0.342068	0.61673	0.551699	0.633575	0.187116	0.224913	0.53094	0.540225	0.182694	0.39489	0.232587	0.187166	-0.0336312	-0.0586419	-0.123129	-0.122242	-0.0994952	-0.195822	-0.212773	-0.096155	-0.20347	-0.104934	-0.0124002	-0.0531341	-0.0970843	-0.0450919	-0.184399	-0.150235	-0.181853	-0.0170799	0.0325624	0.1112	-0.201297	0.0465271	-0.0826046	0.0294882	0.240058
	0.269453	1	0.120828	0.173616	0.33488	0.147853	0.262955	0.141464	0.167667	0.116357	0.265868	0.184639	0.214636	0.1761	0.193203	0.161908	0.0106375	0.0956608	0.160238	0.154231	0.0953302	0.0541773	0.0891344	-0.0283788	0.220096	0.121894	0.0464842	0.0413809	0.0853325	-0.143497	0.0315053	0.0865966	-0.0587228	0.114967	0.106916	0.0289999	0.0558188	0.0233676	0.0713438	0.203933	0.0319703	0.0534097	0.0832359	-0.0879849	0.175243	0.0504946	0.0541845	0.0458409	-0.0691586
	0.394065	0.120828	1	0.327631	0.278558	0.312415	0.254657	0.304154	0.247628	0.26339	0.252151	0.31664	0.23089	0.321497	0.342752	0.374244	0.162849	0.168452	0.347019	0.31128	0.195989	0.23253	0.143726	0.143204	0.012943	0.0419151	-0.0282187	-0.0839743	-0.0649995	-0.0166725	-0.0744439	-0.0474862	-0.0486128	-0.0366972	-0.00340076	-0.0230124	-0.0168384	-0.0402189	-0.0827022	-0.07319	-0.0547079	-0.0172342	-0.00418196	0.0946515	-0.100761	0.0843198	-0.0114319	0.0202747	0.104417
	0.560408	0.173616	0.327631	1	0.466404	0.464842	0.365926	0.445413	0.386999	0.325777	0.417949	0.454863	0.307529	0.485106	0.494407	0.497122	0.165365	0.205027	0.474671	0.492745	0.215204	0.345159	0.206659	0.204722	0.0142976	-0.0202169	-0.127002	-0.108742	-0.0944121	-0.0486203	-0.163215	-0.113182	-0.1476	-0.0580915	-0.0243231	-0.0874379	-0.0720659	-0.0620147	-0.183762	-0.215212	-0.196062	-0.0626594	0.024642	0.0434573	-0.168445	0.0339222	-0.0795158	0.0595683	0.229199
	0.521587	0.33488	0.278558	0.466404	1	0.557785	0.476626	0.632423	0.375952	0.372643	0.503835	0.506601	0.400431	0.394105	0.517058	0.424288	0.124006	0.228818	0.614271	0.607349	0.340972	0.35055	0.259541	0.333926	0.163519	0.0267282	-0.137507	-0.151526	-0.0681443	-0.0288721	-0.27773	-0.0714992	-0.198884	-0.0336766	0.0308442	-0.0973835	-0.0918589	0.00487473	-0.231551	-0.172578	-0.239716	-0.0767034	0.0710108	0.109529	-0.0534938	0.164141	-0.0159561	-0.0211711	0.427499
	0.508766	0.147853	0.312415	0.464842	0.557785	1	0.386045	0.529242	0.344768	0.302633	0.390701	0.430904	0.323014	0.428251	0.475483	0.464867	0.172257	0.242989	0.534347	0.503033	0.253888	0.316413	0.189184	0.274138	-0.0228411	0.0232569	-0.114177	-0.131552	-0.0943639	0.0198852	-0.178145	-0.0971404	-0.0696998	-0.0709644	-0.0312139	-0.0595372	-0.0907084	-0.0138532	-0.190078	-0.213513	-0.161345	-0.0485942	0.0488431	0.169536	-0.159809	0.0951776	-0.0282823	-0.0124756	0.344571
	0.403452	0.262955	0.254657	0.365926	0.476626	0.386045	1	0.366191	0.282714	0.265976	0.441744	0.373073	0.358286	0.353132	0.384718	0.356769	0.0873285	0.159815	0.422538	0.490255	0.176987	0.226843	0.0996841	0.130567	0.0490011	0.0219307	-0.0555259	-0.0534685	-0.0788462	-0.00952337	-0.108766	-0.0503601	-0.0996718	-0.0296835	0.0217222	-0.0306687	-0.0182292	-0.00123491	-0.108664	-0.106183	-0.171636	-0.0638516	0.0149755	0.0101082	-0.0784566	0.0410746	-0.00195082	0.00102115	0.187474
	0.41339	0.141464	0.304154	0.445413	0.632423	0.529242	0.366191	1	0.341352	0.330716	0.404309	0.434776	0.33621	0.32225	0.448523	0.339368	0.217552	0.231097	0.584988	0.487102	0.340159	0.351842	0.228537	0.33516	0.0555859	0.0690466	-0.146401	-0.132279	-0.0793526	0.0649443	-0.254335	-0.0839526	-0.11907	-0.0557153	0.0106028	-0.115278	-0.0753338	0.0227491	-0.232997	-0.280632	-0.246381	-0.0445202	0.0809831	0.219842	-0.110132	0.152209	-0.064659	-0.0265558	0.396608
	0.458752	0.167667	0.247628	0.386999	0.375952	0.344768	0.282714	0.341352	1	0.232062	0.33707	0.37365	0.240144	0.41743	0.370624	0.369344	0.160654	0.178907	0.385245	0.386147	0.199053	0.253724	0.194365	0.185157	-0.0130297	0.00257637	-0.0413411	-0.0565496	-0.057655	-0.0250988	-0.140385	-0.0856483	-0.07354	-0.0357672	-0.0428725	-0.0851038	-0.0724162	-0.0494605	-0.13641	-0.156049	-0.175843	-0.0693893	-0.0296894	0.0517475	-0.0746714	0.0597036	-0.053684	0.0192807	0.158919
	0.320705	0.116357	0.26339	0.325777	0.372643	0.302633	0.265976	0.330716	0.232062	1	0.306953	0.308314	0.271854	0.238755	0.310627	0.264789	0.151027	0.17143	0.366748	0.341308	0.206885	0.216796	0.200385	0.218037	0.0409945	-0.0283179	-0.0704068	-0.0954589	-0.0399256	0.00419702	-0.134468	-0.0419327	-0.0778907	-0.0771252	0.0134848	-0.0760723	-0.0432604	-0.022188	-0.146049	-0.158969	-0.158928	-0.0779217	0.031486	0.0616615	-0.10092	0.0904074	-0.052725	-0.0155864	0.214739
	0.46679	0.265868	0.252151	0.417949	0.503835	0.390701	0.441744	0.404309	0.33707	0.306953	1	0.429954	0.44764	0.384787	0.434776	0.380984	0.102329	0.18596	0.443955	0.562064	0.180888	0.265709	0.140039	0.166422	0.0389481	-0.0330329	-0.101599	-0.113696	-0.12224	-0.0502442	-0.187153	-0.0867216	-0.144036	-0.0794009	-0.0226308	-0.16238	-0.0734895	-0.0453578	-0.180797	-0.252212	-0.230973	-0.0806212	-0.00313458	0.0145565	-0.163632	0.0280725	-0.102823	0.021167	0.202999
	0.53482	0.184639	0.31664	0.454863	0.506601	0.430904	0.373073	0.434776	0.37365	0.308314	0.429954	1	0.334358	0.45071	0.473422	0.480705	0.183898	0.173333	0.491323	0.503455	0.234244	0.339479	0.210409	0.225978	0.0181562	-0.00519009	-0.101896	-0.103751	-0.0739539	-0.0686157	-0.206573	-0.101698	-0.112314	-0.0639863	-0.0342922	-0.106672	-0.0944165	-0.0765422	-0.142305	-0.229295	-0.216713	-0.0887517	0.0130376	0.011246	-0.183957	0.0431141	-0.0727871	0.0362938	0.221326
	0.342068	0.214636	0.23089	0.307529	0.400431	0.323014	0.358286	0.33621	0.240144	0.271854	0.44764	0.334358	1	0.296342	0.327218	0.312122	0.104679	0.169981	0.357293	0.404592	0.147171	0.214277	0.12348	0.125748	-0.0190872	0.0198419	-0.0535196	-0.0753437	-0.0555622	-0.00402655	-0.0831661	-0.0359208	-0.105236	-0.0471496	-0.0176353	-0.0592599	0.0202976	-0.00961035	-0.101993	-0.129736	-0.131062	-0.0771412	0.0210818	0.0569865	-0.102123	0.0534316	-0.0337239	0.0356986	0.149022
	0.61673	0.1761	0.321497	0.485106	0.394105	0.428251	0.353132	0.32225	0.41743	0.238755	0.384787	0.45071	0.296342	1	0.47699	0.548642	0.158632	0.178954	0.437552	0.458609	0.169976	0.306426	0.153076	0.126929	-0.0248666	0.0037995	-0.0710259	-0.0943696	-0.0891764	-0.0938311	-0.126384	-0.119122	-0.127385	-0.0821324	-0.0467166	-0.0631557	-0.0828236	-0.0479141	-0.0965518	-0.174706	-0.144714	0.0163511	0.00304183	0.0465806	-0.193324	0.0596641	-0.0562678	0.0309732	0.171473
	0.551699	0.193203	0.342752	0.494407	0.517058	0.475483	0.384718	0.448523	0.370624	0.310627	0.434776	0.473422	0.327218	0.47699	1	0.499877	0.18125	0.190086	0.530676	0.530633	0.243587	0.356768	0.235799	0.215625	0.012571	-0.0228286	-0.0774864	-0.167733	-0.134906	-0.0647241	-0.215572	-0.12649	-0.139345	-0.080406	-0.013955	-0.107469	-0.0808105	-0.0594994	-0.174306	-0.235132	-0.228011	-0.0554775	0.00505778	0.0583121	-0.18009	0.059795	-0.0680227	0.00527016	0.238871
	0.633575	0.161908	0.374244	0.497122	0.424288	0.464867	0.356769	0.339368	0.369344	0.264789	0.380984	0.480705	0.312122	0.548642	0.499877	1	0.188467	0.198055	0.461029	0.525061	0.171854	0.344024	0.200025	0.204667	-0.038543	-0.0317743	-0.0992642	-0.132167	-0.136978	-0.0805346	-0.129118	-0.12869	-0.116198	-0.0981014	-0.0745653	-0.0768096	-0.0666659	-0.0836151	-0.156247	-0.212622	-0.159381	-0.0293664	0.00251941	0.0162598	-0.1951	0.0243342	-0.0878356	0.0203349	0.17201
	0.187116	0.0106375	0.162849	0.165365	0.124006	0.172257	0.0873285	0.217552	0.160654	0.151027	0.102329	0.183898	0.104679	0.158632	0.18125	0.188467	1	0.10771	0.208022	0.133471	0.195115	0.153034	0.102455	0.172073	0.00537245	0.0327397	-0.0395874	-0.0291497	-0.0446777	0.0330467	-0.050209	-0.0795321	0.0337264	-0.0208396	-0.0346318	-0.0143798	-0.0422354	-0.0198328	-0.0723593	-0.124443	-0.073701	-0.00885534	-0.0379947	0.0228836	-0.0935964	0.0239697	-0.0341587	-0.00193997	0.0801323
	0.224913	0.0956608	0.168452	0.205027	0.228818	0.242989	0.159815	0.231097	0.178907	0.17143	0.18596	0.173333	0.169981	0.178954	0.190086	0.198055	0.10771	1	0.260355	0.210382	0.157266	0.17006	0.133002	0.147046	0.055018	0.00295405	-0.0828932	-0.057423	-0.0253121	-0.0297109	-0.0787586	-0.042381	-0.0811316	-0.00670737	0.0103125	-0.00502947	-0.0537242	-0.0126556	-0.0686112	-0.0398201	-0.057822	0.0433522	0.0325463	0.0640122	-0.0325852	0.0604244	-0.00241758	0.00433196	0.156252
	0.53094	0.160238	0.347019	0.474671	0.614271	0.534347	0.422538	0.584988	0.385245	0.366748	0.443955	0.491323	0.357293	0.437552	0.530676	0.461029	0.208022	0.260355	1	0.581561	0.362862	0.367977	0.241352	0.343804	0.0723505	0.0153874	-0.110902	-0.15344	-0.123145	0.0352322	-0.250951	-0.134599	-0.111104	-0.0575623	-0.0263046	-0.07684	-0.063876	-0.00478391	-0.206261	-0.256184	-0.243588	-0.0650197	0.00309201	0.102324	-0.12524	0.076199	-0.0648623	-0.0500678	0.358423
	0.540225	0.154231	0.31128	0.492745	0.607349	0.503033	0.490255	0.487102	0.386147	0.341308	0.562064	0.503455	0.404592	0.458609	0.530633	0.525061	0.133471	0.210382	0.581561	1	0.266144	0.388104	0.200569	0.277752	-0.00583432	-0.112409	-0.157038	-0.196792	-0.223347	-0.0437132	-0.295774	-0.175402	-0.190698	-0.14648	-0.111462	-0.201417	-0.13729	-0.0915389	-0.314134	-0.410979	-0.34223	-0.123928	-0.0384451	0.0302244	-0.291492	0.0161039	-0.156927	-0.0331221	0.355578
	0.182694	0.0953302	0.195989	0.215204	0.340972	0.253888	0.176987	0.340159	0.199053	0.206885	0.180888	0.234244	0.147171	0.169976	0.243587	0.171854	0.195115	0.157266	0.362862	0.266144	1	0.218084	0.138112	0.256994	0.171687	0.0268638	-0.0270625	-0.0698588	-0.0187064	0.0419286	-0.119931	-0.0543762	-0.037714	0.008901	0.00656231	-0.0267605	-0.0454422	-0.00500557	-0.0894059	-0.143211	-0.183912	-0.0226895	-0.014958	0.01638	-0.0266585	0.0662131	-0.0325386	-0.0228178	0.18744
	0.39489	0.0541773	0.23253	0.345159	0.35055	0.316413	0.226843	0.351842	0.253724	0.216796	0.265709	0.339479	0.214277	0.306426	0.356768	0.344024	0.153034	0.17006	0.367977	0.388104	0.218084	1	0.221756	0.256738	0.0484001	-0.0313192	-0.0894937	-0.12644	-0.103559	-0.031261	-0.199106	-0.0820762	-0.145315	-0.0595055	-0.0814064	-0.0858783	-0.0804303	-0.0448819	-0.138945	-0.248585	-0.194866	-0.0563132	-0.0234586	0.0395601	-0.158254	0.0210695	-0.077783	-0.0523547	0.207642
	0.232587	0.0891344	0.143726	0.206659	0.259541	0.189184	0.0996841	0.228537	0.194365	0.200385	0.140039	0.210409	0.12348	0.153076	0.235799	0.200025	0.102455	0.133002	0.241352	0.200569	0.138112	0.221756	1	0.179312	0.03667	0.00502252	-0.0444394	-0.0552776	-0.0512837	-0.0681725	-0.162241	-0.0533645	-0.0971854	-0.0517297	0.00978065	-0.104015	-0.0528062	-0.0239105	-0.151772	-0.108516	-0.13548	0.00727645	0.0526654	0.00518929	-0.0882864	0.0508923	-0.038459	-0.00663486	0.158498
	0.187166	-0.0283788	0.143204	0.204722	0.333926	0.274138	0.130567	0.33516	0.185157	0.218037	0.166422	0.225978	0.125748	0.126929	0.215625	0.204667	0.172073	0.147046	0.343804	0.277752	0.256994	0.256738	0.179312	1	0.093955	-0.0423069	-0.114777	-0.114802	-0.0978721	0.00942214	-0.225963	-0.131456	-0.102005	-0.0649327	-0.050211	-0.113959	-0.106049	-0.00907029	-0.22414	-0.247567	-0.20006	-0.0765139	-0.0262675	0.0716634	-0.132106	0.0548364	-0.0869923	-0.062134	0.235835
	-0.0336312	0.220096	0.012943	0.0142976	0.163519	-0.0228411	0.0490011	0.0555859	-0.0130297	0.0409945	0.0389481	0.0181562	-0.0190872	-0.0248666	0.012571	-0.038543	0.00537245	0.055018	0.0723505	-0.00583432	0.171687	0.0484001	0.03667	0.093955	1	0.0992269	0.0333632	0.0378918	0.115031	-0.0582453	0.0138212	0.0676345	-0.00949818	0.111142	0.0756469	0.0745823	0.0542562	0.0118779	0.0910066	0.172837	0.000257491	0.0268903	0.0493282	-0.0429939	0.167801	0.0380109	0.0631691	0.0106994	-0.0316327
trial2	-0.0586419	0.121894	0.0419151	-0.0202169	0.0267282	0.0232569	0.0219307	0.0690466	0.00257637	-0.0283179	-0.0330329	-0.00519009	0.0198419	0.0037995	-0.0228286	-0.0317743	0.0327397	0.00295405	0.0153874	-0.112409	0.0268638	-0.0313192	0.00502252	-0.0423069	0.0992269	1	0.314496	0.215782	0.189624	0.234513	0.230434	0.183245	0.189923	0.249166	0.134508	0.309038	0.214907	0.187156	0.340045	0.296625	0.223842	0.0429965	0.0426585	0.0396958	0.364954	0.101722	0.209826	0.0580562	-0.106425
	-0.123129	0.0464842	-0.0282187	-0.127002	-0.137507	-0.114177	-0.0555259	-0.146401	-0.0413411	-0.0704068	-0.101599	-0.101896	-0.0535196	-0.0710259	-0.0774864	-0.0992642	-0.0395874	-0.0828932	-0.110902	-0.157038	-0.0270625	-0.0894937	-0.0444394	-0.114777	0.0333632	0.314496	1	0.198886	0.0582526	0.18778	0.178048	0.158463	0.130153	0.2124	0.0259386	0.27415	0.153175	0.0950982	0.354123	0.287097	0.189217	-0.0357299	-0.0621332	-0.078193	0.345026	0.007102	0.161905	0.00941393	-0.191091
	-0.122242	0.0413809	-0.0839743	-0.108742	-0.151526	-0.131552	-0.0534685	-0.132279	-0.0565496	-0.0954589	-0.113696	-0.103751	-0.0753437	-0.0943696	-0.167733	-0.132167	-0.0291497	-0.057423	-0.15344	-0.196792	-0.0698588	-0.12644	-0.0552776	-0.114802	0.0378918	0.215782	0.198886	1	0.162786	0.0586612	0.209501	0.166709	0.148781	0.140383	0.119866	0.144616	0.100011	0.115908	0.21206	0.255989	0.151238	0.107665	0.0621373	-0.0237555	0.196286	0.0376583	0.118628	0.0815671	-0.151964
	-0.0994952	0.0853325	-0.0649995	-0.0944121	-0.0681443	-0.0943639	-0.0788462	-0.0793526	-0.057655	-0.0399256	-0.12224	-0.0739539	-0.0555622	-0.0891764	-0.134906	-0.136978	-0.0446777	-0.0253121	-0.123145	-0.223347	-0.0187064	-0.103559	-0.0512837	-0.0978721	0.115031	0.189624	0.0582526	0.162786	1	-0.0624404	0.243196	0.171731	0.184943	0.104496	0.263902	0.0714354	0.16741	0.0816307	0.156178	0.347731	0.229361	0.232053	0.18779	0.0430185	0.120483	0.128121	0.13708	0.191526	-0.0696816
	-0.195822	-0.143497	-0.0166725	-0.0486203	-0.0288721	0.0198852	-0.00952337	0.0649443	-0.0250988	0.00419702	-0.0502442	-0.0686157	-0.00402655	-0.0938311	-0.0647241	-0.0805346	0.0330467	-0.0297109	0.0352322	-0.0437132	0.0419286	-0.031261	-0.0681725	0.00942214	-0.0582453	0.234513	0.18778	0.0586612	-0.0624404	1	0.0491444	0.0463438	0.142088	0.130235	-0.0395664	0.133599	0.106309	0.0609403	0.169221	-0.0973165	0.142502	-0.0444904	-0.037852	0.0528864	0.199485	0.0518247	0.0894176	-0.0337444	0.0453988
	-0.212773	0.0315053	-0.0744439	-0.163215	-0.27773	-0.178145	-0.108766	-0.254335	-0.140385	-0.134468	-0.187153	-0.206573	-0.0831661	-0.126384	-0.215572	-0.129118	-0.050209	-0.0787586	-0.250951	-0.295774	-0.119931	-0.199106	-0.162241	-0.225963	0.0138212	0.230434	0.178048	0.209501	0.243196	0.0491444	1	0.177189	0.235294	0.165187	0.163039	0.194444	0.241258	0.103391	0.306462	0.401749	0.321623	0.167516	0.0881934	-0.0653613	0.217509	0.0524649	0.166174	0.130782	-0.243882
	-0.096155	0.0865966	-0.0474862	-0.113182	-0.0714992	-0.0971404	-0.0503601	-0.0839526	-0.0856483	-0.0419327	-0.0867216	-0.101698	-0.0359208	-0.119122	-0.12649	-0.12869	-0.0795321	-0.042381	-0.134599	-0.175402	-0.0543762	-0.0820762	-0.0533645	-0.131456	0.0676345	0.183245	0.158463	0.166709	0.171731	0.0463438	0.177189	1	0.102589	0.12891	0.135294	0.20838	0.116459	0.10566	0.2517	0.321027	0.198216	0.0808316	0.044254	0.0334519	0.224277	0.0153351	0.126094	0.0611396	-0.122488
	-0.20347	-0.0587228	-0.0486128	-0.1476	-0.198884	-0.0696998	-0.0996718	-0.11907	-0.07354	-0.0778907	-0.144036	-0.112314	-0.105236	-0.127385	-0.139345	-0.116198	0.0337264	-0.0811316	-0.111104	-0.190698	-0.037714	-0.145315	-0.0971854	-0.102005	-0.00949818	0.189923	0.130153	0.148781	0.184943	0.142088	0.235294	0.102589	1	0.0991739	0.102056	0.129587	0.154018	0.0414621	0.205622	0.179466	0.244065	0.109989	0.0534159	0.0432153	0.0694748	0.0363092	0.112591	0.0739517	-0.139638
	-0.104934	0.114967	-0.0366972	-0.0580915	-0.0336766	-0.0709644	-0.0296835	-0.0557153	-0.0357672	-0.0771252	-0.0794009	-0.0639863	-0.0471496	-0.0821324	-0.080406	-0.0981014	-0.0208396	-0.00670737	-0.0575623	-0.14648	0.008901	-0.0595055	-0.0517297	-0.0649327	0.111142	0.249166	0.2124	0.140383	0.104496	0.130235	0.165187	0.12891	0.0991739	1	0.0816087	0.190331	0.157873	0.0880815	0.26724	0.25021	0.181238	0.0262084	0.0138947	-0.0439298	0.286261	0.0598126	0.110177	0.0698534	-0.154665
	-0.0124002	0.106916	-0.00340076	-0.0243231	0.0308442	-0.0312139	0.0217222	0.0106028	-0.0428725	0.0134848	-0.0226308	-0.0342922	-0.0176353	-0.0467166	-0.013955	-0.0745653	-0.0346318	0.0103125	-0.0263046	-0.111462	0.00656231	-0.0814064	0.00978065	-0.050211	0.0756469	0.134508	0.0259386	0.119866	0.263902	-0.0395664	0.163039	0.135294	0.102056	0.0816087	1	0.0332162	0.13807	0.107305	0.075039	0.262081	0.17961	0.199813	0.195114	0.0834698	0.0742753	0.142177	0.124495	0.172944	0.0631182
	-0.0531341	0.0289999	-0.0230124	-0.0874379	-0.0973835	-0.0595372	-0.0306687	-0.115278	-0.0851038	-0.0760723	-0.16238	-0.106672	-0.0592599	-0.0631557	-0.107469	-0.0768096	-0.0143798	-0.00502947	-0.07684	-0.201417	-0.0267605	-0.0858783	-0.104015	-0.113959	0.0745823	0.309038	0.27415	0.144616	0.0714354	0.133599	0.194444	0.20838	0.129587	0.190331	0.0332162	1	0.123447	0.132057	0.34474	0.450387	0.2648	-0.0205594	-0.0415397	0.0374719	0.36681	-0.0115171	0.161554	0.00157477	-0.193155
	-0.0970843	0.0558188	-0.0168384	-0.0720659	-0.0918589	-0.0907084	-0.0182292	-0.0753338	-0.0724162	-0.0432604	-0.0734895	-0.0944165	0.0202976	-0.0828236	-0.0808105	-0.0666659	-0.0422354	-0.0537242	-0.063876	-0.13729	-0.0454422	-0.0804303	-0.0528062	-0.106049	0.0542562	0.214907	0.153175	0.100011	0.16741	0.106309	0.241258	0.116459	0.154018	0.157873	0.13807	0.123447	1	0.0663629	0.218492	0.239565	0.236709	0.077198	0.130576	-0.0158152	0.182613	0.0753869	0.148948	0.136252	-0.103581
	-0.0450919	0.0233676	-0.0402189	-0.0620147	0.00487473	-0.0138532	-0.00123491	0.0227491	-0.0494605	-0.022188	-0.0453578	-0.0765422	-0.00961035	-0.0479141	-0.0594994	-0.0836151	-0.0198328	-0.0126556	-0.00478391	-0.0915389	-0.00500557	-0.0448819	-0.0239105	-0.00907029	0.0118779	0.187156	0.0950982	0.115908	0.0816307	0.0609403	0.103391	0.10566	0.0414621	0.0880815	0.107305	0.132057	0.0663629	1	0.110911	0.163252	0.08434	0.0836176	0.0633126	0.0517522	0.170113	0.0736567	0.0793924	0.0601927	-0.0236171
	-0.184399	0.0713438	-0.0827022	-0.183762	-0.231551	-0.190078	-0.108664	-0.232997	-0.13641	-0.146049	-0.180797	-0.142305	-0.101993	-0.0965518	-0.174306	-0.156247	-0.0723593	-0.0686112	-0.206261	-0.314134	-0.0894059	-0.138945	-0.151772	-0.22414	0.0910066	0.340045	0.354123	0.21206	0.156178	0.169221	0.306462	0.2517	0.205622	0.26724	0.075039	0.34474	0.218492	0.110911	1	0.410526	0.336052	0.0357345	-0.0439274	-0.110528	0.419595	0.00443017	0.184534	0.0382763	-0.349799
	-0.150235	0.203933	-0.07319	-0.215212	-0.172578	-0.213513	-0.106183	-0.280632	-0.156049	-0.158969	-0.252212	-0.229295	-0.129736	-0.174706	-0.235132	-0.212622	-0.124443	-0.0398201	-0.256184	-0.410979	-0.143211	-0.248585	-0.108516	-0.247567	0.172837	0.296625	0.287097	0.255989	0.347731	-0.0973165	0.401749	0.321027	0.179466	0.25021	0.262081	0.450387	0.239565	0.163252	0.410526	1	0.447567	0.176205	0.142845	-0.00413769	0.426168	0.0753228	0.248538	0.157396	-0.294848
	-0.181853	0.0319703	-0.0547079	-0.196062	-0.239716	-0.161345	-0.171636	-0.246381	-0.175843	-0.158928	-0.230973	-0.216713	-0.131062	-0.144714	-0.228011	-0.159381	-0.073701	-0.057822	-0.243588	-0.34223	-0.183912	-0.194866	-0.13548	-0.20006	0.000257491	0.223842	0.189217	0.151238	0.229361	0.142502	0.321623	0.198216	0.244065	0.181238	0.17961	0.2648	0.236709	0.08434	0.336052	0.447567	1	0.193465	0.105707	0.113025	0.271289	0.0626788	0.192008	0.157176	-0.201024
	-0.0170799	0.0534097	-0.0172342	-0.0626594	-0.0767034	-0.0485942	-0.0638516	-0.0445202	-0.0693893	-0.0779217	-0.0806212	-0.0887517	-0.0771412	0.0163511	-0.0554775	-0.0293664	-0.00885534	0.0433522	-0.0650197	-0.123928	-0.0226895	-0.0563132	0.00727645	-0.0765139	0.0268903	0.0429965	-0.0357299	0.107665	0.232053	-0.0444904	0.167516	0.0808316	0.109989	0.0262084	0.199813	-0.0205594	0.077198	0.0836176	0.0357345	0.176205	0.193465	1	0.227756	0.0965851	-0.0121571	0.0933733	0.0365261	0.218461	-0.00281661
	0.0325624	0.0832359	-0.00418196	0.024642	0.0710108	0.0488431	0.0149755	0.0809831	-0.0296894	0.031486	-0.00313458	0.0130376	0.0210818	0.00304183	0.00505778	0.00251941	-0.0379947	0.0325463	0.00309201	-0.0384451	-0.014958	-0.0234586	0.0526654	-0.0262675	0.0493282	0.0426585	-0.0621332	0.0621373	0.18779	-0.037852	0.0881934	0.044254	0.0534159	0.0138947	0.195114	-0.0415397	0.130576	0.0633126	-0.0439274	0.142845	0.105707	0.227756	1	0.152464	0.00214244	0.111224	0.0867634	0.1542	0.102464
	0.1112	-0.0879849	0.0946515	0.0434573	0.109529	0.169536	0.0101082	0.219842	0.0517475	0.0616615	0.0145565	0.011246	0.0569865	0.0465806	0.0583121	0.0162598	0.0228836	0.0640122	0.102324	0.0302244	0.01638	0.0395601	0.00518929	0.0716634	-0.0429939	0.0396958	-0.078193	-0.0237555	0.0430185	0.0528864	-0.0653613	0.0334519	0.0432153	-0.0439298	0.0834698	0.0374719	-0.0158152	0.0517522	-0.110528	-0.00413769	0.113025	0.0965851	0.152464	1	-0.0612565	0.165258	0.0633138	0.046658	0.211908
	-0.201297	0.175243	-0.100761	-0.168445	-0.0534938	-0.159809	-0.0784566	-0.110132	-0.0746714	-0.10092	-0.163632	-0.183957	-0.102123	-0.193324	-0.18009	-0.1951	-0.0935964	-0.0325852	-0.12524	-0.291492	-0.0266585	-0.158254	-0.0882864	-0.132106	0.167801	0.364954	0.345026	0.196286	0.120483	0.199485	0.217509	0.224277	0.0694748	0.286261	0.0742753	0.36681	0.182613	0.170113	0.419595	0.426168	0.271289	-0.0121571	0.00214244	-0.0612565	1	0.0688577	0.256519	0.015071	-0.168439
	0.0465271	0.0504946	0.0843198	0.0339222	0.164141	0.0951776	0.0410746	0.152209	0.0597036	0.0904074	0.0280725	0.0431141	0.0534316	0.0596641	0.059795	0.0243342	0.0239697	0.0604244	0.076199	0.0161039	0.0662131	0.0210695	0.0508923	0.0548364	0.0380109	0.101722	0.007102	0.0376583	0.128121	0.0518247	0.0524649	0.0153351	0.0363092	0.0598126	0.142177	-0.0115171	0.0753869	0.0736567	0.00443017	0.0753228	0.0626788	0.0933733	0.111224	0.165258	0.0688577	1	0.0729254	0.114394	0.123472
	-0.0826046	0.0541845	-0.0114319	-0.0795158	-0.0159561	-0.0282823	-0.00195082	-0.064659	-0.053684	-0.052725	-0.102823	-0.0727871	-0.0337239	-0.0562678	-0.0680227	-0.0878356	-0.0341587	-0.00241758	-0.0648623	-0.156927	-0.0325386	-0.077783	-0.038459	-0.0869923	0.0631691	0.209826	0.161905	0.118628	0.13708	0.0894176	0.166174	0.126094	0.112591	0.110177	0.124495	0.161554	0.148948	0.0793924	0.184534	0.248538	0.192008	0.0365261	0.0867634	0.0633138	0.256519	0.0729254	1	0.113368	-0.0280494
	0.0294882	0.0458409	0.0202747	0.0595683	-0.0211711	-0.0124756	0.00102115	-0.0265558	0.0192807	-0.0155864	0.021167	0.0362938	0.0356986	0.0309732	0.00527016	0.0203349	-0.00193997	0.00433196	-0.0500678	-0.0331221	-0.0228178	-0.0523547	-0.00663486	-0.062134	0.0106994	0.0580562	0.00941393	0.0815671	0.191526	-0.0337444	0.130782	0.0611396	0.0739517	0.0698534	0.172944	0.00157477	0.136252	0.0601927	0.0382763	0.157396	0.157176	0.218461	0.1542	0.046658	0.015071	0.114394	0.113368	1	0.01046
	0.240058	-0.0691586	0.104417	0.229199	0.427499	0.344571	0.187474	0.396608	0.158919	0.214739	0.202999	0.221326	0.149022	0.171473	0.238871	0.17201	0.0801323	0.156252	0.358423	0.355578	0.18744	0.207642	0.158498	0.235835	-0.0316327	-0.106425	-0.191091	-0.151964	-0.0696816	0.0453988	-0.243882	-0.122488	-0.139638	-0.154665	0.0631182	-0.193155	-0.103581	-0.0236171	-0.349799	-0.294848	-0.201024	-0.00281661	0.102464	0.211908	-0.168439	0.123472	-0.0280494	0.01046	1
	0.0332242	-0.0354278	0.0202317	0.050921	-0.00595017	0.00540751	-0.00960533	-0.0138419	0.0889277	0.0213135	0.0545369	0.0445011	0.0186079	0.045478	0.0597467	0.0518527	0.0505718	0.0240554	0.0191811	0.0620422	0.0293672	0.0778963	0.0663178	0.0266979	-0.00877187	0.0528122	0.0753329	0.0439767	0.0158305	0.0787165	0.0419146	-0.0106877	0.0532303	0.0528255	0.0154529	0.0199309	0.0510463	0.0116327	0.0310802	-0.0774488	-0.0120575	0.0456573	0.00657967	-0.0160809	-0.00518632	0.0862627	0.0457432	0.0709591	0.00890227
trial3	-0.215371	0.0199948	-0.0530468	-0.202706	-0.167345	-0.179048	-0.110681	-0.172602	-0.129416	-0.0873804	-0.148524	-0.163053	-0.0996782	-0.137688	-0.169883	-0.209638	-0.0836106	-0.0684368	-0.153512	-0.236077	-0.0733966	-0.139298	-0.08698	-0.0715134	0.0961063	0.0381352	0.107303	0.0918458	0.0767988	0.00108097	0.150436	0.0625441	0.0495999	0.0502541	0.0465687	0.105499	0.0624061	0.0260552	0.154907	0.272591	0.156961	0.0437841	-0.00374927	-0.0212672	0.154751	-0.0431356	0.0647519	0.0364561	-0.161559
	0.308877	0.0552515	0.140531	0.269762	0.440573	0.295235	0.220968	0.466693	0.206081	0.229089	0.268896	0.27164	0.163428	0.246841	0.280081	0.219696	0.12732	0.108344	0.414479	0.350066	0.223369	0.239162	0.157622	0.273975	0.0209967	-0.0554755	-0.176417	-0.15961	-0.1129	-0.0208133	-0.331474	-0.109886	-0.19068	-0.127747	0.00647913	-0.186517	-0.134239	-0.0142646	-0.318173	-0.30228	-0.298306	-0.0427791	0.0287246	0.166634	-0.130652	0.0740118	-0.10146	-0.0440596	0.375552
	-0.168333	0.0329784	-0.0750903	-0.156789	-0.168515	-0.165231	-0.0813539	-0.196825	-0.125747	-0.118976	-0.138653	-0.19349	-0.0735641	-0.172294	-0.1612	-0.162765	-0.0926763	-0.0446535	-0.164063	-0.240607	-0.120174	-0.177943	-0.0978018	-0.162142	0.0727606	0.0916074	0.0857661	0.134758	0.094907	0.0134616	0.126799	0.136753	0.0548894	0.0819346	0.102041	0.0908636	0.114615	0.052636	0.176791	0.251733	0.160053	0.0585488	0.0405698	-0.0293485	0.177788	-0.0224712	0.106686	0.0344558	-0.135858
	-0.218334	0.0721005	-0.127013	-0.213501	-0.228287	-0.18214	-0.147655	-0.228658	-0.170987	-0.169177	-0.221736	-0.225215	-0.128632	-0.203085	-0.225706	-0.212253	-0.0888282	-0.0923935	-0.26268	-0.329997	-0.137335	-0.204694	-0.105742	-0.168081	0.0821349	0.090067	0.128143	0.156425	0.140616	-0.0235135	0.192214	0.139829	0.111935	0.12166	0.14458	0.148603	0.118003	0.112229	0.188756	0.389551	0.2466	0.0945428	0.0766312	-0.0286957	0.18803	-0.000416294	0.11161	0.0439115	-0.2298
	-0.23011	0.065428	-0.112474	-0.275949	-0.238816	-0.245105	-0.157951	-0.271023	-0.162209	-0.150002	-0.260328	-0.268266	-0.158142	-0.216963	-0.276603	-0.261042	-0.120909	-0.0477262	-0.276549	-0.387387	-0.172155	-0.225722	-0.122211	-0.211806	0.0839339	0.127359	0.169	0.175844	0.203474	-0.0493956	0.287966	0.182386	0.0725602	0.132981	0.160781	0.224639	0.168458	0.063749	0.256679	0.525466	0.323736	0.128565	0.0720178	-0.0521151	0.304386	0.00327819	0.138746	0.0574347	-0.219321
	0.114228	0.089043	0.0593019	0.0722652	0.313307	0.146606	0.0715736	0.312273	0.0539605	0.0961387	0.0833827	0.0850155	0.0803829	0.0174765	0.112158	0.0038045	0.0145173	0.113996	0.204762	0.0691187	0.0966266	0.0831176	0.123959	0.120778	0.0870629	-0.00180995	-0.0597377	-0.0444177	0.0225887	-0.011664	-0.133527	0.00803769	-0.115119	-0.0470506	0.107594	-0.0186125	-0.0218557	0.0253501	-0.12083	0.0688562	-0.0307316	0.00863361	0.0709049	0.157596	0.100313	0.12278	0.0273627	0.000475795	0.233834
	-0.0793679	0.0509735	-0.0712772	-0.0492396	-0.0803072	-0.0945096	-0.00405143	-0.0647733	-0.0236086	-0.0858493	-0.04425	-0.0642967	-0.011241	-0.050245	-0.115643	-0.0845419	-0.0367524	0.00113757	-0.0839355	-0.126926	-0.0477256	-0.0830525	-0.0103002	-0.0454194	0.0478122	0.0673639	0.0386892	0.0826103	0.0852687	-0.0467891	0.102672	0.0755504	0.0486369	0.017433	0.0848763	0.0117275	0.0675689	0.0795009	0.121499	0.1537	0.113904	0.0511713	0.0761084	-0.0631391	0.116607	-0.0234798	0.0439645	0.054542	-0.11353
	-0.037704	0.200396	-0.125311	-0.114471	-0.0242602	-0.118459	-0.0416174	-0.012352	-0.0128849	-0.0747384	-0.105909	-0.106562	-0.0872853	-0.101755	-0.116389	-0.161118	-0.0978714	-0.00515609	-0.108689	-0.2522	-0.0933354	-0.0896502	0.00636148	-0.133526	0.120133	0.160651	0.0893955	0.209126	0.192836	-0.0722283	0.104425	0.12259	-0.0408964	0.106221	0.186187	0.0388495	0.109927	0.10944	0.130093	0.334458	0.0836674	0.0656052	0.111755	-0.105355	0.292039	0.0861886	0.108775	0.0974999	-0.0773801
	-0.117125	0.0145188	-0.1039	-0.130669	-0.179535	-0.153502	-0.0964716	-0.155714	-0.0749015	-0.0786848	-0.110522	-0.123818	-0.0679542	-0.12759	-0.170246	-0.128048	-0.108442	-0.0322645	-0.156091	-0.237045	-0.111351	-0.132831	-0.0386391	-0.121958	0.0384202	0.0410482	0.0568774	0.118815	0.0874001	3.93482e-05	0.143083	0.0871705	0.00468167	0.046858	0.0655927	0.0645868	0.0839419	0.0355614	0.0949476	0.206646	0.13396	0.0489978	0.0455805	-0.0404541	0.119677	0.00231471	0.0449889	0.022507	-0.128374
	-0.10351	0.0784579	-0.0386378	-0.0715251	-0.0109805	-0.0510813	-0.0277162	-0.0497032	-0.0637508	-0.0201736	-0.0388466	-0.0587947	0.00182152	-0.0775985	-0.0669342	-0.0998191	-0.0522145	-0.0413767	-0.0682537	-0.135259	-0.0082526	-0.0739288	-0.0288851	-0.0778996	0.0874429	0.0920232	0.0339558	0.0794395	0.0813027	-0.0198903	0.0958179	0.0994525	0.0625476	0.0582631	0.10192	0.0544214	0.0675571	0.0469105	0.121356	0.202951	0.160069	0.0659775	0.0588066	0.00362487	0.147477	0.0330144	0.0832732	0.0262653	-0.102149
	-0.0464499	0.0440566	-0.025088	-0.0570732	-0.0297203	-0.0461632	-0.044983	-0.0150564	-0.0317561	0.00293823	-0.070929	-0.070513	-0.057404	-0.0631847	-0.0825026	-0.114151	-0.00481507	-0.0135985	-0.0604053	-0.123269	-0.0458105	-0.0282839	0.00917679	-0.0190706	0.0536492	0.0623337	0.0438161	0.0480633	0.0869381	-0.0343792	0.0286641	0.0795602	-0.006586	0.051131	0.0645704	0.0695157	-0.000983215	0.0285133	0.0298418	0.14449	0.0614565	0.0107002	-0.0174876	0.0299103	0.110323	0.00741709	0.0368276	0.00907463	-0.0370441
	0.0313326	0.0935139	0.0102052	0.0283787	0.146486	0.0825121	0.0819995	0.10928	0.0227564	0.0402887	0.0242048	0.0538842	0.0297848	-0.0100433	0.0308495	0.00940763	0.0222873	0.0634519	0.0852934	0.0122095	0.0497362	0.035784	0.0424783	0.021346	0.0659597	0.0983645	0.033946	0.0371126	0.0802032	0.061757	-0.0152865	0.0437333	-0.0303651	0.0270104	0.110822	0.0313204	0.0444474	0.0858093	0.052495	0.101051	0.0485222	0.048533	0.10191	0.0685556	0.119464	0.0777846	0.0482501	0.0124334	0.101913
	-0.0894417	0.055574	-0.0473177	-0.113574	-0.0818127	-0.0847453	-0.0433959	-0.0564109	-0.0673628	-0.0711337	-0.105813	-0.100975	-0.0611644	-0.113434	-0.087457	-0.126276	-0.0196446	-0.0225227	-0.108913	-0.191033	-0.0574817	-0.102172	-0.0402971	-0.0976865	0.0505494	0.0952383	0.111887	0.104737	0.0867394	-0.0169101	0.112608	0.078898	0.0527627	0.0634987	0.0889233	0.0938483	0.0863748	0.0452531	0.105996	0.24935	0.122267	0.0699547	0.064181	-0.0294559	0.165665	0.0427883	0.0971343	0.0780785	-0.0790735
	-0.269977	-0.0115999	-0.127962	-0.250379	-0.317943	-0.242489	-0.166896	-0.289436	-0.193336	-0.149871	-0.254982	-0.25087	-0.165817	-0.212102	-0.261268	-0.241204	-0.0690308	-0.0535957	-0.311621	-0.382262	-0.163641	-0.212189	-0.136025	-0.171604	0.0182669	0.103759	0.141036	0.143997	0.173596	0.0158416	0.26934	0.105386	0.15426	0.102988	0.0928879	0.12983	0.136387	0.0282714	0.199133	0.342607	0.20915	0.104529	0.0403699	-0.0413318	0.17383	-0.00478687	0.0917737	0.0452424	-0.233059
	-0.161044	0.0882002	-0.110166	-0.174621	-0.222838	-0.178828	-0.13209	-0.19024	-0.153009	-0.111418	-0.157187	-0.182231	-0.145424	-0.179663	-0.20022	-0.222575	-0.0868448	-0.050342	-0.228592	-0.323535	-0.15366	-0.194714	-0.0662823	-0.204716	0.071517	0.147881	0.147789	0.13654	0.17084	-0.0380785	0.208294	0.141962	0.0943494	0.136302	0.155256	0.148426	0.180951	0.0835725	0.213165	0.399154	0.242713	0.0867901	0.106552	-0.0284684	0.246322	0.00189608	0.102488	0.0791306	-0.199591
	-0.380648	-0.0247605	-0.11937	-0.315861	-0.431066	-0.325184	-0.235282	-0.384078	-0.251872	-0.193986	-0.322925	-0.339513	-0.202333	-0.278461	-0.345591	-0.276163	-0.109146	-0.0883991	-0.394877	-0.473264	-0.216539	-0.298224	-0.210861	-0.284135	0.0258054	0.151543	0.199266	0.190321	0.206452	0.0837451	0.373247	0.163975	0.237133	0.133939	0.109082	0.237821	0.211704	0.062418	0.333943	0.463413	0.394331	0.127092	0.0334149	-0.0529505	0.257512	-0.0425865	0.154181	0.0542431	-0.338894
	-0.140569	0.0229153	-0.0852453	-0.101657	-0.0830496	-0.103905	-0.0469818	-0.0399643	-0.107424	-0.0676905	-0.0762746	-0.117385	-0.0569657	-0.113698	-0.109988	-0.105267	-0.0606355	-0.0356014	-0.110631	-0.172022	-0.0818264	-0.0844596	-0.0662678	-0.11733	0.0136514	0.0839073	0.0272567	0.0369306	0.0456699	0.050209	0.126171	0.041715	0.0499037	0.0631688	0.0701599	0.0630888	0.061121	0.0381669	0.105731	0.149651	0.140058	0.0581332	0.0474458	0.0272249	0.126764	0.0456934	0.0660769	-0.00889423	-0.0795675
	-0.113349	-0.00303787	-0.0475093	-0.111269	-0.139126	-0.0836985	-0.045373	-0.0957891	-0.0855128	-0.0617633	-0.102295	-0.098623	-0.0603883	-0.0889526	-0.0983632	-0.11327	-0.013061	-0.058863	-0.140398	-0.158307	-0.094504	-0.126884	-0.0841769	-0.0603241	0.0276727	-0.00183332	0.066066	0.0471223	0.0442524	0.0140079	0.102361	0.0374231	0.0554474	0.0504982	0.0403766	0.0360989	0.0513481	0.00306837	0.0837492	0.127678	0.0811478	0.0530351	0.0113743	-0.034105	0.0775063	0.0168948	0.0559771	0.0680673	-0.115231
	-0.0806237	0.137392	-0.105683	-0.110655	-0.0375378	-0.105645	-0.0509009	0.0139695	-0.0575875	-0.0589181	-0.0803906	-0.14483	-0.0993875	-0.0972275	-0.127771	-0.160672	-0.0565567	-0.0183817	-0.109253	-0.224948	-0.0784172	-0.0897085	-0.00403949	-0.0931479	0.104771	0.127581	0.0751857	0.152081	0.152757	-0.0235901	0.090966	0.144558	-0.0397087	0.0976525	0.16661	0.0245752	0.0939234	0.129805	0.113841	0.269534	0.0930349	0.0790626	0.0994463	-0.0698034	0.292831	0.0908572	0.0865194	0.0638536	-0.0712226
	0.111391	0.0377843	0.0507881	0.105733	0.252759	0.172544	0.104413	0.296991	0.0836268	0.148955	0.0786201	0.0909616	0.0613767	0.0721003	0.1393	0.0514267	0.0631562	0.120431	0.214464	0.113024	0.122473	0.0969612	0.0772127	0.119583	0.060181	0.033877	-0.0382146	-0.0436602	-0.000276396	0.0358554	-0.104063	-0.0267331	-0.0596121	-0.0438218	0.0798939	-0.0333393	-0.00931594	0.0450655	-0.120721	-0.012694	-0.0456383	-0.00338738	-0.00900181	0.132816	0.0753193	0.10786	0.0202795	-0.00521807	0.235031
	-0.0770832	0.140934	-0.0407091	-0.0746315	0.089854	-0.00392903	0.00284436	0.0668757	-0.0381418	-0.0202218	-0.0143736	-0.0544575	-0.0209435	-0.101304	-0.0643704	-0.110982	-0.0180177	0.00743965	-0.0206596	-0.090667	0.0313988	-0.0522943	0.02315	-0.0449455	0.0738011	0.100695	0.0342287	0.053228	0.0911748	0.00995358	0.0437427	0.0888663	-0.0100539	0.07347	0.142388	-0.0206367	0.0584535	0.050489	0.0498226	0.118918	0.0574136	0.037174	0.0720381	-0.0318526	0.185228	0.0767869	0.0601074	0.0203228	0.0419123
	-0.075232	0.0338805	-0.0271333	-0.0691321	-0.0329135	-0.0409798	-0.0205863	-0.0241439	-0.0336135	-0.0527241	-0.0815967	-0.0692227	-0.0436615	-0.0539753	-0.0370306	-0.0537426	-0.00421997	-0.0169821	-0.051192	-0.130374	-0.0301738	-0.0957263	-0.00905449	-0.0245082	0.0558147	0.0709302	0.100452	0.115538	0.0722476	0.00610724	0.0870991	0.0975378	0.072826	0.043164	0.102312	0.0450718	0.127866	0.047669	0.123978	0.184892	0.104061	0.0389533	0.0308763	0.00929468	0.130811	0.00949704	0.0965193	0.0245017	-0.0491151
	-0.109508	0.0346168	-0.0764194	-0.0873687	-0.0895586	-0.0784339	-0.0476795	-0.0927902	-0.0895503	-0.0727242	-0.044336	-0.0888062	-0.0128748	-0.0764354	-0.109115	-0.0658747	-0.0412008	-0.00504792	-0.139369	-0.133207	-0.0665859	-0.0960274	-0.0577046	-0.0521765	0.0504752	0.0755048	0.0388638	0.0677957	0.0904114	0.00643148	0.130039	0.067835	0.0366141	0.0189439	0.101134	0.0388329	0.0798277	0.026571	0.102718	0.151696	0.133232	0.0709918	0.0791286	-0.0318221	0.0909219	0.0237728	0.0564529	0.0951495	-0.128459
	0.135348	0.0132177	0.0627139	0.182451	0.283551	0.188335	0.0959121	0.248571	0.109721	0.136315	0.190743	0.138361	0.10398	0.0938164	0.183869	0.11573	0.070072	0.0659588	0.226253	0.259173	0.118988	0.154474	0.11947	0.20687	0.0231634	-0.128729	-0.100711	-0.13816	-0.156436	0.00715262	-0.23669	-0.0910893	-0.141259	-0.0585764	-0.0606301	-0.153199	-0.10061	-0.00739149	-0.210992	-0.288845	-0.212508	-0.0483556	-0.0286276	0.0136459	-0.141212	-0.00252714	-0.082673	-0.0244506	0.243429
	0.102666	0.063269	-0.00571015	0.0617754	0.272017	0.124965	0.0642767	0.23607	0.0475825	0.0679141	0.0939889	0.0592973	0.0445409	0.0251631	0.0940693	0.0316761	0.0341318	0.0681918	0.158349	0.137716	0.0970607	0.0955685	0.100133	0.118607	0.099731	-0.017187	-0.0662509	-0.0929885	-0.0517951	-0.0187702	-0.150207	-0.0039509	-0.130066	-0.0618231	0.0509752	-0.0954042	-0.0286106	-0.000670325	-0.134998	-0.0778155	-0.117169	-0.00033794	0.0700441	0.062931	0.0120348	0.0717295	-0.0400377	-0.0334504	0.243935
trial4	0.0360969	0.017941	-0.0203221	0.009946	0.0178344	-0.0313759	-0.0194491	-0.0665966	0.0262234	-0.0278405	-0.0120426	-0.00673808	-0.0323339	0.0611114	0.00901453	0.019692	-0.00945191	-0.00344172	-0.00283474	0.0131234	-0.02447	-0.00439891	0.0720203	0.00419195	0.0171179	-0.0348315	0.0315461	0.0158438	-0.00145235	-0.0109369	-0.0440314	0.0060277	-0.0613736	0.000368186	-0.00394318	-0.050798	-0.0332767	0.0166194	-0.0102167	-0.0306593	-0.0759325	-0.0210924	0.00902259	-0.0796129	0.00752815	0.00666208	-0.0175833	0.0258664	0.0248507
	-0.0153956	0.0554238	-0.0451273	-0.0743682	-0.0375678	-0.0934462	-0.0490509	-0.0994708	-0.0264207	-0.0798395	-0.0815855	-0.0587621	-0.0689559	-0.0234678	-0.0554892	-0.0987318	-0.021782	-0.0435267	-0.0646386	-0.0977637	-0.0535318	-0.0523455	0.00357411	0.00175748	0.0333283	-0.0308157	0.0317079	0.103853	0.0820169	-0.0744206	0.0206975	0.0550491	0.0106936	0.00923473	0.0517662	0.0486319	0.0241975	0.0312002	0.0423106	0.141147	0.0637963	0.043653	0.0419621	-0.0281913	0.062639	0.0256915	0.0241842	0.0142272	-0.0615746
	-0.19462	-0.0154125	-0.0807615	-0.154336	-0.245354	-0.174532	-0.135214	-0.225443	-0.0913332	-0.143336	-0.177785	-0.168146	-0.113663	-0.149042	-0.212261	-0.151482	-0.0571441	-0.0102766	-0.207162	-0.245612	-0.105035	-0.190643	-0.128669	-0.141727	0.0142125	0.0506394	0.0787185	0.106051	0.0944922	0.0420043	0.124054	0.0577647	0.135958	0.106634	0.0428334	0.111457	0.068913	0.0180194	0.166777	0.156125	0.12663	0.0546064	-0.00622288	-0.059346	0.0752828	-0.010553	0.0493509	0.0350049	-0.168583
	-0.0999682	-0.00762437	-0.0256466	-0.0669296	-0.0918871	-0.0698567	-0.0567955	-0.111308	-0.0595535	-0.0569446	-0.0538786	-0.0668079	-0.0576701	-0.0509688	-0.112802	-0.0824806	-0.0253078	-0.0264874	-0.0774302	-0.11516	-0.0584493	-0.0935531	-0.0534881	-0.0821861	-0.0230307	0.0543638	0.0625003	0.0639477	0.0936475	0.0142287	0.11905	0.0468118	0.04668	0.0103023	0.0134509	0.0726712	0.0253427	-0.0149225	0.0459356	0.145845	0.095733	0.0268638	0.0285074	0.0144827	0.0306582	0.0354551	0.00767578	0.0426876	-0.0706443
	-0.0957795	0.104465	-0.0849475	-0.151366	-0.205409	-0.207852	-0.154789	-0.318921	-0.109756	-0.17703	-0.227043	-0.196932	-0.166959	-0.0853275	-0.207186	-0.122077	-0.0766163	-0.106517	-0.253479	-0.297219	-0.179348	-0.184059	-0.0662769	-0.200391	0.0584936	0.059233	0.149691	0.163953	0.195925	-0.11874	0.19229	0.123344	0.053283	0.0966527	0.11897	0.15929	0.108894	0.0473018	0.179938	0.388847	0.232526	0.0744768	0.054137	-0.0720046	0.179841	0.0010729	0.0980392	0.0684998	-0.190895
	-0.042107	-0.00800184	-0.00716133	-0.0328931	0.0394093	-0.0271952	0.0358241	-0.00634788	-0.0160063	-0.0360883	-0.00820815	0.00177014	-0.0114852	-0.0407989	-0.0238217	-0.0257205	-0.0261829	0.0431271	0.00914887	0.0321848	-0.0144852	0.00257679	0.0101882	0.0368846	0.0227067	0.0348613	-0.0193793	0.035515	0.0235908	-0.0154526	0.00811851	-0.00662567	-0.0360958	0.037178	0.0614641	-0.0277421	-0.00790986	0.0067827	-0.0287783	-0.00713685	-0.0471084	0.000225552	0.0494202	-0.0330527	0.018915	0.00602841	-0.00342842	0.0133119	0.0266973
	-0.0885283	0.043545	0.0175892	-0.0885514	-0.035858	-0.0291564	-0.0316288	-0.0763155	-0.053729	-0.0371347	-0.0836669	-0.0751991	-0.0144726	-0.0675368	-0.0747298	-0.071245	-0.0130993	-0.0118591	-0.061929	-0.099595	-0.0547328	-0.0563037	-0.0753965	-0.033416	0.0496487	0.0454007	0.0569964	0.0380889	0.0703662	-0.00944307	0.13386	0.0586865	0.0692185	0.0330845	0.051604	0.0703194	0.00374648	0.0303139	0.110827	0.125789	0.102529	0.0309185	0.0240733	0.0186528	0.0772491	0.0531629	0.0426956	0.010272	-0.0710908
	0.0998929	0.141727	0.0336996	0.123013	0.237951	0.119881	0.10539	0.201521	0.0481934	0.0337827	0.064978	0.122627	0.0857996	0.100475	0.15034	0.0871629	0.0976495	0.0224075	0.164816	0.121964	0.0785871	0.0842481	0.0773218	0.127625	0.122845	0.0844655	0.00177349	0.0205275	0.0706061	-0.0176837	-0.068321	0.0212504	-0.0417868	0.0221252	0.0543685	0.0248747	0.0151375	0.0348376	-0.049494	0.0167718	-0.0486265	0.0101293	0.0366081	0.0189913	0.0625403	0.0840322	0.0231826	0.0395576	0.117186
	-0.105663	0.0512478	-0.0676738	-0.103092	-0.126825	-0.128224	-0.0538117	-0.203118	-0.0983165	-0.0758596	-0.111628	-0.0986604	-0.075489	-0.0741718	-0.131868	-0.113462	-0.0801504	-0.0498632	-0.170885	-0.196681	-0.124481	-0.10986	-0.0552701	-0.0992048	0.0638492	0.0253493	0.128061	0.127268	0.15567	-0.0626492	0.169986	0.112886	0.104197	0.105067	0.109392	0.0967096	0.105332	0.0255642	0.143425	0.255336	0.12909	0.0414043	0.0486474	-0.0457084	0.127318	0.0341053	0.0566514	0.0696524	-0.139643
	-0.139165	0.0418095	-0.0616943	-0.149675	-0.175264	-0.162297	-0.11229	-0.148226	-0.091205	-0.171109	-0.132154	-0.12283	-0.0994881	-0.0893898	-0.137244	-0.131475	-0.0840804	-0.0427791	-0.157917	-0.176876	-0.0614309	-0.139098	-0.0749909	-0.113182	0.00772416	0.0459217	0.0647215	0.114031	0.0939878	-0.03438	0.112657	0.0863477	0.0662608	0.0729699	0.0303481	0.0517296	0.0600232	0.0112969	0.151928	0.163626	0.0984458	0.0548578	-0.0236557	-0.103731	0.0995725	-0.0261707	0.00117469	0.0373699	-0.182685
	-0.106643	0.00710858	-0.0444893	-0.126412	-0.104695	-0.133644	-0.0780268	-0.116732	-0.0679744	-0.059725	-0.147962	-0.109904	-0.065329	-0.0993957	-0.0815098	-0.109422	-0.0311603	-0.024011	-0.116334	-0.147613	-0.0538088	-0.0899231	-0.0533887	-0.0638817	0.0237699	0.0281351	0.0901201	0.0754721	0.111087	-0.00301347	0.14182	0.0521837	0.0539845	0.0428663	0.0572691	0.111119	0.0862586	0.0373314	0.0994888	0.172985	0.115249	0.0736373	0.0296457	-0.0250088	0.0944009	0.0299754	0.0629898	0.032981	-0.111226
	0.199409	0.0231225	0.0578152	0.081294	0.10118	0.0682529	0.0173792	0.0397708	0.0479557	-0.0167933	0.000195398	0.0937833	0.037707	0.126246	0.0531793	0.107544	0.023841	0.0214205	0.0272407	0.0505915	-0.0218428	0.09261	0.0246258	0.0181149	-0.0401875	-0.117527	-0.105812	-0.0566921	-0.00829087	-0.115914	-0.0826298	-0.0326926	-0.0521111	-0.0466047	0.00236759	0.0231827	-0.080728	-9.68075e-05	-0.0538166	-0.0219958	0.0382664	0.0224303	0.0443162	0.101353	-0.0846226	0.00229197	-0.0309859	-0.0117483	0.0565541
	-0.0601485	0.0770158	0.00200309	-0.0460804	-0.0258795	-0.0691196	-0.0142494	-0.007587	-0.0433673	-0.0321491	-0.0663694	-0.0149524	-0.0231329	-0.0447804	-0.0760821	-0.0532431	-0.00579822	-0.0467766	-0.0359289	-0.0669266	0.0157407	-0.0730104	-0.0143887	-0.0183675	0.0468332	0.0240892	0.0249082	0.0467134	0.0761577	-0.0127409	0.083779	0.0227839	0.0147204	0.0405554	0.0302746	0.0223862	0.0915196	0.0340029	0.0329895	0.116269	0.0315198	0.0514745	0.0230792	-0.0557588	0.0819148	0.00327442	-0.00278466	0.00556846	-0.0656836
	-0.0712424	0.0380986	-0.053179	-0.125257	-0.14764	-0.156253	-0.11039	-0.235539	-0.0837315	-0.107136	-0.118379	-0.130623	-0.0820471	-0.0761482	-0.149647	-0.0945621	-0.067643	-0.0454729	-0.170372	-0.198941	-0.100002	-0.0895033	-0.038879	-0.0909597	0.0355465	0.005408	0.0226533	0.059135	0.106798	-0.0596434	0.113979	0.0689471	0.0762702	0.0617969	0.0780405	0.0826736	0.0680455	0.0132295	0.0996135	0.193791	0.0925767	0.0743433	0.0181016	-0.0344082	0.0631054	-0.0226617	0.0224451	0.022848	-0.113875
	-0.0676339	0.0204575	-0.00786615	-0.0665864	-0.0585108	-0.0625679	-0.0168246	-0.104072	-0.0267389	-0.0780217	-0.0658067	-0.0413393	-0.063693	-0.0770981	-0.0865888	-0.0824798	-0.00427761	-0.0474374	-0.0594055	-0.0658965	-0.0531701	-0.0172352	-0.0288316	-0.0354646	0.0171375	-0.0039311	0.0408312	0.00540021	0.011604	0.00941554	0.054508	-0.00691042	0.0586109	0.0522485	0.0122565	0.0309346	-0.0015416	-0.0198032	0.0296658	0.0717414	0.0704654	0.0377754	-0.0352663	-0.033743	0.0183796	-0.0347779	0.0033878	-0.000191824	-0.0623827
	0.0286185	-0.106586	0.00585874	0.0136587	-0.158438	-0.123694	-0.0709383	-0.156877	0.0177087	-0.0692803	-0.0042052	0.00422679	-0.0502155	0.073531	0.0014546	0.0125169	-0.00208599	-0.0740252	-0.0837215	0.0514563	-0.064667	0.0192932	-0.0131919	0.0334554	-0.0629554	-0.16902	-0.0338896	-0.0900039	-0.109127	-0.0596658	-0.0733633	-0.13416	-0.0530754	-0.0824022	-0.110955	-0.111816	-0.0547135	-0.108846	-0.0662339	-0.244774	-0.112753	-0.0619714	-0.071772	-0.0820161	-0.225766	-0.0905336	-0.10071	0.0186167	-0.0843533
	-0.0627209	0.0434781	-0.0586508	-0.0486469	-0.0741813	-0.0778553	-0.000725769	-0.050455	0.0225529	-0.039609	-0.0343046	-0.0406422	-0.0298719	-0.0541626	-0.0731913	-0.0728148	-0.021445	-0.0570811	-0.0556757	-0.111863	0.0205938	-0.063336	-0.0372128	-0.0851504	0.0308549	0.117834	0.0858132	0.100718	0.0674398	0.00656713	0.106305	0.0693646	0.0598578	0.0881824	0.0554763	0.0960345	0.0789438	0.0796264	0.1279	0.130853	0.0141833	0.0232008	-0.0454418	-0.068413	0.0973721	-0.0232049	0.00656276	0.0687651	-0.132892
	-0.0169079	0.0512599	-0.00956309	-0.0278234	0.00962653	-0.0275543	0.0186246	0.0045119	0.021071	-0.0124864	0.00209489	0.028159	-0.00108907	-0.042223	0.008079	-0.0231419	-0.0276443	0.0200652	-0.00450651	0.0249042	0.0236234	0.0193714	-0.0244756	0.0305205	0.0455438	-0.029799	0.0120029	-0.0166426	-0.0197507	-0.0308077	-0.0329201	0.00109528	0.00871244	-0.0253933	-0.0232494	-0.00758501	0.0449743	0.010291	0.0110105	0.0286928	-0.0448292	-0.032314	-0.00460658	-0.0286509	-0.0103375	-0.0176515	-0.0238273	0.0206744	-0.00201223
	-0.311153	0.0335222	-0.150525	-0.290786	-0.33714	-0.281129	-0.156297	-0.315864	-0.208887	-0.225024	-0.238091	-0.258901	-0.153653	-0.230005	-0.288248	-0.289343	-0.120285	-0.103168	-0.33882	-0.346409	-0.147449	-0.269021	-0.191225	-0.241677	0.0544828	0.127051	0.174529	0.167923	0.151546	0.00966889	0.255371	0.139217	0.164055	0.146793	0.0889177	0.154247	0.126061	0.0474693	0.236047	0.318276	0.234029	0.0528874	-0.015704	-0.0936135	0.156252	-0.0158835	0.111687	0.0538135	-0.287677
	-0.0103853	-0.155641	0.0498706	0.0326471	-0.168698	-0.0392333	-0.0339681	-0.117474	0.00736008	-0.049609	0.00856927	0.0296123	0.0023389	0.0921625	0.0357048	0.0833252	0.0656946	-0.0523111	-0.0174827	0.084328	0.016204	0.0550822	-0.0189031	0.00446376	-0.110976	-0.0912123	-0.00139814	-0.0494251	-0.121161	0.01245	0.016927	-0.115396	0.055509	-0.0467408	-0.129838	-0.0806692	-0.0289971	-0.110066	-0.0145179	-0.263973	-0.0861863	0.0164327	-0.0875081	-0.136218	-0.235472	-0.117862	-0.105493	-0.0184526	-0.087946
	0.0958972	0.0254971	0.0319726	0.0952922	0.136317	0.12158	0.0934276	0.138934	0.0686462	0.0601027	0.0762484	0.112332	0.0815677	0.043284	0.117116	0.068586	0.0713018	-0.0206115	0.144788	0.122854	0.0603331	0.0902328	0.0304343	0.0687754	0.0427017	-0.0390933	-0.0492628	-0.0387194	-0.0586195	-0.037682	-0.127818	-0.068951	-0.0800579	0.00448492	0.0056737	-0.0415133	-0.0706179	-0.0203113	-0.0858088	-0.107483	-0.111799	-0.0566521	-0.00344976	0.0119723	-0.0537063	0.0365338	-0.018506	-0.0214617	0.0650675
	-0.0637145	0.0470728	-0.010617	-0.0399837	-0.0763285	-0.0993907	-0.00916672	-0.0775125	-0.0250809	-0.0412981	-0.0338829	-0.0379451	-0.0353126	-0.0333712	-0.0605828	-0.06008	-0.05082	-0.0357275	-0.0683847	-0.0839341	-0.0294918	-0.0858631	0.00730901	-0.0485739	0.0539484	0.0205941	-0.00205816	0.00635034	0.0456097	-0.0225443	0.0039024	-0.0135325	0.00845989	0.039605	0.0184061	0.0020715	0.0300015	-0.00388815	0.0696718	0.0413738	0.0141055	0.016184	-0.0260144	-0.0647261	0.0282675	-0.0582826	-0.0173611	0.0409039	-0.1014
	-0.0639033	-0.0155961	-0.0302364	-0.00327765	-0.0332581	-0.0139485	0.00710466	0.0594131	0.0154784	0.016151	-0.0101782	0.0214801	0.0100068	-0.0414851	-0.0135814	-0.0663283	0.0322681	-0.0175259	0.0399843	0.0160564	0.0683506	0.0175819	-0.0479617	-0.00129631	0.00148679	0.0478153	0.0363125	0.0245708	0.0236903	0.0105497	0.0148182	-0.0132022	0.101939	-0.0136937	0.064472	-0.0415819	0.037866	-0.0180973	-0.012916	-0.0359601	-0.0467561	-0.0058744	0.0252968	-0.0355911	-0.00762039	0.0198269	-0.0173739	0.0286501	-0.0325639
	0.0010894	-0.0187599	0.0164072	0.00595074	0.0128866	0.0321763	0.0228709	0.0856076	0.0304552	0.0201243	0.0152844	0.00981942	0.0198194	0.0130735	0.0198361	-0.0132612	0.0410756	-0.0370771	0.05769	0.0207659	0.0501746	0.0110062	-0.00457347	0.0177907	-0.0284128	-0.00478378	0.0194043	2.66591e-05	0.00975621	0.0239223	0.00670297	-0.0192585	0.0277369	-0.0151937	0.0280412	-0.0372884	0.0365697	0.058198	-0.0221025	-0.0568878	-0.0554896	0.00823329	0.0161864	0.0273022	-0.0506665	0.0490655	-0.0292659	0.0182763	-0.00251291
	-0.0557791	0.0311055	-0.0517064	-0.0625146	-0.0326094	-0.0854651	-0.0224121	-0.0852955	-0.0390165	-0.0734943	-0.0854747	-0.0578234	-0.0601162	-0.0421221	-0.0636438	-0.0664135	-0.0811353	-0.0173376	-0.086555	-0.0817473	-0.031963	-0.0411445	-0.0361863	-0.0468538	0.0603932	0.046426	0.054305	0.0506478	0.0886844	-0.0675579	0.00615465	0.00768371	-0.0220839	0.0710679	0.0643539	0.0657302	0.0173033	0.0375346	0.102239	0.153936	-7.84854e-06	0.0128895	-0.0173597	-0.0543374	0.0691549	0.0525251	0.021478	0.0185664	-0.0771442
trial5	-0.0726819	-0.0122832	-0.0198576	-0.081614	-0.171748	-0.108715	-0.0737939	-0.124819	-0.0763913	-0.0254616	-0.106496	-0.107319	-0.0591963	-0.0668023	-0.0848649	-0.0959005	-0.0190504	-0.0206279	-0.135585	-0.174864	-0.103428	-0.113444	-0.0557635	-0.103773	-0.00341121	0.00271368	0.0501322	0.0546601	0.0886587	0.0303903	0.123794	0.0474287	0.0435261	0.027602	0.0251437	0.0459003	0.0666289	0.00168418	0.0546656	0.109544	0.0853654	0.0449341	0.0286274	0.00727267	0.0492696	0.00152711	0.0400097	0.000322932	-0.091707
	-0.142443	0.0315038	-0.0592387	-0.171893	-0.227823	-0.163319	-0.0935942	-0.202666	-0.111758	-0.105144	-0.136917	-0.16358	-0.0964287	-0.144366	-0.171375	-0.136555	-0.0579714	-0.0654671	-0.204842	-0.264316	-0.101223	-0.148126	-0.0703171	-0.157224	0.050452	0.0672016	0.0714945	0.0961888	0.154663	-0.0222844	0.175143	0.106194	0.0578805	0.0639498	0.0752865	0.103674	0.096966	0.0321095	0.167987	0.257746	0.171091	0.047825	0.0594248	-0.0699226	0.148196	-0.0350795	0.0782884	0.0736538	-0.214178
	-0.121187	-0.0860217	-0.0722803	-0.0735851	-0.106184	-0.0639052	-0.0773173	-0.0383919	-0.066693	0.00341887	-0.0867881	-0.0690772	-0.0686673	-0.0793457	-0.0434839	-0.0803156	0.0112347	0.00462134	-0.0979943	-0.130688	-0.0619405	-0.0619346	0.0125579	-0.0303646	-0.0248032	0.00836015	0.0269118	0.0106861	0.0873445	0.03441	0.0761882	0.0279685	0.0635174	0.0194608	0.0105126	0.0201435	0.0176857	0.0247282	0.0229565	0.0521602	0.0805205	-0.000506632	0.0329576	0.0238727	-0.00795033	-0.0150193	0.0311074	0.00994715	-0.0448213
	-0.0588195	0.0334006	-0.0640147	-0.0711653	-0.0467237	-0.0773567	-0.0598122	-0.111036	-0.0222505	-0.0696688	-0.0556184	-0.0807165	-0.0679576	-0.0814141	-0.0410783	-0.103239	-0.0386507	-0.0542018	-0.0578206	-0.0849103	-0.0516712	-0.121971	-0.0358503	-0.0355371	0.00518158	0.0205731	0.0502774	0.00756782	0.0189654	0.0232711	0.013921	0.037735	-0.0273212	0.0313588	0.0169676	0.0453845	0.00437938	0.0385517	0.048451	0.0852318	0.0551169	0.00850679	0.0121368	-0.0024916	0.0951414	-0.0164201	0.0244702	0.036544	-0.0497509
	-0.164311	0.0279046	-0.0717617	-0.184841	-0.254011	-0.226031	-0.142986	-0.262971	-0.113776	-0.133931	-0.228403	-0.16487	-0.140369	-0.14047	-0.192139	-0.167013	-0.0896655	-0.0417412	-0.250223	-0.333578	-0.158146	-0.189524	-0.0968096	-0.206961	0.0305836	0.109417	0.139911	0.178672	0.172607	-0.0381943	0.258577	0.109878	0.123312	0.122289	0.085991	0.174211	0.135006	0.00285388	0.221084	0.356296	0.274405	0.0653891	0.0752021	-0.061986	0.203788	0.00478093	0.0911982	0.0571497	-0.250769
	-0.114992	0.0392291	-0.0331379	-0.133563	-0.0596696	-0.0230055	-0.0696432	-0.00499242	-0.0617946	-0.0315171	-0.102101	-0.112958	-0.041139	-0.123161	-0.107803	-0.0891273	-0.0212517	0.0212033	-0.0995451	-0.211562	-0.0886748	-0.0860171	-0.0539604	-0.089932	-0.00848924	0.0942161	0.0381957	0.0536757	0.119365	0.0158553	0.123587	0.1006	0.0943297	0.0671036	0.0939871	0.105714	0.0723047	0.0444411	0.0564162	0.232429	0.182522	0.0772957	0.0873066	0.0632955	0.124054	0.0365985	0.0637167	0.0162027	-0.0842062
	-0.180749	0.0518102	-0.0534691	-0.172697	-0.211894	-0.209987	-0.116816	-0.222914	-0.123265	-0.142759	-0.180749	-0.189828	-0.126229	-0.154473	-0.18245	-0.165485	-0.0470731	-0.0321325	-0.216923	-0.263641	-0.119867	-0.153752	-0.0743122	-0.145856	0.0572967	0.0644362	0.13265	0.12017	0.146774	0.0398771	0.163159	0.114601	0.0861773	0.0863264	0.0580089	0.128395	0.104536	0.0299307	0.191831	0.28647	0.165343	0.0248766	0.0227428	-0.114175	0.16257	-0.00827971	0.0736983	0.0603753	-0.201294
	-0.145883	0.066671	-0.0427733	-0.169162	-0.202919	-0.159969	-0.0982023	-0.193789	-0.150506	-0.107909	-0.193838	-0.188557	-0.0945723	-0.111413	-0.160822	-0.162215	-0.0452633	0.00102699	-0.185787	-0.279373	-0.076939	-0.129542	-0.118885	-0.151351	0.0783569	0.151899	0.0962719	0.118207	0.197394	-0.00722058	0.212853	0.141303	0.113607	0.0513594	0.0765572	0.205049	0.112204	0.0635289	0.216594	0.382388	0.224035	0.095958	0.062423	-0.00232353	0.206573	0.00542581	0.114131	0.0521897	-0.234673
	-0.000968158	0.0487517	0.0211861	0.00387573	-0.0122163	0.0101363	-0.0173926	0.0132513	-0.016024	-0.0152978	-0.0297488	-0.00245791	-0.0467981	-7.90217e-05	-0.0195306	-0.0299923	0.0174059	0.0153124	-0.0195645	-0.07941	-0.0103471	-0.00687546	-0.0331849	-0.0254091	0.0521546	0.0708841	0.0362852	-0.00374218	0.0664051	0.0162114	0.0493321	0.0432616	0.0388818	0.0494411	0.0406988	0.0521932	0.0229391	-0.000235778	0.0860612	0.100549	0.0570701	-0.00289078	0.0329964	0.0355806	0.0532238	-0.0179063	0.0103312	-0.0194904	-0.0528589
	-0.158334	0.0116414	-0.0521808	-0.154293	-0.200743	-0.178936	-0.109515	-0.180728	-0.11613	-0.125391	-0.147372	-0.159022	-0.11147	-0.137168	-0.122993	-0.146309	-0.0479104	-0.0224167	-0.175947	-0.240629	-0.0886146	-0.146553	-0.0544485	-0.155279	0.0288265	0.0767436	0.06981	0.0846811	0.089067	0.0071003	0.177272	0.0695385	0.0768903	0.068951	0.0434171	0.0595028	0.120078	0.00105255	0.166861	0.192414	0.175319	0.0866881	0.0547891	-0.0433498	0.136122	-0.0311524	0.0334596	0.0408093	-0.177112
	-0.130481	0.0058388	-0.0275658	-0.127605	-0.195872	-0.16326	-0.0975441	-0.20222	-0.0860121	-0.0741943	-0.118769	-0.160039	-0.0888224	-0.107778	-0.144157	-0.122144	-0.0499967	-0.0673199	-0.195867	-0.213166	-0.113627	-0.100913	-0.104347	-0.115947	-0.00499424	0.0312522	0.0718936	0.0926785	0.0658446	0.0164383	0.162367	0.0654838	0.0825106	0.0593765	0.0323501	0.0809783	0.0782866	0.0632057	0.149583	0.169026	0.169263	0.0342791	0.0123037	-0.0266624	0.0984717	-0.02081	0.061396	0.00883878	-0.174375
	0.325016	0.00303636	0.113198	0.257476	0.528441	0.354539	0.22388	0.469118	0.192936	0.218981	0.264563	0.295661	0.150074	0.196164	0.32142	0.201808	0.0766561	0.154781	0.388407	0.412898	0.206424	0.25645	0.227645	0.325283	0.0028848	-0.177824	-0.256296	-0.242792	-0.230624	-0.0068154	-0.470307	-0.206031	-0.286333	-0.192805	-0.0661521	-0.224233	-0.229679	-0.037918	-0.414424	-0.387857	-0.352299	-0.137657	0.0254019	0.207923	-0.170044	0.103604	-0.105252	-0.0931581	0.531543
	0.00974007	0.0317283	0.0199892	-0.0415389	-0.0461428	-0.0195114	-0.0311799	-0.022441	-0.0173582	-0.0204679	-0.0715285	-0.0283113	-0.0112862	-0.0184054	-0.0505594	-0.0550985	-0.0184388	0.00409661	-0.0721283	-0.111527	-0.061493	-0.0308116	-0.0600786	-0.0997984	-0.0475385	0.0790434	0.00819152	0.0428398	0.110649	0.0121125	0.0476259	0.0843177	0.064953	0.0546274	0.0800176	0.0603994	0.056637	0.0167096	0.100435	0.129137	0.0967455	0.0430928	0.0849072	0.0698977	0.0952738	0.0463901	0.0741769	0.0310229	-0.0452979
	-0.160304	0.0415972	-0.0894367	-0.143068	-0.116336	-0.11741	-0.09187	-0.0967437	-0.0920089	-0.0648619	-0.109945	-0.124846	-0.0974942	-0.143547	-0.13194	-0.160038	-0.054644	-0.00792703	-0.158816	-0.233207	-0.0770868	-0.0879315	-0.0506735	-0.107566	0.0384352	0.092563	0.0905474	0.0709837	0.119432	0.0533241	0.117319	0.0808581	0.0632033	0.0956898	0.0622898	0.0759765	0.0658937	0.0490975	0.134345	0.200886	0.11548	0.0311964	0.0481506	-0.0230756	0.188625	0.0168261	0.111525	0.00443514	-0.111484
	-0.0170746	-0.0372406	-0.0239808	-0.00736138	0.0010576	-0.0271048	-0.0365584	0.0111505	-0.00262894	-0.0345894	0.00285684	-0.00532222	-0.0547913	0.00420618	0.026532	-0.0129211	-0.00355017	0.023925	0.0131071	0.00338515	0.00147717	0.0167562	0.0070037	0.0280592	-0.0156998	-0.0118694	-0.0170042	-0.0191654	-0.00244108	0.0552742	-0.0380272	-0.0519791	-0.00791713	0.00469448	-0.020777	-0.0903848	0.016738	-0.0108666	-0.0285722	-0.0890117	-0.0406295	0.0173206	-0.0314831	-0.0300598	-0.0106193	-0.0189442	-0.00844699	0.010369	0.0229358
	-0.223057	0.0814863	-0.135754	-0.20464	-0.243988	-0.213735	-0.128922	-0.215077	-0.173361	-0.157184	-0.213038	-0.239107	-0.153825	-0.192378	-0.213242	-0.278598	-0.0849331	-0.0445152	-0.26325	-0.369174	-0.156575	-0.231192	-0.0979018	-0.213637	0.0592063	0.146084	0.13521	0.156347	0.184931	0.0321793	0.216613	0.171058	0.12451	0.111758	0.140815	0.150367	0.126045	0.0774242	0.210948	0.361532	0.200484	0.0508572	0.0454712	-0.0667814	0.280093	0.0201135	0.0919435	0.0387608	-0.261478
	-0.176874	0.0218265	-0.102818	-0.142736	-0.122509	-0.159652	-0.100963	-0.154154	-0.0914914	-0.0730033	-0.106393	-0.153192	-0.104462	-0.14379	-0.156202	-0.167136	-0.0860156	-0.0537587	-0.173631	-0.191325	-0.0737779	-0.120151	-0.0560467	-0.0727144	0.0484245	0.0896915	0.0898615	0.0725146	0.0613707	0.00772618	0.0669152	0.121053	0.0905462	0.0803314	0.038777	0.0481731	0.0608816	0.0420225	0.136807	0.182084	0.0977272	0.0352657	0.0553415	-0.0609048	0.125342	-0.0198216	0.0576781	0.0224468	-0.121619
	-0.120658	-0.0187528	-0.0774555	-0.0896952	-0.0922444	-0.103753	-0.0517331	-0.092493	-0.0909389	-0.0740249	-0.0720978	-0.0927673	-0.042434	-0.0936081	-0.0897911	-0.0590442	-0.0268723	-0.0431853	-0.114256	-0.146534	-0.0699599	-0.0695785	-0.0629574	-0.0538177	-0.00996654	0.0184878	0.0112444	0.0117101	0.0890459	-0.00079114	0.0944287	0.0395171	0.0589785	0.0101225	0.0242715	0.0522889	0.0181617	0.0268846	0.0864869	0.107214	0.100127	0.0441956	0.0178949	-0.0264412	0.0916329	-0.0528032	0.0348299	0.0506426	-0.088541
	0.00698693	0.0123665	-0.00807596	-0.0186204	0.0166458	-0.0326778	-0.00977549	-0.0218653	-0.0231476	0.0117741	0.0409492	-0.00691889	-0.0423709	-0.00964726	0.00278791	-0.0113329	-0.0108949	0.0154345	0.00624114	-0.0349172	-0.0263085	-0.012469	-0.0112225	-0.0195479	0.0145287	-0.0418233	-0.0137077	-0.0215882	-0.00790981	-0.0398652	-0.01909	0.00242791	-0.00381946	-0.0174448	0.00524449	0.0094285	-0.0334408	0.0239572	-0.00652292	-0.00631803	0.0236788	0.0182526	0.0264533	0.0760604	0.0055064	-0.019161	-0.00753958	-0.00350886	-0.0182915
	-0.012682	-0.00690742	0.0527835	0.0680798	0.138575	0.129871	0.0438922	0.24883	0.0128674	0.0585635	0.0388221	0.0675932	0.0882588	-0.000248184	0.0763945	0.0192015	0.0662382	0.0638122	0.143871	0.0423517	0.108946	0.0543403	0.0280967	0.0821082	-0.0111812	0.0674927	-0.0182145	-0.00965577	0.00892449	0.18101	0.0204337	0.0302497	0.0091796	0.0283907	0.00824752	-0.0456486	0.0528302	0.0117722	-0.020293	-0.0899445	-0.0365431	-0.00940391	0.0317193	0.0613214	0.0651534	0.0982163	-0.00214741	-0.0201749	0.148078
	-0.126979	-0.0888334	0.0102161	-0.0942503	-0.206685	-0.1063	-0.0730754	-0.21533	-0.122011	-0.0802708	-0.140167	-0.10444	-0.0608584	-0.0413816	-0.146511	-0.038603	0.00329006	-0.0421668	-0.151119	-0.149465	-0.103009	-0.0771991	-0.105121	-0.111195	-0.0618907	0.0142413	0.0242347	0.033012	0.0137943	0.00748173	0.166465	0.0123216	0.110358	-0.000317116	-0.0387133	0.0837835	0.0432809	0.0309451	0.123871	0.0966778	0.147399	0.0388053	-0.0132476	0.0219582	-0.0261797	-0.0626669	0.0519627	-0.015786	-0.184001
	-0.102043	-0.0403748	-0.0270377	-0.0927195	-0.111254	-0.080122	-0.0536552	-0.0702307	-0.056392	-0.0573122	-0.0704928	-0.0543724	-0.0277951	-0.0563889	-0.0910587	-0.03368	-0.0349954	-0.0556083	-0.0972378	-0.129803	-0.0453566	-0.046809	-0.029736	-0.040801	0.0139201	0.0635194	0.0489487	0.0279325	0.0705405	0.0655111	0.116941	0.0775514	0.0960198	0.0560661	0.0163479	0.0632432	0.0571767	0.0224987	0.117963	0.0767404	0.0889515	0.0366117	0.004248	-0.0318699	0.0786062	-0.0115812	0.02456	0.0117507	-0.0873424
	-0.0714669	0.0091862	-0.0289898	-0.0515249	-0.0527441	-0.0594158	-0.0670992	-0.0721232	-0.0218575	-0.0464178	-0.0284422	-0.076406	-0.0354546	-0.0541423	-0.0888853	-0.0383477	-0.0297582	-0.0115797	-0.0980828	-0.0769259	-0.0548608	-0.0185356	-0.0436765	-0.0814067	-0.0124055	0.0406318	0.0101179	-0.0274228	0.0141531	-0.0163852	0.0712764	0.0555053	0.066265	0.062865	0.0187864	0.0188844	0.0559402	0.0259294	0.0764155	0.0584384	0.0667959	-0.00933542	-0.0193639	-0.00403374	0.0748449	-0.0215396	0.0174726	0.0160464	-0.0741237
	-0.145253	-0.00909097	-0.0478657	-0.1271	-0.11511	-0.120078	-0.0933318	-0.138189	-0.129748	-0.0459473	-0.106131	-0.111169	-0.0527584	-0.095334	-0.13288	-0.0970653	-0.0080278	-0.0355859	-0.139775	-0.164494	-0.10558	-0.103626	-0.0678363	-0.0565298	0.0239439	0.0626997	0.0456397	0.0479943	0.0926176	0.0384814	0.13658	0.0964457	0.0890065	0.0236362	0.0568712	0.0852126	0.0676312	0.0583745	0.135867	0.16177	0.173449	0.0691786	0.0166727	0.0126457	0.132549	0.0438892	0.056499	0.00888271	-0.134011
	-0.134796	0.0150883	-0.0833583	-0.126155	-0.0681406	-0.0632192	-0.0516494	-0.0854634	-0.0887012	-0.0293999	-0.0932121	-0.130392	-0.0622207	-0.096041	-0.137816	-0.0967132	-0.107918	-0.0396101	-0.125751	-0.14926	-0.0700688	-0.0582649	-0.0399458	-0.0677429	0.0429013	0.0551645	0.0363025	0.0748468	0.0960991	0.0233713	0.124452	0.0621174	0.0556488	0.0592491	0.0412593	0.0216259	0.0340584	0.0449508	0.0707279	0.14219	0.0978793	0.046618	0.0386715	-0.0149452	0.104641	0.0129773	0.0548698	-0.0117814	-0.095233
trial6	0.0792377	-0.0493905	0.0165318	0.088333	0.189978	0.114085	0.0598463	0.194203	0.0759451	0.0562601	0.113367	0.0598946	0.0263336	0.0208263	0.107064	0.0731916	0.0311594	0.0366195	0.103784	0.125627	0.0379185	0.0930084	0.0886282	0.107124	-0.0245059	-0.0165576	-0.113877	-0.0743817	-0.0576275	0.00650918	-0.122131	-0.0282695	-0.0905266	-0.0726069	0.0286416	-0.121892	-0.0697418	0.0490803	-0.1417	-0.170871	-0.11171	-0.0378642	0.03044	0.0596745	-0.0399602	0.0462679	-0.0691686	-0.0317434	0.21157
	0.281061	-0.0529296	0.166058	0.286921	0.434915	0.35636	0.207179	0.482896	0.234753	0.175612	0.252901	0.276581	0.177882	0.197848	0.320537	0.212446	0.128798	0.127056	0.389575	0.381711	0.23386	0.261471	0.150665	0.288589	-0.0245353	-0.0709525	-0.177883	-0.195752	-0.175297	0.0516458	-0.328814	-0.135591	-0.170371	-0.147987	-0.0449742	-0.176262	-0.162216	-0.00709014	-0.319872	-0.389846	-0.268139	-0.0715982	0.00795712	0.176221	-0.193046	0.0632598	-0.116996	-0.0761169	0.389473
	0.0430252	-0.0180013	-0.0210426	0.0448044	0.123553	0.047906	0.027207	0.134152	0.0517429	0.00570209	0.0427556	0.0159524	-0.00394881	-0.0106261	0.0642413	0.0373146	0.0173457	0.0192487	0.0462244	0.0446849	0.0291003	0.0503715	0.0736155	0.0470499	-0.0111069	0.00201195	-0.0871356	-0.0266393	-0.0349597	-0.0104895	-0.0780917	0.0179776	-0.0539675	-0.0525979	0.0455084	-0.0763274	-0.0541052	0.0347716	-0.0850021	-0.0824513	-0.0652413	-0.0435266	0.014633	0.0198689	0.00510527	0.0178886	-0.0616778	-0.0541485	0.122273
	0.0950409	-0.0242065	0.0387317	0.0922072	0.153978	0.0959588	0.105165	0.170192	0.0791363	0.0215505	0.118303	0.0643543	0.0256328	0.0337564	0.0904263	0.0608614	0.022614	0.0399132	0.103365	0.119706	0.0401078	0.085788	0.0843214	0.0710793	-0.00645596	-0.0064644	-0.0723483	-0.042933	-0.0651301	0.00151971	-0.094181	0.004954	-0.074602	-0.0434366	0.0310752	-0.10411	-0.0504667	0.0444057	-0.103054	-0.133232	-0.0975701	-0.0324317	-0.0164212	-0.0106132	-0.00762898	0.014106	-0.0816137	-0.0414321	0.159922
	-0.031625	-0.00224357	-0.0472139	-0.0261622	0.0715379	-0.010341	0.00296752	0.103669	0.0394742	-0.0299556	0.0286019	-0.0117153	-0.0225733	-0.0568437	0.0020458	-0.0323608	-0.00362547	-0.000514662	-0.00305926	-0.0101698	0.00950021	0.0259959	0.0502882	0.0229507	0.00147115	0.0538203	-0.0359517	-0.0158576	0.0220204	0.0358979	0.00291864	0.0115606	-0.0445884	0.0108527	0.0845864	-0.107395	0.0307214	0.0623251	-0.00906088	-0.0653735	-0.047379	0.0098685	0.0100373	-0.0589443	0.0784933	0.0253605	-0.0182773	-0.00858002	0.0670364
	0.358114	0.0302893	0.160801	0.33784	0.521442	0.368106	0.232335	0.517568	0.275554	0.209026	0.304021	0.33883	0.190796	0.250714	0.367101	0.280904	0.134171	0.151872	0.43636	0.429851	0.23437	0.31265	0.234575	0.305963	-0.00371134	-0.0409382	-0.194868	-0.178621	-0.168051	-0.0139929	-0.326393	-0.130685	-0.20747	-0.117925	-0.00262276	-0.21611	-0.140499	0.00695389	-0.304635	-0.375298	-0.319525	-0.097868	-0.01513	0.112968	-0.134334	0.0941737	-0.112751	-0.0400702	0.435728
	0.0387982	0.0339408	-0.00708708	0.0182974	0.0774776	-0.0114941	0.0555932	0.0773215	0.0661486	0.0226446	0.0424313	0.0440697	0.0113928	0.013395	0.0381884	0.0236814	0.0232627	-0.00546272	0.0422082	0.0428046	0.0297546	0.0303625	0.0721354	0.0531264	0.058297	0.028144	0.0195164	0.00636137	0.022165	-0.0801739	-0.0627424	0.0276877	-0.0690065	0.0245702	0.0639235	-0.0116545	-0.0231091	0.0392023	-0.0344035	-0.00563379	-0.0686642	0.0129118	-0.0315799	-0.0256918	0.0664645	0.0199125	0.00163181	-0.000605028	0.0567886
	0.0251718	-0.0113291	0.00346833	0.042367	0.0903875	0.051911	0.0503488	0.139121	0.0395153	0.0220202	0.0476154	0.0103152	-0.00429355	-0.000151984	0.0275165	0.0185174	0.00349043	0.0346132	0.0421043	0.0407561	0.00992813	0.0322357	0.054392	0.0264811	-0.000981211	0.0221617	-0.065942	-0.0367204	-0.00198154	0.0229794	-0.0463954	0.0149802	-0.0451706	-0.0373892	0.0323367	-0.07964	-0.0265278	0.0234897	-0.0465671	-0.0772444	-0.0306739	-0.0159378	-0.00291953	-0.0243517	0.044431	0.0261852	-0.0602826	-0.025819	0.0651217
	-0.0326566	-0.0447529	-0.0139642	-0.060883	0.0450311	0.0256388	-0.0114315	0.0716864	0.00716204	-0.0343631	-0.0160065	-0.029847	-0.0233074	-0.049214	-0.0355029	-0.0351206	-0.0216563	0.0116866	-0.0155295	-0.0323357	-0.0237086	2.22283e-05	0.00556	-0.00495669	-0.0365526	0.0453879	-0.02161	-0.0321467	0.00551001	0.0272666	0.00228426	0.0607847	0.0219498	-0.021937	0.072076	0.0301336	0.0207834	0.0517765	-0.00482351	0.0407495	0.0500755	0.0416337	0.0326278	0.0893069	0.0128257	0.0572298	-0.0238899	-0.0183015	0.0462852
	0.116224	0.0731495	0.0441459	0.0567956	0.122832	0.0586391	0.041146	0.05913	0.0422112	0.0270327	0.0524753	0.0589371	0.000895409	0.107137	0.0563283	0.0345725	0.00426889	0.05596	0.0549512	0.0526835	0.0238121	0.0414978	0.0127318	0.0186857	0.0315934	-0.0176787	-0.0167264	-0.0595202	0.00925537	-0.07913	-0.0727862	0.0243631	-0.0615076	-0.000196091	0.0218313	0.071018	-0.0311111	0.0186937	-0.0421446	0.0980667	0.0254727	0.0465447	0.0476601	0.0950547	-0.0133951	0.0229175	0.0330635	0.0260471	0.0375555
	0.0685895	0.0660223	0.04343	-0.00214412	0.113178	0.0161737	0.0420431	0.073932	0.0292112	-0.0349124	0.010961	0.0106876	0.00646882	0.012307	0.00498263	-0.025523	7.07758e-05	-0.012835	0.00435322	-0.0181067	0.0140371	0.0178758	-0.0257782	0.0289859	0.0446203	0.0235499	0.00688162	0.00126926	0.0307487	-0.0541426	-0.0185522	0.0191386	-0.0324614	0.0282488	0.0921375	0.0901534	-0.00109146	0.0482255	-0.0132708	0.156909	0.0713522	0.0131519	0.0736393	0.0609684	0.0818251	0.0478337	0.0631642	0.0295912	0.0506126
	0.0362203	0.0355208	-0.0173278	0.0170984	0.122638	0.0229144	0.028274	0.097902	0.0417736	-0.0153328	0.0526923	0.00835447	-0.0175288	-0.0148785	0.0326438	-0.0165037	-0.001019	0.031212	0.0228328	0.00875171	0.00115682	0.0130869	0.0910192	0.0296628	0.0223944	0.0526493	-0.0264765	0.000325002	0.005236	-0.0376672	-0.0825583	0.0262997	-0.063456	-0.0198343	0.0678368	-0.00588729	-0.0406115	0.0680968	-0.0296096	0.026189	-0.0392659	-0.0233115	-0.000590616	0.00836993	0.066898	0.0303746	-0.0394168	-0.00619558	0.109895
	0.111676	0.0719997	0.0983676	0.0505324	0.147755	0.0855116	0.0763114	0.126613	0.0850248	0.0646609	0.0605742	0.0799811	0.0568191	0.0911896	0.088677	0.0259561	-0.0018589	0.076404	0.0964016	0.089452	0.0748013	0.0786861	0.0136966	0.0203679	0.0501614	0.0169806	0.0480394	-0.0233659	0.0123295	-0.0735964	-0.0293502	0.0113815	-0.0376536	0.0393519	0.0326216	0.0762924	-0.0189245	0.0580663	-0.0261745	0.073161	0.0207109	-0.00696249	0.0311179	0.0797583	0.00626715	0.0602505	0.0484335	0.0195801	0.0407638
	-0.000556641	0.00573649	-0.00436579	-0.0100459	0.052557	0.0188932	-0.000344362	0.0968922	-0.0125266	-0.0485961	0.0190714	-0.0079815	-0.0167915	-0.0185259	-0.00246093	-0.0291955	0.0142145	0.0107863	-0.0179314	-0.00489505	-0.0103308	0.00639077	0.0278213	-0.00376158	0.000359584	0.0336849	-0.0417803	-0.0289916	0.0459998	0.0010447	-0.00178242	0.0306818	-0.0226668	-0.026492	0.047501	-0.00525081	-0.0232967	0.058539	-0.0227865	0.0164766	0.0172947	-0.0243158	0.0300602	0.0360358	0.0358422	0.0357437	-0.0231511	-0.0182822	0.0381632
	0.105177	-0.0609275	0.0171545	0.112548	0.11958	0.0847247	0.055961	0.140703	0.0951963	0.045862	0.133633	0.0881145	0.020863	0.0499588	0.106658	0.0731195	0.0144494	0.0219614	0.0909782	0.154572	0.0305291	0.111766	0.12025	0.0870173	-0.052631	-0.0244618	-0.123394	-0.0635602	-0.088313	-0.018966	-0.0973767	-0.0566383	-0.0909791	-0.0492938	0.0134146	-0.172922	-0.0649084	0.0129586	-0.133607	-0.244992	-0.177289	-0.0591732	-0.0249955	-0.0496267	-0.0919013	0.011232	-0.117634	-0.00178542	0.147718
	0.0585273	-0.0624303	0.010411	0.0706478	0.118287	0.0553761	0.0390928	0.145406	0.0803528	0.0349233	0.0856289	0.0531521	0.00922583	0.00967503	0.0854026	0.0475436	0.0271088	0.0146221	0.0750697	0.104573	0.0177436	0.0729105	0.0754195	0.0784145	-0.0401342	-0.0181439	-0.108868	-0.0581798	-0.0718723	0.0307526	-0.0811512	-0.0342939	-0.0746783	-0.0586009	0.0135942	-0.160232	-0.0467738	0.0176479	-0.128558	-0.215831	-0.157557	-0.057814	-0.0163822	-0.0219707	-0.0412051	0.00968606	-0.0835026	-0.0441574	0.151624
	0.107913	-0.00279769	0.0237623	0.108782	0.155083	0.083238	0.0783606	0.140396	0.0980494	0.0870818	0.117333	0.0911061	0.0286867	0.0532289	0.0938585	0.0666933	-0.00676557	0.0185067	0.105459	0.141438	0.0237949	0.0919891	0.0948191	0.0769655	-0.0247036	-0.0345815	-0.0967018	-0.053065	-0.0674746	-0.0274579	-0.0868857	-0.00608809	-0.114297	-0.0507797	0.00744036	-0.13669	-0.057844	0.00186825	-0.142294	-0.174359	-0.190808	-0.0870428	-0.0361332	-0.0518719	-0.0197457	0.00729978	-0.077852	-0.0174125	0.154117
	0.125056	0.00933764	0.0793784	0.130093	0.175891	0.0832212	0.0841441	0.16091	0.12843	0.0680847	0.138974	0.115389	0.00835397	0.0857951	0.127513	0.0697783	0.026336	0.0563696	0.127262	0.139622	0.0569933	0.0781567	0.115249	0.0952678	0.0092682	-0.00408984	-0.0734106	-0.0481534	-0.055244	-0.0387893	-0.103011	-0.0495462	-0.105956	-0.0368093	0.0508535	-0.0971534	-0.0549471	0.00605626	-0.130375	-0.121386	-0.167546	-0.0528087	0.0288923	-0.00652464	-0.0266205	0.0346516	-0.0426002	-0.00374647	0.164225
	0.0930775	-0.0525185	0.0318264	0.118439	0.172636	0.0953522	0.0820331	0.179483	0.104211	0.0628048	0.109182	0.0943299	0.0320674	0.0444901	0.120028	0.0763903	0.0221745	0.0417496	0.125615	0.159189	0.0432603	0.0995069	0.0916614	0.0959473	-0.0408074	0.000857711	-0.112999	-0.0694264	-0.059309	0.00916001	-0.111075	-0.0355747	-0.0877661	-0.036058	0.00999258	-0.144847	-0.0562169	0.00709932	-0.119275	-0.215443	-0.156192	-0.0608321	-0.0119993	-0.017076	-0.0477991	0.0128344	-0.06765	-0.0211051	0.177951
	-0.00853038	-0.0273106	-0.00351385	0.047053	0.0602546	0.017125	0.0841559	0.10283	0.074011	0.0221764	0.0278724	0.0500708	-0.0011877	0.0246741	0.0644645	-0.00765545	0.0311919	0.0100473	0.14713	0.0735787	0.0664119	0.0228727	-0.0183231	0.0475291	0.0467702	-0.00986022	0.00122419	-0.0145648	-0.0313588	0.147472	-0.0231781	-0.0320621	-0.0712545	0.00887761	0.0272387	-0.0403344	-0.0183587	-0.0132091	0.020079	-0.0631014	-0.125749	-0.0139407	-0.0291782	-0.100553	0.0657605	-0.0152452	0.0683262	-0.0103743	0.017596
	0.0612111	0.0175565	0.0185714	0.0461058	0.0863362	0.0149503	0.0586995	0.0450776	0.0501896	0.0203573	0.051502	0.042882	-0.00745064	0.0299276	0.0395061	0.00444176	-0.0104474	0.0350907	0.0459466	0.0446623	-0.00884367	0.0603005	0.0836956	0.0346736	0.00159363	0.0129964	-0.0240436	0.0012346	-0.0049133	-0.0606886	-0.0209193	0.00589362	-0.0641466	-0.00350811	0.0660816	-0.0347273	-0.0398196	0.00650644	-0.0549089	-0.0232102	-0.0687842	0.0159749	0.0129854	-0.0605957	0.0304953	0.0263233	0.000504618	0.0250027	0.0524846
	-0.0139987	0.00483299	-0.0350436	-0.020693	-0.026519	-0.0377919	0.00886201	-0.0289061	0.0225908	-0.0205273	-0.0284308	0.0125072	-0.0492373	0.00232827	-0.0215086	-0.0124957	-0.0150775	-0.0144068	-0.0165512	-0.0408684	-0.0367212	-0.0208181	0.0124844	0.0145849	0.0145881	0.0558067	0.0469817	0.00542218	0.0400103	0.00525923	0.0351116	0.0235496	-0.0174716	0.0278003	0.0724968	0.018409	0.0434918	0.00612746	0.0248673	0.0585591	0.00515302	-0.00504811	-0.0225303	-0.0527021	0.0739753	0.0156365	-0.0261611	0.0254248	-0.0216197
	0.160753	-0.0131395	0.0628226	0.164413	0.187256	0.109522	0.0898616	0.160445	0.11791	0.0923614	0.134218	0.145991	0.0535659	0.133952	0.142077	0.106207	0.0352721	0.0637424	0.174678	0.205588	0.0692646	0.168419	0.099108	0.0999319	0.00130661	-0.0424136	-0.0931219	-0.0786383	-0.0695217	-0.0324368	-0.12777	-0.0514719	-0.133121	-0.00551429	0.0302128	-0.115379	-0.0767017	0.00862509	-0.158143	-0.20853	-0.192351	-0.0720133	-0.0164007	-0.0194696	-0.0641534	0.00598819	-0.0456648	-0.0031631	0.15848
	0.178892	0.0434421	0.0678782	0.182176	0.210674	0.11064	0.140171	0.172868	0.137573	0.142974	0.16587	0.159312	0.0760184	0.154699	0.127013	0.0965031	0.0499031	0.0538964	0.196919	0.223799	0.10336	0.136569	0.11362	0.12769	0.0436488	-0.0410908	-0.0730174	-0.0641479	-0.0730517	-0.0509277	-0.148946	-0.0549428	-0.144661	-0.035201	0.00480102	-0.0980526	-0.0887241	-0.0373935	-0.134143	-0.166488	-0.226943	-0.0626651	-0.0326749	-0.100945	-0.0477263	0.00992207	-0.0473805	0.00560418	0.149799
	-0.0465363	-0.0273347	-0.039962	-0.029268	-0.00642898	-0.0357922	-0.0182753	0.0329233	-0.0040975	-0.0318322	-0.00862704	-0.0680173	-0.0551772	-0.0686676	-0.056571	-0.090202	-0.028182	-0.00731963	-0.0521449	-0.060728	-0.039485	0.00270121	0.0125943	-0.0123941	6.58785e-05	0.0492712	-0.0181755	0.0463262	0.0323947	0.00590607	0.0373019	0.0502999	-0.0448092	0.0251763	0.0621052	-0.0432312	-0.0109034	0.040282	-0.00400181	-0.00591106	-0.0323933	-0.025393	0.00935664	-0.0698792	0.092237	0.00583373	-0.00577677	0.0195857	0.0383607
trial7	0.197384	-0.129691	0.116205	0.260544	0.273493	0.254501	0.199859	0.263584	0.156305	0.183554	0.280334	0.261845	0.168853	0.20085	0.288757	0.21863	0.134772	0.0782432	0.346643	0.458928	0.18171	0.262367	0.120472	0.253036	-0.0887766	-0.207014	-0.202458	-0.221145	-0.297392	0.125046	-0.350829	-0.241181	-0.152745	-0.15906	-0.185384	-0.289402	-0.201736	-0.133209	-0.307926	-0.579731	-0.370585	-0.145088	-0.137925	0.0437052	-0.323537	-0.0326197	-0.149707	-0.0835233	0.295747
	-0.116572	0.091656	-0.0202273	-0.146603	-0.146377	-0.117759	-0.0891915	-0.107385	-0.095412	-0.125169	-0.145277	-0.145725	-0.08625	-0.129246	-0.169593	-0.113471	-0.0607216	-0.0248842	-0.19039	-0.277586	-0.124861	-0.129319	-0.0652504	-0.181771	0.0455276	0.118291	0.146824	0.15036	0.189539	-0.0662658	0.237002	0.163123	0.0995506	0.145582	0.126146	0.198595	0.160083	0.0549672	0.219656	0.386119	0.30407	0.0806513	0.0934348	0.0550042	0.21367	0.0234899	0.112412	0.042111	-0.181575
	0.187405	-0.116148	0.101482	0.254627	0.284248	0.28159	0.179001	0.329391	0.143386	0.197875	0.240293	0.242281	0.181142	0.171514	0.274826	0.218255	0.121445	0.0620776	0.323313	0.421012	0.195169	0.257104	0.124936	0.232076	-0.0751101	-0.144676	-0.185814	-0.218138	-0.236028	0.144048	-0.284916	-0.181057	-0.079538	-0.118376	-0.153255	-0.200318	-0.156808	-0.0872831	-0.262721	-0.47601	-0.300174	-0.1109	-0.0705613	0.078639	-0.289856	-0.00735308	-0.148939	-0.106109	0.272396
	0.179902	-0.111947	0.0975948	0.256916	0.256756	0.260435	0.157894	0.27085	0.165658	0.168276	0.241829	0.232733	0.176883	0.173276	0.288629	0.186319	0.116848	0.101065	0.312521	0.402626	0.183382	0.223763	0.125113	0.236754	-0.0760598	-0.159564	-0.195238	-0.208356	-0.220518	0.0915007	-0.272742	-0.210252	-0.13429	-0.121857	-0.154333	-0.242314	-0.174981	-0.12362	-0.272704	-0.523002	-0.35017	-0.132316	-0.105881	0.0154377	-0.293615	-0.00227747	-0.14754	-0.101664	0.286046
	0.0200563	-0.185	0.0481702	0.155612	0.19972	0.262731	0.101822	0.341661	0.0885489	0.157725	0.184247	0.161145	0.111469	0.0544117	0.16476	0.136928	0.0932343	0.064515	0.230626	0.294384	0.125078	0.159594	0.111084	0.209012	-0.142726	-0.0936035	-0.107607	-0.102847	-0.172632	0.199235	-0.202397	-0.145299	-0.0657703	-0.133834	-0.11417	-0.286674	-0.0619061	-0.0402305	-0.246685	-0.497345	-0.218164	-0.090311	-0.0561142	0.0296776	-0.174939	0.0371724	-0.11064	-0.120643	0.352994
	0.115096	-0.14887	0.0763066	0.201466	0.152645	0.203713	0.13595	0.231776	0.120367	0.134727	0.232844	0.179962	0.151687	0.142168	0.209192	0.160262	0.107824	0.0333223	0.217062	0.330507	0.138052	0.137579	0.0697239	0.194744	-0.111198	-0.130184	-0.143916	-0.162102	-0.209734	0.149794	-0.198306	-0.203773	-0.041936	-0.125464	-0.139872	-0.237587	-0.0941655	-0.0999049	-0.213119	-0.507006	-0.249849	-0.125077	-0.0807188	0.0208431	-0.290233	-0.0436151	-0.145575	-0.103553	0.227796
	0.157173	-0.133029	0.108571	0.201166	0.201104	0.207104	0.144945	0.244779	0.136357	0.165482	0.238202	0.207657	0.15108	0.172306	0.223008	0.167518	0.080608	0.0803859	0.276084	0.367873	0.137359	0.185121	0.0744247	0.231163	-0.0838144	-0.159704	-0.180228	-0.197474	-0.255209	0.112147	-0.255646	-0.217206	-0.111418	-0.119867	-0.180159	-0.2587	-0.125244	-0.10233	-0.257662	-0.493769	-0.311961	-0.136335	-0.0970694	0.0353548	-0.267918	-0.0353439	-0.135631	-0.0635335	0.257496
	0.263871	-0.117379	0.131512	0.275993	0.312429	0.280866	0.190102	0.342041	0.21577	0.199393	0.273641	0.300563	0.180818	0.240524	0.327157	0.251796	0.128215	0.0797161	0.375839	0.478777	0.187242	0.270971	0.174851	0.287574	-0.119353	-0.16684	-0.192561	-0.184548	-0.263005	0.0854223	-0.365293	-0.254928	-0.166783	-0.162183	-0.167918	-0.314529	-0.199578	-0.0937471	-0.350635	-0.610927	-0.415292	-0.155526	-0.0842513	0.0447093	-0.326894	0.0294154	-0.145324	-0.0919246	0.368829
	0.132703	-0.0885864	0.0376082	0.182525	0.171393	0.165509	0.120364	0.195853	0.14461	0.11057	0.207427	0.189069	0.114115	0.164074	0.195933	0.154666	0.0778858	0.0338733	0.21973	0.302207	0.114309	0.209621	0.0844699	0.183148	-0.0581896	-0.0669302	-0.118047	-0.123984	-0.152811	0.0492104	-0.181989	-0.195314	-0.0794218	-0.105644	-0.119462	-0.183473	-0.110359	-0.0566293	-0.174361	-0.405396	-0.272507	-0.10367	-0.0735987	-0.0122242	-0.206574	-0.0168037	-0.118824	-0.0157854	0.173131
	0.188812	-0.161584	0.118413	0.220223	0.188165	0.254225	0.0950086	0.266626	0.164686	0.170793	0.237196	0.220799	0.172619	0.174629	0.25314	0.228353	0.144001	0.110105	0.307053	0.368677	0.1787	0.219193	0.0944686	0.212894	-0.124659	-0.150738	-0.204895	-0.218216	-0.230524	0.127099	-0.266077	-0.194154	-0.0575403	-0.12451	-0.214653	-0.210809	-0.151197	-0.132845	-0.235876	-0.529434	-0.270043	-0.0859751	-0.117496	0.0801378	-0.317168	-0.0220191	-0.154909	-0.0667752	0.216612
	0.161633	-0.113912	0.115209	0.22467	0.238056	0.212527	0.164792	0.259128	0.131291	0.162056	0.209372	0.2212	0.173365	0.161228	0.235078	0.183335	0.0893877	0.0779457	0.304417	0.369538	0.177663	0.204061	0.126291	0.24016	-0.0652467	-0.135089	-0.128164	-0.183611	-0.200552	0.0806233	-0.238052	-0.211117	-0.121582	-0.116345	-0.129956	-0.181532	-0.126794	-0.0937321	-0.22874	-0.450928	-0.283912	-0.105999	-0.0880307	0.0151034	-0.242299	0.0139627	-0.11936	-0.0765564	0.268877
	0.380516	-0.0522641	0.155469	0.362581	0.508655	0.379107	0.24356	0.439261	0.272633	0.23652	0.366246	0.375408	0.211026	0.290132	0.415465	0.305884	0.126749	0.138476	0.457408	0.570194	0.250706	0.363259	0.245742	0.336426	-0.0594681	-0.200864	-0.25981	-0.249327	-0.282236	-0.0432124	-0.443288	-0.276152	-0.273852	-0.214676	-0.124029	-0.319726	-0.261301	-0.0973898	-0.42613	-0.601601	-0.472582	-0.147669	-0.0773599	0.0652241	-0.345774	0.0495246	-0.194767	-0.0765229	0.502526
	0.0519526	-0.138063	0.0498112	0.0987901	0.0984737	0.142395	0.0430837	0.177164	0.0645394	0.124037	0.0995827	0.0820912	0.0970792	0.0627826	0.145782	0.110038	0.109881	0.0407814	0.149919	0.171857	0.0795058	0.114714	0.0650583	0.1069	-0.11471	-0.0574093	-0.0561707	-0.0979821	-0.108707	0.0932488	-0.0748802	-0.0702571	-0.00369245	-0.0857333	-0.122071	-0.138891	-0.0526316	-0.0696437	-0.136427	-0.309222	-0.14971	-0.0693643	-0.0426406	0.044844	-0.170109	-0.0216589	-0.103984	-0.061159	0.141037
	0.125612	-0.0701691	0.0486832	0.158859	0.131661	0.151726	0.107884	0.145514	0.116125	0.0975049	0.147785	0.158659	0.0762055	0.132108	0.175451	0.154778	0.0549932	0.0355866	0.189142	0.237158	0.0952792	0.12372	0.0839637	0.111302	-0.0825503	-0.0704529	-0.0618857	-0.104401	-0.121421	0.0663562	-0.155822	-0.139053	-0.0889609	-0.0773203	-0.103381	-0.13454	-0.07862	-0.0690298	-0.155082	-0.28634	-0.186618	-0.0757203	-0.0598796	-0.00773155	-0.181036	-0.0337716	-0.08479	-0.0236914	0.148391
	0.136191	-0.073555	0.053282	0.208606	0.280943	0.210554	0.121768	0.253636	0.158671	0.133812	0.198906	0.199408	0.125565	0.131077	0.257426	0.164954	0.108514	0.103024	0.301803	0.337821	0.19569	0.199425	0.126178	0.228355	-0.0123052	-0.144815	-0.154182	-0.180681	-0.185377	0.0789989	-0.235523	-0.188957	-0.108329	-0.118538	-0.130511	-0.192113	-0.148176	-0.100899	-0.235857	-0.408974	-0.306668	-0.105737	-0.103029	-0.0167628	-0.194037	0.00456086	-0.10197	-0.104094	0.285393
	0.176211	-0.107539	0.0887616	0.263722	0.258522	0.209807	0.203796	0.212154	0.151128	0.181443	0.281782	0.265676	0.165495	0.192703	0.297866	0.214599	0.10821	0.058963	0.354685	0.459509	0.202359	0.238485	0.140158	0.262411	-0.0301177	-0.15869	-0.157351	-0.162367	-0.253095	0.0999023	-0.293527	-0.257416	-0.139462	-0.173252	-0.171116	-0.287018	-0.18172	-0.0936841	-0.281384	-0.550538	-0.421407	-0.141297	-0.138069	-0.111798	-0.29869	-0.0483417	-0.168735	-0.0542707	0.270302
	0.154837	-0.134612	0.165976	0.200577	0.163402	0.220439	0.0774436	0.257468	0.124387	0.14804	0.156718	0.205125	0.154918	0.166072	0.224049	0.189424	0.150451	0.0889369	0.248156	0.292101	0.165389	0.209469	0.0863333	0.197202	-0.121597	-0.0951133	-0.155546	-0.169789	-0.197271	0.131497	-0.173503	-0.154716	-0.0307498	-0.130851	-0.151421	-0.176816	-0.100925	-0.0905241	-0.217716	-0.44641	-0.21136	-0.0427253	-0.090969	0.082274	-0.288203	-0.00832489	-0.117436	-0.109956	0.209963
	0.0992509	-0.112865	0.121925	0.143928	0.133293	0.146006	0.103157	0.187451	0.105348	0.12907	0.126121	0.153744	0.123509	0.11296	0.17008	0.150294	0.120168	0.0496014	0.188694	0.24661	0.126079	0.170672	0.0632244	0.152685	-0.078081	-0.0735235	-0.100475	-0.100495	-0.12847	0.102223	-0.093946	-0.151228	-0.00413317	-0.0520076	-0.105538	-0.145008	-0.0796303	-0.0170492	-0.130174	-0.332917	-0.150732	-0.0598123	-0.056421	0.042281	-0.192846	0.0149827	-0.0712629	-0.0606269	0.15264
	0.179454	-0.0856331	0.113302	0.254663	0.264975	0.240704	0.162255	0.304816	0.176561	0.186642	0.226065	0.246237	0.169019	0.190617	0.270399	0.22441	0.128496	0.0952526	0.330275	0.380298	0.180505	0.242776	0.12772	0.257474	-0.0650676	-0.130755	-0.17823	-0.170047	-0.216559	0.0898032	-0.270828	-0.207201	-0.10425	-0.137696	-0.133064	-0.22869	-0.137083	-0.087365	-0.251438	-0.500278	-0.30739	-0.0879645	-0.0856763	0.031011	-0.273913	0.0253974	-0.118937	-0.0496411	0.25829
	0.21977	0.017672	0.051574	0.262469	0.362925	0.253924	0.207895	0.334087	0.183267	0.175245	0.274746	0.239272	0.161469	0.169376	0.261717	0.175645	0.0882409	0.0746013	0.335098	0.394298	0.233342	0.227853	0.190211	0.264833	-0.0261577	-0.125506	-0.15513	-0.128457	-0.193811	0.0182447	-0.338717	-0.191453	-0.226453	-0.113858	-0.0570146	-0.323186	-0.153388	-0.0428181	-0.3123	-0.475718	-0.428271	-0.137038	-0.0706523	-0.0489028	-0.187779	0.0661802	-0.117206	-0.0545498	0.348378
	0.0331555	-0.118947	0.0691549	0.0601419	-0.0605138	0.0760098	-0.0137841	0.118951	0.0515639	0.0415962	0.0484926	0.0788008	0.0445203	0.0626197	0.0462487	0.105891	0.0745653	-0.0215949	0.0171655	0.0367952	0.00129242	0.0546492	0.0284922	-0.00174929	-0.139707	0.042499	0.0212911	0.008584	0.012405	0.0642094	0.0372006	-0.00427223	0.0629894	-0.0218033	-0.0315845	-0.126004	0.0479257	0.0107804	-0.0355591	-0.193086	-0.0434141	0.00687923	-0.0119508	-0.0134282	-0.0721033	0.0414128	-0.0446166	-0.00293828	0.0477831
	0.125615	-0.0328082	0.0276453	0.15812	0.249717	0.157209	0.153008	0.190964	0.13738	0.132423	0.187617	0.181749	0.105335	0.0990559	0.196229	0.109533	0.0625761	0.0273227	0.251478	0.300632	0.160898	0.174126	0.130592	0.191983	0.00989378	-0.112407	-0.127583	-0.131196	-0.155755	0.0544912	-0.252833	-0.154042	-0.103513	-0.0751697	-0.101455	-0.216751	-0.125251	-0.0430513	-0.232117	-0.357547	-0.3429	-0.106502	-0.0691316	-0.019223	-0.152737	-0.0156367	-0.101273	-0.0198783	0.220405
	0.116934	-0.0288179	0.132331	0.0830351	0.0470337	0.126119	0.00911696	0.170389	0.0906291	0.0730081	0.053462	0.109152	0.0884338	0.100973	0.103154	0.128478	0.111364	0.0256415	0.0735844	0.0467921	0.0207398	0.0702034	0.0301833	0.0274722	-0.0933838	0.0484097	-0.0550093	-0.0481597	0.00351243	0.0239088	0.0243582	-0.0339868	0.0822524	0.0157301	0.0101543	0.0139836	0.0495353	0.0249186	-0.0251019	-0.0946724	0.0685584	0.0264913	0.00425336	0.152337	-0.0883599	0.0336701	0.00116877	-0.0139632	0.0479745
	-0.0724095	-0.0646994	0.0561632	-0.0644113	-0.136379	-0.000710522	-0.102874	0.0151346	-0.0324521	-0.0097184	-0.0509226	-0.0465959	-0.00420257	-0.0167577	-0.0491149	-0.00026133	0.0540409	0.0317695	-0.105088	-0.0957093	-0.0451812	-0.0571423	-0.057556	-0.0961196	-0.125648	0.0630542	0.0169028	-0.00163427	0.0231013	0.0947678	0.142945	0.0542899	0.125665	0.0325563	-0.0142651	0.0578234	0.0960545	0.00885071	0.0914458	0.00118475	0.193103	0.0436041	0.0191284	0.150033	-0.00100848	-0.0156052	0.0394094	-0.0122522	-0.0600364
	0.115576	-0.0284468	0.0779785	0.126659	0.209539	0.179849	0.107089	0.211351	0.117864	0.0840813	0.171216	0.155673	0.109109	0.108664	0.18572	0.148967	0.0699024	0.0479052	0.193202	0.265233	0.10319	0.118041	0.104175	0.156116	0.0014066	-0.0514639	-0.0726074	-0.115104	-0.117336	0.0295636	-0.149598	-0.15987	-0.0571647	-0.072323	-0.0608894	-0.14809	-0.106655	-0.0372163	-0.151723	-0.26347	-0.160945	-0.0483353	-0.0288155	0.0540664	-0.150964	0.0584137	-0.043411	-0.0276305	0.17834
trial8	0.134877	0.036487	-0.00264162	0.0896169	0.161051	0.0888991	0.0306736	0.112258	0.0858646	0.0422498	0.0943162	0.0899248	0.0425095	0.0567631	0.0970961	0.0536245	-0.0252993	0.0584489	0.112975	0.13342	0.0761131	0.0952175	0.144585	0.0664207	0.0158481	-0.0554174	-0.0759715	-0.0431566	-0.0599922	-0.0681436	-0.129292	-0.046762	-0.110356	-0.0267418	0.0328722	-0.0812993	-0.0695528	0.0321206	-0.133117	-0.109509	-0.133269	-0.0554482	-0.0232255	-0.00410713	-0.0488629	0.0288902	-0.0617754	-0.00553951	0.182748
	-0.0187553	0.0312303	-0.0124935	0.0046842	0.00981392	-0.00985937	0.0142195	-0.0101427	-0.0141494	-0.0293588	-0.062557	-0.0264975	-0.0290729	-0.0155009	-0.0352253	-0.0441407	-0.000592196	0.0208996	-0.0540668	-0.0381844	-0.0212311	-0.00691298	-0.0219357	-0.0213471	0.0299541	0.00797695	0.0233424	0.0305244	0.0266916	0.0203268	0.0481742	0.0621258	0.0439505	0.0506926	0.0592333	0.0775374	0.0249404	0.00713253	0.0227222	0.102974	0.0364301	0.00806097	0.00967881	0.0238696	0.0500031	0.0312535	0.0112262	0.0163473	-0.00404602
	0.0405572	0.00647708	0.0373023	0.0382845	0.0607733	0.0703879	0.0515257	0.0848413	0.0148478	0.0383937	0.0326397	0.0223792	0.0339575	-0.00174288	0.0490028	0.00787353	-0.0107976	0.0256062	0.0519773	0.0470232	-0.00632145	-0.0328141	-0.0206746	0.0206216	-0.0288538	0.00606247	-0.0427276	-0.038591	0.0068742	-0.0119298	-0.0057157	-0.0243401	0.0153739	-0.0191218	0.0493798	-0.00347691	0.00895222	0.020084	-0.0441918	-0.0339551	0.00676875	0.0216613	0.0355118	0.0323887	-0.00231758	0.0477882	-0.0117173	-0.0126416	0.0752391
	-0.000879562	-0.0255699	0.013935	0.0454648	0.0668029	0.066541	0.00353293	0.0536295	0.00875636	0.0324552	0.0426391	0.0563164	0.0474968	0.002148	0.0321365	0.0338986	-0.00876555	0.0404169	0.0312345	0.0891249	0.00559462	0.0328092	0.0620033	0.0308453	-0.0342754	0.00480352	-0.000111932	-0.0248338	-0.0488288	0.0712733	-0.0578587	-0.0669504	-0.018996	-0.0279691	-0.0203306	-0.0753448	-0.0378776	0.0323805	-0.0368179	-0.129283	-0.0464716	-0.0311111	-0.0210011	0.0277373	-0.0292705	-0.0370541	-0.0100332	-0.0419418	0.0909128
	0.213471	-0.0379876	0.104173	0.132323	0.246239	0.256083	0.0658028	0.252474	0.122775	0.0978177	0.068756	0.116905	0.0813208	0.121636	0.157265	0.167362	0.0562167	0.10589	0.164991	0.15852	0.0398596	0.109739	0.0967484	0.0871885	-0.072217	-0.145482	-0.1304	-0.156064	-0.126023	0.0139236	-0.165157	-0.0669351	-0.063537	-0.103075	-0.042325	-0.0188983	-0.09437	-0.0176609	-0.176895	-0.159373	0.0011813	-0.0197721	0.0664216	0.206034	-0.100752	0.0667717	-0.0431642	-0.0773278	0.230203
	-0.0472165	-0.0023543	0.011792	-0.0136983	-0.00403774	-0.00218807	-0.0136891	-0.00542455	0.00517062	0.00957073	0.0311978	-0.0193404	0.0145701	-0.029751	-0.0241013	-0.0119663	0.0119242	-0.00255395	-0.0289199	-0.0223441	-0.018642	-0.02353	0.0483512	0.00415773	-0.00840267	0.0452639	-0.0190038	0.0628174	0.0381401	0.0145154	0.0289455	0.00496884	0.00267989	0.00490985	0.0455768	-0.0726855	0.0189006	0.0334384	0.00639753	-0.0441339	-0.00272961	-0.00204143	-0.000509482	-0.0473509	0.0272819	-0.0257027	-0.016651	-0.0258759	-0.00874918
	-0.0561245	-0.0409213	-0.0204912	-0.0592339	-0.0237252	-0.0247671	-0.0255581	-0.0193662	-0.0170826	-0.0409596	0.00699433	-0.022242	-0.0162407	-0.028253	-0.0297164	-0.034603	-0.00877241	-0.0225667	-0.0145469	-0.00845428	-0.0432803	-0.0325761	0.0313464	-0.0466052	-0.00157851	0.037872	0.00500271	0.0102759	-0.0566987	0.0290504	0.0268777	-0.0170235	0.0140214	0.0512596	0.00069451	-0.05696	-0.000767579	-0.0195203	0.0113109	-0.0646446	-0.0407115	-0.0164898	-0.0521068	-0.000690858	0.0142535	0.0284275	-0.0349416	-0.0132654	0.0229628
	-0.0624733	-0.00856188	-0.044418	-0.0060439	-0.0583177	-0.0202989	-0.0104191	-0.0133414	-0.0215916	-0.0324015	0.0132871	-0.0211432	0.0157402	-0.0141271	0.00946489	0.00174752	0.000934114	-0.00280089	-0.0623481	-0.0205589	0.0117514	-0.0338653	-0.0118886	-0.028801	0.00094269	0.0833684	0.026455	0.0439185	0.048955	0.0587513	0.034732	-0.0105846	0.0624119	0.0162951	-0.0022687	-0.0569509	0.0614574	0.01633	0.0308206	-0.0656527	-5.53091e-05	-0.0339221	-0.0023988	-0.0869021	-0.00364597	-0.00841799	-0.00791952	0.00650138	-0.0339493
	-0.0453187	-0.00596801	-0.0201997	-0.0176709	-0.0586128	-0.0207454	-0.0193255	-0.0178852	-0.0206566	-0.0205417	-0.00776318	-0.0263522	-0.00388318	-0.0187248	-0.0565018	-0.0331159	0.00457563	-0.0142639	-0.0530631	-0.0602648	-0.051405	-0.0355548	-0.0109209	-0.039718	-0.040763	0.0152816	0.0200224	0.0424432	0.002163	0.0521175	0.0956135	0.0267028	0.0257403	0.0166114	0.00742879	0.013781	0.03158	0.0185763	0.0301933	0.00275659	0.0187326	0.0356694	-0.0397532	-0.061833	0.0297656	-0.0176031	0.00276636	0.0119827	-0.037328
	-0.0292354	-0.00500638	-0.00797986	-0.0236754	-0.0570227	-0.0165824	-0.0224122	-0.0229106	0.0180976	-0.0170898	-0.0381428	-0.00768939	0.0352107	0.00682744	-0.0472838	-0.032448	0.0085151	-0.0209401	-0.0650766	-0.0985776	-0.0461785	-0.0502427	-0.063473	-0.046192	-0.0229203	0.0635208	0.0500664	0.00593294	0.09993	-0.0126752	0.134991	0.0660491	0.0640404	0.0366423	0.0198861	0.0853716	0.0755077	0.041907	0.091108	0.103427	0.0882359	0.0292531	0.0212381	0.0174903	0.041202	0.0208191	0.023775	-0.0008298	-0.0544302
	0.00749196	-0.0120189	-0.0144862	-0.00466348	0.00827518	0.0309502	-0.00371993	0.00383416	0.00050739	-0.0225952	0.0117571	0.0210244	0.00249302	-0.00130145	0.0400602	0.0269779	0.0098362	-0.0102433	0.0131383	0.0173995	0.0107735	-0.0126218	0.0189544	-0.0117204	-0.0325092	0.0056865	0.00117209	0.00816517	-0.0360111	-0.0314075	-0.00171296	-0.0128422	0.0245508	-0.0187737	0.00333423	-0.0246103	-0.0208469	-0.0129556	-0.0150878	-0.0442186	-0.0202464	-0.0243832	-0.0637873	-0.0222076	-0.0361368	-0.0453484	-0.00597558	-0.0457357	0.0191641
	0.290133	0.0304826	0.146024	0.279437	0.616157	0.435738	0.249516	0.575278	0.223398	0.247922	0.272169	0.315351	0.200747	0.198308	0.335925	0.213309	0.117474	0.17431	0.478744	0.42783	0.25876	0.250511	0.213241	0.298487	0.0404515	-0.0766714	-0.202347	-0.198103	-0.160705	0.0723029	-0.351034	-0.14589	-0.206128	-0.13504	-0.0105126	-0.164387	-0.148998	0.0161022	-0.327011	-0.309388	-0.283865	-0.0921523	0.0350173	0.203674	-0.0822674	0.14042	-0.0647712	-0.0827731	0.547939
	0.17832	0.0430169	0.106015	0.155162	0.352886	0.29187	0.121046	0.413685	0.13567	0.146706	0.139115	0.154353	0.137629	0.114252	0.214191	0.134542	0.0839751	0.129598	0.303366	0.168654	0.16455	0.163979	0.100313	0.128725	0.0220344	0.079059	-0.0652883	-0.0859336	0.0150858	0.0518286	-0.128778	-0.0192708	-0.00408847	-0.0311001	0.0398769	0.00595592	0.00776415	0.0599768	-0.090419	-0.083705	-0.0329693	0.0211987	0.0479966	0.175488	-0.00280053	0.119344	-0.00401416	-0.0334233	0.237288
	-0.0158858	0.00621326	-0.0313843	0.0183534	-0.0113573	0.00453066	0.00829421	-0.0259357	-0.0143945	0.00951467	0.0143639	-0.0328031	-0.0221754	-0.00201219	-0.0227231	-0.00190318	0.0210406	0.0388048	-0.0103873	-0.00765197	0.0210429	-0.0353544	-0.00717247	0.00433274	-0.00619105	0.00237877	0.0257742	0.0489674	-0.0265052	-0.0047592	0.0514227	-0.0016558	0.048712	-0.00485341	-0.000325139	-0.00744977	0.0138345	-0.000475572	0.0504796	-0.0112367	0.0416031	0.0307898	0.0291374	-0.00260897	0.0145072	-0.00918729	-0.0269025	-0.0181033	-0.0188345
	0.0867104	-0.0298004	0.0818079	0.124257	0.154234	0.16331	0.0367443	0.164489	0.0750563	0.0720217	0.10444	0.0967287	0.0917002	0.0772333	0.0938838	0.0848388	0.0443646	0.0610894	0.150358	0.134063	0.0834345	0.0977649	0.112571	0.113854	-0.0488453	0.0112202	-0.0266417	-0.0632276	-0.0494861	0.0539044	-0.0829161	-0.0543914	0.00507359	-0.0335567	-0.000213946	-0.0425861	-0.000944115	-0.0208208	-0.0575385	-0.141304	-0.0704013	-0.025754	-0.0367225	0.0623161	-0.118323	0.0634555	-0.0539382	-0.0427761	0.14733
	0.0996259	-0.114074	0.0639445	0.164583	0.119499	0.178255	0.0915794	0.165106	0.0752964	0.123423	0.136164	0.140221	0.0968055	0.123137	0.162306	0.124545	0.0928267	0.0532925	0.168449	0.237255	0.0789689	0.142062	0.120748	0.121074	-0.0698029	-0.123291	-0.147679	-0.116794	-0.190887	0.0572135	-0.227698	-0.143195	-0.0770242	-0.128557	-0.110311	-0.199099	-0.120211	-0.0533113	-0.207083	-0.420063	-0.229494	-0.105394	-0.0639711	0.0654543	-0.221778	-0.0286392	-0.0767014	-0.0846062	0.226119
	0.0120143	0.0429402	0.0224931	0.00203433	-0.0255221	0.000625834	-0.0141943	-0.0119566	0.00249005	-0.0300728	-0.0750424	-0.0191532	-0.0512678	-0.0131754	-0.033242	-0.0287275	0.0218099	-0.00702797	-0.0266315	-0.0976256	-0.00148569	-0.0322628	-0.0510177	-0.0646112	0.00949173	0.0487937	0.0292548	0.0388315	0.10842	0.00715058	0.0950086	0.0523377	0.086081	0.0457477	0.0576307	0.07232	0.0570571	0.0304131	0.0913272	0.130327	0.137357	0.0517575	0.0404361	-0.0188348	0.086884	0.0369103	0.0548535	0.0353322	-0.054928
	0.0851129	0.0301976	0.0757033	0.0821172	0.0961093	0.0847821	0.0750323	0.104982	0.055961	0.0636845	0.0618156	0.0659288	0.049737	0.0746094	0.0679153	0.0644034	0.0879657	0.0546739	0.0824956	0.0453305	0.0923328	0.0171193	0.0327658	0.00700135	0.00258124	0.0426904	-0.0512544	-0.0259144	-0.0179708	0.0251164	-0.0335509	0.00746179	0.0530207	-0.0103084	-0.0108965	0.0140262	0.000398024	0.0316467	-0.0129046	-0.0391975	-0.00739358	0.00149736	-0.00910272	0.0835389	0.00923982	0.0291438	0.0202793	0.0108169	0.0434762
	0.0288068	0.0348976	0.0262499	-0.00966103	0.0569226	0.0344182	-0.0140331	0.0657783	-0.0324609	-0.0104157	-0.0296152	0.00648677	-0.0160123	0.00935008	-0.00821388	-0.0242844	-0.0316696	0.00837208	-0.00876296	-0.0555719	0.0127621	-0.0188937	0.0439308	-0.0278718	0.0408609	0.0644644	0.0153398	0.0722075	0.0455978	-0.00373123	0.0340858	0.0658319	0.0294019	0.00942766	0.0715139	0.0457816	0.0518558	0.0165862	0.00670027	0.0846242	0.0568625	0.0827285	0.0445434	0.0712446	0.0788364	0.022147	0.0501869	0.00611599	0.0625968
	0.114086	0.116622	0.0120518	0.079515	0.182027	0.099861	0.06717	0.178403	0.129224	0.109688	0.0915631	0.0866218	0.07363	0.0720533	0.0967757	0.0418348	-0.000351107	0.0832543	0.128891	0.0743056	0.0530904	0.0604356	0.124276	0.0286364	0.0382878	0.0249036	-0.0284051	0.00437191	0.00393657	0.00401717	-0.0770049	-0.033077	-0.0954487	-0.003765	0.0842065	-0.0991458	-0.0387154	0.0555592	-0.0700906	-0.0552386	-0.0916864	-0.0222719	0.0444899	0.0200866	0.071548	0.085893	0.00502221	-0.00132926	0.160654
	0.0920313	0.0354397	0.0664321	0.0516105	0.0628452	0.118356	0.0149442	0.125334	0.0302072	0.0267642	0.0278912	0.0102798	0.0359796	0.0578083	0.0454313	0.0599029	0.00200353	0.0215607	0.0822292	0.000575297	0.0261743	0.0299385	0.0258517	0.0245296	0.0190569	0.0431276	0.0368429	0.0433857	0.0605089	0.0240164	0.0221592	0.0198268	0.033631	0.0259889	0.0488692	0.0572282	-0.003933	0.00640127	0.0297197	0.0332375	0.0388488	0.00719852	0.0387384	0.0792491	0.00660001	0.0701333	-0.00516807	-0.0458272	0.0359718
	-0.0260455	-0.0581971	-0.0693246	-0.0142396	-0.0405478	-0.00116063	-0.0190753	0.0104127	0.016101	0.000228489	-0.00531733	0.00253448	0.0114768	-0.0216505	-0.0188921	-0.0325528	-0.071153	-0.00586798	-0.0249616	0.00791358	-0.0372754	-0.00630057	0.0320828	-0.00354153	0.0259704	-0.0243237	-0.0283936	0.0579123	-0.0245386	-0.00413897	-0.0257865	-0.0539642	-0.0313646	-0.0603982	0.0590421	-0.0493457	-0.00390288	0.0136607	-0.0514018	-0.0756528	-0.00326042	-0.0408278	0.0110212	0.0284097	-0.0511086	0.0201872	0.00312224	-0.0213671	0.0375371
	0.0399083	0.0630102	0.0130314	0.030755	0.0329675	0.0269572	0.0441718	0.0365097	0.0185786	-0.0342481	-0.0083281	0.0336743	0.00468601	0.0359208	0.0375322	0.0351143	-0.0186348	3.18782e-05	0.0118988	-0.0181829	-0.00554741	-0.0159726	-0.0358422	-0.000486483	-0.00130755	0.0163187	-0.00990942	0.0308138	0.0429906	-0.0346779	0.062075	0.0435675	0.0505101	0.0156495	0.0651716	0.0731442	0.0173082	-0.0114573	0.0366122	0.0855845	0.0822176	0.0393204	0.0103334	0.00930883	0.0205782	0.0421189	0.00526408	0.0434981	-0.0318771
	-0.0361675	-0.00131105	-0.0363955	-0.0433575	-0.0700704	-0.0103764	-0.0505083	-0.019631	-0.0593374	-0.0811658	-0.071688	-0.0692189	-0.0364109	-0.064048	-0.0436833	-0.0817521	-0.041987	-0.0257865	-0.0619453	-0.112494	-0.0824628	-0.0340497	-0.0331863	-0.0455129	-0.0241917	0.0514407	0.0076922	0.0565486	0.0636075	-0.0261529	0.082444	0.0444574	0.0776414	-0.0158095	0.0272648	0.0943448	0.00768984	0.0273758	0.0790348	0.141682	0.146551	0.0842748	0.0575674	0.0524052	0.0223922	0.0102639	0.0315404	0.0201575	-0.0729693
	0.00765649	0.0239806	0.0120278	-0.00131765	-0.00588293	-0.00757287	-0.00210993	-0.0295107	-0.0109007	-0.0611636	-0.0270557	-0.00129678	-0.0143358	-0.010236	-0.0232091	0.00721666	0.00527867	0.0109903	-0.0260829	-0.0476132	-0.0279606	0.00718941	0.0248832	-0.0288091	0.0412299	0.0289754	0.0562777	0.0146442	0.00812133	-0.0296953	0.00821037	0.0304944	0.0170814	0.0227916	0.0338113	0.0600643	-0.00907058	0.009329	0.0299005	0.10717	0.0786087	0.00260525	0.00265564	0.00120541	0.0615922	0.020349	-0.0136636	-0.000266502	-0.0465773
trial9	0.0529231	-0.0396617	-0.0313889	0.0609048	0.188105	0.0995134	0.108629	0.175615	0.100075	0.0624129	0.143971	0.0832227	0.0615325	0.0267726	0.12181	0.0175956	-0.00829873	0.0313639	0.144744	0.164283	0.0986717	0.0913786	0.0912791	0.12108	0.0299254	-0.0262432	-0.0579685	-0.0537197	-0.0564011	0.00888682	-0.164109	-0.101833	-0.110671	-0.0622938	-0.00192183	-0.152304	-0.0874833	-0.0353797	-0.149246	-0.203572	-0.244369	-0.0636104	-0.0282886	-0.0459766	-0.0516235	0.00202901	-0.0168458	-0.006838	0.219784
	-0.0626539	0.149241	-0.0622215	-0.0983982	0.00720971	-0.0638393	-0.0087586	-0.0824472	-0.0535633	-0.102168	-0.126049	-0.0766535	-0.11277	-0.112869	-0.118979	-0.122656	-0.0880867	-0.033108	-0.091458	-0.188065	-0.0032797	-0.10901	-0.0455741	-0.107706	0.161712	0.119678	0.110712	0.101468	0.205751	-0.0663734	0.131943	0.145842	0.0334646	0.13742	0.221928	0.171627	0.0965094	0.0762899	0.153928	0.418234	0.218041	0.0859479	0.0392484	-0.0495112	0.246478	0.0534413	0.126968	0.0482103	-0.117867
	0.00896108	-0.0983743	0.00391583	0.0705446	0.0384453	0.0718541	0.0455406	0.0757785	0.0571726	0.0451131	0.113839	0.052229	0.052041	0.046163	0.0718251	0.0186143	0.0202677	0.0183395	0.116951	0.15157	0.081603	0.0774602	0.0582458	0.10511	-0.0442438	-0.0678486	-0.0152056	-0.0257588	-0.105745	0.0452344	-0.110208	-0.0898288	-0.0453322	-0.0306064	-0.0536652	-0.144225	-0.0923859	-0.0278687	-0.123106	-0.286622	-0.231506	-0.0917136	-0.0721422	-0.0730874	-0.121599	-0.0302981	-0.0468375	-0.0240481	0.106714
	-0.0151355	-0.0433878	-0.0286796	0.0316088	0.0826304	0.0525477	0.0738313	0.0711446	0.0356173	0.0918194	0.101083	0.0522496	0.0538263	-0.012575	0.0521164	0.00284027	-0.0449303	0.025008	0.0806652	0.136233	0.0647306	0.0174295	0.0166465	0.089475	-0.0264914	-0.0382183	-0.0261434	-0.0108405	-0.0772532	0.112935	-0.134704	-0.0319117	-0.0762981	-0.0119267	-0.0457152	-0.0925965	-0.0426986	-0.000447619	-0.103749	-0.219208	-0.172128	-0.0634417	-0.0595704	-0.0633639	-0.0673329	-0.0267671	-0.0185107	-0.0229071	0.0933201
	-0.045485	-0.0659203	0.00823845	0.0653392	0.0653564	0.0800816	0.0372648	0.20127	0.0408051	0.07577	0.0918896	0.0200497	0.0374137	-0.0244633	0.0429535	0.0161643	0.0185366	0.0351701	0.0844279	0.0846445	0.0700445	0.0510868	0.0540735	0.10515	-0.0165059	0.00713729	-0.0576516	-0.00905107	-0.00738977	0.108623	-0.0556262	-0.0304156	-0.0310092	-0.0278496	-0.00337556	-0.171991	0.0181028	0.0100787	-0.0964824	-0.213673	-0.115674	-0.0471768	-0.0199948	-0.0688147	-0.00353821	-0.0184565	-0.0576275	-0.0647706	0.129795
	0.0461561	-0.0175725	0.0318248	0.0627195	0.105264	0.0750232	0.0808561	0.0949686	0.0539401	0.0767601	0.125513	0.0742871	0.0678361	0.0307418	0.0777339	0.0334706	-0.00181561	0.0216358	0.0823814	0.120805	0.119561	0.10685	0.0756364	0.0797722	0.0201555	-0.0255036	-0.0442875	-0.0373265	-0.0698755	0.0148783	-0.120761	-0.0495472	-0.0969174	-0.0305457	0.0018646	-0.0908847	-0.038851	-0.0470825	-0.0927935	-0.175661	-0.161645	-0.0879649	-0.00203311	-0.0395218	-0.0777206	-0.0223037	-0.0122167	-0.00600657	0.0874902
	-0.0637832	-0.063795	-0.0245821	-0.0162859	-0.0259621	-0.0384476	-0.0126239	0.000912857	-0.033845	0.00904051	0.0234079	-0.0403922	0.0123266	-0.0542884	-0.0247739	-0.0668483	-0.0144548	-0.0162624	-0.044229	0.0182494	0.0128822	0.0051746	-0.0379294	0.0312494	-0.0340327	0.00732181	-0.0281605	0.012913	-0.0818258	0.0741369	-0.0288407	-0.0303677	-0.0262819	-0.0278707	-0.0410487	-0.0741156	-0.0407913	-0.00468327	-0.0462956	-0.131009	-0.0604128	-0.0589375	-0.0422987	-0.011268	-0.0443222	0.00168148	-0.0104509	0.00113826	0.0391871
	-0.042464	0.0291357	-0.0452357	0.0421934	0.24392	0.125241	0.125032	0.300855	0.0451033	0.0936129	0.135185	0.0904546	0.135651	-0.0508045	0.0884147	-0.0870527	0.0114442	0.0470045	0.193383	0.0952623	0.175838	0.0781736	0.103995	0.147755	0.110311	0.117925	-0.0229566	0.0455846	0.0319701	0.117584	-0.0871699	0.0287142	-0.0346831	0.0243646	0.111993	-0.113392	0.0187111	0.0827831	-0.0825077	-0.112838	-0.187879	-0.0425238	0.028673	-0.0270429	0.0420015	0.0495047	0.0221136	0.0219792	0.204069
	-0.00984655	0.00163548	-0.0346755	0.0488015	0.0329631	0.00867115	0.036335	0.055404	-0.00899405	-0.0107848	0.0636682	0.0523976	0.0356098	0.004973	0.0244507	-0.0079065	0.0309921	-0.0029503	0.0313907	0.0431722	0.0272821	0.00692285	0.00396589	0.000780841	0.00899284	0.0515378	-0.0165952	0.0176844	0.00375176	0.0281813	-0.0355801	-0.023617	-0.0417151	0.0017864	0.0333049	-0.0271371	-0.0399761	0.0385306	-0.0267691	-0.080201	-0.0725625	-0.0219512	-0.00418573	-0.0646135	-0.00832911	0.0112175	0.00706035	0.00351634	0.0270788
	-0.000338661	-0.104543	0.0096219	0.0476071	0.0022632	0.0497215	0.0641349	0.0756482	0.0339727	0.11264	0.100851	0.0628422	0.0475717	0.0539692	0.0844329	0.0449249	0.0322299	0.00118639	0.068252	0.134718	0.0239223	0.0612321	0.0377129	0.0612032	-0.0655994	-0.00916902	-0.038304	-0.0672489	-0.0645963	0.0728063	-0.0773315	-0.0502671	0.0223473	-0.0225974	-0.0570005	-0.134521	0.0146076	-0.030801	-0.07821	-0.250349	-0.142761	-0.056072	-0.0723843	-0.0143332	-0.108786	-0.0423723	-0.00390459	-0.0082737	0.0372784
	-0.0908532	-0.0741122	-0.0411556	-0.0383233	-0.0482956	-0.0805787	-0.0119549	-0.0116742	-0.0411972	-0.0347561	0.00958977	-0.0320766	-0.00454137	-0.0635412	-0.0329417	-0.0753843	0.00644597	-0.0124097	-0.0432759	-0.00902562	-0.0136313	-0.0645209	0.0175548	-0.00966577	0.0140453	0.0283638	0.0154691	0.0221885	-0.00121055	0.032533	-0.00215269	0.00227592	-0.0216917	0.01144	0.0297796	-0.0533651	0.0145823	-0.0315071	-0.0198635	-0.0530237	-0.0388324	-0.029892	-0.0182969	-0.0673021	0.00565305	-0.0519602	0.0296544	0.0296809	0.0205147
	-0.345117	-0.260344	-0.0931215	-0.151335	-0.254535	-0.0795958	-0.0947212	-0.078342	-0.139172	-0.0327372	-0.109856	-0.166445	-0.0383073	-0.194254	-0.162434	-0.185164	-0.0166783	-0.043653	-0.130491	-0.117893	-0.0854786	-0.166725	-0.117681	-0.0119139	-0.139168	0.0590135	0.0567569	0.0400815	-0.0236886	0.364282	0.0914748	-0.0135952	0.228533	-0.019169	-0.0748439	-0.0445106	0.05002	-0.00674021	0.0289147	-0.185614	0.0857851	-0.0184908	-0.0433751	0.0743849	-0.0638739	-0.0469373	-0.0101518	-0.0629171	-0.0533974
	-0.0398755	-0.0790091	0.0205335	-0.0311758	-0.0891325	-0.000508081	-0.0321059	0.0168289	-0.0160036	-0.0405439	0.00568005	-0.0335542	-0.0210844	0.00283062	-0.0138248	-0.0238514	0.0279537	-0.0256106	-0.0374387	-0.0797412	-0.00145051	-0.044868	-0.0790507	-0.00568033	-0.0686574	0.0553031	0.0398424	0.0149341	-0.0113831	0.0429213	0.0639251	0.00481384	0.0761588	0.0348574	0.0332015	-0.0557228	0.0411058	0.0123243	0.0491531	-0.0651778	0.024557	-0.0277347	-0.0163926	0.113349	-0.0264736	0.0155498	0.0456944	-0.00399863	-0.0304449
	-0.0350126	-0.0158455	-0.0152361	-0.0177959	-0.0505768	-0.069497	0.0030172	-0.0170932	-0.0412885	-0.0166446	-0.00362514	-0.0333972	-0.0357815	-0.0487924	-0.0602104	-0.0362569	0.000631297	-0.0241041	-0.0247169	-0.0332091	0.00931196	-0.0326627	-0.00260824	-0.0335962	0.00565013	0.0178424	0.0486248	0.0506117	0.00284359	0.0829674	-0.00641514	-0.000835871	0.0276827	0.0135075	0.0529936	0.0112507	0.0420291	-0.00161426	0.0240662	-0.00433143	0.0400185	0.019559	-0.0413846	-0.0388359	0.0270538	-0.00250665	0.00955433	0.00633436	-0.0209837
	-0.0575856	-0.0353386	-0.0116283	-0.0103935	0.042454	-0.00362154	0.0513602	0.0333922	-0.00481028	0.077339	0.0411687	0.000496265	0.0073767	-0.0527694	0.0154645	-0.0270963	-0.0184169	-0.0145513	0.0328345	0.071538	0.0167603	-0.027714	0.0494733	0.0715331	-0.0137184	0.0276015	0.0028045	-0.0380616	-0.0370653	0.092221	-0.0874856	-0.0517917	-0.0300859	-0.0394051	0.0312627	-0.0783194	0.00113811	-0.0499691	-0.0678269	-0.126535	-0.0683824	-0.0311342	-0.0302369	0.0153491	-0.0264994	0.00654909	-0.0159131	-0.0266482	0.0808261
	-0.208058	-0.141525	-0.0847016	-0.109869	-0.222285	-0.0970231	-0.0813921	-0.122494	-0.0644145	-0.0607642	-0.0778344	-0.136	-0.0536551	-0.132896	-0.145342	-0.114911	-0.0694867	-0.0755305	-0.145426	-0.136249	-0.0699303	-0.144422	-0.0654784	-0.108156	-0.0599999	0.0696724	0.103042	0.0629374	0.0339334	0.212569	0.106809	0.031648	0.10639	0.0173405	-0.00184655	-0.0540898	0.0876322	0.0123168	0.0675755	-0.0638144	0.0632586	-0.0230698	-0.0544046	-0.135952	0.0538339	-0.0532292	0.0205298	0.00886377	-0.102311
	0.0541696	-0.111726	0.0714777	0.0673289	-0.0311319	0.0540529	0.0405426	0.0723248	0.000572263	0.0865317	0.0504027	0.0424006	0.043298	0.0576014	0.0836262	0.0921105	0.0834636	-0.0175075	0.0834127	0.120722	0.0534739	0.0645056	0.0313876	0.0557905	-0.103425	-0.0355668	-0.0273544	-0.0657033	-0.0824854	0.0971517	-0.0661032	-0.0402614	-0.0133181	-0.0103671	-0.0173467	-0.0769204	-0.0359119	0.0184182	-0.0324938	-0.23911	-0.0947344	-0.0465947	-0.054254	0.00387208	-0.124344	-0.00218696	-0.0270178	0.0149354	0.0297907
	-0.0211225	-0.0843052	0.038448	-0.00416408	-0.0440524	-0.00928881	-0.0268444	-0.0113055	-0.00561572	0.0209548	0.0152006	0.017278	0.036423	0.0144559	0.00807665	-0.00753188	0.0251261	-0.0291135	0.00512213	0.00866333	0.052369	0.0680852	-0.026781	0.0333631	-0.0171881	-0.00749504	-0.024732	-0.0592386	-0.0520925	0.0245151	-0.0165112	-0.0123408	0.0236686	-0.0186658	-0.0333629	-0.0602415	-0.0171897	-0.0240407	-0.0247349	-0.0881895	-0.00422047	-0.0199076	-0.0158559	0.0298851	-0.0426445	-0.0358295	0.0318266	-0.00494564	0.0193363
	0.0178941	-0.0455514	-0.0217464	0.0155944	0.0149924	0.0238286	-0.00421408	0.0367936	0.0556026	0.0669564	0.0334029	0.0327898	0.0110349	0.0311277	0.0428669	0.0232886	-0.0285616	-0.0228003	0.0571075	0.0751288	0.0556512	0.046802	0.0102235	0.0882677	0.00198125	-0.05048	-0.00856473	-0.0126186	-0.0647687	0.0124579	-0.0776611	-0.0623769	-0.0537249	-0.0172344	-0.0452691	-0.0945103	-0.0744616	-0.0340626	-0.0409279	-0.168326	-0.137807	-0.0732809	-0.075042	-0.0513433	-0.0656591	-0.0402743	-0.0275622	-0.00288233	0.0438295
	-0.262355	-0.0335648	-0.142036	-0.209924	-0.0390921	-0.0881388	-0.0846135	-0.0455047	-0.160065	-0.0701124	-0.100786	-0.209641	-0.0607929	-0.244783	-0.165704	-0.256983	-0.0625635	-0.015434	-0.146597	-0.165809	-0.0477951	-0.146087	-0.0669295	-0.0605414	0.0495056	0.049958	0.0211441	0.0379487	0.0386256	0.11905	0.0528211	0.0735201	0.040816	0.0433606	0.0561359	0.0547946	0.0570453	0.0424443	0.0550989	0.109125	0.0844989	-0.027968	0.00551148	0.0759383	0.154197	-0.0166617	0.0861467	-0.0524932	0.0137653
	0.033711	-0.0877655	0.0864469	0.0755878	-0.0255153	0.0452335	-0.0080833	0.118113	0.0672557	0.0627312	0.07015	0.0604591	0.0589637	0.0707173	0.0467134	0.071472	0.0642109	0.0293279	0.0409974	0.0534675	0.00265516	0.0662748	0.0141128	0.0500846	-0.103868	0.00244069	-0.0181289	-0.0160388	-0.0172699	-0.00574291	-0.0314833	-0.0395962	0.0223697	0.0144853	0.00306877	-0.0692149	-0.052647	-0.0157437	-0.0233591	-0.183213	-0.042552	-0.0425246	-0.0275574	0.096378	-0.107063	0.0523402	-0.0330692	-0.0234445	0.0313802
	-0.147123	-0.0403875	-0.0239718	-0.0600659	0.0148934	-0.031815	-0.0237076	0.0127695	-0.0416187	-0.0059392	-0.00308447	-0.0614346	-0.0155032	-0.11875	-0.0404526	-0.112348	-0.0132793	-0.0536258	-0.0258749	-0.0044661	0.0279116	-0.0676654	-0.0188141	0.0186309	0.007937	0.0195571	0.0196875	-0.0253479	-0.0107241	0.0928296	-0.0174207	0.00163804	-0.00499982	0.0042127	0.00695202	0.00493937	0.00931863	0.00125927	0.00819502	-0.0683101	-0.0197956	-0.0504875	-0.0488602	-0.0352102	0.0281695	-0.0357132	-0.0225567	-0.0108105	0.00402099
	0.220003	-0.0904844	0.173354	0.200775	0.11891	0.155263	0.0959517	0.201779	0.127766	0.139234	0.149121	0.221722	0.119096	0.216107	0.215638	0.223007	0.121929	0.0547002	0.219285	0.261227	0.14882	0.198172	0.0674079	0.138513	-0.0863248	-0.0526774	-0.0962901	-0.12639	-0.0906973	-0.0151235	-0.170232	-0.126456	-0.0512741	-0.112087	-0.0885921	-0.130197	-0.0981555	-0.0338247	-0.16454	-0.324478	-0.189756	-0.0507475	-0.0504695	0.0775835	-0.244892	0.0115025	-0.109351	0.022915	0.162362
	-0.0156027	-0.0834231	0.0306727	-0.0389901	-0.137526	0.00558739	-0.0940378	-0.0457587	-0.0481854	-0.0113953	-0.0933444	-0.0411054	-0.0199258	0.00369205	-0.0134756	0.00099463	0.024454	-0.0369813	-0.0981045	-0.0739701	-0.0852259	-0.0483308	-0.0460739	-0.0752972	-0.0841937	-0.0128867	-0.0236267	-0.017353	0.0225195	0.00128653	0.0424401	-0.00389307	0.0668682	-0.0098167	-0.0425801	0.024833	0.00345311	-0.0102839	0.0499875	-0.00228774	0.126024	0.0247823	0.0238004	0.159324	-0.0619771	-0.0371227	0.0198511	-0.00388978	-0.0910676
	-0.0115226	0.0224484	0.0257779	0.0142959	0.0871166	0.0328223	0.0112049	0.108518	0.000552354	-0.00312672	-0.0159791	-0.00825501	0.0469721	-0.0108274	0.0157947	-0.0184841	0.0242899	0.044559	0.0463936	-0.0193247	0.0446759	0.00773049	-0.000684023	-0.00786546	0.0641163	0.0424407	0.00701859	-0.00549743	0.0377154	0.0184258	-0.0146057	-0.0254884	0.0359673	-0.0100671	0.0349586	0.0259123	0.0280279	0.00260747	-0.00862133	0.0614081	0.0374973	-0.0228418	0.0452599	0.0662567	0.0738305	0.0572207	0.0156393	-0.0215241	0.0391201
[truncated: 176 more columns]

## Sheet: Figure 5d Welch's t-test
ZT16
t-value	p-value	Confidence interval
-74.4856	0	[-0.12012, -0.11396]
ZT22
t-value	p-value	Confidence interval
-78.6936	0	[-0.12608, -0.11996]
ZT8
t-value	p-value	Confidence interval
-88.4544	0	[-0.11595, -0.11093]

## Sheet: Figure 5ef ZT 16
neuron1	neuron2	distance	corr
1	2	85.7274	0.180037
1	3	120.54	0.237764
1	4	215.181	0.177218
1	5	104.579	0.171903
1	6	118.337	0.0979802
1	7	118.118	0.150353
1	8	139.169	0.0404703
1	9	200.619	0.246656
1	10	189.967	0.0363196
1	11	170.157	0.00259801
1	12	168.175	0.0935833
1	13	170.978	0.00174365
1	14	209.808	0.214762
1	15	178.049	0.149833
1	16	308.589	0.127268
1	17	191.83	0.0191496
1	18	203.184	0.134475
1	19	221.019	0.0551018
1	20	211.021	0.185866
1	21	265.248	0.179402
1	22	343.314	0.198977
1	23	246.163	0.0654765
1	24	236.079	0.0858105
1	25	234.296	0.0952091
1	26	283.447	0.195769
1	27	345.136	0.110664
1	28	277.012	0.121632
1	29	372.079	0.221296
1	30	278.609	0.0801506
1	31	302.838	0.165317
1	32	324.254	0.247917
1	33	340.972	0.106855
1	34	359.276	0.130965
1	35	375.109	0.0720021
1	36	417.202	0.144157
2	3	37.7606	0.267697
2	4	284.669	0.200581
2	5	24.118	0.253154
2	6	155.867	0.102774
2	7	67.2345	0.200034
2	8	78.1629	0.0850161
2	9	243.809	0.246505
2	10	224.034	0.0524662
2	11	106.975	-0.0127762
2	12	184.926	0.116255
2	13	127.861	-0.147543
2	14	238.81	0.184318
2	15	178.033	0.127752
2	16	355.161	0.156349
2	17	133.482	-0.0137436
2	18	210.864	0.161235
2	19	167.963	0.0766355
2	20	182.14	0.106224
2	21	292.597	0.180914
2	22	382.018	0.308898
2	23	186.945	0.035832
2	24	196.961	0.0881066
2	25	226.165	0.0652073
2	26	306.701	0.272488
2	27	373.818	0.147716
2	28	269.158	0.0870991
2	29	401.434	0.215645
2	30	243.859	0.00673968
2	31	281.528	0.193762
2	32	263.892	0.33557
2	33	318.158	0.0528226
2	34	319.583	0.0646072
2	35	340.4	-0.0446072
2	36	402.978	0.22317
3	4	322.379	0.255161
3	5	37.466	0.261163
3	6	191.515	0.153204
3	7	86.1345	0.247421
3	8	87.4584	0.0894045
3	9	278.888	0.328925
3	10	257.772	0.0558179
3	11	109.42	-0.0472458
3	12	215.936	0.192189
3	13	141.024	-0.135022
3	14	271.287	0.287705
3	15	204.88	0.204225
3	16	390.007	0.13822
3	17	136.626	-0.0398615
3	18	238.73	0.183046
3	19	172.019	0.049714
3	20	198.198	0.169507
3	21	323.924	0.245336
3	22	415.151	0.341995
3	23	185.797	0.0431249
3	24	207.361	0.0679983
3	25	248.555	0.142718
3	26	336.845	0.3531
3	27	404.666	0.191039
3	28	290.452	0.133471
3	29	432.247	0.294704
3	30	254.583	0.0048253
3	31	297.274	0.237134
3	32	259.21	0.398885
3	33	332.474	0.122269
3	34	325.903	0.155729
3	35	348.839	-0.00296551
3	36	419.575	0.233655
4	5	292.315	0.278107
4	6	145.116	0.253851
4	7	269.16	0.365531
4	8	289.539	0.211036
4	9	100.807	0.394221
4	10	127.325	0.211236
4	11	309.655	-0.0383706
4	12	169.756	0.191903
4	13	278.486	-0.116062
4	14	141.491	0.433377
4	15	204.625	0.316169
4	16	133.965	0.165268
4	17	314.651	0.214539
4	18	192.815	0.213867
4	19	322.985	0.18382
4	20	271.267	0.233798
4	21	163.084	0.227427
4	22	181.345	0.37986
4	23	352.294	0.204771
4	24	304.67	0.191483
4	25	238.584	0.19395
4	26	183.658	0.376735
4	27	209.031	0.183964
4	28	259.363	0.114599
4	29	227.998	0.279998
4	30	321.725	0.154059
4	31	306.871	0.348973
4	32	414.368	0.441352
4	33	336.796	0.119171
4	34	391.416	0.184843
4	35	391.548	0.0898799
4	36	373.895	0.214328
5	6	156.86	0.198013
5	7	49.8582	0.323109
5	8	56.2032	0.221945
5	9	243.34	0.267371
5	10	221.369	0.141588
5	11	83.6498	0.0928606
5	12	178.684	0.175994
5	13	108.166	0.00908299
5	14	234.334	0.275306
5	15	167.496	0.296731
5	16	354.11	0.119194
5	17	110.51	0.0975944
5	18	201.288	0.166377
5	19	145.395	0.164759
5	20	164.176	0.177686
5	21	286.644	0.227651
5	22	378.311	0.255492
5	23	163.413	0.182032
5	24	176.517	0.143353
5	25	212.157	0.143514
5	26	299.414	0.319313
5	27	367.288	0.187815
5	28	254.475	0.105683
5	29	394.86	0.188071
5	30	223.686	0.123644
5	31	263.671	0.252103
5	32	240.042	0.367731
5	33	299.667	0.0777092
5	34	298.029	0.19838
5	35	319.562	0.0505071
5	36	385.705	0.198334
6	7	125.81	0.22199
6	8	145.147	0.222098
6	9	88.1764	0.274117
6	10	72.2578	0.193226
6	11	164.55	0.113116
6	12	56.923	0.148778
6	13	135.333	0.00659662
6	14	91.4917	0.306903
6	15	81.9206	0.240771
6	16	199.534	0.179326
6	17	170.741	0.18524
6	18	94.252	0.128042
6	19	183.192	0.232583
6	20	141.339	0.252747
6	21	147.003	0.179763
6	22	229.07	0.272491
6	23	212.747	0.166944
6	24	174.28	0.15172
6	25	135.595	0.215674
6	26	165.13	0.218578
6	27	227.384	0.129599
6	28	173.717	0.201984
6	29	254.566	0.261576
6	30	203.879	0.163086
6	31	210.048	0.235866
6	32	281.679	0.318564
6	33	246.951	0.118117
6	34	282.946	0.211034
6	35	291.719	0.157612
6	36	312.545	0.197842
7	8	22.6814	0.24959
7	9	206.915	0.334635
7	10	182.132	0.318394
7	11	52.4012	0.105307
7	12	135.581	0.166829
7	13	61.0099	-0.0188573
7	14	192.438	0.32718
7	15	120.007	0.27462
7	16	315.496	0.102214
7	17	74.0707	0.22017
7	18	154.261	0.218137
7	19	105.554	0.251043
7	20	115.055	0.177459
7	21	242.464	0.225481
7	22	336.121	0.251536
7	23	128.752	0.248614
7	24	130.301	0.160593
7	25	162.479	0.198542
7	26	253.786	0.264876
7	27	322.086	0.154628
7	28	204.647	0.0719815
7	29	349.52	0.176768
7	30	176.919	0.141452
7	31	214.546	0.332755
7	32	206.999	0.371162
7	33	250.993	0.101093
7	34	253.783	0.198436
7	35	273.794	0.0855305
7	36	336.315	0.208776
8	9	223.155	0.103399
8	10	197.106	0.273835
8	11	31.1814	0.192248
8	12	148.569	0.13178
8	13	53.6084	0.197186
8	14	205.559	0.129106
8	15	128.498	0.207854
8	16	329.947	0.0771953
8	17	55.8683	0.317529
8	18	162.797	0.160035
8	19	89.8386	0.237692
8	20	111.038	0.16968
8	21	253.3	0.0811882
8	22	348.142	0.0154799
8	23	110.299	0.290432
8	24	120.623	0.217531
8	25	164.665	0.145934
8	26	263.099	0.00261676
8	27	331.517	0.0277946
8	28	205.192	0.146419
8	29	358.708	0.053379
8	30	167.866	0.259705
8	31	209.849	0.204013
8	32	188.266	0.0849609
8	33	245.049	0.117258
8	34	241.847	0.203544
8	35	263.41	0.217854
8	36	332.167	0.0891466
9	10	29.8029	0.104146
9	11	235.983	-0.136904
9	12	80.0936	0.169559
9	13	197.952	-0.233579
9	14	40.6955	0.591557
9	15	113.063	0.281192
9	16	111.38	0.16966
9	17	234.446	0.0607074
9	18	94.3609	0.195965
9	19	235.629	0.0032595
9	20	178.349	0.270337
9	21	76.3987	0.33374
9	22	142.712	0.434694
9	23	263.858	0.0246551
9	24	210.755	0.0814356
9	25	138.771	0.187799
9	26	97.9951	0.535663
9	27	148.23	0.262344
9	28	158.736	0.130141
9	29	174	0.502804
9	30	222.91	0.0211241
9	31	206.065	0.388569
9	32	319.539	0.646015
9	33	236.432	0.0896415
9	34	290.766	0.163487
9	35	290.786	0.0258319
9	36	279.515	0.280263
10	11	208.238	0.188279
10	12	50.9943	0.120225
10	13	169.222	0.108034
10	14	22.2848	0.140934
10	15	83.3179	0.181366
10	16	133.394	0.13556
10	17	205.572	0.292098
10	18	65.6614	0.131692
10	19	205.945	0.246823
10	20	148.576	0.0993572
10	21	75.67	0.0632955
10	22	158.106	0.0273599
10	23	234.094	0.281584
10	24	181.082	0.189372
10	25	111.283	0.128458
10	26	95.1867	0.00981261
10	27	155.232	0.0804421
10	28	135.471	0.0674605
10	29	182.339	0.0257115
10	30	194.615	0.183167
10	31	181.238	0.206361
10	32	290.064	0.0896889
10	33	213.459	0.090836
10	34	264.578	0.178747
10	35	266.227	0.118786
10	36	263.437	0.0874505
11	12	157.772	0.0544509
11	13	43.9184	0.344958
11	14	213.643	-0.104441
11	15	132.044	0.0630348
11	16	338.849	0.0326689
11	17	27.2803	0.184879
11	18	165.091	0.0507808
11	19	62.6663	0.231338
11	20	98.3599	0.0328468
11	21	257.209	0.0139348
11	22	353.032	-0.164983
11	23	80.0224	0.216689
11	24	99.8464	0.107353
11	25	158.04	0.092849
11	26	264.622	-0.113913
11	27	332.581	0.00895466
11	28	195.366	0.149199
11	29	359.226	-0.0952243
11	30	146.56	0.176535
11	31	193.155	0.0214739
11	32	157.556	-0.177606
11	33	226.383	0.140527
11	34	216.497	0.10847
11	35	239.544	0.217759
11	36	314.98	-0.0203874
12	13	118.239	-0.0333157
12	14	57.0235	0.107953
12	15	34.8688	0.162092
12	16	181.637	0.0811906
12	17	154.579	0.0888841
12	18	37.3353	0.140181
12	19	156.021	0.131802
12	20	101.518	0.0719691
12	21	107.993	0.147211
12	22	200.557	0.255058
12	23	184.656	0.125202
12	24	134.922	0.128309
12	25	80.296	0.0931257
12	26	121.862	0.189074
12	27	188.965	0.144333
12	28	116.886	0.0937781
12	29	216.578	0.101855
12	30	155.822	0.0714969
12	31	154.972	0.241951
12	32	244.628	0.208082
12	33	191.171	0.0418151
12	34	231.856	0.111016
12	35	238.221	0.0104092
12	36	255.686	0.158977
13	14	172.569	-0.232113
13	15	89.7319	-0.0465006
13	16	297.544	-0.0151224
13	17	36.6213	0.213901
13	18	121.918	-0.0311474
13	19	51.812	0.167615
13	20	57.6125	0.0736079
13	21	214.109	-0.092158
13	22	310.028	-0.397618
13	23	80.1717	0.237547
13	24	69.2937	0.151341
13	25	114.622	0.077234
13	26	220.956	-0.314872
13	27	288.79	-0.0899433
13	28	153.278	0.110976
13	29	315.371	-0.177749
13	30	116.002	0.243746
13	31	156.252	-0.139156
13	32	155.782	-0.390253
13	33	191.677	0.138422
13	34	193.016	0.0990422
13	35	212.784	0.268049
13	36	278.564	-0.171396
14	15	83.3458	0.328017
14	16	125.206	0.190681
14	17	208.146	0.0725302
14	18	57.5995	0.240197
14	19	204.697	0.0262339
14	20	144.574	0.356554
14	21	55.5806	0.321336
14	22	144.032	0.414793
14	23	231.785	0.0695163
14	24	175.646	0.0919191
14	25	99.3655	0.258306
14	26	73.9231	0.546125
14	27	136.565	0.201058
14	28	118.104	0.206355
14	29	164.001	0.525141
14	30	183.983	0.034498
14	31	165.38	0.333821
14	32	282.95	0.6429
14	33	195.908	0.0728251
14	34	250.276	0.216414
14	35	250.092	0.079883
14	36	242.363	0.262316
15	16	207.916	0.111297
15	17	124.88	0.189709
15	18	34.3747	0.199451
15	19	122.663	0.187521
15	20	66.6545	0.219935
15	21	125.455	0.193574
15	22	221.09	0.265225
15	23	150.798	0.190866
15	24	100.06	0.185965
15	25	56.7376	0.147522
15	26	134.603	0.285924
15	27	203.024	0.134592
15	28	98.9675	0.130557
15	29	230.254	0.170728
15	30	123.07	0.138001
15	31	129.423	0.286833
15	32	209.766	0.354264
15	33	167.034	0.111704
15	34	201.182	0.215339
15	35	209.91	0.11234
15	36	239.256	0.204258
16	17	332.736	0.112709
16	18	178.11	0.111077
16	19	326.495	0.0697241
16	20	264.432	0.177591
16	21	92.552	0.141228
16	22	47.9854	0.242528
16	23	352.004	0.141194
16	24	292.472	0.160741
16	25	208.493	0.118384
16	26	100.364	0.159058
16	27	84.9001	0.138024
16	28	205.459	0.133641
16	29	97.4093	0.204072
16	30	289.073	0.0563931
16	31	252.951	0.169668
16	32	393.58	0.210093
16	33	270.775	0.121918
16	34	338.182	0.146934
16	35	328.733	0.103363
16	36	278.425	0.1582
17	18	155.678	0.0700458
17	19	35.4006	0.270727
17	20	79.3242	0.128537
17	21	247.518	0.0201526
17	22	343.38	0.0425005
17	23	54.74	0.365222
17	24	74.8492	0.288368
17	25	141.594	0.147854
17	26	252.894	-0.0524313
17	27	319.945	0.00778266
17	28	175.894	0.087472
17	29	346.01	-0.0532752
17	30	120.712	0.225509
17	31	169.331	0.22133
17	32	132.968	0.0105127
17	33	201.346	0.134877
17	34	189.278	0.186299
17	35	212.568	0.216557
17	36	290.387	0.0527399
18	19	148.58	0.0775566
18	20	87.3581	0.161783
18	21	92.1917	0.166589
18	22	188.11	0.233584
18	23	174.92	0.130224
18	24	118.05	0.115879
18	25	46.7043	0.167511
18	26	100.329	0.202528
18	27	168.732	0.101456
18	28	79.7866	0.118863
18	29	195.915	0.132867
18	30	128.963	0.0645997
18	31	120.135	0.198488
18	32	225.662	0.279324
18	33	155.295	0.0872089
18	34	200.57	0.143652
18	35	204.539	0.0718633
18	36	218.369	0.135005
19	20	62.6995	0.13873
19	21	237.518	0.0445841
19	22	332.277	0.120594
19	23	29.5627	0.369945
19	24	45.3029	0.251047
19	25	124.543	0.149905
19	26	239.967	-0.0130426
19	27	304.961	0.0706141
19	28	152.92	0.0906743
19	29	330.008	-0.0684257
19	30	87.7612	0.292799
19	31	139.368	0.217806
19	32	104.07	0.0598816
19	33	169.155	0.111825
19	34	153.895	0.207837
19	35	177.448	0.226548
19	36	258.53	0.104353
20	21	174.876	0.187231
20	22	269.589	0.232409
20	23	87.6726	0.1683
20	24	33.5919	0.166291
20	25	62.8913	0.227835
20	26	177.39	0.251526
20	27	242.955	0.151196
20	28	97.1079	0.229222
20	29	268.416	0.316433
20	30	67.7611	0.152175
20	31	99.5207	0.208357
20	32	143.206	0.310921
20	33	136.053	0.13055
20	34	148.822	0.205729
20	35	164.177	0.195826
20	36	221.563	0.183557
21	22	95.9323	0.296563
21	23	261.764	0.0355782
21	24	201.238	0.0824335
21	25	116.525	0.186962
21	26	21.7157	0.352956
21	27	81.3902	0.170694
21	28	114.237	0.158469
21	29	108.967	0.318235
21	30	196.555	0.0835004
21	31	162.693	0.225518
21	32	301.041	0.361665
21	33	184.685	0.0975473
21	34	248.942	0.110342
21	35	242.31	0.0163894
21	36	211.027	0.22767
22	23	355.45	0.0460725
22	24	294.066	0.128326
22	25	208.999	0.0970845
22	26	92.9052	0.581343
22	27	45.9786	0.279032
22	28	195.99	0.0697357
22	29	50.636	0.373655
22	30	282.939	-0.0770932
22	31	239.959	0.451381
22	32	388.146	0.707342
22	33	251.516	0.0256994
22	34	321.71	0.108091
22	35	308.599	-0.0990533
22	36	245.475	0.380639
23	24	61.8908	0.285055
23	25	146.499	0.182974
23	26	262.659	-0.0333844
23	27	325.98	0.052731
23	28	169.592	0.104326
23	29	350.223	-0.0362867
23	30	92.9914	0.300295
23	31	148.041	0.234324
23	32	78.2473	0.0471558
23	33	172.949	0.193686
23	34	145.157	0.222781
23	35	171.344	0.282569
23	36	261.734	0.0865022
24	25	85.1085	0.152875
24	26	201.184	0.0599055
24	27	264.096	0.0400294
24	28	108.618	0.112327
24	29	288.359	0.0647956
24	30	47.2565	0.214846
24	31	94.7829	0.210362
24	32	109.707	0.104582
24	33	126.619	0.164629
24	34	124.165	0.198215
24	35	143.501	0.221848
24	36	215.546	0.0854585
25	26	116.164	0.150044
25	27	180.419	0.0874059
25	28	43.4969	0.231897
25	29	205.626	0.155716
25	30	84.6979	0.16086
25	31	74.6931	0.150372
25	32	186.158	0.191097
25	33	111.364	0.10654
25	34	153.882	0.196189
25	35	158.263	0.164306
25	36	182.937	0.074915
26	27	68.4224	0.278901
26	28	105.793	0.146089
26	29	95.7452	0.468169
26	30	191.405	-0.0397621
26	31	152.674	0.351067
26	32	296.59	0.659214
26	33	171.151	0.0454841
26	34	237.842	0.121169
26	35	229.106	-0.0322695
26	36	191.354	0.318414
27	28	160.323	0.0411393
27	29	27.6157	0.192053
27	30	247.602	0.0343428
27	31	200.977	0.180159
27	32	352.117	0.308782
27	33	209.07	0.0697596
27	34	280.011	0.0533225
27	35	265.372	0.00790863
27	36	199.497	0.184674
28	29	182.649	0.22412
28	30	87.3472	0.119865
28	31	48.9525	0.115609
28	32	192.306	0.137493
28	33	77.998	0.160824
28	34	135.478	0.164825
28	35	132.351	0.180015
28	36	140.38	0.0934727
29	30	269.383	-0.00402397
29	31	220.55	0.192259
29	32	373.02	0.505382
29	33	224.922	0.143478
29	34	296.303	0.129541
29	35	279.655	0.0438203
29	36	204.636	0.268619
30	31	55.4616	0.115209
30	32	105.239	-0.0342019
30	33	81.4684	0.198514
30	34	81.1246	0.17801
30	35	97.3261	0.243404
30	36	170.865	0.0619366
31	32	153.149	0.496541
31	33	38.1379	0.0888328
31	34	86.5309	0.193946
31	35	84.9911	0.0829377
31	36	122.327	0.260723
32	33	161.236	0.0564217
32	34	104.539	0.164241
32	35	133.556	-0.0434491
32	36	239.976	0.369883
33	34	71.4005	0.144462
33	35	57.9748	0.187268
33	36	89.3968	0.0991175
34	35	29.0577	0.195065
34	36	136.768	0.152213
35	36	109.059	0.0190364

## Sheet: Figure 5ef ZT 22
neuron1	neuron2	distance	corr
1	2	85.7274	0.182533
1	3	120.54	0.222379
1	4	215.181	0.347785
1	5	104.579	0.208408
1	6	118.337	0.321225
1	7	118.118	0.0859977
1	8	139.169	0.0485648
1	9	200.619	0.355566
1	10	189.967	0.152307
1	11	170.157	0.165233
1	12	168.175	0.193709
1	13	170.978	-0.0487906
1	14	209.808	0.345225
1	15	178.049	0.231499
1	16	308.589	0.217335
1	17	191.83	0.226603
1	18	203.184	0.200894
1	19	221.019	0.259392
1	20	211.021	0.300766
1	21	265.248	0.241225
1	22	343.314	0.342987
1	23	246.163	0.196864
1	24	236.079	0.207719
1	25	234.296	0.142155
1	26	283.447	0.358206
1	27	345.136	0.109888
1	28	277.012	0.278276
1	29	372.079	0.349965
1	30	278.609	-0.152686
1	31	302.838	0.0896323
1	32	324.254	0.279652
1	33	340.972	0.177708
1	34	359.276	0.10834
1	35	375.109	0.143067
1	36	417.202	0.296829
2	3	37.7606	0.262163
2	4	284.669	0.29436
2	5	24.118	0.254606
2	6	155.867	0.209034
2	7	67.2345	0.155105
2	8	78.1629	0.0166194
2	9	243.809	0.21005
2	10	224.034	0.132222
2	11	106.975	0.168671
2	12	184.926	0.219147
2	13	127.861	-0.0729404
2	14	238.81	0.197543
2	15	178.033	0.177661
2	16	355.161	0.152715
2	17	133.482	0.159724
2	18	210.864	0.124671
2	19	167.963	0.290934
2	20	182.14	0.205616
2	21	292.597	0.223246
2	22	382.018	0.261776
2	23	186.945	0.133716
2	24	196.961	0.135515
2	25	226.165	0.14215
2	26	306.701	0.283445
2	27	373.818	0.114588
2	28	269.158	0.153258
2	29	401.434	0.263434
2	30	243.859	-0.0800514
2	31	281.528	0.195656
2	32	263.892	0.289506
2	33	318.158	0.124669
2	34	319.583	0.0731593
2	35	340.4	-0.00412738
2	36	402.978	0.191871
3	4	322.379	0.37886
3	5	37.466	0.281865
3	6	191.515	0.219446
3	7	86.1345	0.170577
3	8	87.4584	0.0446915
3	9	278.888	0.27771
3	10	257.772	0.21002
3	11	109.42	0.225587
3	12	215.936	0.243819
3	13	141.024	-0.110749
3	14	271.287	0.302245
3	15	204.88	0.19022
3	16	390.007	0.217512
3	17	136.626	0.265999
3	18	238.73	0.195052
3	19	172.019	0.320647
3	20	198.198	0.3086
3	21	323.924	0.250223
3	22	415.151	0.354304
3	23	185.797	0.236732
3	24	207.361	0.178709
3	25	248.555	0.191736
3	26	336.845	0.382521
3	27	404.666	0.0803308
3	28	290.452	0.188948
3	29	432.247	0.306407
3	30	254.583	-0.115312
3	31	297.274	0.216213
3	32	259.21	0.287968
3	33	332.474	0.151857
3	34	325.903	0.144288
3	35	348.839	0.0284196
3	36	419.575	0.255613
4	5	292.315	0.322459
4	6	145.116	0.535258
4	7	269.16	0.281605
4	8	289.539	0.0800764
4	9	100.807	0.638505
4	10	127.325	0.466021
4	11	309.655	0.251845
4	12	169.756	0.409705
4	13	278.486	-0.247501
4	14	141.491	0.658982
4	15	204.625	0.42565
4	16	133.965	0.358986
4	17	314.651	0.599457
4	18	192.815	0.402709
4	19	322.985	0.621601
4	20	271.267	0.58542
4	21	163.084	0.521507
4	22	181.345	0.814815
4	23	352.294	0.442456
4	24	304.67	0.405706
4	25	238.584	0.354968
4	26	183.658	0.743438
4	27	209.031	0.145517
4	28	259.363	0.507851
4	29	227.998	0.621185
4	30	321.725	-0.425343
4	31	306.871	0.243142
4	32	414.368	0.513309
4	33	336.796	0.15021
4	34	391.416	0.222978
4	35	391.548	0.0969069
4	36	373.895	0.469149
5	6	156.86	0.279947
5	7	49.8582	0.144985
5	8	56.2032	0.0552727
5	9	243.34	0.307238
5	10	221.369	0.163625
5	11	83.6498	0.207154
5	12	178.684	0.197831
5	13	108.166	-0.086847
5	14	234.334	0.284394
5	15	167.496	0.229516
5	16	354.11	0.135874
5	17	110.51	0.0980413
5	18	201.288	0.169787
5	19	145.395	0.290073
5	20	164.176	0.294686
5	21	286.644	0.248751
5	22	378.311	0.321317
5	23	163.413	0.111591
5	24	176.517	0.116587
5	25	212.157	0.164478
5	26	299.414	0.360776
5	27	367.288	0.138919
5	28	254.475	0.201296
5	29	394.86	0.278402
5	30	223.686	-0.238372
5	31	263.671	0.122765
5	32	240.042	0.22692
5	33	299.667	0.120495
5	34	298.029	0.107354
5	35	319.562	0.0381829
5	36	385.705	0.249512
6	7	125.81	0.131862
6	8	145.147	0.135056
6	9	88.1764	0.50373
6	10	72.2578	0.264236
6	11	164.55	0.269134
6	12	56.923	0.311725
6	13	135.333	-0.0341813
6	14	91.4917	0.478456
6	15	81.9206	0.355217
6	16	199.534	0.301077
6	17	170.741	0.356161
6	18	94.252	0.348686
6	19	183.192	0.400352
6	20	141.339	0.432455
6	21	147.003	0.390196
6	22	229.07	0.565434
6	23	212.747	0.298164
6	24	174.28	0.287775
6	25	135.595	0.246797
6	26	165.13	0.513979
6	27	227.384	0.135815
6	28	173.717	0.453606
6	29	254.566	0.498293
6	30	203.879	-0.309277
6	31	210.048	0.0938399
6	32	281.679	0.42367
6	33	246.951	0.20505
6	34	282.946	0.185851
6	35	291.719	0.141083
6	36	312.545	0.376765
7	8	22.6814	0.146812
7	9	206.915	0.179411
7	10	182.132	0.237177
7	11	52.4012	0.115629
7	12	135.581	0.200715
7	13	61.0099	-0.0657802
7	14	192.438	0.167335
7	15	120.007	0.201619
7	16	315.496	0.15021
7	17	74.0707	0.295026
7	18	154.261	0.186974
7	19	105.554	0.262168
7	20	115.055	0.215205
7	21	242.464	0.225146
7	22	336.121	0.246565
7	23	128.752	0.304536
7	24	130.301	0.2433
7	25	162.479	0.115863
7	26	253.786	0.233462
7	27	322.086	0.181858
7	28	204.647	0.138334
7	29	349.52	0.147059
7	30	176.919	-0.0595634
7	31	214.546	0.193872
7	32	206.999	0.132465
7	33	250.993	0.0821687
7	34	253.783	0.136486
7	35	273.794	0.122213
7	36	336.315	0.207512
8	9	223.155	0.10654
8	10	197.106	0.1438
8	11	31.1814	0.127039
8	12	148.569	0.0861421
8	13	53.6084	0.19372
8	14	205.559	0.0462219
8	15	128.498	0.153673
8	16	329.947	0.139553
8	17	55.8683	0.131955
8	18	162.797	0.149257
8	19	89.8386	0.0315167
8	20	111.038	0.125841
8	21	253.3	0.145222
8	22	348.142	0.0985354
8	23	110.299	0.207601
8	24	120.623	0.175431
8	25	164.665	0.099289
8	26	263.099	0.0662612
8	27	331.517	0.125047
8	28	205.192	0.169248
8	29	358.708	0.0637321
8	30	167.866	0.0818227
8	31	209.849	0.0303745
8	32	188.266	0.0261691
8	33	245.049	0.144903
8	34	241.847	0.170012
8	35	263.41	0.179999
8	36	332.167	0.157676
9	10	29.8029	0.365994
9	11	235.983	0.202026
9	12	80.0936	0.359648
9	13	197.952	-0.15577
9	14	40.6955	0.620899
9	15	113.063	0.40885
9	16	111.38	0.330513
9	17	234.446	0.482261
9	18	94.3609	0.365235
9	19	235.629	0.466303
9	20	178.349	0.498916
9	21	76.3987	0.487979
9	22	142.712	0.68518
9	23	263.858	0.319433
9	24	210.755	0.32822
9	25	138.771	0.295087
9	26	97.9951	0.652274
9	27	148.23	0.147969
9	28	158.736	0.474892
9	29	174	0.574111
9	30	222.91	-0.464775
9	31	206.065	0.108146
9	32	319.539	0.419067
9	33	236.432	0.19976
9	34	290.766	0.165538
9	35	290.786	0.129792
9	36	279.515	0.436271
10	11	208.238	0.0963605
10	12	50.9943	0.266576
10	13	169.222	-0.151173
10	14	22.2848	0.38914
10	15	83.3179	0.296574
10	16	133.394	0.198028
10	17	205.572	0.433326
10	18	65.6614	0.300758
10	19	205.945	0.351894
10	20	148.576	0.348612
10	21	75.67	0.349028
10	22	158.106	0.464607
10	23	234.094	0.368671
10	24	181.082	0.309506
10	25	111.283	0.224327
10	26	95.1867	0.423289
10	27	155.232	0.146508
10	28	135.471	0.324563
10	29	182.339	0.302979
10	30	194.615	-0.243519
10	31	181.238	0.184103
10	32	290.064	0.204474
10	33	213.459	0.150694
10	34	264.578	0.181897
10	35	266.227	0.142484
10	36	263.437	0.301562
11	12	157.772	0.207809
11	13	43.9184	0.0886018
11	14	213.643	0.134829
11	15	132.044	0.211405
11	16	338.849	0.198209
11	17	27.2803	0.193317
11	18	165.091	0.210153
11	19	62.6663	0.284004
11	20	98.3599	0.269906
11	21	257.209	0.207518
11	22	353.032	0.248401
11	23	80.0224	0.171427
11	24	99.8464	0.185346
11	25	158.04	0.183374
11	26	264.622	0.223689
11	27	332.581	0.121528
11	28	195.366	0.210369
11	29	359.226	0.277418
11	30	146.56	-0.0134323
11	31	193.155	0.129947
11	32	157.556	0.231357
11	33	226.383	0.145473
11	34	216.497	0.15899
11	35	239.544	0.0948058
11	36	314.98	0.241606
12	13	118.239	-0.0931662
12	14	57.0235	0.33239
12	15	34.8688	0.283162
12	16	181.637	0.244075
12	17	154.579	0.327969
12	18	37.3353	0.24193
12	19	156.021	0.372758
12	20	101.518	0.392824
12	21	107.993	0.302462
12	22	200.557	0.448499
12	23	184.656	0.264075
12	24	134.922	0.244225
12	25	80.296	0.209335
12	26	121.862	0.437382
12	27	188.965	0.1524
12	28	116.886	0.297936
12	29	216.578	0.367176
12	30	155.822	-0.149091
12	31	154.972	0.197589
12	32	244.628	0.360189
12	33	191.171	0.137077
12	34	231.856	0.179055
12	35	238.221	0.0931809
12	36	255.686	0.337051
13	14	172.569	-0.200626
13	15	89.7319	-0.0230387
13	16	297.544	-0.0229816
13	17	36.6213	-0.198636
13	18	121.918	-0.057387
13	19	51.812	-0.227146
13	20	57.6125	-0.124508
13	21	214.109	-0.110576
13	22	310.028	-0.256119
13	23	80.1717	0.00649364
13	24	69.2937	-0.0350448
13	25	114.622	-0.0319795
13	26	220.956	-0.264798
13	27	288.79	0.00705056
13	28	153.278	-0.0352453
13	29	315.371	-0.130775
13	30	116.002	0.251473
13	31	156.252	-0.0639179
13	32	155.782	-0.0757776
13	33	191.677	0.0790796
13	34	193.016	0.0317959
13	35	212.784	0.0932652
13	36	278.564	-0.0467252
14	15	83.3458	0.375397
14	16	125.206	0.317661
14	17	208.146	0.494915
14	18	57.5995	0.365134
14	19	204.697	0.459972
14	20	144.574	0.518153
14	21	55.5806	0.457296
14	22	144.032	0.686502
14	23	231.785	0.297771
14	24	175.646	0.262531
14	25	99.3655	0.303874
14	26	73.9231	0.654328
14	27	136.565	0.0848594
14	28	118.104	0.454201
14	29	164.001	0.56567
14	30	183.983	-0.462304
14	31	165.38	0.112837
14	32	282.95	0.437902
14	33	195.908	0.173213
14	34	250.276	0.138776
14	35	250.092	0.104257
14	36	242.363	0.395927
15	16	207.916	0.237713
15	17	124.88	0.347515
15	18	34.3747	0.308831
15	19	122.663	0.301935
15	20	66.6545	0.349257
15	21	125.455	0.331534
15	22	221.09	0.420883
15	23	150.798	0.317815
15	24	100.06	0.284735
15	25	56.7376	0.239574
15	26	134.603	0.396611
15	27	203.024	0.190527
15	28	98.9675	0.368261
15	29	230.254	0.394995
15	30	123.07	-0.203738
15	31	129.423	0.137367
15	32	209.766	0.286773
15	33	167.034	0.190435
15	34	201.182	0.176644
15	35	209.91	0.152012
15	36	239.256	0.334974
16	17	332.736	0.289841
16	18	178.11	0.254618
16	19	326.495	0.274045
16	20	264.432	0.319129
16	21	92.552	0.259923
16	22	47.9854	0.362848
16	23	352.004	0.260469
16	24	292.472	0.191488
16	25	208.493	0.185359
16	26	100.364	0.355707
16	27	84.9001	0.116781
16	28	205.459	0.301754
16	29	97.4093	0.341989
16	30	289.073	-0.159939
16	31	252.951	0.116206
16	32	393.58	0.295335
16	33	270.775	0.147251
16	34	338.182	0.154294
16	35	328.733	0.104022
16	36	278.425	0.298036
17	18	155.678	0.325098
17	19	35.4006	0.492791
17	20	79.3242	0.459535
17	21	247.518	0.420949
17	22	343.38	0.62773
17	23	54.74	0.439335
17	24	74.8492	0.403334
17	25	141.594	0.277672
17	26	252.894	0.546741
17	27	319.945	0.150873
17	28	175.894	0.410217
17	29	346.01	0.455763
17	30	120.712	-0.286811
17	31	169.331	0.168223
17	32	132.968	0.34695
17	33	201.346	0.128853
17	34	189.278	0.235019
17	35	212.568	0.165371
17	36	290.387	0.36388
18	19	148.58	0.33079
18	20	87.3581	0.338978
18	21	92.1917	0.327867
18	22	188.11	0.427168
18	23	174.92	0.281543
18	24	118.05	0.262604
18	25	46.7043	0.210179
18	26	100.329	0.386254
18	27	168.732	0.130653
18	28	79.7866	0.306117
18	29	195.915	0.317644
18	30	128.963	-0.176015
18	31	120.135	0.135033
18	32	225.662	0.287337
18	33	155.295	0.164724
18	34	200.57	0.181669
18	35	204.539	0.123055
18	36	218.369	0.301555
19	20	62.6995	0.509994
19	21	237.518	0.417022
19	22	332.277	0.644365
19	23	29.5627	0.379182
19	24	45.3029	0.382427
19	25	124.543	0.276631
19	26	239.967	0.609097
19	27	304.961	0.156311
19	28	152.92	0.344155
19	29	330.008	0.51908
19	30	87.7612	-0.26173
19	31	139.368	0.317824
19	32	104.07	0.498266
19	33	169.155	0.102137
19	34	153.895	0.140888
19	35	177.448	0.00933942
19	36	258.53	0.38813
20	21	174.876	0.439898
20	22	269.589	0.622316
20	23	87.6726	0.382094
20	24	33.5919	0.372297
20	25	62.8913	0.312636
20	26	177.39	0.580747
20	27	242.955	0.173661
20	28	97.1079	0.439201
20	29	268.416	0.511306
20	30	67.7611	-0.289828
20	31	99.5207	0.2392
20	32	143.206	0.428777
20	33	136.053	0.191267
20	34	148.822	0.227819
20	35	164.177	0.141595
20	36	221.563	0.427986
21	22	95.9323	0.562451
21	23	261.764	0.349406
21	24	201.238	0.322022
21	25	116.525	0.276479
21	26	21.7157	0.522584
21	27	81.3902	0.177365
21	28	114.237	0.419374
21	29	108.967	0.437223
21	30	196.555	-0.284871
21	31	162.693	0.15658
21	32	301.041	0.352635
21	33	184.685	0.16267
21	34	248.942	0.186452
21	35	242.31	0.113292
21	36	211.027	0.393868
22	23	355.45	0.418306
22	24	294.066	0.434445
22	25	208.999	0.372145
22	26	92.9052	0.779646
22	27	45.9786	0.151969
22	28	195.99	0.56517
22	29	50.636	0.674402
22	30	282.939	-0.493415
22	31	239.959	0.21749
22	32	388.146	0.540154
22	33	251.516	0.167414
22	34	321.71	0.207571
22	35	308.599	0.0941977
22	36	245.475	0.511216
23	24	61.8908	0.385082
23	25	146.499	0.248616
23	26	262.659	0.375199
23	27	325.98	0.188954
23	28	169.592	0.349394
23	29	350.223	0.315856
23	30	92.9914	-0.113089
23	31	148.041	0.233858
23	32	78.2473	0.235186
23	33	172.949	0.197577
23	34	145.157	0.234156
23	35	171.344	0.167297
23	36	261.734	0.32653
24	25	85.1085	0.219093
24	26	201.184	0.366669
24	27	264.096	0.183402
24	28	108.618	0.32624
24	29	288.359	0.331067
24	30	47.2565	-0.136451
24	31	94.7829	0.20375
24	32	109.707	0.259665
24	33	126.619	0.140836
24	34	124.165	0.193933
24	35	143.501	0.155191
24	36	215.546	0.321236
25	26	116.164	0.321886
25	27	180.419	0.169845
25	28	43.4969	0.316964
25	29	205.626	0.316777
25	30	84.6979	-0.106312
25	31	74.6931	0.0810182
25	32	186.158	0.235256
25	33	111.364	0.155381
25	34	153.882	0.116294
25	35	158.263	0.134469
25	36	182.937	0.261922
26	27	68.4224	0.137337
26	28	105.793	0.501195
26	29	95.7452	0.632557
26	30	191.405	-0.438431
26	31	152.674	0.236873
26	32	296.59	0.522582
26	33	171.151	0.162249
26	34	237.842	0.188806
26	35	229.106	0.0593567
26	36	191.354	0.476714
27	28	160.323	0.134989
27	29	27.6157	0.128623
27	30	247.602	0.0126911
27	31	200.977	0.112177
27	32	352.117	0.0366266
27	33	209.07	0.111141
27	34	280.011	0.122317
27	35	265.372	0.167767
27	36	199.497	0.194201
28	29	182.649	0.491639
28	30	87.3472	-0.287392
28	31	48.9525	0.0902152
28	32	192.306	0.341998
28	33	77.998	0.213203
28	34	135.478	0.217228
28	35	132.351	0.190821
28	36	140.38	0.413566
29	30	269.383	-0.343761
29	31	220.55	0.160304
29	32	373.02	0.494761
29	33	224.922	0.175401
29	34	296.303	0.176963
29	35	279.655	0.0894764
29	36	204.636	0.429279
30	31	55.4616	0.0967315
30	32	105.239	-0.210631
30	33	81.4684	-0.0540341
30	34	81.1246	0.0176539
30	35	97.3261	0.000722002
30	36	170.865	-0.234309
31	32	153.149	0.178154
31	33	38.1379	0.0300369
31	34	86.5309	0.100079
31	35	84.9911	-0.0369957
31	36	122.327	0.155484
32	33	161.236	0.124604
32	34	104.539	0.134853
32	35	133.556	0.0151766
32	36	239.976	0.33606
33	34	71.4005	0.138457
33	35	57.9748	0.171493
33	36	89.3968	0.19127
34	35	29.0577	0.209596
34	36	136.768	0.203269
35	36	109.059	0.146421

## Sheet: Figure 5ef ZT 8
neuron1	neuron2	distance	corr
1	2	85.7274	0.130477
1	3	120.54	0.149808
1	4	215.181	0.114111
1	5	104.579	0.115103
1	6	118.337	0.133767
1	7	118.118	0.11352
1	8	139.169	0.0984972
1	9	200.619	0.0325511
1	10	189.967	0.0931412
1	11	170.157	0.110392
1	12	168.175	0.0479929
1	13	170.978	0.0845811
1	14	209.808	0.0930794
1	15	178.049	0.0916418
1	16	308.589	0.137801
1	17	191.83	0.0541836
1	18	203.184	0.0882899
1	19	221.019	0.0759365
1	20	211.021	0.113836
1	21	265.248	0.122711
1	22	343.314	0.06765
1	23	246.163	0.0945369
1	24	236.079	0.09013
1	25	234.296	0.132234
1	26	283.447	0.0864316
1	27	345.136	0.0808622
1	28	277.012	0.100862
1	29	372.079	0.106644
1	30	278.609	0.093099
1	31	302.838	0.120118
1	32	324.254	0.134442
1	33	340.972	0.114661
1	34	359.276	0.165621
1	35	375.109	0.0801136
1	36	417.202	0.0931446
2	3	37.7606	0.106341
2	4	284.669	0.149051
2	5	24.118	0.083006
2	6	155.867	0.14882
2	7	67.2345	0.0763863
2	8	78.1629	0.0957845
2	9	243.809	0.149063
2	10	224.034	0.101368
2	11	106.975	0.14254
2	12	184.926	0.0916963
2	13	127.861	0.0830281
2	14	238.81	0.111928
2	15	178.033	0.0514399
2	16	355.161	0.0920383
2	17	133.482	0.119878
2	18	210.864	0.120027
2	19	167.963	0.100671
2	20	182.14	0.175556
2	21	292.597	0.0459445
2	22	382.018	0.146098
2	23	186.945	0.0990442
2	24	196.961	0.0771705
2	25	226.165	0.0787864
2	26	306.701	0.0956057
2	27	373.818	0.0771253
2	28	269.158	0.153384
2	29	401.434	0.164835
2	30	243.859	0.121535
2	31	281.528	0.0899468
2	32	263.892	0.143982
2	33	318.158	0.0793467
2	34	319.583	0.114419
2	35	340.4	-0.0360382
2	36	402.978	0.1168
3	4	322.379	0.127885
3	5	37.466	0.129262
3	6	191.515	0.142465
3	7	86.1345	0.123281
3	8	87.4584	0.139567
3	9	278.888	0.0627901
3	10	257.772	0.0650778
3	11	109.42	0.106177
3	12	215.936	0.0685282
3	13	141.024	0.0349869
3	14	271.287	0.0236127
3	15	204.88	0.0306206
3	16	390.007	0.0662058
3	17	136.626	0.0932937
3	18	238.73	0.03439
3	19	172.019	0.0594112
3	20	198.198	0.0779009
3	21	323.924	0.101787
3	22	415.151	0.0690333
3	23	185.797	0.0858054
3	24	207.361	0.0521566
3	25	248.555	0.0741131
3	26	336.845	0.0917898
3	27	404.666	0.0538716
3	28	290.452	0.0688663
3	29	432.247	0.0541551
3	30	254.583	0.0631194
3	31	297.274	0.0604262
3	32	259.21	0.145153
3	33	332.474	0.0991518
3	34	325.903	0.106175
3	35	348.839	0.0878056
3	36	419.575	0.0792136
4	5	292.315	-0.051796
4	6	145.116	0.274546
4	7	269.16	0.0313368
4	8	289.539	0.181881
4	9	100.807	0.598488
4	10	127.325	0.215789
4	11	309.655	0.179103
4	12	169.756	0.318911
4	13	278.486	-0.129035
4	14	141.491	0.254979
4	15	204.625	0.331254
4	16	133.965	0.312491
4	17	314.651	0.264225
4	18	192.815	0.384981
4	19	322.985	0.304135
4	20	271.267	0.472759
4	21	163.084	0.269497
4	22	181.345	0.56877
4	23	352.294	0.386349
4	24	304.67	0.284917
4	25	238.584	0.300779
4	26	183.658	0.433373
4	27	209.031	0.168035
4	28	259.363	0.34758
4	29	227.998	0.414355
4	30	321.725	0.31936
4	31	306.871	0.244334
4	32	414.368	0.53363
4	33	336.796	0.12497
4	34	391.416	0.145987
4	35	391.548	-0.133403
4	36	373.895	0.451198
5	6	156.86	0.0888118
5	7	49.8582	0.107968
5	8	56.2032	-0.0263338
5	9	243.34	-0.136309
5	10	221.369	-0.0488669
5	11	83.6498	0.143177
5	12	178.684	-0.0559416
5	13	108.166	0.139022
5	14	234.334	0.0491645
5	15	167.496	-0.056376
5	16	354.11	-0.0180817
5	17	110.51	-0.064926
5	18	201.288	-0.103554
5	19	145.395	-0.0473844
5	20	164.176	-0.12415
5	21	286.644	0.00253069
5	22	378.311	-0.0753526
5	23	163.413	-0.0601363
5	24	176.517	-0.0587348
5	25	212.157	-0.0161086
5	26	299.414	-0.0285954
5	27	367.288	0.0295088
5	28	254.475	-0.0816206
5	29	394.86	-0.0636261
5	30	223.686	-0.206325
5	31	263.671	-0.090079
5	32	240.042	-0.0697176
5	33	299.667	0.090643
5	34	298.029	0.0446143
5	35	319.562	0.207263
5	36	385.705	-0.0770278
6	7	125.81	0.113956
6	8	145.147	0.122046
6	9	88.1764	0.30471
6	10	72.2578	0.155445
6	11	164.55	0.244767
6	12	56.923	0.184966
6	13	135.333	0.0647324
6	14	91.4917	0.198265
6	15	81.9206	0.210729
6	16	199.534	0.196423
6	17	170.741	0.182179
6	18	94.252	0.182869
6	19	183.192	0.175507
6	20	141.339	0.290316
6	21	147.003	0.149678
6	22	229.07	0.265343
6	23	212.747	0.186629
6	24	174.28	0.154625
6	25	135.595	0.185974
6	26	165.13	0.23072
6	27	227.384	0.15857
6	28	173.717	0.199661
6	29	254.566	0.308345
6	30	203.879	0.168625
6	31	210.048	0.114911
6	32	281.679	0.270634
6	33	246.951	0.138913
6	34	282.946	0.11567
6	35	291.719	-0.00401485
6	36	312.545	0.222533
7	8	22.6814	0.0946653
7	9	206.915	0.0346994
7	10	182.132	0.0681326
7	11	52.4012	0.111397
7	12	135.581	0.07938
7	13	61.0099	0.130632
7	14	192.438	0.123673
7	15	120.007	0.0973792
7	16	315.496	0.131623
7	17	74.0707	0.0492756
7	18	154.261	0.0188788
7	19	105.554	0.10104
7	20	115.055	0.06767
7	21	242.464	0.0457554
7	22	336.121	0.0179156
7	23	128.752	0.0507581
7	24	130.301	0.0541277
7	25	162.479	0.0929203
7	26	253.786	0.0698306
7	27	322.086	0.134737
7	28	204.647	0.0819688
7	29	349.52	0.0569273
7	30	176.919	0.0327484
7	31	214.546	0.0595889
7	32	206.999	0.0762435
7	33	250.993	0.0876736
7	34	253.783	0.061544
7	35	273.794	0.0166367
7	36	336.315	0.0895665
8	9	223.155	0.186048
8	10	197.106	0.0954265
8	11	31.1814	0.126573
8	12	148.569	0.108714
8	13	53.6084	0.0109394
8	14	205.559	0.115376
8	15	128.498	0.131679
8	16	329.947	0.122633
8	17	55.8683	0.179601
8	18	162.797	0.133764
8	19	89.8386	0.16775
8	20	111.038	0.190071
8	21	253.3	0.105438
8	22	348.142	0.14491
8	23	110.299	0.162409
8	24	120.623	0.121177
8	25	164.665	0.114899
8	26	263.099	0.127751
8	27	331.517	0.132487
8	28	205.192	0.169221
8	29	358.708	0.132828
8	30	167.866	0.158205
8	31	209.849	0.164428
8	32	188.266	0.144416
8	33	245.049	0.102952
8	34	241.847	0.121169
8	35	263.41	0.00549272
8	36	332.167	0.139403
9	10	29.8029	0.249467
9	11	235.983	0.256289
9	12	80.0936	0.352161
9	13	197.952	-0.0836342
9	14	40.6955	0.307683
9	15	113.063	0.35639
9	16	111.38	0.329266
9	17	234.446	0.343421
9	18	94.3609	0.391901
9	19	235.629	0.379114
9	20	178.349	0.568958
9	21	76.3987	0.244671
9	22	142.712	0.585439
9	23	263.858	0.368566
9	24	210.755	0.317166
9	25	138.771	0.281052
9	26	97.9951	0.449604
9	27	148.23	0.167927
9	28	158.736	0.413621
9	29	174	0.487576
9	30	222.91	0.465393
9	31	206.065	0.269737
9	32	319.539	0.544488
9	33	236.432	0.12209
9	34	290.766	0.102124
9	35	290.786	-0.223977
9	36	279.515	0.411976
10	11	208.238	0.0985623
10	12	50.9943	0.168309
10	13	169.222	0.0346106
10	14	22.2848	0.125186
10	15	83.3179	0.204913
10	16	133.394	0.199566
10	17	205.572	0.169138
10	18	65.6614	0.191006
10	19	205.945	0.197104
10	20	148.576	0.237131
10	21	75.67	0.125329
10	22	158.106	0.226487
10	23	234.094	0.184232
10	24	181.082	0.192669
10	25	111.283	0.143843
10	26	95.1867	0.161356
10	27	155.232	0.0824185
10	28	135.471	0.197735
10	29	182.339	0.221076
10	30	194.615	0.217979
10	31	181.238	0.167613
10	32	290.064	0.236131
10	33	213.459	0.0706563
10	34	264.578	0.0416171
10	35	266.227	-0.0729404
10	36	263.437	0.184131
11	12	157.772	0.174623
11	13	43.9184	0.0970377
11	14	213.643	0.164692
11	15	132.044	0.160527
11	16	338.849	0.163562
11	17	27.2803	0.139139
11	18	165.091	0.145772
11	19	62.6663	0.163411
11	20	98.3599	0.241188
11	21	257.209	0.158359
11	22	353.032	0.248528
11	23	80.0224	0.109666
11	24	99.8464	0.145594
11	25	158.04	0.136529
11	26	264.622	0.197803
11	27	332.581	0.0185934
11	28	195.366	0.148383
11	29	359.226	0.191904
11	30	146.56	0.19944
11	31	193.155	0.08591
11	32	157.556	0.211041
11	33	226.383	0.152882
11	34	216.497	0.10418
11	35	239.544	0.0744195
11	36	314.98	0.146375
12	13	118.239	0.016266
12	14	57.0235	0.161076
12	15	34.8688	0.208226
12	16	181.637	0.219865
12	17	154.579	0.214382
12	18	37.3353	0.228315
12	19	156.021	0.268321
12	20	101.518	0.33221
12	21	107.993	0.178784
12	22	200.557	0.297126
12	23	184.656	0.2278
12	24	134.922	0.159735
12	25	80.296	0.182395
12	26	121.862	0.266625
12	27	188.965	0.176603
12	28	116.886	0.259866
12	29	216.578	0.303632
12	30	155.822	0.262001
12	31	154.972	0.135963
12	32	244.628	0.333271
12	33	191.171	0.115505
12	34	231.856	0.0388577
12	35	238.221	-0.112186
12	36	255.686	0.260208
13	14	172.569	0.0862566
13	15	89.7319	-0.00150804
13	16	297.544	-0.0133547
13	17	36.6213	0.00840044
13	18	121.918	-0.0589938
13	19	51.812	0.0390706
13	20	57.6125	0.000278992
13	21	214.109	0.0258086
13	22	310.028	-0.0819715
13	23	80.1717	-0.0341682
13	24	69.2937	-0.0529583
13	25	114.622	0.00789756
13	26	220.956	-0.0327527
13	27	288.79	0.0563621
13	28	153.278	-0.0388649
13	29	315.371	0.0057792
13	30	116.002	-0.017053
13	31	156.252	0.015279
13	32	155.782	-0.0629138
13	33	191.677	0.106414
13	34	193.016	0.0411399
13	35	212.784	0.0333582
13	36	278.564	-0.0705391
14	15	83.3458	0.167381
14	16	125.206	0.16829
14	17	208.146	0.104463
14	18	57.5995	0.175165
14	19	204.697	0.201882
14	20	144.574	0.207386
14	21	55.5806	0.118149
14	22	144.032	0.31755
14	23	231.785	0.139154
14	24	175.646	0.129121
14	25	99.3655	0.160351
14	26	73.9231	0.264564
14	27	136.565	0.0758386
14	28	118.104	0.144018
14	29	164.001	0.302227
14	30	183.983	0.0351539
14	31	165.38	0.129693
14	32	282.95	0.260892
14	33	195.908	0.0624326
14	34	250.276	0.071016
14	35	250.092	-0.0665489
14	36	242.363	0.218762
15	16	207.916	0.23729
15	17	124.88	0.230134
15	18	34.3747	0.299735
15	19	122.663	0.245929
15	20	66.6545	0.339031
15	21	125.455	0.193283
15	22	221.09	0.30287
15	23	150.798	0.236177
15	24	100.06	0.218538
15	25	56.7376	0.208344
15	26	134.603	0.275445
15	27	203.024	0.136168
15	28	98.9675	0.265447
15	29	230.254	0.2759
15	30	123.07	0.248187
15	31	129.423	0.208492
15	32	209.766	0.349983
15	33	167.034	0.112322
15	34	201.182	0.0753743
15	35	209.91	-0.122574
15	36	239.256	0.271674
16	17	332.736	0.20471
16	18	178.11	0.249629
16	19	326.495	0.233844
16	20	264.432	0.338661
16	21	92.552	0.183658
16	22	47.9854	0.339279
16	23	352.004	0.232658
16	24	292.472	0.207768
16	25	208.493	0.237404
16	26	100.364	0.219374
16	27	84.9001	0.146549
16	28	205.459	0.247857
16	29	97.4093	0.318345
16	30	289.073	0.286592
16	31	252.951	0.196767
16	32	393.58	0.369531
16	33	270.775	0.13276
16	34	338.182	0.0881916
16	35	328.733	-0.107983
16	36	278.425	0.264054
17	18	155.678	0.257787
17	19	35.4006	0.257294
17	20	79.3242	0.388238
17	21	247.518	0.108793
17	22	343.38	0.30164
17	23	54.74	0.238779
17	24	74.8492	0.241631
17	25	141.594	0.188167
17	26	252.894	0.246431
17	27	319.945	0.151633
17	28	175.894	0.288092
17	29	346.01	0.24092
17	30	120.712	0.357227
17	31	169.331	0.184953
17	32	132.968	0.315089
17	33	201.346	0.130479
17	34	189.278	0.0573606
17	35	212.568	-0.121352
17	36	290.387	0.231295
18	19	148.58	0.248201
18	20	87.3581	0.371035
18	21	92.1917	0.17835
18	22	188.11	0.338678
18	23	174.92	0.271374
18	24	118.05	0.202578
18	25	46.7043	0.22839
18	26	100.329	0.284384
18	27	168.732	0.173321
18	28	79.7866	0.258637
18	29	195.915	0.305844
18	30	128.963	0.335852
18	31	120.135	0.19768
18	32	225.662	0.370809
18	33	155.295	0.10604
18	34	200.57	0.0921431
18	35	204.539	-0.136545
18	36	218.369	0.315298
19	20	62.6995	0.35911
19	21	237.518	0.205577
19	22	332.277	0.323088
19	23	29.5627	0.258987
19	24	45.3029	0.218229
19	25	124.543	0.203159
19	26	239.967	0.255062
19	27	304.961	0.19048
19	28	152.92	0.274036
19	29	330.008	0.286622
19	30	87.7612	0.346057
19	31	139.368	0.200706
19	32	104.07	0.352227
19	33	169.155	0.134728
19	34	153.895	0.0902826
19	35	177.448	-0.134574
19	36	258.53	0.285045
20	21	174.876	0.227793
20	22	269.589	0.460254
20	23	87.6726	0.319794
20	24	33.5919	0.349298
20	25	62.8913	0.305616
20	26	177.39	0.400954
20	27	242.955	0.217878
20	28	97.1079	0.395565
20	29	268.416	0.440689
20	30	67.7611	0.508117
20	31	99.5207	0.262734
20	32	143.206	0.513888
20	33	136.053	0.138129
20	34	148.822	0.0856186
20	35	164.177	-0.234157
20	36	221.563	0.390538
21	22	95.9323	0.257757
21	23	261.764	0.185907
21	24	201.238	0.130005
21	25	116.525	0.145011
21	26	21.7157	0.221323
21	27	81.3902	0.136842
21	28	114.237	0.165336
21	29	108.967	0.192211
21	30	196.555	0.170816
21	31	162.693	0.155897
21	32	301.041	0.280859
21	33	184.685	0.105716
21	34	248.942	0.13887
21	35	242.31	-0.00144852
21	36	211.027	0.259175
22	23	355.45	0.3391
22	24	294.066	0.263792
22	25	208.999	0.256968
22	26	92.9052	0.431807
22	27	45.9786	0.124617
22	28	195.99	0.339152
22	29	50.636	0.462109
22	30	282.939	0.324732
22	31	239.959	0.19887
22	32	388.146	0.50701
22	33	251.516	0.0952913
22	34	321.71	0.0825078
22	35	308.599	-0.235636
22	36	245.475	0.368445
23	24	61.8908	0.249585
23	25	146.499	0.222282
23	26	262.659	0.257833
23	27	325.98	0.18231
23	28	169.592	0.26458
23	29	350.223	0.311878
23	30	92.9914	0.285599
23	31	148.041	0.207527
23	32	78.2473	0.415398
23	33	172.949	0.108982
23	34	145.157	0.165605
23	35	171.344	-0.0939973
23	36	261.734	0.35329
24	25	85.1085	0.197708
24	26	201.184	0.212555
24	27	264.096	0.12032
24	28	108.618	0.242106
24	29	288.359	0.248401
24	30	47.2565	0.319771
24	31	94.7829	0.206651
24	32	109.707	0.280838
24	33	126.619	0.115777
24	34	124.165	0.087019
24	35	143.501	-0.0572741
24	36	215.546	0.241262
25	26	116.164	0.233038
25	27	180.419	0.147753
25	28	43.4969	0.264552
25	29	205.626	0.270147
25	30	84.6979	0.230825
25	31	74.6931	0.187741
25	32	186.158	0.334335
25	33	111.364	0.127372
25	34	153.882	0.0973384
25	35	158.263	-0.0788561
25	36	182.937	0.272212
26	27	68.4224	0.175052
26	28	105.793	0.2752
26	29	95.7452	0.360264
26	30	191.405	0.223412
26	31	152.674	0.172854
26	32	296.59	0.419703
26	33	171.151	0.115524
26	34	237.842	0.0867089
26	35	229.106	-0.0620642
26	36	191.354	0.357982
27	28	160.323	0.190682
27	29	27.6157	0.19304
27	30	247.602	0.136112
27	31	200.977	0.14389
27	32	352.117	0.212809
27	33	209.07	0.111923
27	34	280.011	0.0852534
27	35	265.372	-0.0518704
27	36	199.497	0.253171
28	29	182.649	0.335858
28	30	87.3472	0.346907
28	31	48.9525	0.233901
28	32	192.306	0.368302
28	33	77.998	0.149772
28	34	135.478	0.11688
28	35	132.351	-0.105229
28	36	140.38	0.314848
29	30	269.383	0.296033
29	31	220.55	0.216452
29	32	373.02	0.45944
29	33	224.922	0.150934
29	34	296.303	0.0933119
29	35	279.655	-0.177102
29	36	204.636	0.337431
30	31	55.4616	0.287018
30	32	105.239	0.378268
30	33	81.4684	0.132492
30	34	81.1246	0.0649998
30	35	97.3261	-0.223369
30	36	170.865	0.261224
31	32	153.149	0.308382
31	33	38.1379	0.131961
31	34	86.5309	0.0824953
31	35	84.9911	-0.120717
31	36	122.327	0.26753
32	33	161.236	0.141864
32	34	104.539	0.136704
32	35	133.556	-0.187761
32	36	239.976	0.461122
33	34	71.4005	0.0992492
33	35	57.9748	0.0496737
33	36	89.3968	0.137653
34	35	29.0577	0.116959
34	36	136.768	0.134345
35	36	109.059	-0.146609
