# Supplementary material for: Discrete photoentrainment of mammalian central clock is regulated by bi-stable dynamic network in the suprachiasmatic nucleus
Source: Nat Commun. 2025 Apr 8;16:3331. doi: 10.1038/s41467-025-58661-1 (PMC11978930; doi:10.1038/s41467-025-58661-1)
Supplement: Supplementary file 4 — Source Data [file 41467_2025_58661_MOESM4_ESM.zip › Source data/figure E11.xlsx]

## Sheet: Figure E11a
ZT 16			ZT 22			ZT 8				Two-Way ANOVA Results:
Group 1	Group 2	Group 3	Group 1	Group 2	Group 3	Group 1	Group 2	Group 3		sum_sq df F PR(>F)
0.559263	-0.0263885	-0.0439963	-0.865352	-0.0575534	-0.650758	0.701214	-0.0800803	-0.0509764		C(ZT) 5.483508 2.0 17.399878 3.082042e-08
0.495407	-0.0321064	0.246388	0.283557	-0.0289744	-0.552175	0.906071	-0.200159	0.165107		C(Group) 4.968343 2.0 15.765194 1.551141e-07
0.572878	-0.0625721	0.354476	1.13684	-0.106744	1.37071	0.471615	-0.190097	-0.0137042		C(ZT):C(Group) 3.685892 4.0 5.847906 1.100523e-04
0.56287	-0.0993708	-0.0271617	0.43923	-0.12136	0.507424	0.268787	0.314936	-0.0310743		Residual 451.604684 2866.0 NaN NaN
0.639451	-0.166845	-0.199064	0.324268	-0.162537	-0.359417	-0.298268	0.0348146	-0.100091
0.36132	0.201148	0.201227	-0.0181012	-0.195333	-0.662533	-0.104731	0.0947509	0.119767		Tukey's HSD Results:
0.704458	0.418487	0.18759	0.251786	-0.352657	0.538288	0.299193	-0.349341	0.795076		Multiple Comparison of Means - Tukey HSD, FWER=0.05
0.419498	-0.22218	-0.478773	0.140401	-0.773512	0.083252	0.452657	0.0234674	0.258352		======================================================================
-0.487517	0.106495	-0.420202	0.0524016	0.337269	-1.45835	0.250903	0.0155951	0.147375		group1 group2 meandiff p-adj lower upper reject
0.159431	0.124661	0.0704116	-0.233152	0.130639	-1.28007	0.11923	0.0857921	0.456659		----------------------------------------------------------------------
0.1718	0.0602909	0.615197	0.0326769	0.117583	0.705668	0.360896	0.0557845	0.352886		ZT 8 & Group 1 ZT 8 & Group 2 -0.048 0.9995 -0.2864 0.1905 False
0.211375	-0.113149	-0.20077	0.128564	0.0881427	0.176893	0.0404711	0.110177	0.261758		ZT 8 & Group 1 ZT 8 & Group 3 -0.0714 0.7698 -0.2048 0.062 False
0.189969	0.179678	-0.47208	0.0439557	-0.185012	0.486516	-0.186904	0.901079	0.236049		ZT 8 & Group 1 ZT 16 & Group 1 0.0843 0.8383 -0.086 0.2547 False
0.132203	-0.143325	-0.251484	0.219332	-0.0568704	-0.511893	0.0554582	-0.225305	0.676571		ZT 8 & Group 1 ZT 16 & Group 2 -0.2323 0.0357 -0.4567 -0.008 True
0.202067	-0.341343	-0.12382	0.157444	-0.0142775	0.491544	0.230298	-0.267839	0.240895		ZT 8 & Group 1 ZT 16 & Group 3 -0.1849 0.0005 -0.3177 -0.0522 True
0.630208	-0.209959	-0.332762	-0.159768	-0.288799	-0.0777957	0.233588	-0.210863	0.162206		ZT 8 & Group 1 ZT 22 & Group 1 -0.129 0.3145 -0.2997 0.0417 False
0.277857	-0.436401	-0.0406355	-0.476586	-0.240449	-0.0992965	0.138269	0.29604	0.234519		ZT 8 & Group 1 ZT 22 & Group 2 -0.2653 0.0076 -0.4896 -0.0409 True
0.508574	0.0531208	-0.886961	0.0662201	0.126183	-0.165557	0.129316	0.532627	-0.466375		ZT 8 & Group 1 ZT 22 & Group 3 -0.154 0.0099 -0.2869 -0.0211 True
0.287608	0.17184	-0.423791	0.335012	-0.040069	0.0321427	-0.0364472	-0.108863	0.045916		ZT 8 & Group 2 ZT 8 & Group 3 -0.0235 1.0 -0.2308 0.1839 False
0.19726	-0.124592	-0.31207	0.0452801	0.0394629	-0.189387	0.23452	0.254341	-0.0598419		ZT 8 & Group 2 ZT 16 & Group 1 0.1323 0.7066 -0.1006 0.3652 False
-0.0347876	0.00840337	-0.104277	0.560398	-0.0246418	-0.281163	-0.278561	0.569591	0.0307093		ZT 8 & Group 2 ZT 16 & Group 2 -0.1844 0.4856 -0.4592 0.0905 False
0.49816	0.182571	-0.592631	0.139154	0.0916931	-0.0218153	0.24242	0.70172	0.113523		ZT 8 & Group 2 ZT 16 & Group 3 -0.137 0.5053 -0.344 0.07 False
0.359915	-0.724027	-0.741852	-0.306336	-1.22125	-0.0232185	-0.212676	-0.0979953	0.160367		ZT 8 & Group 2 ZT 22 & Group 1 -0.0811 0.9772 -0.3142 0.1521 False
0.200388	0.283028	-0.818157	-0.576824	-0.0206271	-0.251874	0.254738	0.158093	0.296586		ZT 8 & Group 2 ZT 22 & Group 2 -0.2173 0.2552 -0.4922 0.0575 False
0.150657	0.206213	0.104564	0.0228673	-0.18233	-0.0220698	-0.0687099	0.192542	0.164909		ZT 8 & Group 2 ZT 22 & Group 3 -0.106 0.8112 -0.3131 0.1011 False
0.160876	0.0528553	0.504817	0.510908	-0.530928	-0.321139	0.00268077	-0.254523	0.0728404		ZT 8 & Group 3 ZT 16 & Group 1 0.1557 0.0029 0.0325 0.2789 True
0.20247	0.169835	-0.66204	0.612498	0.0591981	-0.312905	0.0613286	-0.15904	0.815352		ZT 8 & Group 3 ZT 16 & Group 2 -0.1609 0.1805 -0.3519 0.0301 False
1.20763	0.219533	-0.146415	-0.156041	-0.277605	-0.0352138	0.42519	0.963123	0.288968		ZT 8 & Group 3 ZT 16 & Group 3 -0.1135 0.0 -0.1751 -0.0519 True
0.405662	-1.23958	-0.013129	-0.619731	-0.574148	-0.0263329	0.713918	0.191707	0.0919438		ZT 8 & Group 3 ZT 22 & Group 1 -0.0576 0.8797 -0.1813 0.0661 False
0.423297	0.199785	0.228635	0.400802	-0.238595	0.037321	0.230384	0.433916	-0.000678968		ZT 8 & Group 3 ZT 22 & Group 2 -0.1939 0.0435 -0.3849 -0.0028 True
0.480576	0.226472	0.0656575	-0.711697	-0.182958	-0.244226	0.550858	0.85298	-0.0852139		ZT 8 & Group 3 ZT 22 & Group 3 -0.0825 0.0012 -0.1444 -0.0207 True
0.257781	-0.909721	0.391373	0.644871	-0.799293	-0.368248	0.388084	0.194539	0.160592		ZT 16 & Group 1 ZT 16 & Group 2 -0.3167 0.0002 -0.5351 -0.0982 True
0.540637	-0.170647	0.445025	0.433105	-0.0515854	0.284255	0.173444	0.0409936	-0.473781		ZT 16 & Group 1 ZT 16 & Group 3 -0.2693 0.0 -0.3918 -0.1467 True
0.289929	-0.0740575	0.485492	-0.843001	-0.105682	-0.0347745	0.462141	-0.104927	-0.348878		ZT 16 & Group 1 ZT 22 & Group 1 -0.2134 0.0016 -0.3762 -0.0505 True
0.32922	-0.539981	0.0890135	0.155577	0.663321	-0.198945	-0.4728	0.0251665	-0.161618		ZT 16 & Group 1 ZT 22 & Group 2 -0.3496 0.0 -0.568 -0.1312 True
0.515961	-0.0117986	0.0132186	-0.0671914	0.165724	0.165165	0.691636	-0.0212201	0.425665		ZT 16 & Group 1 ZT 22 & Group 3 -0.2383 0.0 -0.361 -0.1156 True
0.494051	0.412195	0.0990906	-0.262746	0.240854	-0.0833339	0.161438	1.09523	0.118243		ZT 16 & Group 2 ZT 16 & Group 3 0.0474 0.9976 -0.1432 0.238 False
1.11358	0.901487	0.0232814	-0.00197378	1.53653	-0.127523	0.369853		-0.0847385		ZT 16 & Group 2 ZT 22 & Group 1 0.1033 0.8711 -0.1154 0.322 False
0.277496	0.272725	-0.0905237	-0.0552713	0.270317	-0.0744043	0.545914		-0.217772		ZT 16 & Group 2 ZT 22 & Group 2 -0.0329 1.0 -0.2956 0.2298 False
0.380909	0.66278	0.0244335	-0.200893	0.36975	0.413719	0.369356		0.287569		ZT 16 & Group 2 ZT 22 & Group 3 0.0784 0.9383 -0.1123 0.2691 False
0.211917	-0.586675	0.194203	-0.0347042	0.531005	0.0660047	0.8797		0.896639		ZT 16 & Group 3 ZT 22 & Group 1 0.0559 0.894 -0.0671 0.1789 False
0.220361	0.0247637	-0.323154	-0.449066	-0.142907	-0.28585	0.20114		0.37362		ZT 16 & Group 3 ZT 22 & Group 2 -0.0803 0.9292 -0.2709 0.1103 False
-0.0196799	0.242884	-0.121748	0.533732	0.0898994	-0.0753276	0.489315		0.113169		ZT 16 & Group 3 ZT 22 & Group 3 0.031 0.8113 -0.0296 0.0915 False
-0.189569	-0.280339	-0.0813018	-0.395813	-0.463117	0.109271	0.414686		0.162846		ZT 22 & Group 1 ZT 22 & Group 2 -0.1362 0.5902 -0.3549 0.0825 False
0.558625		0.183628	0.00533489		0.227571	-0.562065		0.271353		ZT 22 & Group 1 ZT 22 & Group 3 -0.0249 0.9995 -0.1481 0.0982 False
-0.240157		-0.203047	-0.347978		0.202881	0.851916		0.0445288		ZT 22 & Group 2 ZT 22 & Group 3 0.1113 0.6743 -0.0794 0.302 False
0.1617		0.047938	-0.0096132		0.0193567	0.356398		0.205621		----------------------------------------------------------------------
0.485717		-0.0907575	0.0260451		0.0981223	-0.471574		-0.626991		ZT 8 & Group 3 ZT 16 & Group 3 -0.1135 0.0 -0.1751 -0.0519 True
0.244909		0.0235839	0.0232516		-0.188234	0.218012		0.768291		ZT 8 & Group 3 ZT 22 & Group 3 -0.0825 0.0012 -0.1444 -0.0207 True
0.0968388		-0.186303	-0.0717937		-0.00298755	0.441644		0.350609		ZT 16 & Group 1 ZT 16 & Group 2 -0.3167 0.0002 -0.5351 -0.0982 True
0.59099		0.25011	-0.020616		0.19406	-0.00246719		0.251346		ZT 16 & Group 1 ZT 16 & Group 3 -0.2693 0.0 -0.3918 -0.1467 True
-0.0753352		-0.560179	-0.180139		0.193113	0.59833		0.198238		ZT 16 & Group 1 ZT 22 & Group 1 -0.2134 0.0016 -0.3762 -0.0505 True
0.728845		-0.438244	-0.116831		-0.142548	-0.681699		1.10806
0.328402		0.488183	0.19518		0.150558	0.0265069		1.46858
-0.0892171		-0.0160616	0.191163		-0.0806372	1.4225		-0.173508
0.170929		0.252327	-0.0117739		0.75263	0.775551		-0.0467504
0.951248		0.301137	0.716737		0.555925	0.49915		1.32981
1.18813		-0.235004	-0.0682268		0.191814	-0.121167		0.561927
-0.16182		-0.490634	-0.167572		0.270716	0.588081		0.640759
0.300572		-0.0251217	-0.0101335		0.302851	-0.14204		0.0671037
0.60107		0.0356742	-0.593578		-0.0159895	-0.114014		-0.116882
0.0114734		0.0466725	0.142108		0.000432943	0.0407395		-0.0433615
0.84632		0.336955	0.18659		0.44057	-0.541953		-0.57548
0.481055		0.255277	0.276762		0.125385	-0.249791		-0.0112568
-0.214732		-0.129187	-0.342461		-0.0149684	-0.0686529		-0.440252
0.502388		0.255369	0.00660515		-0.0770619	0.350591		-0.351649
0.562839		0.0586142	0.0329415		0.390464	0.180297		-0.355116
0.303899		0.137499	0.0943843		0.184965	0.163261		-0.460303
0.244206		0.309687	-0.157799		-0.0463785	-0.028621		0.0733076
0.278753		0.133396	-0.449787		-0.25704	0.035637		-0.28345
0.354632		0.397262	-0.345702		-0.0214368	0.0228825		-0.37868
0.280596		0.818665	-0.471127		0.189459	-0.157824		-0.240038
0.898434		-0.0240408	0.0569732		-0.0718934	-0.0294446		-0.344651
0.542405		0.20131	-0.358569		-0.0637955	0.251682		-0.00994172
0.194527		-0.0748868	0.11945		-0.0427064	0.8506		0.159814
-0.0492845		-0.31466	0.103897		-0.348686	0.406129		-0.372012
0.129905		0.414378	0.364411		-0.249016	-0.00471188		-0.0882217
0.179917		0.249471	-0.114982		-0.0557235	0.474947		1.0658
0.330585		-0.38222	-0.187903		-0.0892525	0.077025		-0.226452
-0.0530361		-0.173758	-0.166172		-0.163561	0.369517		0.057776
0.155404		0.140895	0.0608283		-0.411766	0.371449		-0.303089
0.212018		0.391311	0.0926952		0.0045765	0.145521		0.533083
-0.0443059		-0.0844844	0.319704		0.196874	0.233027		0.305357
-0.490113		-0.41319	0.416346		-0.181869	0.134564		-0.39698
0.241291		-0.372472	-0.0599961		-0.34447	0.22465		-0.415988
0.120901		-0.332888	0.452197		-0.24922	1.14106		-0.302071
0.289535		-0.233085	0.899392		0.204011	0.0930352		-0.170216
0.354126		0.0304814	0.44429		-0.409004	0.0970507		-0.300669
0.561684		-0.200526	0.450923		-0.155066	0.044294		-0.118179
-0.0496096		0.0211676	0.784993		-0.178371	-0.185478		-0.115262
0.282969		0.225608	0.178089		0.443904	0.353624		-0.00917695
0.159557		0.0459463	0.62472		-0.285286	0.107638		0.0529372
0.557308		-0.440772	0.430137		0.512015	0.0221246		-0.124629
-0.708998		0.327843	-0.0986561		0.421634	0.210916		0.194094
0.436806		0.00919678	-0.151655		-0.0816587	-0.309536		-0.133157
0.141032		0.109129	0.485046		-0.462512	0.460255		-0.0412296
0.310838		0.069446	0.439896		-0.423749			0.494553
0.827008		-0.272316	1.1015		-0.637172			0.324168
0.501614		-0.231392	0.434288		0.0420463			-0.00416731
0.239591		0.136917	0.494201		-0.0510712			-0.0528809
0.354812		0.610018	0.0716868		-0.0681005			-0.168778
0.284412		0.315254	0.528924		-0.775763			1.16429
0.56137		0.143561	0.86011		-0.276188			-0.0944803
-0.794775		0.0286038	0.466838		0.250966			0.169034
0.479628		0.0191519	-0.258864		0.0288095			0.042006
-0.142531		-0.00426127	-0.199685		-0.0283421			0.0364392
-0.0698365		-0.165712	0.109959		-0.0712241			-0.0325083
0.363835		-0.323163	0.294879		-0.214818			-0.538373
0.440475		-0.0972202	-0.276483		0.0409216			-0.0985649
-0.000199157		-0.221706	0.0726441		-0.0373743			-0.0388452
0.128999		0.188179	-0.147342		-0.0167084			0.222712
0.0719296		-0.0798323	0.0141478		0.0346626			0.195005
0.284427		-0.214275	-0.0692483		0.307713			0.0107005
0.0967229		-0.172614	-0.0124471		-0.0154946			0.169885
0.355962		0.0588766			-0.15457			0.597187
		0.00821134			0.0502024			0.24542
		0.0884865			0.490186			0.694793
		-0.0222557			-0.180335			0.13218
		-0.0261372			0.10562			0.550245
		0.140467			0.11092			0.175298
		-0.732999			0.167981			-0.195798
		-0.00505884			0.325862			0.224322
		1.0901			0.280155			0.0367377
		0.341858			0.133794			0.0374294
		-0.631667			0.119142			0.151224
		-0.629356			-0.122542			0.225381
		0.28081			0.386014			0.361528
		-0.0626166			0.0996848			0.302675
		-1.03648			0.483025			0.0636127
		-1.5568			0.214073			0.0329452
		0.122949			0.397029			0.0171836
		-0.697714			0.15905			0.0426493
		0.0412066			0.0823122			-0.00602707
		0.0406928			0.21272			0.00197728
		-0.48431			0.31371			0.161676
		0.108846			0.0312869			-0.0985296
		0.108762			0.640808			0.220658
		0.0321742			0.502605			-0.0514923
		-0.103223			0.230545			-0.00045919
		0.0883938			0.0377163			-0.220823
		-0.185161			0.0387191			-0.045677
		0.0562812			-0.106033			0.034186
		-0.145288			-0.0336916			0.0018304
		-0.16321			-0.213151			-0.0103111
		0.270679			0.182625			0.238245
		-0.0505186			-0.0781079			0.206526
		0.0919326			0.0158448			0.2907
		0.141861			-0.0741559			0.0689269
		0.224139			0.0435909			0.0350446
		0.0989396			0.0220452			-0.100614
		-0.101121			0.0760858			0.077529
		0.613512			0.0184327			0.074069
		0.165363			0.325259			0.0781941
		-0.430173			0.0499201			0.166401
		0.212795			-0.0580605			0.0557433
		0.163536			0.139254			-0.059791
		0.0157099			0.175294			-0.141679
		-0.103356			-0.166314			-0.236432
		0.133735			0.0413702			0.128264
		-0.129346			0.405149			-0.133715
		0.175883			-0.0471285			-0.205467
		-0.235105			-0.184668			-0.0858502
		-0.428995			0.0954395			-0.0110034
		0.372889			-0.30817			-0.370131
		-0.140027			0.0746219			0.00944077
		0.100375			-0.0357136			-0.0344595
		0.19537			0.0108714			-0.109683
		0.226057			0.0579323			-0.0536397
		0.0374512			0.130667			-0.197504
		-0.0513589			0.215808			0.0118071
		-0.0278951			0.402952			-0.0929872
		0.135807			0.177086			0.0699248
		-0.373907			0.0691492			0.000897197
		0.100325			-0.0640464			0.185291
		-0.260742			0.0912836			-0.55241
		-0.179245			0.122063			-0.0945349
		-0.193263			0.142594			-0.26036
		-0.00998195			-0.120005			0.219192
		-0.0654179			0.065501			-0.0473828
		0.266048			-0.204721			0.191355
		-0.169393			-0.0889579			0.16727
		-0.116546			0.145938			0.240353
		-0.135677			-0.346323			0.499704
		-0.129939			0.20194			0.133668
		0.111258			0.177256			0.275453
		0.103716			0.079229			0.308717
		0.190889			-0.144832			0.150493
		0.176664			-0.0550339			0.0949068
		0.0543959			-0.0121188			0.120073
		-0.368555			-0.242115			0.242258
		-0.483683			0.0955887			-0.0759268
		-0.149677			0.162863			0.0476868
		0.174209			-0.227267			0.223962
		0.528871			0.323751			0.195502
		0.075989			0.233892			0.163899
		0.316326			0.105125			0.17769
		-0.148209			-0.0330719			-0.109399
		0.332731			-0.333507			-0.0927905
		0.300424			0.493005			-0.10839
		0.307212			-0.0362883			-0.105439
		0.0406264			-0.0711703			-0.0272875
		-0.0563748			-0.0152423			0.0705541
		0.0839822			-0.151849			-0.0996659
		-0.0178578			0.121215			0.128987
		0.056935			0.361523			-0.0706314
		0.247805			-0.108391			0.0961856
		0.405336			0.135898			-0.0629911
		-0.0882376			0.381251			-0.044505
		0.275704			0.0235745			0.207408
		0.282765			-0.131838			0.0816967
		0.100663			0.0996588			0.191429
		0.119904			0.0773931			-0.143157
		0.071183			0.299904			-0.147495
		-0.190202			0.0691619			-0.0862824
		0.365176			0.108336			-0.284995
		-0.0543691			-0.0417841			0.262808
		-0.02336			0.10322			0.0181581
		0.0562334			0.136107			-0.0137012
		0.0759603			0.116577			-0.111303
		-0.0465296			0.245868			0.154189
		0.350759			0.0377142			0.031973
		-0.178218			0.215347			0.101553
		0.160272			0.28751			0.216947
		0.14283			0.186181			-0.0755899
		0.113747			-0.0219298			-0.0104779
		0.20639			-0.00633309			-0.0545094
		0.351292			0.125345			0.0961481
		0.0362549			-0.0635485			0.0367908
		-0.0951296			0.10043			0.139258
		-0.277401			0.0762707			-0.00294172
		-0.178904			-0.0717987			0.0660155
		0.208956			0.854334			-0.334609
		0.376571			0.315655			-0.0731099
		0.00722275			0.25117			-0.184129
		0.17232			0.15234			0.192301
		0.031786			0.0353654			-0.432348
		0.45118			-0.0538744			0.643416
		0.0367591			0.00876772			0.0113496
		0.400167			-0.48527			-0.145851
		0.045713			0.361218			0.35186
		0.132902			-0.00568426			-0.369505
		-0.0733455			-0.0857509			0.336519
		-0.231735			-0.369625			-0.367677
		-0.0201338			-0.176631			-0.149381
		0.0711955			-0.134902			-0.225184
		-0.353252			-0.109613			0.372334
		0.602378			0.189768			0.488382
		0.295993			0.169124			-3.91692e-05
		0.0605151			-0.00203169			0.617355
		0.169956			-0.212408			0.387366
		-0.301783			-0.547352			-0.422028
		0.36188			-0.333846			-0.351546
		0.0649133			-0.618839			0.318669
		0.116099			-0.27791			-0.0524701
		-0.0184194			0.530801			0.170009
		-0.015176			0.122014			0.0926237
		0.358295			-0.167748			-0.0966142
		-0.105448			-0.045215			0.159055
		-0.00786349			-0.69298			-0.0314119
		-0.0298179			0.284017			-0.222803
		-0.00445558			-0.289356			0.265531
		0.221801			-0.120258			-0.296176
		0.459217			0.12736			-0.107754
		0.565003			0.124493			-0.129305
		0.0407528			0.164088			-0.00607348
		0.0976541			-0.068564			-0.0185904
		-0.106369			-0.114811			0.190965
		0.208388			-0.120756			0.0899306
		0.0216928			-0.325313			0.0809006
		-0.546517			0.225059			-0.223743
		0.109441			0.216957			-0.121104
		-0.0844917			-0.0677498			-0.0993578
		0.199152			-0.362745			0.0311353
		-0.238747			-0.0350569			-0.131031
		-0.341525			-0.634751			0.0764155
		-0.049872			-0.170766			-0.0589389
		-0.291286			-0.0157567			0.0398349
		0.058574			-0.176644			-0.286239
		-0.0483036			-0.630389			-0.362224
		0.283855			0.135375			0.00278615
		-0.111216			-0.361095			-0.576594
		0.0834661			0.00454674			-0.112626
		0.206227			-0.132812			-0.248331
		0.0679112			-0.231091			-0.112652
		-0.281477			-0.373723			-0.0577582
		-0.364194			-0.232095			0.230075
		-0.170927			0.345127			-0.0141615
		0.142766			-0.258499			0.0491906
		0.349519			-0.0259667			-0.468238
		-0.418891			0.111498			-0.0751646
		0.00531634			0.909302			-0.230158
		0.0969436			0.435089			0.154166
		0.128268			0.135278			0.139614
		0.189348			0.233837			0.100168
		0.00342449			0.160922			0.146921
		-0.00896224			0.447371			-0.054813
		0.0768585			0.129991			0.128934
		-0.0300784			0.520767			0.0270521
		0.0353623			0.109961			0.128456
		0.405253			0.0150737			-0.263013
		0.0635129			0.179871			1.13071
		0.254668			-0.1621			0.107884
		0.0318946			0.210528			-0.0771012
		0.358681			-0.123262			0.195203
		0.172946			-0.153209			0.216711
		0.581812			0.222107			-0.272315
		-0.140286			0.0825691			0.0215538
		0.112009			-0.0149414			0.019078
		0.0979056			-0.363052			-0.0124183
		0.0355592			0.0187774			0.302513
		-0.126834			-0.100615			-0.0983496
		0.128916			-0.150429			0.0247712
		0.251167			0.2475			-0.109657
		-0.219383			0.223165			0.124329
		0.0797948			0.0552422			0.0439252
		0.654212			0.070541			-0.184397
		0.115013			0.171044			-0.0973118
		0.1177			-0.139282			0.317479
		0.0998744			0.208861			-0.18295
		0.263044			0.0362233			0.302671
		0.157165			-0.0121506			-0.0192557
		0.249944			-0.201182			0.145776
		0.0605808			0.130298			0.440339
		0.0581886			-0.0448726			0.257931
		0.0685241			0.302449			0.201651
		-0.0517863			0.235087			-0.639407
		0.378973			0.501155			0.0588226
		0.190338			0.0120455			-0.410799
		-0.0819959			-0.0438067			0.158494
		0.0622867			0.661174			0.306949
		-0.0533442			0.500146			1.28895
		0.565651			0.148257			1.07006
		0.203542			0.096536			1.1246
		0.00634478			0.140323			1.06029
		-0.3267			0.18038			0.296026
		0.0195886			0.353804			1.29567
		0.432863			0.510527			1.03081
		0.347397			0.356963			0.596456
		0.32163			-0.0487063			0.940236
		0.0994682			0.196501			1.20876
		0.239038			-0.251028			1.33834
		0.105288			-0.0260906			0.964484
		0.368248			-0.0774835			1.02141
		0.175388			-0.396854			-0.358751
		0.724412			-0.104456			-0.360361
		0.237683			-0.340694			-0.499382
		0.2226			-0.200546			0.387176
		-0.0505284			-0.470864			0.0693379
		0.40079			-0.118685			-0.0548982
		0.485528			0.26085			-0.235538
		0.203008			-0.0651898			-0.154194
		0.4272			-0.265988			-0.0612887
		0.0833915			-0.23527			-0.0989673
		0.363333			0.519512			-0.335109
		-0.211217			0.102114			-0.277211
		0.0102606			0.385393			-1.07973
		-0.0504669			-0.0502856			0.250157
		-0.141537			-0.100772			0.29075
		-0.252543			-0.0544946			-0.21201
		-0.0165984			0.00575114			-0.148039
		-0.396011			0.313706			-0.145671
		-0.0203276			-0.0415666			0.0955223
		-0.553062			0.0621735			-0.542073
		-0.00674899			-0.168487			-0.305741
		-0.254024			-0.0784751			-0.473129
		-0.202639			-0.587524			-0.101794
		0.015712			0.237418			-0.103656
		-0.837279			-0.0087608			-0.658181
		-0.294008			-0.189477			0.327519
		-0.118424			-0.494515			-0.0435247
		0.228036			-0.21059			-0.104997
		-0.320878			-0.548758			-0.329369
		-0.123993			-0.269663			0.623375
		0.101048			-0.262615			0.129424
		-0.098373			-0.461273			0.741465
		-0.450603			-0.0566278			0.161965
		-0.738346			0.942159			-0.106367
		0.43698			0.407911			-0.0942281
		0.123399			-0.1631			0.105255
		0.0625568			0.106607			-0.0574249
		-0.691113			0.0191982			-0.253932
		0.14309			0.624453			-0.504714
		-0.207013			0.244579			0.0305005
		0.518054			-0.0520018			0.0588686
		-0.0519024			0.153949			0.117958
		-0.172077			0.358558			0.829999
		0.515305			0.241902			-0.137804
		-0.121249			-0.0326353			0.267823
		-0.00389392			0.116346			0.345654
		-0.514653			0.118695			0.269216
		-0.00422709			-0.00877307			0.0325714
		0.520822			0.429205			0.223377
		0.184791			0.713735			0.438832
		-0.263994			0.407904			0.202397
		-0.227777			-0.649473			0.126375
		-0.186506			-0.584353			0.234288
		0.960399			0.424137			0.479263
		-0.328807			-0.686975			-0.0531344
		0.382366			-0.61529			0.362685
		-0.552332			0.126964			0.298622
		0.276037			0.216175			0.759021
		0.17956			-0.746067			-0.146625
		-0.266804			0.087614			0.264632
		0.896329			-0.204918			0.422276
		-0.150801			0.629123			-0.551968
		0.00353929			-0.176983			-0.139543
		0.251381			0.335732			-0.313342
		0.46272			0.793104			-0.229838
		0.681733			0.10842			0.722705
		-0.0568385			-0.0258789			-0.526562
		0.246913			-0.373644			1.07077
		0.507543			0.509804			-0.0121367
		0.923008			0.2954			0.607029
		-0.144509			0.564692			-0.344862
		0.318724			0.439436			0.540434
		-0.412989			0.355397			0.661283
		0.171167			0.329152			-0.163956
		0.482672			-0.422557			0.504748
		0.116753			0.0445648			0.172181
		0.239626			-0.253207			0.368005
		0.460593			-0.152958			0.321567
		-0.111255			-0.33773			0.072312
		0.309464			-0.0588527			-0.0500671
		-0.194481			-0.0224789			1.51738
		0.0626174			0.0226228			0.124251
		0.51853			-0.0625741			0.481317
		0.0344834			-0.0204709			0.460036
		0.2864			0.0882452			-0.714436
		-0.0380808			0.40053			0.622675
		-0.0212941			-0.562964			0.256937
		0.76656			0.210706			0.31825
		-0.122354			-0.0700307			0.449985
		0.529563			-0.0398122			0.243026
		0.707658			-0.255051			-5.27132e-05
		0.323528			-0.477068			-0.662766
		-0.00123585			0.133034			0.418365
		0.215027			0.228548			0.200928
		-0.076513			0.483411			0.0197115
		-0.174425			0.308728			-0.124778
		0.176586			0.424112			-0.0840387
		0.169331			-0.319367			-0.0440499
		0.334939			-0.513059			-0.0403076
		-0.0607888			0.103316			-0.37131
		0.757848			-0.133191			0.0951806
		0.63074			-0.134269			-0.326377
		-0.197823			0.100991			-0.643293
		0.559691			-0.0536143			-0.183355
		0.456168			0.181793			-0.23626
		-0.0333714			-0.00878753			-0.0285516
		-0.0560991			-0.0357479			0.188883
		0.0189866			-0.127305			-0.120935
		0.161995			-0.192729			0.49257
		0.959947			0.146482			0.294553
		-0.152069			-0.0650866			0.149257
		0.0608735			0.0284571			-0.183789
		0.461334			0.242099			0.649332
		-0.463201			-0.0838944			-0.125413
		0.427566			-0.404287			-0.0300218
		1.21809			0.115939			0.227166
		0.366507			0.280848			0.623598
		-0.108218			0.253854			0.536531
		0.0232857			-0.284658			-0.292602
		-0.584908			0.563736			0.0570532
		-0.136312			-0.732062			-0.0881719
		0.0517594			-0.0552277			-0.00539031
		-0.0695318			-0.302217			-0.436326
		0.714194			0.23181			-0.421485
		0.414323			0.368525			-0.771254
		0.569728			-0.357644			-0.364276
		0.0862624			0.674383			-0.949572
		0.0655647			-0.387416			-0.352712
		0.11953			-0.229634			0.136171
		-0.172646			-0.104101			-0.0868391
		0.101079			0.0208997			-0.018285
		0.177534			-0.142099			0.153918
		0.0892377			-0.42054			-0.024436
		0.271736			0.31029			-0.0157184
		0.0676041			-0.354442			-0.100912
		-0.248891			-0.154072			0.025862
		0.162845			0.211654			-0.0499592
		0.362321			-0.311547			0.0501838
		-0.579228			-0.323905			-0.0612279
		-0.292296			-0.129264			-0.292112
		-0.131259			-0.0974426			-0.129614
		-0.0187687			-0.197031			0.160802
		-0.117244			-0.241509			-0.243081
		-0.187539			-0.324718			0.154904
		0.438024			-0.453788			-0.134657
		0.179748			-0.228613			0.0353138
		0.26769			-0.149457			-0.0986244
		0.341674			0.19295			-0.101625
		0.158762			-0.421586			-0.0916134
		-0.0372573			-0.461951			0.72953
		-0.186921			-0.31161			-0.0863908
		0.134304			-0.546404			0.393122
		0.500152			-0.460708			0.162356
		-0.0274731			-0.0359243			-0.348536
		0.469774			-0.58339			0.194186
		0.405732			-0.427901			0.143148
		0.810446			0.271514			0.28326
		0.49363			-0.136458			0.0682412
		0.342738			-0.0733198			0.0789051
		0.381968			-0.231308			0.261801
		0.092835			-0.337674			0.404354
		0.136478			0.17601			0.205324
		0.396763			0.177874			0.419291
		0.0883539			0.214458			0.450605
		0.223149			0.0166719			0.249149
		0.527739			-0.0948277			0.066102
		0.0139862			-0.085152			0.414159
		0.330161			0.00464461			0.202992
		0.566792			-0.124027			0.185582
		0.463736			0.103435			0.0852697
		0.594143			0.667288			0.164789
		0.195354			0.00345275			0.193126
		-0.254838			0.235768			0.698228
		0.0959139			0.177921			0.0421821
		0.487153			-0.0458272			0.203884
		0.668743			0.192607			0.692154
		-0.0299959			0.232607			-0.168391
		0.171235			-0.203718			-0.0631194
		-0.050981			-0.0631057			0.528357
		0.0105955			0.635475			0.235497
		0.0477357			-0.115561			0.310762
		-0.148458			0.103762			-0.229201
		-0.272758			0.211286			0.00641221
		0.09782			0.0113086			-0.0593149
		-0.534367			-0.0309148			-0.134981
		-0.18518			0.127565			-0.142727
		-0.127405			-0.100363			-0.0970083
		-0.119327			0.781417			-0.217084
		-0.108766			0.00857614			0.0396148
		0.285425			0.243848			0.244769
		0.0878916			-0.150594			-0.0343832
		-0.137341			0.248806			-0.0820614
		0.292566			-0.0876618			-0.146542
		0.316148			-0.197603			-0.233407
		0.000939988			0.339577			0.233346
		-0.242324			0.375488			-0.468116
		-0.222284			-0.0693434			0.0385058
		0.0690186			0.0318667			0.203362
		-0.454028			0.448587			0.0687755
		0.109773			-0.0328248			-0.421479
		-0.0658247			0.38504			0.95983
		-0.285166			0.427923			0.714382
		0.834834			0.72685			0.0565932
		-0.212125			0.49637			0.16557
		0.0895143			0.221397			0.750838
		0.0673142			0.147161			0.501497
		-0.0125057			-0.155274			-0.149828
		-0.131027			0.246396			-0.340078
		-0.194494			0.158688			-0.166459
		0.459244			0.395808			0.429456
		-0.0268721			0.679664			0.148631
		-0.498768			0.103166			0.196603
		0.224301			0.284546			0.556003
		0.471885			-0.0677047			-0.191849
		-0.00549386			0.465127			0.274968
		0.128493			0.345093			0.189592
		0.225684			0.259201			0.851001
		0.742364			0.175561			0.0592885
		0.0597979			0.125881			0.318307
		0.0975961			0.832238			0.937862
		0.234651			0.343531			0.348137
		0.14484			0.33103			0.557373
		0.131053			-0.00723554			1.07602
		0.40786			0.588164			0.476852
		0.222671			0.292952			0.241158
		0.909832			0.719783			-0.0234063
		-0.193417			0.660553			-0.347047
		0.481063			0.303987			0.323069
		0.299311			0.539649			0.0918695
		0.214553			-0.0719165			1.07663
		1.05564			0.107294			0.122134
		0.587452			-0.201339			0.0583002
		0.512864			0.250543			0.454327
		-0.268796			0.123084			0.124834
		0.321135			0.14494			0.583358
		0.176457			-0.0414881			0.438046
		0.466775			-0.0122756			0.93916
		-1.06447			0.0931102			0.195872
		0.856671			0.272606			0.706787
		0.19421			0.249086			-0.748847
		0.689716			0.00568717			0.214855
		0.0361925			0.0283712			0.878545
		0.184795			0.402681			0.5165
		0.305889			0.0409798			0.269019
		-0.0796881			0.0135823			1.23333
		-0.286351			-0.135663			-0.0242207
		0.000420944			0.151493			0.598268
		-0.0945277			0.036399			0.625471
		0.424799			0.640971			0.74113
		-0.39403			0.043417			0.31003
		-0.210457			0.102387			-0.0554143
		0.0632135			0.12431			-0.781053
		0.336972			-0.29043			1.05821
		0.857097			-0.230728			0.481788
		0.578967			-0.302512			0.904097
		0.337451			-0.32762			0.38089
		0.155941			-0.370968			0.680842
		-0.147964			0.249062			0.569041
		-0.0104264			0.402077			1.01556
		0.136996			-0.113625			1.02724
		0.255391			-0.381185			0.723769
		-0.0298634			-0.387843			0.98191
		-0.206918			-0.634281			0.816191
		0.520007			-0.27835			1.01342
		0.279942			0.547862			1.24129
		0.126539			-0.412465			0.598821
		0.352582			-0.186382			1.08777
		-0.0773512			-0.237886			0.885998
		0.175486			0.331644			0.340508
		-0.431014			-0.464005			0.211473
		-0.249179			-0.245757			-0.0323988
		-0.0785348			-0.364962			0.697341
		-0.25549			-0.365699			0.983094
		0.0123181			-0.679173			0.496581
		-0.130775			-0.506888			0.531895
		0.00624846			-0.624958			0.544214
		0.191894			-0.307571			0.0868658
		-0.34288			-0.00868677			0.875924
		-0.0728598			1.24297			0.303224
		-0.34624			1.22768			0.311034
		-0.407099			1.11369			0.293699
		-0.0305929			1.10405			0.133302
		-0.17563			1.13952			0.371892
		0.389462			-1.09329			0.552581
		-0.450436			1.11891			0.676814
		-0.0857741			0.791625			0.344161
		0.271518			1.25471			-0.231379
		0.411272			1.36706			0.798435
		-0.115252			0.758206			0.521569
		-0.00223621			0.620354			0.72895
		-0.688311			1.23596			0.85008
		-0.264728			1.52792			0.924293
		-0.433113			1.15125			0.532631
		0.634113			0.326412			0.884078
		0.691074			0.752367			-0.193346
		0.349263			0.731096			-0.00445089
		0.824828			0.845455			0.269259
		1.21939			0.147498			0.719794
		0.0408528			0.913996			1.11909
		0.613354			1.15048			-0.340708
		0.644551			1.48512			0.677301
		0.72533			1.57939			0.418376
		0.607979			-0.0363742			0.865421
		0.630443			0.19565			1.00465
		1.05311			0.0407141			1.47638
		0.179044			-0.0677436			1.00247
		0.846727			-0.0806011			1.15955
		0.802944			0.140605			0.665021
		0.832456			-0.100386			0.257511
		0.228024			-0.15396			1.0393
		0.383365			0.667031			1.01905
		0.48641			-0.0204121			0.818067
		-0.0207191			0.171788			0.778128
		0.091124			0.778629			0.907003
		0.118791			0.838661			1.26507
		-0.220296			0.0713543			1.58158
		-0.0668899			-0.0269855			1.45366
		0.121101			-0.0359364			0.88651
		-0.642219			-0.0869838			1.71164
		-0.594573			0.169904			1.691
		-0.316455			0.21578			0.818059
		-0.30778			0.154192			1.12167
		0.116536			0.1845			1.39685
		-0.465198			0.598691			0.988401
		-0.413225			0.223622			0.90639
		-0.151154			0.0404052			-1.62303
		-0.106391			0.164019			-1.3171
		0.00824774			0.291487			-0.933717
		-0.25259			0.0144634			-1.05999
		-0.492211			0.228018			-1.10195
		0.473512			-0.167022			-0.604473
		-0.274817			-0.233559			-1.1038
		-0.339589			1.33416			-0.886041
		-0.391465			-0.04673			-0.971932
		-0.105739			0.0545306			-1.00806
		0.130178			0.161086			-0.963181
		-0.4036			-0.268906			-0.54747
		0.0608914			-0.0561047			-0.983216
		1.04413			-0.247168			-1.30993
		0.111755			0.471572			-1.19096
		-0.140187			0.288335			-1.36156
		-0.0791985			-0.497712			-0.578768
		0.495696			-0.243986			-0.467363
		0.120702			-0.369903			-0.360042
		0.0230879			-0.261745			-0.536662
		-0.205151			0.0167034			-0.291088
		-0.0711458			0.233096			-0.894015
		0.266407			-0.0488328			-0.431467
		-0.211474			-0.0218947			-0.207751
		-0.142444			0.0203521			-1.28761
		-0.459359			-0.0776781			0.247864
		-0.219727			-0.0242493			0.498596
		-0.0981433			-0.129291			-0.0314692
		-0.147082			-0.819664			0.222198
		0.587479			-0.566122			-0.226411
		0.0127991			0.160516			0.100008
		-0.1056			-0.425541			0.46466
		0.00119165			0.0851561			0.124471
		0.0862361			-0.90798			0.328654
		0.0125727			-0.311213			0.236236
		0.193435			0.658254			0.361005
		-0.0477555			-0.112624			0.355418
		-0.803611			0.23699			0.405069
		0.0119413			-0.0570415			0.523625
		-0.258271			0.41624			0.299741
		-0.132998			0.070737			0.140545
		0.320057			0.213569			0.431263
		-0.499403			-0.187253			0.245341
		-0.374301			0.00967709			0.360313
		0.238376			0.124653			-0.53109
		-0.182467			0.193252			0.112844
		0.191676			-0.259798			0.192882
		0.509826			-0.548929			0.464494
		0.321913			-0.341498			0.236878
		0.289004			-0.274833			-0.345952
		-0.0468549			0.530379			0.0525564
		0.392121			0.0702417			-0.0853244
		0.230948			-0.346557			0.617166
		0.139764			-0.753945			-0.264245
		0.608963			-0.428744			0.72137
		0.266181			-0.00827212			-0.0586692
		0.328416			-0.422966			0.205323
		0.0822478			-0.17792			0.223075
		0.150302			-0.398049			0.190714
		0.307514			-0.111873			0.302546
		0.155953			0.197387			0.18428
		0.296882			0.172466			0.485177
		-0.875052			-0.140853			0.322732
		-0.0695807			-0.227221			0.221939
		0.145785			0.228978			-0.398626
		0.00476835			0.193976			-0.389944
		0.172769			-0.188897			0.355952
		0.141368			-0.395547			0.675879
		-0.356062			0.171928			1.06197
		0.31607			-0.0559213			-0.307493
		-0.181982			-0.0600704			0.594758
		-0.198257			0.556684			0.146169
		0.282476			-0.143481			0.555547
		-0.104254			-0.359616			0.560123
		0.0732253			0.0106227			-0.349113
		0.493976			0.335095			0.114107
		0.189726			0.365062			-0.152296
		0.0205145			-0.37491			-0.206028
		-0.0316585			-0.31726			0.137037
		0.573071			0.514424			-0.325883
		0.122243			-0.00454158			0.406199
		0.229523			-0.152388			-0.0167707
		-0.146589			0.230326			0.607121
		0.876511			-0.120105			0.0265518
		-0.0462558			0.162051			-0.0511947
		-0.0235646			0.121549			0.27688
		-0.46563			0.14053			0.375
		0.739244			-0.11964			0.211457
		-0.205652			-0.157207			0.566496
		0.23356			0.673205			0.450503
		-0.0510088			0.07798			0.926812
		0.665228			-0.186204			0.036854
		0.0971169			-0.434944			-0.330751
		-1.62602			0.759265			0.987079
		-1.00344			-0.22966			-0.210815
		-1.05864			-0.225078			-0.140533
		-1.50302			-0.350176			-0.0352972
		-1.14247			0.98174			-0.0750676
		-1.42463			-0.0333324			-0.15272
		-1.00269			0.272374			-0.0789694
		-1.45797			-0.138492
		-0.966858			0.236564
		-0.754781			0.165518
		-0.749363			-0.438396
		-1.21701			-0.298717
		-0.867746			-0.162715
		-1.39459			0.12752
		-1.51842			0.426109
		-1.60529			0.341931
		-0.973595			-0.00167531
		-0.820891			0.903411
		-1.7185			-0.0275592
		-1.12475			-0.0658759
		-0.6117			0.107992
		-0.819291			0.71643
		-0.524523			0.148805
		0.292689			0.25896
		0.187237			0.171464
		-0.833369			0.731168
		-0.141757			0.0239734
		0.0753401			0.0798736
		-0.384327			0.161684
		0.0961928			0.225245
		-0.0409026			-0.24382
		-0.341746			0.237047
		0.156099			-0.0745144
		0.0320741			-0.431544
		-0.114941			0.216584
		-0.0507911			-0.121701
		-0.171146			-1.27103
		-0.198821			-0.163279
		-0.310469			0.0793
		0.326786			-0.562922
		-0.0120335			0.00144162
		-0.258447			0.0510819
		-0.224194			0.648962
		-0.0592929			0.0178819
		-0.438413			0.203288
		-0.170609			0.201793
		-0.30144			0.567031
		-0.156431			0.196947
		0.35642			-0.025283
		-0.0402196			-0.0818555
		-0.678369			0.339009
		-0.264223			0.192353
		-0.161944			0.197326
		-0.465921			0.877724
		-0.0618059			0.327101
		-0.408718			0.195015
		-0.479823			0.217011
		0.116517			0.360807
		0.00262801			-0.0582943
		-0.0350305			-0.00742086
		-0.0701872
		-0.507529
		-0.158702
		-0.416965
		-0.279787
		0.242087
		0.0784914
		0.162136
		-1.43511
		-0.4259
		-0.128157
		0.0301957
		0.190482
		0.030064
		0.0110336

## Sheet: Figure E11b
ZT 16			ZT 22			ZT 8				Two-Way ANOVA Results:
Group 1	Group 2	Group 3	Group 1	Group 2	Group 3	Group 1	Group 2	Group 3		sum_sq df F PR(>F)
0.385912	-0.00257412	-0.0709003	-1.34964	-0.438298	-0.834396	0.526994	-0.329237	-0.247065		C(ZT) 9.273126 2.0 19.047617 6.056489e-09
0.0223159	0.00622402	0.0509192	0.397269	-0.0683659	-0.781586	0.594473	-0.239802	0.104533		C(Group) 2.550434 2.0 5.238761 5.357764e-03
0.317833	-0.188954	0.306591	1.26014	-0.197378	1.74485	0.345626	-0.169057	-0.219091		C(ZT):C(Group) 4.605584 4.0 4.730088 8.355169e-04
0.45306	-0.0580215	0.00532558	0.275704	-0.0730525	0.311614	0.455781	0.280475	-0.0438425		Residual 697.640529 2866.0 NaN NaN
0.581111	-0.203862	-0.0779066	0.672346	-0.26044	-0.3328	-0.450125	-0.10972	-0.159148
0.0218677	0.21873	-0.0191005	-0.0573502	-0.211131	-1.013	-0.383961	0.0576151	0.0909621		Tukey's HSD Results:
0.445944	0.30461	0.0933391	-0.28495	-0.515083	0.153086	-0.187765	-0.570847	0.643862		Multiple Comparison of Means - Tukey HSD, FWER=0.05
0.139418	-0.18354	-0.444369	-0.238511	-0.956301	-0.0313313	0.178132	-0.0907824	0.208521		======================================================================
-0.98667	0.144708	-0.578817	0.124954	0.555128	-1.81621	0.393765	-0.143895	0.0507614		group1 group2 meandiff p-adj lower upper reject
0.0550085	0.172456	0.098686	-0.162939	0.140811	-1.46196	0.195774	0.0577685	0.286527		----------------------------------------------------------------------
0.162891	0.0939279	0.606372	-0.0490692	0.11656	0.383748	0.45083	0.0572705	0.235884		ZT 8 & Group 1 ZT 8 & Group 2 -0.0605 0.9994 -0.3569 0.2358 False
0.134461	-0.233521	-0.367306	0.203104	0.217809	-0.225364	-0.213875	0.196713	0.363744		ZT 8 & Group 1 ZT 8 & Group 3 -0.0202 1.0 -0.186 0.1456 False
0.132956	0.180797	-0.585675	0.0138656	-0.469008	0.413743	-0.243474	1.1333	0.375946		ZT 8 & Group 1 ZT 16 & Group 1 0.0136 1.0 -0.1981 0.2253 False
0.105735	-0.220661	-0.249255	0.207284	0.220836	-0.928936	0.101376	-0.399164	0.696399		ZT 8 & Group 1 ZT 16 & Group 2 -0.2257 0.2258 -0.5046 0.0531 False
0.236762	-0.247312	-0.177497	-0.00305022	0.286921	0.424223	0.203375	-0.322956	0.160921		ZT 8 & Group 1 ZT 16 & Group 3 -0.1505 0.107 -0.3155 0.0145 False
0.78713	-0.178466	-0.230682	-0.559292	-0.308984	-0.141918	0.310359	-0.0194707	0.0430883		ZT 8 & Group 1 ZT 22 & Group 1 -0.2252 0.0276 -0.4374 -0.0131 True
0.309111	-0.205809	-0.137761	-0.393024	-0.303024	-0.125451	0.116641	0.0739938	0.0930765		ZT 8 & Group 1 ZT 22 & Group 2 -0.4013 0.0003 -0.6801 -0.1225 True
0.654599	0.0426043	-0.740908	-0.302982	-0.220886	-0.226857	0.0913499	0.417755	-0.122291		ZT 8 & Group 1 ZT 22 & Group 3 -0.1245 0.3182 -0.2897 0.0407 False
0.457122	0.233573	-0.503626	0.17541	-0.141038	0.104002	-0.0241144	-0.767581	-0.175809		ZT 8 & Group 2 ZT 8 & Group 3 0.0404 0.9999 -0.2174 0.2981 False
0.177121	0.223944	-0.290904	-0.131034	-0.838129	-0.229952	0.255125	0.253916	-0.275592		ZT 8 & Group 2 ZT 16 & Group 1 0.0741 0.997 -0.2153 0.3636 False
0.0276603	-0.0381698	-0.362229	0.574752	-0.072501	-0.169242	-0.551999	0.615359	0.138844		ZT 8 & Group 2 ZT 16 & Group 2 -0.1652 0.8554 -0.5068 0.1764 False
0.208295	-0.106542	-0.273542	0.108935	-0.0467734	0.0633468	0.625434	0.532719	-0.0953846		ZT 8 & Group 2 ZT 16 & Group 3 -0.0899 0.9764 -0.3472 0.1673 False
0.331071	-0.792387	-0.571268	-0.679169	-1.6008	-0.0487981	-0.609985	-0.212498	-0.0806325		ZT 8 & Group 2 ZT 22 & Group 1 -0.1647 0.7059 -0.4545 0.1251 False
0.0677956	0.508178	-0.740835	-0.647534	-0.176512	-0.380587	0.530405	0.133823	-0.0147883		ZT 8 & Group 2 ZT 22 & Group 2 -0.3408 0.0512 -0.6824 0.0009 False
0.284657	0.297625	0.497862	-0.101748	-0.339382	0.03451	-0.467376	-0.151808	0.236997		ZT 8 & Group 2 ZT 22 & Group 3 -0.064 0.9976 -0.3214 0.1934 False
0.196167	0.267312	0.537632	-0.2747	-1.50823	-0.460654	0.221319	-0.407529	-0.0635763		ZT 8 & Group 3 ZT 16 & Group 1 0.0338 0.999 -0.1193 0.1869 False
-0.0878661	-0.0566628	-0.456026	-0.220953	-0.0876697	-0.0986717	0.0616509	-0.352855	0.375676		ZT 8 & Group 3 ZT 16 & Group 2 -0.2056 0.1525 -0.443 0.0318 False
0.886286	0.0878885	0.0664945	0.238756	-0.602204	-0.0673165	0.177909	1.68573	0.00332519		ZT 8 & Group 3 ZT 16 & Group 3 -0.1303 0.0 -0.2069 -0.0538 True
0.380771	-1.1604	-0.132316	-0.978987	-0.586113	0.0510969	0.47867	0.364744	-0.0741602		ZT 8 & Group 3 ZT 22 & Group 1 -0.2051 0.0012 -0.3588 -0.0513 True
0.716159	0.106661	0.0827685	-0.212978	-0.323749	-0.0193059	0.212632	0.696569	-0.325716		ZT 8 & Group 3 ZT 22 & Group 2 -0.3811 0.0 -0.6185 -0.1437 True
0.0297411	0.311081	0.00488597	-0.611466	-0.433644	-0.169028	0.356039	0.83774	-0.198879		ZT 8 & Group 3 ZT 22 & Group 3 -0.1044 0.0009 -0.1812 -0.0275 True
0.502072	-1.26355	0.526343	-0.260086	-1.39842	-0.280371	0.392661	0.0412356	0.0876145		ZT 16 & Group 1 ZT 16 & Group 2 -0.2393 0.1355 -0.5108 0.0321 False
0.265461	-0.105919	0.586251	-0.211049	-0.16896	0.384845	0.125813	-0.281208	-0.434181		ZT 16 & Group 1 ZT 16 & Group 3 -0.1641 0.0236 -0.3164 -0.0118 True
-0.309992	0.0140286	0.601402	-0.804216	-0.230144	0.0577071	0.527147	-0.973471	-0.402739		ZT 16 & Group 1 ZT 22 & Group 1 -0.2388 0.0078 -0.4413 -0.0364 True
0.621885	-1.19617	-0.0391539	0.149706	-0.410443	-0.27051	-0.852469	0.0770118	-0.199267		ZT 16 & Group 1 ZT 22 & Group 2 -0.4149 0.0001 -0.6864 -0.1434 True
0.561508	-0.243474	-0.0553258	0.0887843	-0.0434716	-0.0775773	0.889697	-0.00732131	0.203696		ZT 16 & Group 1 ZT 22 & Group 3 -0.1381 0.1121 -0.2906 0.0143 False
0.273921	0.0119724	0.341012	0.217603	0.143609	-0.0583534	0.186289	1.83174	-0.29197		ZT 16 & Group 2 ZT 16 & Group 3 0.0753 0.9872 -0.1616 0.3121 False
1.32837	0.75787	0.166363	-0.0410606	1.16349	-0.0812093	-0.168759		-0.201736		ZT 16 & Group 2 ZT 22 & Group 1 0.0005 1.0 -0.2713 0.2723 False
0.0606363	0.355896	-0.0848052	-0.244801	0.194105	-0.0548822	0.409778		-0.255486		ZT 16 & Group 2 ZT 22 & Group 2 -0.1756 0.7656 -0.5021 0.151 False
0.161631	0.691947	0.0167069	-0.100822	0.33365	0.817134	0.840329		0.0582839		ZT 16 & Group 2 ZT 22 & Group 3 0.1012 0.9239 -0.1358 0.3382 False
0.142766	-0.420205	0.0821646	-0.0664495	0.0595671	0.149823	1.08466		0.786036		ZT 16 & Group 3 ZT 22 & Group 1 -0.0747 0.8476 -0.2277 0.0782 False
0.0295012	-0.131634	-0.471168	-0.238098	-0.14307	-0.230719	0.216622		0.727387		ZT 16 & Group 3 ZT 22 & Group 2 -0.2508 0.0285 -0.4877 -0.0139 True
0.115849	-0.0633188	-0.210676	0.810144	-0.0259716	-0.0484865	0.817955		0.214624		ZT 16 & Group 3 ZT 22 & Group 3 0.0259 0.9784 -0.0493 0.1012 False
-0.352782	-0.485318	-0.130127	-0.187488	-0.712171	0.16491	0.24373		0.0720209		ZT 22 & Group 1 ZT 22 & Group 2 -0.1761 0.5359 -0.4479 0.0957 False
0.383859		0.158835	0.0581837		0.315613	-0.89436		0.277785		ZT 22 & Group 1 ZT 22 & Group 3 0.1007 0.5139 -0.0524 0.2538 False
-0.357288		-0.231843	-1.13399		0.220264	1.28309		-0.103591		ZT 22 & Group 2 ZT 22 & Group 3 0.2768 0.009 0.0398 0.5137 True
0.409014		0.156475	-0.737896		-0.10692	0.528657		0.456314		----------------------------------------------------------------------
1.02745		0.453194	-0.113998		0.159436	0.150816		-0.827614		ZT 8 & Group 1 ZT 22 & Group 1 -0.2252 0.0276 -0.4374 -0.0131 True
0.50341		0.390911	-0.0626898		-0.168962	0.496532		0.95951		ZT 8 & Group 3 ZT 16 & Group 3 -0.1303 0.0 -0.2069 -0.0538 True
0.329888		-0.11307	-0.210793		-0.0323496	0.835141		0.605936		ZT 8 & Group 3 ZT 22 & Group 3 -0.1044 0.0009 -0.1812 -0.0275 True
0.687516		0.391809	-0.07932		0.232552	-0.27755		0.307677		ZT 16 & Group 1 ZT 16 & Group 3 -0.1641 0.0236 -0.3164 -0.0118 True
-0.00614142		-0.224327	-0.663767		0.314912	0.815272		0.204128		ZT 16 & Group 1 ZT 22 & Group 1 -0.2388 0.0078 -0.4413 -0.0364 True
0.744459		-0.24705	-0.349546		-0.230563	-1.05915		1.34404		ZT 22 & Group 2 ZT 22 & Group 3 0.2768 0.009 0.0398 0.5137 True
0.316991		0.840362	-0.0307444		0.230117	0.538074		1.84978
-0.0315304		0.58408	0.14358		0.0959816	1.68482		-0.187331
-0.13788		0.362168	-0.130461		0.765141	1.25868		0.114231
0.191759		0.862012	1.03403		0.88733	0.718141		1.4955
0.486597		-0.12718	-0.473612		0.157858	-0.68425		0.904581
0.18028		-0.282117	-0.168039		0.225977	-0.0303023		0.845571
0.29655		0.01687	-0.0985587		0.248461	-0.360983		0.220304
0.0669925		0.0368891	-0.84936		-0.0236923	-0.162396		-0.0191951
0.305367		0.0130132	-0.176991		0.13561	-0.163498		0.0292285
-0.0234414		0.701388	-0.189435		0.1459	-0.682067		-0.574244
0.0194763		0.539736	0.115334		0.0997907	-0.752562		0.269026
0.177761		-0.0734612	-0.451309		-0.154087	-0.213756		-0.371488
0.538614		0.442265	-0.281188		0.228141	0.259353		-0.294383
0.60549		0.625518	-0.206392		0.522681	0.212735		-0.190953
0.0101751		0.482314	0.298599		0.0607669	-0.105829		-0.195239
0.398565		0.662407	-0.191456		0.127276	-0.271782		0.0823808
0.276046		0.649124	-0.49687		-0.207014	-0.056875		-0.266457
0.169465		0.72971	-0.53479		0.0477988	0.0761847		-0.430073
0.430515		1.34199	-0.722395		0.105423	-0.180777		-0.25303
0.503322		0.00826922	0.405177		-0.205166	-0.131947		-0.410564
0.142174		0.42296	-0.876788		0.149264	0.111903		0.108427
0.337627		-0.0138994	0.0897455		0.0422957	1.33887		0.774047
-0.0845223		-0.463823	-0.145176		-0.353904	0.270248		-0.399456
-0.419287		0.590333	0.162685		-0.11997	-0.121541		-0.246399
-0.526004		0.660588	-0.650309		-0.0401171	0.153701		1.11248
0.252802		-0.258537	-0.433765		-0.00307105	-0.0172172		-0.361489
-0.15259		-0.204864	-0.331537		0.0339044	0.175352		-0.0749082
0.167063		0.142984	0.0103256		-0.178339	-0.265102		-0.470981
0.320666		-0.108221	-0.0942865		0.0698777	-0.0299892		0.619595
-0.287703		0.154165	0.120445		0.234846	0.00977029		0.280181
-1.06484		-0.673322	0.202532		-0.0333389	-0.166294		-0.589252
0.53786		-0.457062	-0.187292		0.0221666	0.0555228		-0.686095
0.159029		-0.361295	0.433041		-0.438519	1.58059		-0.442457
-0.149531		-0.627754	0.702038		0.252315	-0.118383		-0.615894
-0.123046		-0.141884	0.3828		-0.439652	0.16103		-0.312628
0.23984		-0.456801	0.342879		-0.0396639	0.0117509		-0.247999
-0.493467		-0.0834702	0.516766		-0.219106	-0.476768		-0.0476584
0.175065		0.040393	0.293617		0.203977	0.297421		-0.156705
0.0675629		0.195571	0.0113785		-0.647	0.239619		-0.0935562
-0.0097906		-0.148262	0.189875		0.815008	0.000465111		0.177194
-1.27142		0.651676	0.0732465		0.594734	0.425779		0.157949
0.326734		0.0128869	0.0537324		-0.109098	-0.170066		-0.243456
0.145436		-0.0194567	0.491395		-0.769695	0.901395		-0.169546
0.188284		0.190728	0.276283		-0.195094			0.00671653
1.00022		-0.0240054	0.698763		-0.691004			0.179269
0.427724		-0.317584	0.0452075		-0.45009			-0.278847
0.649816		-0.0995631	0.210922		-0.367624			-0.252699
0.46045		0.726938	-0.249327		-0.253195			-0.288477
0.395909		0.29503	0.310381		-0.788984			0.653525
0.731749		0.246889	1.08625		-0.0545607			-0.310065
-1.15576		0.00152407	0.104512		0.329019			-0.0990082
0.698674		-0.0429603	-0.244763		0.0465259			-0.0610897
-0.270805		-0.0476348	-0.170025		-0.217685			0.0914063
-0.346206		-0.208153	0.0181222		-0.135891			-0.163585
0.0780775		-0.289724	0.158828		0.233074			-0.473278
0.382171		-0.203554	0.0334553		0.00594307			-0.0677792
-0.533882		-0.276974	0.024871		-0.0496866			-0.0820485
-0.0145128		0.191069	-0.107411		-0.278417			0.169135
-0.19253		-0.727293	0.0182177		0.104873			0.765677
0.0915512		-0.389057	-0.4289		0.376527			0.00569199
-0.238868		-0.29091	-0.0281886		-0.285415			0.194083
0.145478		-0.070358			-0.363958			0.522052
		-0.139603			-0.278693			0.246645
		-0.218117			0.366545			0.741164
		-0.258546			-0.173323			0.120271
		-0.0991252			-0.299902			0.651193
		0.0497784			0.048366			0.166926
		-1.17671			0.163048			-0.237725
		-0.232633			-0.0830322			0.494367
		1.14623			-0.0509279			-0.000120068
		0.378449			-0.153156			0.0955389
		-0.862407			0.0831965			0.342783
		-0.941524			-0.50261			0.342279
		0.181378			0.167515			0.381825
		-0.254425			-0.236792			0.280958
		-1.56139			0.350079			-0.0552477
		-1.89931			0.196372			0.0121299
		-0.288887			0.235824			-0.00576955
		-1.21882			0.134511			-0.0109359
		-0.152477			0.0228732			-0.0346759
		-0.230777			0.260818			-0.0897824
		-0.790124			0.0729773			0.122695
		0.0103625			-0.112573			-0.106034
		0.0389133			0.430251			0.278776
		-0.0777029			0.567124			-0.193939
		-0.214359			0.134669			0.0429104
		-0.0784551			0.161918			-0.400006
		-0.14359			-0.0792217			-0.323263
		0.0256817			-0.199044			-0.07111
		-0.210637			-0.085475			-0.0240664
		-0.0556196			-0.446892			0.0347332
		0.283534			0.179282			0.191024
		-0.29033			-0.0953354			0.280089
		0.125031			0.00991356			0.234431
		0.0684602			-0.320207			0.131845
		0.163164			-0.0707962			0.0976148
		0.0235123			-0.170417			-0.118547
		-0.0489883			0.126592			0.0319567
		0.28803			0.0690292			-0.0614917
		-0.188072			0.346926			0.0433079
		-0.411383			0.120651			0.252503
		0.145301			-0.119764			-0.126135
		0.329176			0.176311			0.0612313
		-0.05206			0.144873			-0.103742
		-0.182022			-0.287726			-0.207629
		0.00106286			-0.0281221			0.03729
		0.00534916			0.313223			-0.266435
		0.100341			0.00806866			-0.168287
		-0.237292			-0.249974			0.0115933
		-0.338567			0.030718			-0.199751
		0.340152			-0.238136			-0.313343
		-0.327035			0.0874306			0.0355261
		0.0665548			-0.0350897			-0.0257114
		0.14108			0.0307869			-0.165243
		0.151815			-0.143598			0.0224681
		0.0028299			-0.21636			-0.148575
		-0.0204115			0.210854			0.0130572
		-0.284095			0.422201			-0.209907
		0.126905			0.17727			0.0599428
		-0.347672			0.0216203			0.107256
		0.0447105			-0.282828			0.291348
		-0.237266			-0.118312			-0.572748
		-0.222272			-0.0394439			0.075139
		-0.198581			0.124439			-0.300446
		-0.0407982			-0.0800321			0.332544
		-0.0476887			-0.24513			0.142157
		0.306832			-0.191011			0.238726
		-0.187953			-0.179354			0.235451
		-0.106347			0.0877031			0.447565
		-0.178031			-0.410667			0.684215
		-0.199382			0.228803			0.0224925
		0.11379			0.121499			0.316034
		0.059791			0.0827637			0.155725
		0.139242			-0.123075			0.0951526
		0.180967			-0.0266521			0.0894137
		0.0290494			0.0501686			0.099652
		-0.351241			-0.459394			0.221559
		-0.510596			-0.00525291			-0.184721
		-0.169324			0.303317			0.0207644
		0.256705			-0.356016			0.295203
		0.477969			0.882277			0.0919898
		0.149638			0.469426			0.106327
		0.381653			0.305153			0.0371379
		-0.158231			0.0202194			-0.0436818
		0.4925			-0.0272481			-0.494058
		0.275661			0.679846			-0.131301
		0.30426			-0.0644181			-0.0141942
		0.0672864			0.0816737			0.0504234
		-0.13339			-0.235466			0.265892
		0.113679			0.0474891			-0.216194
		-0.0292831			0.0108766			0.132772
		0.0770302			0.71581			-0.0900298
		0.175015			-0.00466554			0.061965
		0.445221			0.357232			-0.0414599
		-0.0518616			0.646804			-0.105014
		0.189443			0.0918848			0.280623
		0.295953			-0.224207			0.149216
		0.123248			0.176396			0.296979
		0.259563			0.0975363			-0.106469
		-0.226259			0.606778			0.0228314
		-0.296154			0.196973			-0.148931
		0.372075			-0.0373902			-0.417604
		-0.223753			-0.104885			0.368186
		0.092953			-0.0795717			0.112703
		-0.00509245			0.134128			0.0470634
		0.0899519			0.0243196			-0.0131335
		-0.108001			0.4304			0.212997
		0.293469			-0.0894557			0.225334
		-0.247684			0.205996			0.320334
		0.274525			0.139743			0.289287
		0.204846			0.27537			-0.0713026
		0.181719			-0.054363			0.00791212
		0.277456			-0.0651652			0.0532373
		0.570799			0.0463741			0.107446
		-0.018755			-0.200618			0.0384323
		-0.220243			0.113631			0.117233
		-0.513643			0.0098527			0.00180524
		-0.115453			-0.249651			0.152788
		0.134335			0.915821			-0.0599195
		0.378273			0.286001			0.0342388
		0.114488			0.226886			-0.0539239
		0.127081			0.219555			0.446306
		0.0449204			0.302235			-0.522787
		0.43625			-0.167285			0.729832
		4.76004e-05			-0.0598389			0.0788102
		0.347411			-0.683833			-0.258864
		0.185902			0.831167			0.915613
		0.133842			0.0200897			-0.743345
		-0.0818475			-0.310126			0.428762
		-0.315943			-0.529133			-0.472789
		-0.0757431			-0.212108			-0.273929
		0.0676988			-0.245114			-0.383458
		-0.322019			-0.192594			0.416345
		0.686106			0.302052			0.71258
		0.334419			0.121378			0.1005
		-0.077443			-0.0367256			0.801692
		0.199462			-0.277127			0.853038
		-0.427161			-0.855481			-0.462844
		0.207708			-0.523416			-0.504085
		0.0552461			-0.84559			0.452208
		-0.127586			-0.524859			-0.153442
		-0.406972			0.933109			0.461165
		0.0612489			-0.136624			0.293805
		0.277718			-0.368953			-0.226409
		-0.129657			-0.0515554			-0.0482991
		-0.150195			-1.06672			0.165384
		-0.155091			0.228515			-0.421778
		-0.197069			-0.583332			0.228418
		0.124007			-0.480461			-0.433599
		0.421961			0.172404			-0.252326
		0.595791			0.0691121			-0.226327
		0.0253195			-0.00651487			0.0870177
		0.247367			-0.175565			0.0317376
		-0.022988			-0.282431			0.228502
		0.282693			-0.407212			0.226864
		-0.0447615			-0.518622			0.0847869
		-0.86587			0.291168			-0.515139
		0.00260534			0.208589			-0.274399
		-0.233023			-0.172369			-0.249097
		-0.156685			-0.457782			-0.2516
		-0.0324409			-0.0578863			-0.244517
		-0.790573			-0.588076			0.0373668
		-0.310755			-0.00347088			-0.257887
		-0.76872			-0.0219949			-0.195053
		0.0209338			-0.303475			-0.372014
		-0.220347			-0.778817			-0.980266
		0.185345			0.150567			-0.106271
		-0.184428			-0.361556			-1.09183
		0.0365935			0.241972			-0.245982
		0.0288518			0.0191322			-0.547976
		-0.0645865			-0.289102			-0.337174
		-0.594127			-0.401003			-0.0239048
		-0.886224			-0.399169			0.0163665
		-0.163606			0.304369			-0.142381
		0.181707			-0.240439			0.0166655
		0.365386			-0.411743			-0.992539
		-0.393357			0.150095			-0.390848
		0.0606647			0.781712			-0.544779
		0.117745			0.313323			0.0931755
		0.115947			0.141273			-0.297677
		0.209136			0.30458			0.0451036
		0.0389922			0.178812			-0.235241
		-0.0351503			0.295157			-0.04008
		0.14668			0.20136			0.106447
		0.219097			0.389298			-0.157188
		0.0290679			0.491021			0.118984
		0.564969			0.196811			-0.338848
		0.232249			0.246246			1.06688
		0.205844			0.0583477			-0.0544208
		-0.0734457			0.284481			-0.256636
		0.484828			0.0771894			-0.0539843
		0.160357			-0.0338387			0.166561
		0.668369			0.297588			-0.272189
		-0.176284			0.0126914			0.197216
		0.0794419			0.10734			-0.0471015
		0.0768938			-0.13864			0.0916644
		0.0695083			-0.0522165			0.50755
		0.0980898			0.0876297			-0.107348
		0.180199			0.231886			-0.0354682
		0.171861			0.605106			-0.563205
		-0.200576			0.47086			0.0716477
		0.0031729			0.147208			0.128705
		0.830371			0.190899			-0.225478
		0.1276			0.431072			0.100029
		0.0599718			-0.0276292			0.456561
		0.0967936			0.223259			-0.107999
		0.299094			0.165531			0.548499
		0.167125			0.173568			-0.15444
		0.358052			0.0659088			0.189219
		0.0294825			0.277122			0.58003
		0.101724			0.232581			0.327605
		0.0236755			0.115501			0.217994
		-0.188793			-0.0392531			-0.69289
		0.281199			0.220144			0.122394
		-0.0943108			-0.0661501			-0.428046
		-0.202735			-0.102884			0.286692
		-0.11522			0.500166			0.37087
		-0.215633			0.354563			1.62726
		0.514953			-0.00315918			1.35352
		0.00902516			-0.21277			1.45621
		-0.121995			0.047523			1.41406
		-0.558317			-0.146152			0.438239
		-0.0440661			0.164494			1.5803
		0.196795			0.474194			1.24078
		0.244434			0.629623			0.848076
		0.00382419			0.00446925			1.18005
		0.14728			0.444995			1.5041
		0.378837			-0.387646			1.58422
		0.153765			-0.17015			1.1806
		0.432502			-0.0165137			1.2876
		0.155679			-0.468348			-0.527657
		0.990551			0.0910239			-0.371731
		0.333124			-0.465205			-0.643165
		0.329103			-0.526297			0.206321
		-0.0746068			-0.540526			0.207348
		0.573439			-0.0143491			-0.345432
		0.784263			0.64474			-0.286392
		0.282722			0.271854			-0.342853
		0.591997			-0.116346			0.582772
		0.0382333			0.311956			-0.201876
		0.246498			0.76177			-0.593329
		-0.246478			-0.025822			-0.341491
		-0.148086			0.856313			-1.05535
		-0.0607855			0.310605			0.146878
		-0.12428			0.097752			-0.0528179
		-0.320581			0.295231			-0.526428
		-0.070355			0.265525			0.0272143
		-0.329597			0.984661			-0.0840304
		-0.0733564			0.298037			-0.139669
		-0.545042			0.106235			-0.564694
		-0.0615724			-0.172683			-0.508399
		-0.331132			-0.187538			-0.696026
		-0.188876			-0.617524			-0.297656
		0.331158			0.242154			-0.312293
		-1.01804			-0.0153771			-0.881654
		-0.0594122			-0.140899			-0.0090592
		-0.0970068			-0.536091			0.224057
		0.382157			-0.253792			0.0313452
		-0.373684			-0.533018			-0.212482
		-0.141947			-0.303974			0.863553
		-0.0268817			-0.0882677			0.0990927
		-0.137292			-0.441302			0.967388
		-0.0165154			-0.25908			0.220587
		-0.485479			0.943256			0.0318399
		0.53895			0.472934			-0.0871442
		0.0713212			-0.201906			0.35499
		-0.0541588			-0.284484			-0.159186
		-0.950558			0.0153528			-0.218953
		0.0996172			0.60058			-0.0669259
		-0.250261			0.101482			-0.0310501
		0.347913			-0.0570347			0.013155
		-0.247328			0.125349			0.178431
		-0.341044			0.304435			1.00534
		0.695411			0.383173			0.00648484
		-0.163838			-0.13475			0.21527
		-0.0351056			0.00286242			0.512821
		-0.742921			-0.188869			0.191153
		-0.314377			-0.221206			-0.0593565
		0.696516			0.0505028			0.160866
		0.118416			0.164696			0.398852
		0.0270343			-0.185363			0.159858
		-0.0609831			-0.735626			0.0716191
		-0.179915			-0.863959			0.184728
		1.26162			-0.170804			0.38929
		-0.205829			-0.720457			0.0282753
		0.772631			-0.35224			0.398725
		-0.6171			-0.102541			0.257542
		0.439905			-0.0570338			0.538985
		0.197631			-0.643809			-0.125902
		-0.148194			-0.0235457			0.23694
		1.00593			-0.362338			0.540207
		-0.209682			0.875552			-0.453846
		-0.0471264			-0.431023			-0.111451
		0.181459			-0.272754			-0.268497
		1.03608			1.28291			-0.17195
		0.609126			-0.0708772			1.12568
		0.0512776			-0.36179			-0.359704
		0.648965			-0.463746			1.32057
		0.557342			0.649322			0.0215152
		0.837519			0.180192			0.545858
		0.419413			0.429407			0.00806315
		0.354442			0.355955			1.28333
		-0.132803			-0.122234			0.712939
		0.591203			0.625307			-0.451574
		0.814282			-0.506676			0.832803
		0.246896			-0.0112146			0.334699
		0.312599			-0.0485216			0.513458
		0.529799			0.115585			0.29858
		0.0553059			-0.153937			-0.171221
		0.595842			0.0400909			-0.554863
		-0.0110465			-0.0970427			1.46426
		0.122536			-0.0854629			0.169446
		0.671632			-0.0400877			0.698351
		0.110958			-0.0280788			0.612678
		0.213565			-0.159967			-0.734823
		-0.0221774			0.59467			0.728536
		0.0191331			-0.637821			0.307085
		0.991683			-0.14063			0.629116
		-0.0482543			-0.112667			0.432548
		0.567281			-0.287958			0.493856
		0.542979			-0.245796			0.0464596
		0.372756			-0.221795			-0.567081
		0.134627			-0.0034737			0.768914
		-0.0607088			0.411565			0.786843
		-0.203149			0.497896			0.0710368
		-0.44993			0.281007			-0.0111732
		-0.0963216			0.353242			-0.438737
		0.0199648			-0.763175			-0.0206904
		0.259702			-0.509139			0.177131
		0.00586073			-0.260254			-0.482968
		0.704095			-0.193386			0.0403407
		0.536542			-0.335783			-0.125595
		-0.195217			-0.224692			-0.796233
		0.357645			-0.0400637			-0.179143
		0.333744			-0.100097			-0.113624
		0.0134198			-0.175076			-0.0503412
		-0.0520451			-0.17601			0.478611
		-0.0841353			-0.244424			-0.0213166
		0.0214897			-0.772956			0.583343
		0.958322			-0.0826918			0.157174
		-0.695147			0.283316			0.0454356
		-0.0756289			-0.192692			-0.508842
		0.918626			0.330802			0.648581
		-0.519773			0.0374646			-0.331148
		0.684027			-0.523381			0.0330615
		1.54939			0.00457047			-0.115555
		0.467132			0.467936			0.690911
		-0.114449			0.276737			0.390179
		0.137599			-0.547618			-0.431169
		-0.49995			0.806525			0.0191692
		0.0423712			-0.888927			-0.235168
		0.176898			-0.0678325			-0.201039
		-0.138311			-0.372837			-0.656134
		0.433022			0.435773			-0.669744
		0.616564			0.266626			-0.894666
		0.923766			-0.544394			-0.6103
		0.141242			1.1355			-1.13907
		0.296345			-0.689617			-0.61438
		0.305544			-0.515			-0.306659
		0.0181997			-0.318236			-0.403433
		-0.0539794			-0.0127823			0.0440468
		-0.124893			-0.277575			0.218006
		-0.237556			-0.399656			-0.12803
		-0.144315			0.453612			0.0444007
		-0.309401			-0.425611			-0.065853
		-0.190332			-0.279575			0.195481
		0.298219			0.0223346			0.00304664
		0.183503			-0.470257			-0.211225
		-0.245717			-0.437668			-0.241093
		0.0867671			-0.0580707			-0.277274
		-0.266315			0.0251519			-0.365749
		-0.186934			-0.0752396			0.13205
		0.293379			-0.355979			-0.224366
		-0.175484			-0.656386			-0.113339
		0.345351			-0.74289			-0.224998
		-0.148685			-0.322613			0.0531748
		0.162163			-0.684513			-0.352157
		-0.240905			-0.0368791			0.132175
		0.601102			-0.59251			-0.1308
		-0.280095			-0.772206			1.81799
		-0.0394644			-0.263507			-0.0779929
		0.0848566			-0.765683			0.350653
		0.194605			-0.587672			0.159236
		0.021259			-0.330169			-0.306374
		0.615218			-1.09799			0.264179
		0.376893			-0.418503			0.178881
		0.796534			0.260857			0.299818
		0.587749			-0.452494			-0.40481
		0.312348			-0.37666			0.100167
		0.409305			-0.321298			-0.0263125
		0.0804115			-0.287353			0.276638
		0.369816			0.0805593			0.0208179
		0.477837			0.258619			0.360824
		0.0495027			0.291156			0.428669
		0.0488942			0.211857			0.043885
		0.732309			0.116264			-0.043624
		0.15305			0.00322409			0.179911
		0.251196			-0.130508			-0.0539789
		0.455058			-0.280114			0.0321464
		0.346347			-0.0626249			0.0888487
		0.52904			0.811373			-0.165447
		0.216886			-0.25794			-0.14117
		-0.653146			0.0395981			0.0682079
		0.0653158			0.0260083			0.0160841
		0.552682			-0.267275			0.13591
		0.828685			0.148907			0.742881
		-0.0325596			0.111978			-0.21798
		0.12314			-0.407019			-0.014143
		-0.161082			-0.358088			1.03097
		-0.241865			0.115597			0.653761
		-0.23115			-0.335048			0.552685
		-0.220406			0.050441			-0.00569912
		-0.324708			0.0658601			-0.0519634
		0.044655			0.174838			0.0538096
		-0.422942			-0.0429356			-0.153554
		-0.0506749			-0.0858862			-0.285199
		-0.189951			-0.520434			-0.365365
		0.0304902			0.0580901			-0.243526
		0.188933			-0.151797			0.0497332
		0.498888			0.351773			0.0836608
		0.122206			0.107082			0.0817412
		-0.12701			0.206799			-0.132768
		0.489223			0.251012			-0.328171
		0.0406839			0.459336			-0.192247
		0.262455			0.264847			0.253776
		-0.29237			0.371758			-0.989824
		-0.0829924			0.223804			-0.0595864
		0.0249231			0.343383			0.229857
		-0.592045			0.463126			0.288331
		0.113699			0.0117644			-0.415766
		-0.0144258			0.314084			0.882203
		-0.414177			0.3174			0.807286
		0.482068			1.1345			-0.193268
		0.0441381			0.968956			0.47092
		-0.23571			0.306188			0.00952944
		0.238209			0.109377			0.768621
		-0.00412641			-0.219775			-0.324201
		-0.368373			0.278889			0.086728
		0.313097			0.513637			-0.218145
		0.080597			0.42365			0.145896
		-0.0228294			0.29498			0.0366895
		-0.393824			0.101517			0.354423
		0.269787			0.0430348			0.182806
		0.203116			0.0817407			-0.139654
		0.336453			0.27824			0.204858
		-0.224134			0.159514			0.607451
		0.0409003			0.0824115			0.346113
		0.764412			0.0960079			-0.256961
		-0.0886948			-0.0272835			0.280517
		0.135951			0.858181			0.319638
		0.0834206			0.229485			-0.0947579
		-0.26616			0.177952			0.40118
		0.0032048			0.0147948			0.511465
		0.375908			0.201642			-0.175157
		0.10287			0.043583			0.232952
		0.870911			1.05885			-0.252728
		-0.155648			0.819524			-0.265174
		0.707075			0.191611			0.497472
		0.490502			0.206361			0.246645
		0.48386			-0.219412			1.08979
		1.12612			0.167129			0.1324
		0.903888			-0.358717			0.271297
		0.695794			0.219987			0.669385
		-0.275516			-0.0515973			0.260111
		0.541569			0.289034			0.746725
		0.335466			0.0521066			0.537464
		0.611873			0.109614			0.442961
		-1.2272			0.160744			0.16806
		1.4077			0.508551			1.0602
		0.241852			0.365711			-0.946805
		0.925317			0.0759574			0.587782
		0.328192			-0.00237708			1.07158
		0.341343			0.128189			0.709183
		0.403023			0.100276			0.269111
		-0.0366275			0.0371335			1.5414
		-0.346435			-0.162689			-0.139132
		-0.0742867			0.142867			0.679454
		0.0649344			-0.0420733			0.814579
		0.0887604			0.985027			0.919762
		-0.451511			0.417677			0.155467
		-0.526393			0.145693			-0.681241
		0.0299952			0.176132			-0.476665
		0.126451			-0.319373			1.34755
		0.803664			-0.0656314			0.702421
		0.48598			-0.241379			0.843349
		0.130861			-0.252574			0.335385
		0.0610794			-0.266198			0.911952
		-0.369684			0.383929			0.798134
		-0.104636			-0.184814			1.27586
		-0.124715			0.0360304			1.34658
		0.293863			-0.420016			0.993436
		-0.370787			-0.149563			0.493558
		-0.568309			-0.604392			0.855833
		0.307938			-0.108345			1.0793
		0.379729			-0.0928675			1.57752
		-0.21083			-0.115685			0.381803
		0.313564			-0.2055			1.42236
		-0.0775535			-0.151561			1.03522
		0.124011			0.422453			0.762583
		-0.251844			-0.0102399			-0.259226
		-0.0870236			-0.16623			-0.126809
		0.0820225			0.00970769			0.787727
		0.203711			-0.284636			1.28428
		-0.00493223			-0.00418907			0.753748
		-0.0062608			-0.21747			0.15449
		0.0554226			0.159967			0.694935
		0.517729			0.0706263			0.223044
		-0.116786			0.926445			1.14506
		0.101656			1.52772			0.63861
		-0.330465			1.53312			0.332184
		-0.304217			1.63279			0.246807
		0.201711			1.45505			0.465672
		-0.0930271			1.80182			0.430219
		0.128013			-0.857801			0.920317
		-0.337718			1.6737			1.01509
		-0.0418522			1.16531			0.548545
		0.626445			1.70933			-0.305263
		0.0473922			1.90934			0.931867
		-0.265134			1.34299			1.06412
		0.0217826			0.478364			1.26922
		-0.815522			1.79883			0.890363
		-0.33684			2.03335			1.16899
		-0.272986			1.41549			0.613612
		0.960068			0.368582			1.0851
		1.12761			1.45913			0.266187
		0.450982			1.28817			0.0538047
		0.945048			1.29447			0.351228
		1.72344			0.748188			0.878883
		0.214276			1.64258			1.50722
		1.03581			1.70517			-0.533473
		1.13597			2.15465			0.640458
		0.930993			2.17017			0.467119
		0.865428			0.348			0.98549
		0.886262			-0.124412			0.977409
		0.66658			-0.264885			1.56849
		0.238857			-0.306412			1.10859
		1.21116			-0.426059			1.17362
		0.746916			-0.289355			0.567873
		1.42235			-0.534799			0.146405
		0.467809			-0.586057			1.2016
		0.514382			0.211705			1.07601
		0.503458			-0.43932			1.27403
		-0.257176			-0.0978907			0.759021
		-0.00417924			0.412092			0.926947
		0.164435			1.15999			1.35069
		-0.232336			-0.0909184			1.51612
		0.0489925			-0.404611			1.65769
		0.275548			-0.355363			1.00999
		-0.876548			-0.512099			2.04494
		-0.978006			-0.0511389			1.91578
		-0.420359			0.221673			1.03243
		-0.457587			-0.346548			1.22366
		0.171138			0.287564			1.74556
		-0.846485			0.761542			1.33478
		-0.328052			0.0904621			1.09243
		-0.22778			-0.288847			-1.47828
		-0.1545			0.0651539			-0.935513
		0.217417			0.511416			-1.01117
		-0.00682455			-0.0764262			-0.966234
		-0.4186			0.759964			-1.44973
		0.705195			-0.277634			-0.698416
		-0.268292			-0.112666			-0.95767
		-0.694711			1.61584			-0.622564
		-0.6726			0.352135			-0.805285
		-0.232379			0.27142			-1.0509
		0.0481827			0.00451755			-0.968135
		-0.658129			-0.134679			0.542125
		0.217141			0.0206061			-0.900546
		1.33907			-0.21847			-0.88825
		0.309677			-0.121663			-1.02672
		-0.25922			0.318303			-1.08197
		-0.0643488			-0.333357			-0.93954
		0.64056			-0.207555			-0.4928
		-0.318882			-0.433143			-1.03311
		0.457996			-0.31495			-0.0575174
		-0.54958			0.0515301			-0.524826
		-0.566057			0.469798			-0.718371
		-0.935345			0.324995			-0.75575
		-0.832313			0.0381326			-0.363347
		-0.606251			0.0471348			-1.3056
		-1.06927			-0.120698			0.327504
		-0.722413			-0.111013			0.616079
		-0.561122			-0.022238			-0.0377671
		-0.608795			-0.997885			0.355457
		-0.224431			-0.923276			-0.356475
		-0.440716			0.230271			-0.0830358
		-0.459805			-0.474372			0.678531
		-0.348952			-0.357654			0.439972
		-0.664542			-1.05466			0.353815
		-0.456338			-0.380891			0.350406
		-0.187233			0.453198			0.652544
		-0.54717			0.135789			0.558959
		-1.46054			0.481964			0.34999
		-0.783513			0.161662			0.817062
		-0.595631			0.809699			0.624444
		-0.243013			-0.202188			-0.16691
		0.208105			0.188597			0.464748
		-0.814148			-0.0153833			0.339916
		-0.566818			-0.0792505			1.12011
		0.588565			0.00766605			-0.623063
		-0.295634			0.197668			0.12123
		-0.0197524			0.183776			0.455342
		0.324211			-1.30201			0.70727
		0.244254			-0.167517			0.323597
		0.144086			-0.441883			-0.106821
		-0.218028			0.775992			0.0143651
		0.316137			-0.0483342			0.702443
		0.320497			-0.535984			1.0873
		0.0147253			-0.5426			-0.682226
		0.149444			0.286906			1.06346
		0.0947701			0.293802			-0.268129
		0.302868			-0.477736			0.229854
		-0.184582			-0.181144			0.991806
		-0.337509			-0.446158			-0.0314426
		0.43452			-0.0956194			0.490347
		0.0514707			-0.0373842			-0.0723061
		0.34612			-0.128281			1.25579
		-0.959983			-0.0980712			0.599353
		-0.0261805			-0.241286			0.440783
		-0.00219018			0.0854191			-0.879353
		0.101118			0.350055			-1.12114
		0.344136			-0.100792			0.614448
		0.342484			-0.701844			0.942329
		-0.551531			0.123157			1.16076
		1.08663			0.104495			-0.445744
		-0.635052			0.141762			1.0024
		-0.477855			1.10138			0.174533
		-0.302994			-0.568635			1.01961
		-0.353958			-0.181997			0.905667
		-0.12761			-0.122874			-0.541482
		0.24974			0.374339			-0.178018
		0.079867			0.846237			-0.603072
		-0.466214			-0.342551			-0.0990088
		-0.13363			-0.458552			0.230771
		0.188213			0.119518			-0.208844
		-0.115847			-0.360941			0.267184
		0.188633			-0.317514			-0.0375025
		-0.316322			-0.406226			0.62239
		0.574235			-0.374846			0.0262384
		-0.485342			0.177882			-0.240128
		-0.230685			-0.125247			0.0942241
		-0.696895			-0.0270351			0.37442
		1.10136			-0.363257			-0.248217
		-0.580689			-0.202736			0.625759
		0.202054			0.0335631			0.444935
		-0.513516			-0.00470769			0.556996
		0.637455			0.193291			0.163953
		0.211686			-0.212664			-0.359369
		-1.60055			0.855112			1.64614
		-0.707566			-0.350772			-0.823119
		-1.015			-0.334996			-0.234823
		-1.60673			-0.794605			-0.169006
		-1.22348			1.63858			-0.106533
		-1.53399			-0.627202			-0.341133
		-1.03659			0.474689			0.026317
		-1.68526			-0.657542
		-1.1286			-0.120233
		-0.906463			0.221067
		-1.05053			0.0312223
		-1.41386			0.0680851
		-0.952934			-0.176224
		-1.47775			-0.0295221
		-1.64647			0.885324
		-1.62741			0.239744
		-1.01697			0.166728
		-0.809872			0.437492
		-1.78336			-0.0506413
		-1.42757			-0.0047927
		-0.704544			-0.0225273
		-1.07272			0.202646
		-0.706642			0.219077
		0.000384578			0.194527
		0.42925			0.00161068
		-0.697555			0.339184
		0.0615019			0.419325
		0.271969			0.0956432
		-0.0555458			0.558307
		-0.2313			0.00319044
		0.346917			0.109433
		-0.0105606			0.0930781
		0.386457			0.379022
		0.270969			-0.202913
		0.119347			-0.0582382
		0.585548			-0.302237
		-0.00585446			-1.46129
		-0.0928734			-0.264518
		0.125023			0.0667776
		1.43595			-0.772308
		0.672923			-0.173324
		-0.039873			-0.0857358
		-0.0930786			0.107565
		0.137435			0.0926156
		-0.0300063			0.317651
		-0.1777			0.249002
		-0.0213062			-0.0241644
		-0.0344491			0.0990735
		-0.144974			0.0954592
		-0.228861			-0.10751
		-0.290368			0.505095
		-0.607438			0.305224
		0.203451			0.102005
		0.00185341			1.18483
		0.724738			-0.00898641
		-0.27597			0.0881646
		-0.250746			0.122251
		0.722231			0.709648
		0.291119			-0.190931
		0.203331			0.0763064
		0.14629
		-0.361336
		0.164878
		0.0145392
		0.241632
		0.769812
		0.24251
		0.313952
		-1.09319
		-0.441753
		0.0988132
		0.285606
		0.383183
		-0.274441
		0.00163319
