# Supplementary material for: Discrete photoentrainment of mammalian central clock is regulated by bi-stable dynamic network in the suprachiasmatic nucleus
Source: Nat Commun. 2025 Apr 8;16:3331. doi: 10.1038/s41467-025-58661-1 (PMC11978930; doi:10.1038/s41467-025-58661-1)
Supplement: Supplementary file 4 — Source Data [file 41467_2025_58661_MOESM4_ESM.zip › Source data/Figure 2.xlsx]

## Sheet: Figure 2g
Seconds after light onset	-29	-28	-27	-26	-25	-24	-23	-22	-21	-20	-19	-18	-17	-16	-15	-14	-13	-12	-11	-10	-9	-8	-7	-6	-5	-4	-3	-2	-1	0	1	2	3	4	5	6	7	8	9	10	11	12	13	14	15	16	17	18	19
ZT 16	-0.0214377	0.0334905	0.00732985	-0.0152296	0.00934197	-0.000986437	0.00162075	-0.00348035	-0.00886012	-0.050005	-0.0185644	0.0306996	-0.0149703	-0.0211636	-0.0167299	0.0132124	-0.00604914	0.0279202	0.0567906	0.0627078	0.0458964	0.0165703	0.040701	0.0626546	0.0442599	0.0321569	0.0481404	0.027228	0.0581518	0.0371783	0.135665	0.132835	0.0862368	0.099132	0.0459409	0.0555239	0.0339396	0.00614049	0.00575391	-0.0110983	0.0145404	-0.0182327	0.0180137	0.0159599	0.0383944	0.00438376	0.0264828	0.0190229	0.00357926
ZT 22	0.0195539	-0.00571085	0.012117	-0.071571	-0.0428848	-0.0485234	-0.0239875	-0.0183259	0.0191463	-0.00807267	-0.00371359	-0.0141517	-0.0180148	-0.0702063	-0.0175333	-0.00676901	0.0138738	0.0265948	0.0105024	0.0103592	0.0535369	0.0561348	0.0423217	0.0549179	0.0797481	0.111354	0.0864593	0.0723913	0.0956878	0.0625106	0.233842	0.297008	0.208606	0.198256	0.172162	0.124934	0.111774	0.12419	0.0805694	0.0572209	0.0228956	0.0310581	0.04938	0.0812805	0.0592639	0.0491819	0.0261712	0.0554819	0.0849297
ZT 8	-0.0407302	-0.0249202	0.00616597	0.00721774	0.0297822	-0.0197037	-0.00611922	0.010566	0.00424597	-0.00855542	-0.0419687	-0.0495026	-0.0499603	-0.0637966	0.0147219	0.0372444	0.0567864	0.0704164	0.0799838	0.0610676	0.0769064	0.0216971	0.00761578	0.0522822	0.0547083	0.0503345	0.0598917	0.00865666	0.0265724	0.0462928	0.186301	0.211936	0.232676	0.255121	0.208607	0.199937	0.160761	0.168249	0.122421	0.119004	0.125476	0.123768	0.0756167	0.0966149	0.0806678	0.0880026	0.100026	0.137219	0.12367
[truncated: 66 more columns]
