# Supplementary material for: Discrete photoentrainment of mammalian central clock is regulated by bi-stable dynamic network in the suprachiasmatic nucleus
Source: Nat Commun. 2025 Apr 8;16:3331. doi: 10.1038/s41467-025-58661-1 (PMC11978930; doi:10.1038/s41467-025-58661-1)
Supplement: Supplementary file 4 — Source Data [file 41467_2025_58661_MOESM4_ESM.zip › Source data/Figure E1.xlsx]

## Sheet: Figure E1d
Gs+	cFos+	Gs+ cFos+
670.5	1615	439.5
228	988.5	216
464	1735.5	374
584	1581.5	398.5
338	1357	260
123.5	1023	86

## Sheet: Figure E1e
Gs+	cFos+	Gs+ cFos+
188.5	966.5	146.5
221.5	1595	184
316	1506.5	231.5
571	1769	369.5

## Sheet: Figure E1f
○ Gs+ cFos+/Gs+	● Gs+ cFos+/cFos+
0.655481	0.272136
0.947368	0.218513
0.806034	0.2155
0.682363	0.251976
0.769231	0.191599
0.696356	0.084066
0.777188	0.151578
0.8307	0.115361
0.732595	0.153667
0.64711	0.208875
