# Supplementary material for: Discrete photoentrainment of mammalian central clock is regulated by bi-stable dynamic network in the suprachiasmatic nucleus
Source: Nat Commun. 2025 Apr 8;16:3331. doi: 10.1038/s41467-025-58661-1 (PMC11978930; doi:10.1038/s41467-025-58661-1)
Supplement: Supplementary file 4 — Source Data [file 41467_2025_58661_MOESM4_ESM.zip › Source data/Figure 3.xlsx]

## Sheet: Figure 3a ZT 16 exp1
Note:	The time (horizontal) axis is represented by frames, which our acquisition setting was 23 frames per second.
-1.89934	-0.192563	0.199051	0.306524	-0.0348589	-0.205162	-0.841489	0.12256	0.32588	1.22966	0.58795	-0.952346	-0.808513	1.81723	-1.10115	-0.946445	-0.726958	0.641461	-0.129852	0.440009	0.788862	-0.927636	0.71321	-1.79827	0.0972148	0.253696	-0.424015	1.48355	-0.930762	0.300181	-1.0191	-0.513833	0.421463	-0.431753	-0.480769	0.181289	1.96891	1.42318	1.31472	0.222582	-0.855806	-0.314148	0.204265	0.461564	0.362399	0.180479	-0.684588	0.578293	-0.451507	-0.100975
1.64824	1.42924	-1.10569	-0.562254	-0.0672551	-0.667892	1.25057	0.230647	0.599225	0.294689	-0.266254	-0.143247	-0.268666	0.540821	0.199655	-0.83085	0.388051	0.182244	0.189104	0.29551	1.15264	-0.405059	0.645855	0.0257832	0.32776	1.54737	0.0857421	0.104137	0.957144	-0.64922	-0.355299	-0.13057	-0.0485559	-0.253985	-0.0277798	1.26538	-0.890198	0.651883	-0.346807	-0.864021	-0.34864	0.805632	0.200962	0.175566	0.714573	0.521824	1.58605	0.0629267	1.28882	-0.252609
-0.0779876	-1.18524	1.02097	0.665538	0.820563	-0.807378	-0.451997	1.27575	-0.34002	2.30767	0.902516	1.17631	0.337086	0.100511	0.497248	0.178845	0.761584	0.188883	-0.705351	0.192268	1.14023	1.36684	1.7674	0.707816	0.237176	0.555741	1.89181	1.4754	1.8218	0.652733	1.3917	1.31169	1.4442	1.08417	2.26717	2.01801	1.72679	2.9598	1.48814	1.64562	2.12939	0.418781	1.12255	0.444663	2.04447	-0.0477186	1.54957	1.10835	2.3351	1.65179
0.266341	-0.517087	0.862466	-0.23591	-0.241157	0.741857	-0.163118	-0.917201	0.82289	0.403384	-0.21193	0.0609699	0.299335	-1.94328	-0.714457	1.65259	1.30604	0.86035	0.323463	-0.219609	0.725278	-0.475366	0.646034	0.445674	1.82013	0.409068	-0.300808	0.34838	0.732052	1.01533	-0.176242	1.67397	0.850694	1.12814	0.942986	0.940596	0.482433	-0.388628	0.743854	0.956887	1.57291	0.777606	0.761585	1.65442	1.13238	-0.709767	0.212797	0.350413	0.985263	-0.187364
0.907251	1.38316	0.73941	1.04748	0.49621	0.196607	-0.379599	1.16294	-0.167524	-1.08684	0.0945611	0.296757	-0.795673	0.61126	-0.408127	1.56454	-0.0112994	-0.562652	-1.00552	0.031529	-0.149367	0.841017	0.255471	-0.661336	0.705096	0.0181325	1.85875	0.30118	0.585685	1.0018	-0.410034	-0.313945	-0.418137	0.655211	-0.0491623	0.113415	-0.208831	0.00764539	0.958902	-0.526301	-0.463384	0.0502854	-0.498431	-1.34256	0.790453	2.59465	0.030262	0.329434	1.28098	1.23762
1.37472	0.357086	1.43697	0.756845	-1.10536	-0.288534	0.722033	-1.07437	-0.0548898	1.82082	0.656338	0.77781	-0.688506	0.20835	-0.813269	-0.000550424	-0.143978	1.66288	-0.682814	0.488644	1.94665	0.179268	-0.666683	0.107386	0.758739	0.119843	-0.109959	-1.00118	0.8567	-0.396737	0.0448386	-0.346863	0.445017	0.180321	-0.586637	0.0797705	-0.194577	-0.0636422	0.452773	1.23333	0.459298	0.282435	0.552526	-0.328845	1.46481	-0.554478	0.51917	0.656595	0.464375	0.97827
0.831443	0.359481	1.56342	-0.892374	-0.709227	-1.42214	-1.13101	0.289148	-0.192988	-0.953299	-0.93029	0.414659	-1.08545	-1.31877	0.0137743	1.42126	-0.866601	-0.981045	-0.569741	-0.207593	-0.412524	-1.26372	-0.956238	-0.124364	-1.19859	0.521794	0.109606	-1.79037	-0.298299	0.320974	1.56556	-0.140632	-0.82015	0.491821	-0.0748176	0.889776	0.27562	-1.90814	0.732569	1.14191	1.63714	-0.0825626	-0.423271	0.570739	-0.807117	0.537034	-0.821238	-0.38882	0.537581	1.44985
1.65004	1.13678	0.477586	1.06524	-0.841727	-0.993186	0.352337	-0.140848	0.560871	0.172245	-1.03531	-0.292221	-0.0613824	0.199626	-0.623212	0.566153	0.528487	-0.257241	-1.06568	0.107195	0.14617	0.425431	1.4222	-0.726692	0.574786	0.479074	1.25097	-0.456988	-0.851921	-0.0168662	-0.467773	-0.256752	-1.35431	0.721817	0.396241	1.51274	-0.831321	-0.138424	-2.26148	0.393371	-1.97009	0.436778	-0.568846	-0.255774	0.325083	-1.61845	-0.486526	1.1439	-0.261477	-0.739291
-0.303855	-0.366932	0.37866	-0.211638	-0.824081	-0.662147	-0.401961	-1.39956	-1.44519	-0.280276	-0.58377	-0.229649	-0.967054	-1.0555	-0.517107	-1.45149	0.743877	-0.416067	-1.23859	-0.176787	-1.85723	-0.294977	-0.884385	-0.622765	0.767008	1.49018	0.493927	-0.297285	-0.420937	1.32921	0.630772	-0.188168	-0.242952	-2.59751	1.29816	0.756848	0.00744598	-0.759409	0.281922	0.0237163	-1.66616	0.192069	-0.823564	-1.72075	0.322189	-1.2406	0.301179	-0.0338119	-1.72403	0.612561
-0.519589	-0.479282	-0.634886	-0.106713	0.215733	-0.425735	-1.5275	0.477127	0.204123	0.789672	-0.0431578	0.49566	-0.623561	0.0499291	0.119009	-0.261871	0.763753	0.225896	1.33948	-0.795051	-0.45435	-0.858633	0.555866	-0.780365	0.30361	-0.194598	-0.385551	0.0211546	0.884763	0.583714	0.277675	0.321157	-0.702549	0.0207854	-0.560243	-0.707717	-0.23369	0.47686	0.921033	-0.470374	-0.016623	-0.73893	-0.299775	-1.01414	0.250964	-0.792309	-0.50716	0.619496	-0.495623	1.30533
0.0504398	-0.775407	1.04492	0.982785	0.674015	0.73764	-1.71096	-0.723977	1.11094	1.01619	1.06502	0.214381	-0.506645	-0.396745	0.0171187	0.952968	0.613939	0.0608686	-0.380575	0.75656	0.00805404	0.382184	1.21286	1.39936	1.28623	0.243995	1.7861	0.439578	0.656942	-0.0388894	2.41705	0.479138	-0.170251	0.267786	2.49048	-0.471488	-0.660918	0.246336	-0.647693	1.4307	0.514403	-0.28498	1.60171	-1.11748	1.33778	-0.180416	-0.43592	-0.75939	-0.139396	-0.666346
-0.509652	-1.45902	0.0660978	0.802162	0.0730635	0.840705	-0.422835	-1.34241	0.131266	-1.50798	0.820527	0.763362	-0.977352	-0.149641	-1.7673	-0.297695	0.0300717	-0.446451	-0.818833	-0.344763	-0.0269966	0.69598	-0.119216	1.03716	-0.403677	0.0732884	1.14259	-0.932314	0.581049	0.344014	-1.35745	0.296844	-0.144419	-0.689566	0.282575	-0.748314	-0.0914825	-0.869511	0.638415	-0.548055	0.0755717	0.329082	-1.43096	-0.187299	1.08998	-0.490615	0.0145295	1.39293	-0.636519	0.148665
-2.01548	-2.61348	-0.963631	-3.25444	-0.635031	-1.22345	-3.0079	-1.13075	-0.0672219	0.0615393	-0.883695	-1.01747	-0.136361	-1.80213	0.0316615	-1.75698	-1.19865	-1.66058	-1.46556	-1.30675	-0.479807	-2.01965	-0.146949	0.547718	-0.243834	0.257392	-0.747658	0.546754	-1.20904	-1.71553	-1.19328	-1.39872	-2.29888	-1.74487	-0.586348	-0.88524	-1.01269	-1.07442	-0.250439	-0.324945	-0.158503	-1.05308	-0.989205	-0.592719	1.14495	0.0953093	-0.623591	0.508818	-0.450213	0.948308
-0.815104	-0.251079	-0.796544	-0.809572	-0.215842	0.0449812	0.0149187	-0.58614	-0.413	0.977842	-0.187201	-0.0919786	-0.318955	-0.691174	-0.679258	-1.56077	-1.17408	-1.4001	1.82499	-0.773838	-1.01532	-0.922352	-1.26127	-0.749999	-0.203512	0.410899	0.0184919	-0.638917	0.363349	1.16313	0.28693	-0.57238	0.294431	-0.38962	0.553853	0.34001	0.68049	-0.0696147	1.33762	0.7286	0.0495634	-0.681192	-1.26204	2.50315	0.804983	-0.725731	-0.334815	-0.880523	0.133319	-0.111741
-0.340415	-0.0424214	-0.525059	1.21252	-0.593932	0.0983139	-0.548328	-0.486402	0.421485	0.383602	-0.475778	1.12546	-0.528058	0.647306	2.32658	-0.771674	-0.225978	-0.0476885	-0.128797	1.45367	-0.675971	1.27267	-0.634582	-0.545614	-1.09512	1.09057	-0.883844	-0.120581	0.303767	-0.829172	-0.586331	0.268168	-0.268124	0.217795	-1.04248	-1.06142	0.22354	0.605456	-0.67964	0.876057	0.902533	1.47989	-1.18147	0.990403	0.0927417	-0.192628	0.552076	2.4678	-0.365521	0.0228866
0.176447	-1.01249	-0.642627	-0.545268	-0.632492	-0.982696	-1.71886	-0.231962	0.133101	-0.561863	0.0811533	0.888276	-0.103528	-0.560213	0.0469665	-0.260005	0.452423	-0.719162	2.27193	-1.05705	0.499434	0.971612	1.61925	0.501036	0.0986529	-1.01674	0.161222	0.0134492	-0.0641615	-1.66208	0.824746	0.0971026	-0.957615	-0.918684	-1.14579	1.11863	-0.686487	0.391212	0.1455	-0.0701646	0.364122	0.535799	0.638224	0.715131	1.09465	0.595181	-0.210236	-0.535772	-0.952655	1.35661
-1.31259	1.91891	0.0193558	1.06133	-0.0111873	1.4676	-0.553668	-0.798459	0.23691	-1.13861	-1.22931	-0.655495	0.533456	0.591699	1.14035	0.0163051	1.30166	0.706787	2.24622	0.27885	0.688414	-1.0627	-1.30915	1.01659	-0.33532	-1.17073	-2.04571	-0.68438	0.00705394	-0.243679	0.447979	-0.474957	-0.0594963	0.175251	0.208858	-0.329246	-1.20797	0.778137	-1.61633	-0.476642	0.440285	0.471561	1.22224	-0.209747	0.341943	0.325826	0.367885	-0.168141	0.267093	0.152707
0.156703	-1.90437	-0.716308	1.43134	1.38619	0.127937	-0.364802	0.862963	0.307489	-0.62666	-0.33797	0.792393	-1.25591	-1.38733	0.00517529	0.00262553	-0.952075	-0.777959	-0.296469	-0.920643	-0.725857	0.887782	-0.948994	0.939221	-0.797836	2.16164	0.613829	0.437783	-0.703986	0.125504	-0.576281	-1.05361	-0.13439	-0.349464	-0.152558	0.0882545	1.15689	-0.9999	0.880734	0.168833	-0.977635	-0.392454	0.572545	0.731894	0.123091	-0.561908	0.0867297	-1.01354	0.626794	-0.262123
1.94873	-0.67029	0.507638	1.88636	0.0242746	0.0198973	0.724984	0.332965	-0.602484	2.20623	-1.48916	0.418978	-1.17795	0.258184	-0.724369	-0.824025	-0.512335	-1.29549	1.59163	-1.3371	0.757778	0.425066	0.0884724	-0.790433	0.325332	2.1244	0.184844	-1.42393	-0.411393	0.0978884	0.936524	0.0345883	0.231742	1.27803	2.23008	0.661534	0.658398	-0.141082	0.284339	0.751295	0.54505	0.892176	-0.399433	2.51308	0.0983907	0.919543	1.20016	0.310441	0.567935	-0.455101
-0.887695	-0.145432	0.170077	-1.61919	-0.383079	0.900772	-0.515747	0.0250637	-0.319299	0.983054	-0.264786	0.0552847	0.603848	0.452856	1.30642	-0.969271	-0.12822	0.753541	1.52932	0.385319	-0.147835	1.28397	-0.165165	0.199525	0.75932	1.25992	1.03079	-0.860539	0.12841	-0.153988	1.04196	-0.553228	-0.591188	2.03405	0.367038	1.73913	0.832023	1.72343	-0.685766	-1.27819	0.442529	-0.415399	0.24713	0.375899	-0.656924	-1.00035	0.334933	-0.766018	0.716587	-0.650202
-1.20102	-0.165516	-0.203819	0.249246	0.568411	0.926177	0.4534	-0.0864304	-0.360952	0.247644	-0.607004	0.00758872	0.374038	1.2413	0.966086	-0.607082	-0.285205	0.0545441	1.24852	1.80037	0.915739	1.32602	-0.0335729	1.01416	-1.72669	-0.297628	0.0578229	0.0789631	-0.919637	1.66561	1.0383	-0.575326	0.677378	1.05218	0.05384	0.984608	-0.0929115	0.0690758	-1.19007	1.21981	0.213819	-0.760351	-1.18209	-0.155586	-0.794445	0.664554	-0.477734	-0.0727324	1.37349	-0.374973
-1.94757	0.243108	-1.09392	-0.737758	-0.406644	0.230652	-0.248178	-1.32481	0.157566	-0.571057	1.39201	-0.0756278	-0.20469	-0.245069	0.829731	0.588874	-0.579202	1.05275	0.463163	-1.59703	-0.0620752	0.023012	1.91274	-1.17695	-1.43088	0.285978	-1.6873	-2.18372	0.000497221	0.432886	-0.744595	0.24424	1.12225	2.26024	-0.928016	0.91769	-1.28149	0.687218	-0.148817	-1.28575	1.51095	-0.156516	0.263667	0.552631	1.21251	1.40453	0.961724	0.102932	0.635198	-0.596502
0.0372948	0.202602	0.256663	0.279843	0.00275257	-0.440732	-0.276415	-0.586352	-0.738002	1.02468	-0.762	-0.170673	0.728965	0.94898	-1.81955	1.35274	-0.63581	-0.63662	-0.0202284	0.686943	0.398677	-1.19358	-0.187814	0.843561	-1.42906	1.37694	-0.442403	1.28144	1.66303	0.556677	0.46783	0.0966018	-0.147753	0.342949	-0.196877	-0.00955667	-0.708248	-0.683945	-2.26383	-0.0500311	0.535319	-1.68954	0.135028	-0.61272	-0.106899	-0.991763	-0.46463	-0.990629	0.132082	0.944751
0.690907	-0.85747	-0.919159	0.347663	1.72657	0.583886	0.436997	1.42978	1.28412	-0.629556	-1.11383	0.441938	1.11664	-0.585575	0.384366	0.399541	0.394149	0.737256	0.0857698	-1.35358	0.449557	-0.0239195	0.78515	1.95547	0.582837	-0.862892	-0.676443	-0.424608	0.63467	0.387163	1.23959	-0.3113	1.09746	2.44419	0.654453	0.443066	0.37148	2.11875	-0.263533	0.57103	0.435357	0.643007	-1.14568	0.569087	-0.957717	0.163094	1.8945	-0.212037	-0.627104	-1.43671
-0.358794	-0.887424	0.023668	-1.01979	-0.816123	0.903109	2.00698	-0.367442	-0.94771	0.410786	1.25965	0.820989	1.3904	1.87939	0.658975	1.11437	-1.11255	-1.35096	-0.0994084	-0.0817412	-0.873019	0.342265	0.905729	0.598835	0.473845	0.736538	0.219802	-1.26888	-1.59728	-0.217777	-0.597384	-0.92164	-0.510595	-0.240366	0.93747	0.0440165	-0.704944	-1.2944	0.492272	0.476809	0.198781	1.80282	0.988875	0.0198515	0.0130139	1.23537	0.207626	-0.66545	-0.0225595	1.36338
1.18153	0.865658	1.0475	-0.281013	-2.19269	0.281779	0.22294	0.680445	-0.293469	2.18835	0.247181	-0.158521	-0.0893593	0.444256	1.31586	-2.36273	-0.00599492	-1.26624	0.657604	0.617038	0.135453	1.5731	0.777914	1.27379	-0.872912	0.875267	0.0200084	-1.08302	0.782179	0.0567061	1.22963	1.14522	-1.75636	0.225352	-0.354649	2.08686	0.671165	-0.405308	0.761742	1.24681	0.270683	1.09428	-0.284319	-1.1234	0.456318	0.384778	0.0530906	0.613793	0.440477	-0.294303
0.14683	-1.31361	-1.74343	-2.13859	-1.62545	0.306947	0.0890259	0.191472	-0.392442	0.0295737	-0.00651946	-0.308633	1.35359	1.58459	-0.299876	-1.56393	-1.36826	0.765303	0.16848	0.734476	-0.0953218	-0.284965	-0.051054	0.480544	-0.495664	0.710531	-0.200645	0.460409	-0.447062	0.235879	-0.0618945	2.12723	-1.16551	-0.772543	0.386659	-0.39097	0.440345	0.278774	-0.437175	-0.00483073	-1.27328	2.11742	0.420189	-0.219883	-0.193741	0.195695	0.226172	1.35664	0.217428	0.271982
1.51165	-0.594597	-0.233602	1.24523	0.889617	-0.220539	0.0233126	2.84603	1.7205	-0.529703	-0.105127	-0.0339776	0.0304599	1.36683	-0.239486	1.90988	-0.736754	-0.338434	0.963876	-0.595864	1.2844	-0.15381	0.788411	-0.0766991	0.0423498	0.278874	0.939979	-1.1581	2.26985	0.0568746	-0.852853	0.870156	0.00125071	0.643055	1.67402	-0.0695191	0.16265	-0.974704	-1.09004	0.802407	-1.63339	0.883187	-0.477417	0.575857	-1.16502	1.2516	0.24022	-1.95571	-1.26317	-1.64283
0.663855	0.676719	-0.416423	-0.194057	0.252121	0.0935363	-0.929511	-0.340637	0.44556	-0.735814	0.435539	1.43032	-0.913828	0.505638	-0.491343	1.50776	0.568807	0.356857	0.661868	1.6619	1.79562	2.47585	0.742608	1.23857	1.11726	0.344477	0.436944	0.956796	0.507687	1.77015	0.100309	-0.726776	1.78966	0.297112	0.335881	0.608798	-0.0871253	-0.278106	-1.25004	-0.106193	-1.08146	0.0934702	1.73097	0.26738	-0.152495	1.46191	-0.971423	-0.623748	0.27372	1.20939
0.787205	0.701954	-0.294822	0.656124	0.716445	-0.635118	-1.65216	-1.15069	-0.596088	0.31775	-0.440839	-0.388057	0.86438	-0.486501	-0.434686	-0.337794	1.86066	-0.275129	-1.58819	-1.201	-0.415992	0.103618	-0.829745	1.17248	0.107474	-0.180563	2.36605	-0.379353	0.279087	-1.60915	0.806841	-0.827858	-1.16323	0.0756183	-0.166198	0.0540134	0.991785	0.0148459	0.691299	0.168651	-0.984636	-0.257014	0.660218	-0.254309	-0.159985	-0.215572	-0.17559	0.815727	-0.0638961	-0.503773
0.0393386	-0.296349	0.197341	-0.129411	0.165429	-1.00781	-2.06813	1.06404	0.0188808	0.120383	0.824902	-0.0884074	-0.702963	-0.668372	-0.756289	0.156478	-0.30412	-0.469863	-0.114459	-0.183083	0.509531	1.30173	0.867478	0.266309	-0.335261	0.353612	0.218455	-0.503969	1.11596	0.903337	0.274827	0.635195	-0.91402	-1.51018	-0.301923	0.194098	-0.699977	-1.10534	0.624959	-0.201269	-0.304692	-0.794349	-0.964947	1.41543	0.629756	0.526921	1.27307	0.0878576	0.353779	0.0973303
-1.5391	0.0505854	-0.897406	-0.412129	-1.24656	-0.549094	-0.170355	-0.498061	-0.515431	1.52088	0.015174	1.02852	-0.210924	1.21778	-0.0274866	0.254737	-0.547022	-0.704222	-2.33689	-1.06413	-0.286907	-0.0797946	-0.0908345	0.12004	0.977577	1.42731	1.22192	0.801979	-0.056841	-1.17792	-0.394317	-0.142463	0.411128	-1.26448	0.203058	0.82351	0.0452459	0.993901	-1.24209	0.0950656	-0.23043	0.222764	-0.55498	-0.504361	-1.20116	-1.26674	-1.39758	-1.13602	-0.156899	0.919526
-0.536788	-2.04522	0.25662	0.706736	0.180065	-0.445954	-1.1469	-1.55359	-1.40783	0.895295	-0.241322	-0.53082	-0.502174	-0.189118	-0.88151	0.0760407	0.498942	1.17435	0.877905	0.589044	0.61814	-0.262643	0.0216285	-0.688812	0.877867	1.86768	2.74667	0.311549	-0.732442	-0.355606	0.271061	0.0904973	1.23519	1.02138	1.55311	0.954442	0.63682	-0.025905	0.81159	0.459435	0.548447	-2.14401	0.689352	0.590992	-0.159661	1.6323	0.991022	2.83179	1.62855	0.35823
1.46414	-2.29143	-0.0501606	0.57965	0.0666866	0.700252	-1.51713	-0.78127	-0.646416	0.829437	-0.75587	0.538412	0.502213	-0.679839	0.160746	-1.01407	-2.621	1.4927	0.0236246	-0.32925	-0.521477	0.0946634	0.287734	-0.244775	-0.65655	0.965251	-0.879458	-1.49151	1.38525	-1.29545	-0.71521	-0.56037	-0.167958	0.951201	1.16617	0.284276	0.961778	0.6492	-0.440307	0.336895	0.91602	-2.18345	-1.14366	-0.0720784	-0.597291	-0.936352	1.72805	-1.34685	0.798528	-0.670529
-0.176379	-1.00261	-1.32363	-1.14398	-2.51696	-0.406873	-1.21008	-0.519731	-3.04928	0.0366965	-0.814299	0.534394	-0.0320317	-0.351187	-0.424105	-0.230285	-0.623086	0.159074	0.048146	-1.80832	-1.96849	0.804434	-1.68308	-0.159631	-0.998198	-0.160028	0.340164	-0.12432	-0.17374	0.57033	-0.529621	-1.1632	0.448791	1.529	-1.14654	1.16906	0.37637	-0.866942	-0.952111	-1.28899	-1.65129	-0.240774	-1.17726	-0.477286	-1.559	0.500139	0.661796	0.127121	1.17943	-1.75333
-0.513052	1.35155	0.50401	-1.91058	-2.0001	0.588334	-1.15027	-2.03625	-0.707809	-1.07437	-0.847372	1.55138	0.976777	-0.777539	0.544863	0.425499	-0.202378	0.932912	0.567253	-0.529186	0.205356	0.635507	1.586	0.769915	-0.0493319	0.210595	-1.41488	1.08837	0.700299	0.857363	-0.388469	1.32086	0.0488886	-0.000262631	-0.576617	1.80007	1.40801	-0.651279	-1.66371	-0.516949	-0.249903	-0.784816	1.44325	-1.20815	0.687937	0.0576663	1.82307	-1.25958	-1.31533	-1.52783
-0.777858	0.767545	-0.824769	-1.472	0.838254	1.75999	0.51002	2.21016	-0.827074	1.17843	-0.129174	-0.186701	-0.879904	0.639475	-1.28729	-1.72115	0.901233	1.95289	0.907448	1.08123	0.751868	2.01798	1.38337	1.54406	-0.177283	0.704016	0.297754	-0.0582013	-0.1921	0.426622	-2.17193	-1.10857	2.01358	0.0825845	-0.689477	0.865227	-1.46116	-1.21314	-0.786478	0.441083	-1.09102	-0.533734	-1.07594	-0.965712	-1.33584	-1.09887	-1.18037	0.926626	-0.159566	-0.448555
0.391089	-1.5763	0.913634	0.182603	-2.0604	-1.33299	0.347127	-0.945166	-0.515913	1.58106	0.160256	-0.857376	0.170583	-0.756197	0.149738	0.606352	-0.378645	0.00191395	0.61944	-0.00373166	0.751514	-1.61585	-1.71523	-2.13451	-1.17392	-0.161202	1.45139	-0.961354	0.467244	0.428161	0.384169	-0.522906	-1.70989	-0.17509	-0.421217	0.272448	1.70552	-1.91152	0.118039	1.16782	0.087169	-1.10669	0.00921872	-0.995739	-0.852819	0.564213	1.60051	1.02149	-0.31959	-0.0322981
-0.710718	-0.781792	0.482494	-1.78173	-0.865916	-0.125489	0.895534	-0.0393252	-0.701526	-0.541378	0.570318	0.791535	0.588313	-0.0648409	-0.414528	0.198175	0.0569635	-0.536593	0.399107	-0.625796	-0.756703	1.27629	0.7869	0.953529	0.626552	0.31958	1.37637	0.283345	-0.373845	-1.60079	0.553945	-0.908803	1.34041	-0.0133552	-0.685128	0.692146	1.27956	1.47682	0.414861	-0.847288	1.00552	-1.8438	-2.63006	-0.580384	-0.36019	0.0898517	0.0866483	2.37928	-1.5774	-0.00327394
-0.674171	-0.492827	-1.16888	0.128692	0.951373	-0.657281	0.0278684	-0.878928	0.565725	-1.27474	-0.578356	-1.23286	-0.246815	0.361821	-0.431532	0.981337	-0.448823	0.270592	0.687841	-0.106865	-3.51373	0.0671858	2.0443	-0.707865	-2.01395	-0.0428907	-0.915596	-0.221626	0.996602	0.743552	0.615484	0.000567385	0.848054	0.778095	-1.37293	0.155654	-2.13855	0.545877	-0.484011	1.06887	1.22196	-1.40422	1.14778	0.66858	1.22493	1.81578	-0.530624	-0.785253	-1.02981	-2.05151
0.941797	0.33412	-1.36309	-1.68172	-1.47201	-0.359664	-0.256728	0.997163	1.28157	-0.379987	-0.377316	-0.147426	0.676894	-0.526295	0.651976	0.342651	-0.306296	1.22976	-0.0513017	0.271476	1.40441	0.319769	-0.474368	0.934613	-1.02457	0.103475	0.238026	-1.21687	1.18767	0.302769	-0.380151	-1.0046	-1.23137	-0.0139066	0.87927	-1.28034	-1.02747	-2.5041	-0.901357	2.08066	-0.912288	-0.817422	-2.07859	1.08321	0.0805538	-0.143867	-1.00093	1.43474	0.701442	0.435539
1.1368	1.40571	1.78444	0.311681	-0.239044	-0.923082	0.374119	0.601997	0.307622	-1.31038	-1.09415	1.53312	0.627271	0.867876	0.275613	1.07946	-0.835522	1.49312	0.900967	1.17223	0.445247	1.47351	0.0529146	0.761269	0.278715	0.810275	-0.840072	0.236023	-0.0508472	-1.57308	-0.452837	1.12629	0.628546	-0.249891	0.131172	1.089	0.384506	-0.307209	-0.71424	-0.432848	-1.73093	0.755939	-0.368088	0.894426	1.40965	-1.70213	-0.74946	-0.654261	-0.870229	0.508661
0.860505	0.122494	-0.903142	-0.884771	2.53958	0.909582	-0.1182	-0.999957	2.33036	0.779233	-0.921797	-1.48004	-0.096274	-0.296655	-0.343904	-1.20604	-0.363268	-0.65272	0.379534	0.699967	0.738668	-0.787203	0.490838	-0.465339	0.780668	0.0052219	1.2521	2.15674	0.86082	0.868304	1.05857	0.317888	1.94917	1.33492	0.887534	0.748976	0.316496	-0.346143	0.756816	-0.702916	-0.397693	0.856	2.00093	0.453766	1.53334	0.900697	0.271911	-0.0916953	-1.26987	1.63081
-2.48567	-0.476767	-0.38227	0.637419	0.834778	-0.819191	-0.212925	0.0646833	-0.363376	1.06079	0.0283724	-0.171921	-0.0558812	0.981274	-1.58396	1.21475	1.68128	0.217013	2.05878	0.911136	0.611651	-0.440106	0.537562	0.649642	1.11701	-0.307584	1.42328	-0.806008	0.410497	1.59446	-0.355015	-0.335859	0.315958	0.573019	-0.664101	2.63341	0.0636103	-1.11854	0.645689	-0.054342	1.68382	-0.794234	0.836033	0.905543	1.86348	0.938577	1.83972	-0.335765	-0.3999	-0.0761261
0.60065	0.278092	0.958151	-1.52059	-0.550271	0.537726	0.246675	0.233796	0.741298	0.781206	-0.0191078	0.370897	0.922032	1.44316	0.794653	-0.953998	1.24376	-1.44086	0.464205	0.169222	-1.6475	-0.17527	0.159773	0.0681919	0.619838	0.875122	-0.27767	0.422255	0.686476	1.63667	-0.4609	0.176555	0.572328	0.342928	1.19962	-0.0559702	1.79718	0.315219	-1.48389	0.322896	-1.34629	0.460577	0.145691	1.44918	0.221736	-0.950251	0.0359545	0.727114	-0.522259	1.09957
-1.67133	-0.461586	0.680701	0.0704417	-0.638705	-0.116872	-0.0982927	-0.758783	0.00726687	1.35105	-0.663839	0.0656906	0.36567	0.361813	0.989342	-0.669337	2.17069	-1.21344	0.705756	-0.861616	1.38567	0.797694	-1.573	-0.38696	-0.680509	0.583275	0.203551	-0.148647	0.31034	0.450558	-0.369097	0.182933	-1.42972	-1.18768	0.0459045	-0.136949	-0.208558	-0.502167	0.292173	0.63204	0.907895	-0.814091	-0.057226	-0.645146	-0.00229173	0.548124	0.0625548	-0.783813	-0.571617	-0.402161
0.215614	-0.634159	0.385564	1.87677	0.0482699	0.265553	-0.234455	-1.09018	-1.05296	-0.572085	-1.32862	-1.30477	-0.404614	-0.85718	-0.672156	0.484552	0.506799	0.476154	0.891587	-0.592164	-0.130916	-1.2467	-1.12497	-0.0125224	0.55023	-0.663066	1.17006	-0.473767	0.285819	-0.617077	0.373347	-0.873853	-0.755277	-1.42787	-1.07765	1.42981	-0.065151	-0.00499459	-1.76052	0.018868	-0.177845	0.884664	0.913114	0.0835418	-0.905535	0.452684	-0.603683	-1.35137	0.0490193	-0.381868
0.64122	-1.09279	-1.02239	0.907963	0.45002	-0.713205	-1.34269	0.936831	0.124878	2.12409	0.183364	-0.170091	-0.638188	-0.602767	-1.34916	-1.76475	1.23485	0.0984886	-2.35812	0.311343	-0.101415	2.23202	0.44158	-0.0474021	1.3846	0.940883	1.51202	-0.989942	0.800596	-1.29585	-0.662637	-0.306349	0.473293	0.853899	1.58012	0.648625	1.39515	-0.111746	0.232701	1.02512	-0.406805	-0.382861	0.775184	1.09636	-0.731096	0.151082	0.942165	-0.432267	-0.383141	-0.984691
-1.15931	0.0559596	-0.237136	0.41656	0.541325	-0.84723	1.02805	-0.41471	0.668375	0.543382	-0.216084	1.74368	0.0548564	1.06352	1.16665	0.0345641	1.19712	0.00387507	-1.49519	-0.69552	-0.799988	0.746007	2.10115	-0.266397	-0.228361	0.324139	0.348765	0.636334	0.603236	-1.25239	0.454463	0.183267	-0.123534	0.0805862	0.627274	0.925395	-1.04066	-1.59579	0.0404978	1.16963	0.31743	-0.652712	-0.193809	-0.441396	-0.0496013	0.36784	0.263464	0.11488	0.298815	1.42576
1.79864	-0.281387	-0.104615	-1.09748	0.648919	-0.0103443	-1.63779	1.81598	-0.326292	0.328537	0.173272	-0.428298	0.0321606	0.383957	-1.75856	1.17899	1.98656	-0.444915	0.233852	0.176118	1.87001	0.617928	0.892612	1.60412	-0.108622	1.64792	0.239228	-0.579996	-0.509281	0.965389	-0.626139	0.505934	0.962869	1.14454	-1.96029	0.053145	0.908814	-1.48106	-0.602252	2.17414	1.56259	-0.629833	-0.25572	1.01856	-0.557788	-0.537351	0.686094	-1.21274	-0.935404	-0.102383
0.509216	-0.614086	0.176141	0.59048	-1.29567	-0.153053	0.129446	0.240722	0.111337	-1.84053	2.25866	0.252422	0.161761	-1.01382	-1.56437	0.839323	-0.788722	1.32166	0.89444	0.237925	-0.0338802	-1.10601	1.12809	0.783802	0.468616	0.241245	-0.428741	0.511742	0.529549	0.134217	-0.0059782	-1.04072	0.587749	0.00191948	-0.509291	0.958231	0.208074	0.938286	0.598547	-0.479497	1.08713	1.94224	-1.18202	0.00332694	-0.604983	-1.06346	-0.416006	-0.160154	0.00508649	1.33971
0.814477	-1.6526	-0.0411885	1.76493	-1.02077	-1.46	0.0738028	0.301746	-1.06741	-0.251248	-0.412514	-1.08204	-1.66805	-0.645748	-0.566608	0.564518	1.96854	2.25431	0.0421195	0.279635	-1.30705	1.28699	-1.03078	1.15609	0.542994	-0.56217	1.43981	-1.562	-0.140099	-0.465702	1.02173	0.689175	0.38798	0.0500155	-0.522088	0.0181557	0.293884	-2.06043	-0.403884	0.148071	0.413949	-0.446924	0.758048	0.0808109	-0.309895	-0.272275	1.26683	-0.0739255	-0.994146	0.91552
0.0879508	0.55588	0.0321582	0.729221	1.7917	0.708826	0.199483	-1.356	-0.729798	0.605211	0.928237	-0.172853	0.876098	0.858309	1.32727	1.4863	2.25153	1.29949	0.0553304	0.382816	-0.169657	0.0410518	0.604255	-0.0399733	-0.566852	1.303	0.128847	0.227019	0.375585	0.796662	1.69695	1.25142	0.511635	0.798132	-0.775942	0.171757	-0.666505	-0.363894	-0.239267	1.01095	1.30781	-0.549129	-0.17729	1.32568	-0.076349	0.841779	-0.408486	-0.470904	1.82423	1.76111
-0.19709	1.40683	-0.917911	0.0659576	0.345162	-0.775718	-1.2551	-0.408745	2.06241	0.0491337	0.024425	-0.172354	0.768808	0.414108	-0.66714	0.437082	-0.890114	-0.708633	0.0446629	0.747801	1.82208	-0.878417	0.636857	0.79916	0.155863	-0.00687548	-0.159333	1.83973	-0.234487	0.630872	1.22778	0.131919	0.957432	1.44531	-0.348637	0.406233	0.99167	-0.200977	-0.504008	-1.33248	-1.05806	-0.420044	-0.379284	-0.330462	1.4168	-1.40739	1.12513	0.955851	0.340327	0.568399
-0.506191	-1.51044	-1.16101	-0.0973987	-0.321526	-0.929223	-0.917202	0.0492921	-0.574428	-0.482714	0.110724	-0.797886	-0.367667	0.158543	-0.606283	-1.50503	-0.778408	-0.491282	-1.03723	-0.771876	-0.860739	-0.36884	-0.0556016	-0.731582	-0.651778	-0.105674	-0.318577	-0.43765	-0.2069	-0.794407	-0.120896	-0.701581	-1.50843	-0.616057	-0.278609	-0.153976	-0.732925	-0.922356	-0.401953	-0.917502	-0.68584	-0.912367	-1.36682	-1.55904	-0.180712	-1.98716	-0.846016	0.125508	-0.460116	-1.00001
0.15065	-1.25334	0.0180198	0.428934	0.413223	1.51261	-0.0524163	-0.167162	-1.35584	-1.0786	-0.523173	-0.303203	-0.954552	-0.718296	0.265652	-0.940703	0.714746	0.542789	-1.34097	1.29258	0.95997	0.304746	0.954593	-0.0295681	0.870537	-0.0951158	-0.168174	0.850096	-1.02146	-0.697023	0.232398	-0.182987	0.164828	-1.1381	0.178741	0.0388933	-0.298792	-0.363539	-0.0167645	-0.858933	-0.0911406	-0.165528	-1.55639	-0.335842	-0.357343	0.128903	0.948766	-1.14185	0.650416	-0.545134
0.432504	-1.18372	0.480884	-1.69343	-1.74204	1.97122	-0.663525	-0.507517	1.01522	-1.60818	0.568897	-0.230752	-2.27017	0.1215	-0.306397	-0.512998	-0.419086	-1.52778	0.488952	-0.740393	-0.662622	0.724904	-1.79713	-1.6247	0.883644	0.800738	-0.421996	-2.20938	-0.0748793	0.090038	-0.304266	0.737488	0.260204	-1.40387	-0.480719	-0.462866	0.87322	-1.36359	0.338275	-0.461389	-0.134654	-1.41073	-1.29401	-1.46474	-0.162833	0.303703	-0.275179	0.0605786	-0.489816	0.808194
-0.653086	-0.406405	0.428495	0.367545	-0.00972893	2.01765	0.635728	1.73336	1.91904	1.1023	-1.49566	-0.336367	-0.195765	-0.892064	0.321188	-0.461339	0.819892	1.05306	-1.43084	0.292445	1.71673	0.736281	-0.818327	-0.231103	-0.495084	0.638636	0.813605	0.942232	0.163692	-0.124159	-0.70216	-0.409459	0.699584	0.802157	0.823559	1.06583	0.144823	-1.64085	-0.0944097	0.823485	-0.31456	-0.998001	-0.331987	1.18191	1.73934	-0.582595	-0.00771508	-1.34962	1.05341	-0.848834
-0.688116	-0.770053	-1.67727	0.311308	-1.80835	-1.65873	-1.5745	0.866563	-0.783295	0.515106	0.421264	0.586971	-1.20914	-0.78868	-2.18396	-0.771729	-0.538709	-1.73052	-0.804955	-1.65655	-1.88064	-1.1665	-0.811611	-0.0103119	0.0544925	0.641272	-0.136453	1.86287	-0.383645	-0.878701	1.22199	-0.85252	-0.835916	0.986828	0.364457	1.02003	-0.337386	-0.681831	0.880959	0.182118	0.0961958	0.302754	0.94097	0.718916	0.376478	1.08072	-1.20232	-0.762048	0.143216	-2.05567
-0.0798015	0.401814	-1.4735	0.367739	-2.03062	-0.533426	-2.69586	-1.47519	-0.916585	0.514723	0.00439691	0.202253	0.591878	0.692243	-0.901359	-0.851142	-1.40304	-0.820188	0.306342	-0.462971	-0.00532277	-1.3598	1.13666	0.803752	-1.7904	1.0093	-1.04119	1.60576	-0.0228249	-0.0285812	-0.173338	1.61066	0.64889	2.81331	0.0481496	1.67951	-1.16034	0.278749	1.3972	0.0891811	0.492507	1.29787	-0.350944	1.76292	0.546714	-0.571024	-0.505044	-1.50048	-1.06499	-1.78277
0.593666	-1.616	0.741463	-0.914388	-0.910245	0.199291	-0.555154	-1.60726	-1.45708	-1.11461	-0.863276	-1.63106	0.541514	0.338341	0.760903	-0.478535	-1.49891	0.534493	-1.67045	-0.267074	0.589903	-0.0855333	-0.562774	1.22019	-1.71542	-0.653665	0.0392913	-0.16429	-0.976112	-0.593671	-0.935622	0.876114	-2.2439	2.08088	-0.46883	-1.06037	0.0610727	0.0259438	-1.19654	-0.0487733	-0.171	-0.969773	-1.52528	-0.613425	-0.915916	-0.525082	0.390428	-1.29417	-0.4488	-1.18555
0.522743	-1.7437	1.04646	2.21117	0.0844661	-0.990804	0.120815	0.425845	-0.00835927	-0.505195	-0.498114	1.55733	-1.03667	0.191888	0.232047	-0.756023	-1.35019	-0.16098	-1.12929	-0.486068	-0.59204	-0.365898	-1.07703	-0.692545	0.211018	0.0101672	-0.149043	-1.32577	-0.147719	0.0911647	-1.60693	-0.414659	0.185348	-0.0601751	-0.0439947	0.442708	-0.324409	-1.33123	-0.323022	-0.769988	0.150359	-1.57936	-0.285229	0.400577	-0.234228	-1.35808	0.35773	1.12636	0.0453134	-0.252292
-0.412631	-0.250189	-0.104292	0.576777	-0.52482	1.08167	-0.464897	-0.196206	-1.10071	-0.11435	-1.60157	-1.02403	0.72485	-1.10162	-2.16467	0.489063	-2.67711	-1.32704	0.958859	-0.736716	-0.206289	-2.1026	0.218922	0.475258	0.00200996	-0.87678	-0.447842	-1.93256	0.838451	2.73049	0.192242	-0.782301	-1.63341	0.860152	0.653211	-0.0123508	-1.02893	0.0330666	-1.20101	0.121114	0.538271	0.321478	-1.11239	0.904502	-0.118431	0.758296	0.493007	1.62136	0.360401	-0.655149
0.190408	1.18876	-0.354947	0.443369	-1.65656	-0.309998	0.564808	-1.06098	-1.25462	1.38077	-0.12393	-0.919739	-0.649449	-1.08723	-1.13807	0.258951	2.09432	-0.44497	-1.51611	1.13876	-0.0017179	-0.368073	0.274874	-0.190191	1.77727	0.0977558	0.0024471	-0.994771	-1.04536	0.86655	-0.107641	0.246919	-0.793109	1.61861	2.20387	0.947717	-1.77028	-1.30274	1.47487	2.19072	-1.27122	0.226359	-0.359389	-1.45777	-0.992813	-0.115847	0.616732	0.0940573	1.30673	-0.524338
-0.228183	-0.959226	-0.920419	-0.383231	-0.783016	-0.759096	-0.119468	0.660407	0.193462	-0.110487	0.553777	0.634589	-0.216224	0.0496411	0.248885	-1.32108	-1.40607	0.885733	0.27481	0.0910246	0.0410568	-0.538984	-0.0274997	0.660315	-0.706062	1.41011	-0.794423	1.06931	-0.10044	-0.958053	-1.65269	1.02736	-0.0636472	-0.421409	-1.52452	-0.430422	1.08889	1.0272	0.868835	-0.186552	2.09444	-0.184008	0.676859	1.40833	0.323124	1.09935	0.262647	0.300548	0.564955	0.0706065
0.326121	-1.11255	2.75248	-0.441306	0.277356	-0.614405	-0.546425	0.261682	0.400683	-0.444806	-0.922151	0.135641	0.607825	0.516954	2.89264	-1.01409	0.0841872	1.59791	1.09711	2.95578	0.0671847	0.77533	-1.3297	-0.552088	0.0749383	-0.374706	0.920816	-0.518619	0.359824	0.0669771	-0.642576	-1.27116	0.352386	-0.505982	-1.99123	-0.78444	-1.52868	0.515097	0.196986	-0.0743199	-0.874014	0.287469	0.160997	0.43988	0.0985516	0.481794	0.00297598	-1.13973	0.783696	-0.493465
0.6486	-0.799811	0.236527	1.32466	0.162912	-0.492562	0.354549	1.0565	-0.656651	0.459009	-0.555605	-1.06034	0.23668	-0.0149599	0.237457	-0.862964	0.544443	0.575395	0.612663	0.711324	1.036	0.0438114	1.38575	-0.36098	1.58418	0.87869	-0.651797	-1.01579	-0.285987	1.09623	-0.806437	0.432854	-0.24575	-0.541949	1.45871	0.359639	-0.515658	-0.817603	-0.587111	0.826532	1.53751	-1.34545	-0.91108	0.188979	2.13499	0.742683	1.58988	-0.889872	0.46194	0.238594
1.0311	-0.406752	-1.22358	1.58999	-0.359956	0.707353	-0.191008	0.201096	0.587148	0.941703	1.27977	-1.0754	-0.565119	0.21141	-0.616557	-0.488663	0.208544	0.0209614	0.629748	-0.24364	-0.450757	1.20777	0.897564	-0.709917	-0.152015	-1.23157	-1.19706	0.373176	1.02476	1.15748	1.11569	1.18673	-0.554709	1.30457	1.89776	-0.784395	0.586422	0.00688	0.233317	0.779966	-1.00362	0.595256	-0.46607	-1.00247	0.767516	0.364928	0.0854046	-0.788895	-1.5615	-0.704182
-0.298503	0.0266988	-0.281883	-0.237113	0.838871	-2.01696	-0.531459	-0.273686	-0.607761	-0.745098	-0.79348	0.132667	-1.24461	-1.95893	0.326328	0.779043	-0.620705	-0.28944	-0.0240887	-0.214595	0.375748	1.13254	-0.468481	-0.67806	1.92643	1.54594	1.72357	-0.383787	1.21995	0.429534	0.107539	0.2665	-0.398173	-1.18363	0.821286	0.409552	-0.197555	-0.278606	0.0153054	0.652996	0.626361	-0.709168	0.949854	-1.19114	-0.9732	-1.20649	0.367223	0.0647181	-0.320043	0.124312
-0.786959	1.96531	-1.19171	-0.220681	0.182264	0.154957	-0.0852245	-0.416072	-0.0919479	-1.83898	-0.318833	-2.02115	-0.532606	-0.0477119	-0.286678	0.163754	-1.38542	-0.884471	0.73165	0.325592	0.15284	0.309954	2.40024	-0.313037	-1.13878	0.076384	1.9656	1.60273	0.357173	-0.319808	0.968343	-0.242901	1.15914	1.80151	0.146404	-0.320478	1.12103	1.06956	0.255793	0.450682	0.860342	0.320962	2.54966	0.739357	0.0812664	-0.722373	-1.3845	-0.0403912	0.886817	-0.739013
0.581801	0.645032	-0.937016	0.232876	-1.08677	-2.00384	-0.87627	0.158383	-0.59489	0.881343	-1.73464	0.0209487	0.159856	0.412775	-1.16962	-0.634348	0.569498	-0.676651	-0.742465	0.496967	-0.97633	-0.434338	0.400986	-1.18396	-0.850518	-0.0920545	-0.388204	-0.271158	0.152636	0.703753	0.162249	1.84192	-1.03513	1.19481	-0.502359	2.8521	-0.640317	-1.67604	-1.29999	-0.900382	-0.137938	-1.37798	-0.291532	-0.54716	0.0279966	-0.985888	-0.557119	0.296401	-0.0311938	0.824987
-0.865357	-1.40963	-0.618773	-0.835124	-0.962432	0.335493	0.148789	-0.521579	-0.424459	-0.0986506	-1.69411	-1.80517	0.220357	-0.36697	-0.29743	0.520037	-0.469232	-2.32689	-0.335577	-0.78292	-1.02044	-1.15696	-1.66078	-1.8436	-1.07789	0.425926	-0.312159	-1.03237	0.112477	-0.352	-1.11911	0.689127	-1.61391	-1.11613	-0.791972	-0.586069	-0.348601	0.451047	-0.943308	-0.622924	0.218658	-0.960123	1.5561	0.671205	0.299773	0.215445	-2.48188	0.421545	-0.469466	-1.08104
0.0724094	0.572898	2.09453	-0.568103	0.0658007	-1.40414	-1.40578	0.888069	-0.566452	-0.0694682	0.200423	0.920369	-0.109683	-0.30828	0.723244	-1.22276	-0.785252	1.60445	-0.610432	-0.193958	0.206574	2.44184	1.64557	-0.0643197	1.0419	-0.815728	0.469464	-0.48192	-0.397838	0.752223	-0.813081	-2.20604	-0.0691246	0.338786	0.414134	-0.305673	-0.959543	0.0410538	-0.163755	-2.20483	-0.485814	-2.09093	0.593146	0.297766	-0.885516	-0.17413	-1.12824	-0.966531	-0.545912	-0.51995
-0.281585	-1.69729	-1.56303	-2.23194	-0.169357	-0.968049	-2.53732	-2.30694	-0.874205	-2.49189	-0.834513	1.29988	-0.517455	0.671123	0.278355	-0.765041	-1.21634	-0.327355	-1.27086	-0.361204	-1.82025	0.262663	0.120463	-1.45189	-0.753323	-0.586405	2.03367	-1.71903	-2.94697	-0.202655	-0.121912	-1.58523	0.331376	-0.971978	-1.92891	0.262031	0.358313	-0.258602	-0.962031	-0.265734	-0.32802	-0.888686	-1.25444	-0.753869	0.392696	-0.283428	0.452145	1.20478	-0.51178	0.451911
-2.0523	0.159437	-3.56242	-1.82472	-0.817584	-0.622581	-0.718252	-1.0188	-3.26839	-2.79182	-1.7595	-1.9112	-2.02406	-0.942719	-0.892293	1.04291	0.579924	-0.0574805	0.278785	-0.713262	0.998628	-0.269891	0.0412383	0.77671	0.695324	1.09125	2.06327	1.99991	2.58719	2.53293	2.95181	3.37259	0.646421	2.86944	1.98003	2.71656	0.61613	1.66753	3.01213	1.29408	0.885501	-0.540098	0.989399	0.0886821	1.81024	2.88175	2.49674	0.959513	0.835152	0.431383
-0.560018	-0.00656604	-0.331459	1.54544	0.412728	-0.128836	1.17551	-0.934664	-1.08906	-0.311494	0.766114	1.42558	1.82445	-0.228322	1.03918	1.29906	0.25875	1.82818	0.63558	-0.891681	0.914166	-0.312519	-1.02016	-0.0561331	-0.492613	0.765857	0.610719	1.14641	0.456241	-0.320771	0.339987	0.0296811	-0.0332822	0.380589	0.552746	-0.260062	-0.174925	-0.729509	-0.228878	-0.45734	0.527475	-0.328699	-0.756928	1.05611	-0.548265	0.365324	-0.255642	0.279766	-0.34561	0.870342
-0.526194	-0.0160697	0.0718377	-0.103037	0.193188	-1.13591	0.80456	-0.149977	-0.0908732	0.879315	-1.81928	-0.0011708	0.373509	0.352034	-0.0703816	-1.47426	-0.474226	0.428795	0.104148	-1.01076	-0.101265	-0.409722	-0.430235	0.641844	0.964023	0.6551	-0.914424	-0.446231	0.120666	-0.664823	1.63524	-0.346892	-0.152768	-1.11314	-1.06462	0.574999	2.0344	1.94362	0.0564134	-0.39217	0.123595	-0.632331	0.785837	0.117492	0.646604	1.61334	1.72903	0.694561	-0.496413	-0.0048473
-0.846738	-0.0307317	1.69044	-0.620974	0.405354	0.864496	-0.267504	-1.35437	0.254134	-0.730519	-0.278185	-1.17367	-0.66524	-0.0811759	0.128189	-0.942887	-0.364987	-0.976884	-1.48528	-1.17525	-0.0634337	-0.819454	-0.0965338	-1.47319	0.111469	1.48477	-0.673602	0.107742	-1.14446	0.496547	1.14541	1.41644	1.47818	-0.439721	-1.305	0.337025	0.65086	0.394455	0.364222	1.57267	3.37654	2.14255	2.46352	1.06351	0.183789	0.566947	0.302961	-0.433687	-0.583042	-1.35738
0.930371	-0.957879	0.476783	1.31244	0.542234	0.641605	0.0641558	-0.271407	0.198335	1.13518	-0.578221	-0.231785	-0.380899	1.63837	0.407944	1.20017	1.79513	-0.391522	-0.175864	1.77338	-0.369302	-1.22542	-0.684822	0.314738	-0.493306	-0.671278	2.88621	0.0815443	0.908279	0.150471	0.630725	0.334707	1.15169	1.115	-0.0723882	-1.19707	0.369108	-0.203292	-0.738275	-1.77561	0.649772	-1.06054	0.294029	-1.08082	-0.0555221	-1.16002	-1.92098	-0.00461558	0.162193	0.234525
-0.150711	-2.12004	0.367759	-1.03263	-1.09566	0.311801	-0.634986	0.123034	-0.526953	-1.71948	0.807659	0.0533034	-1.94281	-0.185935	1.22383	0.968032	0.532931	0.653849	0.452836	-0.185445	-0.757162	-0.555783	0.131033	0.74072	-0.117551	1.14705	-0.877449	0.81398	0.512541	2.25542	-0.758653	0.503805	-0.0617559	0.566562	-1.16361	0.357889	1.01342	-0.670098	0.309073	1.85805	0.823081	-0.928868	-2.30614	0.826123	-0.617955	1.02186	-0.713794	1.05934	1.04484	-1.17861
-0.826384	-1.41618	-0.549582	1.41729	-1.17482	-0.983337	-0.973029	-1.73699	1.01776	-1.89815	-1.79688	0.540445	0.722836	-0.47768	-1.45287	0.141301	-0.149739	0.189778	-0.917705	0.541485	-0.835755	1.27703	-1.56802	1.49259	0.560914	0.442867	-0.932181	-0.391596	0.41397	0.87243	-0.486498	-0.888122	-0.126595	-1.47569	1.10051	-0.154242	-0.132933	-0.583838	0.532485	0.338623	-1.75168	0.0947889	0.816706	-2.14809	0.567325	-0.663068	-0.103882	-0.885541	1.11241	0.41964
2.48792	-0.575243	-0.949539	-0.939866	-0.467218	-0.683309	1.12736	-0.109847	1.71893	2.75152	0.0690317	-0.442512	-1.31538	-0.201554	-1.71454	0.873365	-1.02032	0.990457	1.26117	-0.346241	0.150134	-0.167765	0.848206	0.419866	1.50945	-0.339543	-0.118986	0.414566	-0.432359	0.129071	0.477881	-1.21883	-1.81899	0.917687	1.30307	-0.0513075	0.151203	-0.0251519	0.848001	0.156096	0.52946	-0.0116502	0.558592	0.676926	-0.457398	-0.245036	1.18323	-0.08045	-0.918421	1.01651
-1.262	-0.571983	-0.81438	-0.12363	-0.421988	-2.66588	-1.81073	-0.99863	-1.48376	-1.95372	-1.39802	-0.819168	-0.807837	-1.95268	0.230644	0.0650608	0.258902	-1.83525	-1.59175	-1.08002	0.0514063	-0.581021	-0.581484	-2.80933	-1.9415	-1.58403	-0.389287	-0.114869	0.266469	-0.290115	-0.192416	-0.720702	-1.40189	-0.608255	-1.89837	-1.87465	-0.922581	-1.10755	-1.16541	-0.364536	-1.27818	-1.12039	-0.951825	-1.25167	-0.430623	-0.916088	-0.331247	-0.424823	-0.322226	0.0202326
-0.62392	-0.00345345	-1.50968	-0.663472	0.125088	1.27593	-0.140832	0.824447	0.44336	0.681442	0.169549	0.220278	0.485331	-1.11415	-0.466959	0.0991175	-0.0259276	1.33803	0.130578	-0.626129	0.0310002	0.186549	0.690016	0.684258	0.0725995	0.733301	-0.518024	-0.423837	0.00282037	0.732158	1.47844	0.689152	-1.6049	-0.992749	0.882674	1.05775	-0.101324	-1.8886	-0.704349	0.950723	0.324562	-1.05029	0.611523	0.369654	0.642034	0.466564	-0.0242551	1.44067	0.47227	1.74886
-0.187072	-1.41555	0.0639119	0.786015	1.32687	0.382589	-0.863658	-1.31979	-0.400969	0.720249	-0.947659	0.201664	0.239061	0.5595	-1.2226	0.230888	-0.106333	-0.176045	0.927014	2.12433	0.981997	0.522307	-0.180017	-0.738755	0.563071	0.076301	-0.419191	-0.187263	-1.25806	0.533739	-1.51814	-1.56001	-1.44177	-0.543516	-1.37193	0.990925	-0.459417	-0.4637	0.738885	0.599804	0.510064	1.59377	-0.329988	-0.513587	0.524425	1.39474	-0.141731	-0.266864	-0.738962	-1.33549
-2.01182	-1.08021	-1.37731	-1.40963	0.102778	-1.45918	0.185526	0.737984	1.73129	0.516432	0.115039	0.673708	0.665321	1.04252	-1.51372	-1.19319	-0.255699	-0.751044	0.902615	-0.893647	0.284699	0.251018	-0.118111	0.834014	0.871717	2.10842	0.224849	0.776961	0.513034	-0.724126	-0.848293	0.227008	1.42927	-0.424853	0.878307	0.231608	0.711918	1.33519	1.09522	0.734879	0.747545	1.502	-0.360447	0.0178908	-1.07795	-0.533263	-1.07063	-0.477037	-0.898759	0.143079
-0.61346	0.389704	0.393295	-0.355934	1.44297	-0.439845	-2.00806	-0.275902	-1.71106	0.822184	1.98381	-0.872869	1.14793	-1.23546	0.333861	-0.0780694	0.989066	-1.08759	-1.01918	0.152088	1.06554	-0.0411531	-0.061291	-1.21436	0.343644	0.0199136	1.01806	-1.12063	0.419616	-0.589868	-0.465672	0.960798	-0.72713	0.506523	0.289621	-0.0378547	0.166842	-1.60354	0.860656	0.530869	0.68301	0.622034	-0.930368	0.700212	1.0279	-0.0858135	1.02532	-0.0791654	-0.398713	-0.527446
-0.527634	-0.336435	0.669232	1.57435	-0.364718	0.238762	0.0924764	-0.235179	0.847529	0.0163594	-1.57444	-0.678953	-1.05741	0.398436	0.602184	0.72411	0.488548	0.320777	1.22077	0.392166	1.38411	0.173885	0.706882	-0.127155	0.695846	0.848727	1.43281	0.898912	0.0935208	0.495253	0.334022	-0.366692	0.56239	1.30916	1.13175	-0.645211	-0.458083	-0.45578	0.806145	0.0857436	0.45588	0.617297	0.2051	-0.41683	0.611992	0.400556	-1.01348	0.0217094	0.856143	1.78604
-1.47463	-1.7656	-0.508669	0.00383129	-1.74797	0.130249	1.06495	0.842496	1.51453	0.840517	-0.398931	-0.640259	-2.11955	0.165725	-0.0157714	0.214231	-0.0357481	-0.528877	-0.271942	-0.377563	-1.82454	0.342672	-0.505634	0.802271	-0.544499	-1.10998	-1.18441	0.493347	-0.85393	-0.395197	0.112055	0.972317	-0.341748	-0.524997	0.919916	-1.43044	0.229588	-0.580546	-0.598931	1.03532	-0.932245	-0.298576	0.255464	1.20477	1.38691	-0.0741498	-1.76672	-0.261535	-1.46759	0.0101033
-0.943745	0.221167	0.97212	0.266677	-0.252109	-0.335997	1.95169	1.10253	-0.0522011	0.385157	-0.788798	1.6432	0.754913	0.300228	1.51822	0.0745149	-1.23738	-0.749126	0.439565	-0.625153	0.0897146	-0.0268803	-1.22287	0.125763	-0.902949	-0.489701	0.026348	-0.194243	1.19934	0.0945609	-1.85415	-0.838792	-0.428083	-0.39523	1.47449	-0.871375	-0.632313	-1.61128	-1.90627	0.412725	0.557784	0.678707	-0.792894	-0.924001	0.131145	-1.51158	-0.111826	0.601556	0.896452	-0.282321
1.4247	0.002717	0.264154	0.456942	-0.252836	0.76523	0.353823	0.0239248	-0.325972	1.75306	-0.908035	-0.53406	0.991196	0.557605	-0.391556	1.26901	0.175947	0.597328	-0.791503	-0.613486	-0.198411	-0.308673	0.0616337	-0.149667	-0.795079	1.24837	-0.853242	-0.81285	1.25239	-0.806833	0.694303	-0.537788	-0.234798	1.05468	1.33876	0.908891	0.895785	-1.48523	0.288288	-0.352768	-0.680924	-0.778199	-0.316523	1.06613	0.507854	-0.0524825	0.455443	-0.635594	0.430937	1.70819
-0.164092	-0.821111	-0.411723	1.01873	1.00681	-0.368704	0.208011	-1.10723	-1.23215	1.18797	1.23905	-1.46687	0.429771	0.490386	0.407175	-0.31798	-0.231938	1.42188	1.53657	0.861401	0.687946	0.645887	-0.100089	-0.42408	-0.545553	-0.306906	0.260842	-0.603658	-0.532883	0.371646	0.0362056	-0.582004	-0.325683	-0.284462	-0.258399	-1.3037	-0.941107	-0.516315	-0.593314	-0.543344	-1.3084	0.0780678	-0.627401	0.424849	1.0619	-0.190638	-0.0955492	-0.641455	-0.334214	-0.296342
0.0226475	-0.191407	-1.63383	-0.852358	-1.76884	-0.157642	-0.166431	-0.809213	-2.05077	0.331837	-2.5114	-2.20114	-0.205912	-0.125962	-1.91056	-0.185953	-0.858985	-1.56836	-0.653112	-1.41529	0.792829	-1.02467	0.171433	-1.5975	-0.0898107	-1.88339	-0.0814007	-0.313636	-0.599418	-1.21205	-0.411911	0.305379	-1.42196	-0.304355	-0.180284	0.139614	-0.549508	-1.54055	-1.79523	-0.451195	0.0783765	-2.573	-2.32131	-0.658898	-0.135997	-1.85025	-1.13269	-1.16762	0.0533241	0.0809213
0.505125	0.100332	-1.1561	-0.78595	-1.38851	1.30938	1.18941	-0.0486557	1.162	0.614524	0.63033	0.475477	-0.162618	1.2263	-0.680963	-1.34232	0.662325	0.394086	-0.357562	-0.118262	-1.03374	1.12113	-0.250103	-1.3097	0.695901	-0.822073	0.268497	-0.637587	-0.362979	0.052019	-1.30536	-1.58742	0.597071	-0.390188	-0.682392	0.783021	-0.931452	0.489492	0.846578	0.742287	-0.192922	-0.516981	0.35141	-1.31805	-1.35404	-0.586113	-0.842948	-0.362506	-0.615354	1.20927
-1.14399	1.26237	0.634364	-0.910857	-0.422335	-0.488907	-1.36184	-1.01837	0.385691	0.466008	-1.47583	0.974163	-1.14572	-0.282603	1.27925	0.480636	-1.57369	-0.0081512	-0.918951	1.45494	0.702844	-0.91234	1.29363	-0.582377	-1.26211	-0.346685	-1.73025	-0.78951	2.27982	1.44273	0.104127	0.661319	0.985066	1.84187	-0.0410276	-1.69894	-0.520675	-0.458673	0.0563378	-0.991782	0.418994	0.0175004	0.469535	-0.382702	-0.452916	-1.03097	-0.458861	-0.384956	0.784152	-1.2205
0.0413338	-1.12563	-0.077087	0.240846	1.05389	0.797418	-0.71222	-1.74086	-1.80203	-0.565675	0.583925	0.810621	-1.20434	-0.481816	-1.0141	-0.512538	0.649176	0.32348	0.44844	0.829582	0.681187	-0.286752	-1.15291	0.0107563	-0.566072	1.47911	0.372859	0.30989	0.410897	0.270839	-0.26245	-0.487335	0.3204	-0.537375	-2.04839	-0.752937	0.940791	-0.280096	-0.36883	0.208857	-0.602696	-0.837506	-1.36855	-0.900052	-0.25713	0.159063	0.0526195	-0.775992	1.85678	0.579869
0.201649	-0.363912	-0.117813	0.195119	-0.83773	0.00574174	-1.02165	-0.331646	-1.21301	-1.76234	-0.86329	0.0576853	0.254105	0.908218	-0.909686	0.345818	0.0137227	2.53669	1.38122	0.50826	0.281133	-0.291263	-0.0545755	0.0968662	-0.217335	-1.81364	0.726854	-0.141717	1.27359	-0.214876	0.251445	0.709424	0.0324616	2.0137	-0.476547	-0.866622	-1.00263	-0.83999	-0.898469	1.95742	1.226	0.410269	-0.389369	1.25039	-0.133138	0.20037	-0.188828	1.18356	0.133256	-1.44712
-0.299206	2.15677	-1.14547	-1.44387	-0.408133	-1.63926	-0.957859	-0.789131	-0.316164	-0.551891	-0.192591	0.310264	-0.161024	-1.64663	-0.699802	0.814077	0.0318718	-0.58892	-0.503743	0.219419	1.20948	1.02891	0.189071	1.43811	0.9339	0.576989	1.13914	0.547727	1.25674	-1.04677	1.10279	0.161374	0.203546	0.165106	-0.142666	-1.11437	-0.236322	0.299562	1.62112	-1.26075	1.18161	-0.356642	-0.0755335	-0.786988	-0.253666	0.453115	0.299525	0.190163	0.00891754	0.670472
-0.62072	-0.312366	-0.835655	-0.656539	-0.647317	-0.818497	-0.75107	-0.974607	0.347257	1.06129	1.59942	0.0953603	0.828688	-0.491574	-0.0500448	-1.20628	-0.00684864	-0.423582	-0.704404	-1.76896	0.550413	-0.295536	-0.721855	-0.803544	0.722987	0.0627044	0.44025	0.0879106	-0.0638799	-0.0142572	0.467813	1.3109	-0.38515	-0.164383	-0.931764	-0.794631	-0.0836919	0.725829	-0.633816	-1.02581	-0.0475008	0.156526	0.309044	-0.0477586	-0.610112	-0.497139	0.248897	-1.73996	-0.0262198	0.664062
-0.179749	0.429614	1.87725	-0.0683996	0.689171	0.325454	1.25801	1.69279	1.60725	0.886797	1.34347	1.80635	0.661702	0.267015	0.440308	-0.0126876	0.277166	0.325315	0.992052	0.113367	0.951274	0.826388	1.09598	1.61737	0.186303	1.26277	1.41402	0.742446	1.16125	-0.546779	-0.259201	-0.0695054	-0.051428	-0.202199	0.274697	1.75401	1.43062	1.23925	0.590751	-0.221849	0.695659	0.898284	1.24524	0.0556884	0.0293287	-0.28597	-0.508861	-0.319489	0.201887	1.29615
0.522333	-1.0051	-0.199481	-0.115116	-0.209702	0.368331	0.94312	1.39455	0.593631	0.559698	0.110664	0.0646198	0.811734	0.847216	-0.416444	0.0993313	0.809626	1.61093	0.984162	-0.63858	1.25163	0.387926	0.654703	0.535407	1.60381	0.323956	0.286063	-0.290001	0.519206	-0.204891	-0.86408	-1.26931	-0.101666	-0.571077	-0.485092	0.634137	0.0620671	0.634588	1.01196	0.878722	0.660403	1.33566	1.37701	0.459817	-0.406531	-0.937439	-0.438651	-0.609232	-0.292491	-0.229253
-0.878618	-0.104899	0.0552505	-0.380235	-0.088451	0.0812675	0.414575	0.953804	0.753757	0.49031	0.834582	0.438816	0.16904	0.828213	0.130233	0.539922	-0.170976	-0.216016	0.477078	0.28306	0.413083	0.529244	0.411623	0.449895	0.554406	-0.252149	-0.336848	0.839354	-0.53378	-1.20526	0.468483	-0.792989	-0.331631	-0.481421	-0.0962828	0.0960117	0.711191	0.449845	0.0355147	0.608663	0.91511	0.196546	-0.068352	-0.581058	-0.644173	-0.770166	-0.324434	-0.34233	-0.440913	0.315495
0.76782	-0.482032	0.550739	1.23346	1.07369	0.500432	0.518589	-1.06328	-1.47009	-1.50453	-0.468059	-1.08891	0.406997	0.425523	0.977842	0.137265	-0.751096	0.131246	0.0637459	-0.721421	0.249007	-0.747422	0.845515	-0.691686	-0.0646268	-1.45541	0.517643	-0.0893478	0.639858	1.08594	0.876585	-0.561289	-0.37959	1.01494	1.05458	-0.48049	-1.58497	0.626232	-0.505178	-0.372689	0.273435	0.56608	-0.617808	-0.26456	-0.398884	-0.352319	0.383119	-0.529258	1.23067	-0.108004
-0.303402	0.388173	-0.584793	-0.277945	-0.789581	-0.950247	-0.64378	0.0571343	1.09721	0.113205	0.262326	1.5923	-0.215882	1.02452	-0.61984	-0.909858	-0.499434	-0.799761	-0.420425	-1.30629	0.225884	-0.0968114	-0.706562	0.670731	-0.145819	0.022693	-0.463639	0.709288	0.951118	-0.103984	-1.47672	0.000508228	-1.87464	0.0779489	-1.70509	-0.333785	-0.555176	0.479784	1.01067	-1.56531	-0.677178	0.213929	0.197671	0.762553	-0.405085	-0.24846	0.278792	0.504063	-2.288	0.052515
-0.42091	0.290525	1.73972	-0.0181307	0.314416	-0.0477853	0.681806	1.29069	0.120492	0.809487	0.449824	0.410281	-0.0255852	-0.165351	-0.585844	-1.31085	-1.09645	0.0410362	-0.0546803	-0.00587688	-0.115942	0.167047	-1.15101	-0.988424	0.635683	0.207553	0.578088	0.390396	-0.476576	0.800674	-2.20298	-0.181593	-0.437645	-0.783217	0.274095	0.89914	0.444871	1.16099	0.412768	0.0106316	0.0186841	-0.112455	0.737517	-0.451363	0.375797	-0.997903	-0.414193	1.60045	0.39145	0.2708
-0.959983	0.188122	-0.810926	-0.781966	-0.393415	-0.734687	-0.45962	-0.642803	-1.27416	0.00861721	-0.657444	-0.897363	0.292574	0.192465	-0.407573	-0.54769	-0.5375	-0.626635	0.646544	0.334278	1.33599	-0.390494	-0.4107	-0.0916285	0.441268	-0.37232	-0.242505	-0.93485	0.0967949	-0.718345	-1.41643	-0.834412	-0.725447	-0.368695	-0.841409	0.779654	-0.248276	0.07547	-1.2463	0.478121	0.653621	-0.141284	-0.285413	0.20282	-0.387497	0.745178	-0.415962	0.00909939	-0.598146	0.187053
-0.501494	-0.146491	0.297246	0.486735	-0.612189	0.442766	0.538197	0.656026	0.926185	0.798832	0.149499	0.131368	0.358467	-0.0241266	-0.589014	0.844573	0.0253265	0.394612	0.779882	-0.0166817	-0.779655	0.904053	-0.181613	1.38348	-0.0225757	-0.283883	0.0394497	-0.590425	0.0666511	-0.651497	0.732969	0.0131775	0.78811	-0.324011	0.196348	0.0752866	-0.295422	-0.831217	-0.0218686	-0.0851407	-0.298537	0.500395	0.152922	-0.0771237	-0.0987654	-1.24907	0.1327	0.618712	1.14474	2.14589
1.23536	0.200843	2.15913	0.308465	0.824859	0.778174	0.336599	1.03566	0.419102	0.970619	0.985131	1.14513	1.77211	1.47799	0.266482	0.417519	0.641826	0.175632	0.777959	1.18543	0.874894	1.07501	0.898692	1.19942	0.887967	0.138494	0.701514	0.550147	0.436412	1.49535	-0.096494	1.58521	0.310912	0.0645455	-0.0951354	-0.419862	0.0171515	0.959112	0.409996	1.05641	0.900176	1.19106	0.610708	0.00536314	0.886478	0.121111	-0.257975	0.642238	0.459453	0.0168424
-0.1887	-1.04566	-0.698632	-1.27848	-0.254379	-1.55233	0.890196	0.989434	0.391843	-0.664297	0.187944	0.723965	0.191647	-0.491497	-0.158017	-0.66598	-0.760074	-1.21886	0.566928	0.502136	0.0223442	0.606492	-0.0887838	2.6533	0.292	-0.921938	0.0202775	1.59675	-0.0179075	0.0290543	-0.0787693	-0.20307	0.501506	0.384426	-0.0992752	0.916708	0.970768	-0.256315	-0.114344	0.598547	0.434206	0.772126	-1.2305	0.0605383	0.555765	0.520799	-0.770008	-0.536516	-1.25399	-0.0170424
-0.0617024	0.14013	-0.168525	-0.504066	0.772635	-0.777212	-0.43178	-0.835216	-1.42614	-0.0397038	-0.429047	0.613115	-0.0105656	0.953587	0.583301	-0.2458	-0.0333087	0.407349	0.703286	1.29815	0.113201	-0.567942	-0.468945	-0.28738	0.872619	1.07864	0.189499	0.279206	0.0331529	0.466047	0.00976166	-1.10812	0.0131564	-0.264719	0.357343	0.635672	-0.964265	-0.469505	-0.200589	-0.714222	0.766938	0.676741	1.51227	2.16179	-0.886009	0.293746	-0.00201342	0.0771854	0.375239	0.653927
0.297931	-0.239642	-0.018776	-0.0153955	0.992369	-0.0588538	-0.668478	-1.15343	-0.701005	-0.649228	0.0821039	-0.0643216	-0.0946411	0.12721	-0.808008	-0.0385406	-0.908645	-0.152566	0.616645	-0.469981	-0.0978166	-0.0254754	-0.576486	0.773576	-0.915457	0.616614	-0.603	-0.346328	-1.02247	-0.343509	-0.740089	-0.696348	-0.226536	-0.244586	-0.80321	-0.444254	-0.259289	-0.909454	-0.353049	-0.464788	-0.0198863	-0.0521594	-0.261517	-1.01433	-0.541193	-0.760534	-0.485101	-1.30815	-0.861458	-1.01168
0.0121096	-0.44545	0.297312	-0.16224	0.332631	-0.571403	0.600732	-0.195735	-0.392561	-0.0352575	0.352672	-0.266702	0.0352348	-0.316676	0.30613	-0.414511	0.753442	0.237559	-0.56418	0.194925	0.0614617	0.0831358	0.00708788	-0.0505171	0.374724	0.315614	-0.0252925	0.0631337	-0.326702	-0.144241	0.0622571	-0.215467	-0.0994879	-0.320696	0.308281	0.238022	-0.113532	-0.265769	-0.0372076	0.0665055	0.93924	0.927273	0.0156028	0.0517054	0.232883	-0.128747	0.0737967	0.0336851	0.389911	0.39289
0.436277	1.02982	0.123064	0.373649	0.0869511	0.211285	0.756811	-0.297805	0.298916	1.08373	0.724202	-0.184059	0.0368169	0.704162	0.475049	0.775462	0.303351	0.180254	0.764101	0.844556	0.110822	0.112161	-0.318387	0.830333	0.311032	-0.0545106	0.854512	0.564806	0.649156	0.722134	-0.398543	0.668162	0.177486	-0.322693	0.0583841	-0.00793777	0.0542954	0.452723	0.58191	0.808325	0.767856	0.764424	0.492791	0.203748	0.0918359	-0.289041	0.657427	0.424636	0.663998	-0.387832
[truncated: 2,690 more columns]

## Sheet: Figure 3a ZT 22exp1
Note:	The time (horizontal) axis is represented by frames, which our acquisition setting was 23 frames per second.
-0.475222	-0.13427	0.854276	0.21179	-0.332617	0.661105	-0.692812	0.325637	0.663119	1.30476	0.15789	0.422133	1.25412	1.11495	0.963246	0.553864	1.13946	1.19901	1.04245	1.0237	2.30467	0.736554	1.53123	2.11949	1.79897	1.61162	0.364804	0.951835	1.35098	0.760791	0.92444	1.69808	1.53389	1.57199	1.7707	1.54252	1.48607	1.91299	1.69288	1.94885	0.734911	0.528049	0.589908	2.05886	0.437458	1.33987	1.19548	0.994358	1.65272	1.09117
0.938263	-1.02314	1.13284	0.928149	0.498499	-0.303174	-0.198716	0.239912	-0.134212	0.829959	-0.4704	0.461397	-0.022168	1.33193	0.44012	1.68431	-0.344611	0.559668	1.14819	0.433752	2.18451	0.3786	0.220309	0.491314	0.198112	0.803683	-0.0458432	0.870177	0.482838	0.800866	-0.312643	-0.818255	1.73759	1.224	0.851354	-0.258287	-0.133619	0.857876	1.44191	0.76758	0.0747526	-0.462643	1.0974	-0.292009	0.74293	0.706496	-0.532937	0.593809	-1.07812	0.887915
-0.184095	-0.17409	-0.332145	0.23144	-0.570704	0.253181	-0.0482229	0.0607772	0.593742	0.0599752	0.30424	0.117805	-0.0941809	-0.0616133	-0.587141	-0.0490962	0.00169073	0.0393333	0.254968	1.21484	-0.129112	0.0833335	-0.339048	0.549187	0.0888022	0.468952	0.768569	0.437222	0.328151	0.666852	-0.260782	0.0182816	-0.453277	-0.692914	-0.355409	0.394483	-0.173992	0.833261	0.0506791	0.18712	0.624069	-0.692046	-0.649154	-0.85346	0.61163	-0.0686127	0.430074	-0.129721	-0.110255	-0.534619
0.267799	0.145427	0.678603	-0.0628089	0.39599	-0.609542	0.472672	-0.401928	0.368328	0.633756	1.27052	0.569283	1.16225	1.70569	0.137711	1.01714	0.662179	0.117189	0.545173	-0.228691	0.9902	0.405989	0.596845	1.80603	1.03168	2.52201	-0.697768	0.818356	-0.157932	0.685943	-0.276114	0.850791	0.383912	1.36117	-0.011773	1.14949	-0.110289	-0.0510351	1.27598	0.142484	0.258144	0.191974	1.33403	0.755462	-1.65801	-0.865121	-0.894166	-0.319556	-0.0940637	0.696504
0.877239	2.17453	1.42162	1.05806	-0.459363	-0.408238	0.399198	0.167459	0.371478	0.188664	-0.689324	-0.648365	0.179904	0.0134908	-0.181246	0.669907	-0.386735	-0.492582	-1.23019	0.0632382	-0.446315	-0.65727	-0.632167	-0.967891	-0.213892	0.149566	-1.16665	-0.828507	-0.244217	-0.614497	-0.585354	0.232021	-0.528542	0.778514	-0.376699	0.253522	-0.0809581	-0.30926	-0.387592	-0.124913	-0.166041	-0.386741	-0.548958	0.582565	-1.12535	0.428589	-0.340017	0.119853	0.288331	0.718551
-0.746861	-0.150006	0.88497	0.473894	0.855936	0.900584	0.493948	0.0268781	0.50796	0.985176	0.63121	-0.184812	0.206123	1.0066	1.21334	1.09641	1.08218	-0.876102	1.28212	0.879408	0.868453	0.309255	0.632749	2.2675	1.0525	0.691242	0.722432	0.109703	0.241028	0.118869	1.09041	1.83412	0.476333	-1.18853	2.00325	2.91428	-0.246032	0.55243	0.679715	1.82769	0.0129	1.28788	-0.25697	1.19105	1.5485	0.0885423	-0.0147235	-0.382696	0.0830253	0.377247
-0.954604	-0.0817402	1.1666	-0.550647	-0.330038	0.416401	-0.495163	-0.240874	-0.663771	-0.505845	0.101027	0.294802	0.278728	0.0528802	0.13566	0.565637	0.723852	-0.185653	0.536884	0.87635	-0.886006	0.0396833	0.257278	0.507596	0.542301	0.685258	-0.363457	1.25364	0.508332	-0.717065	-0.46878	-0.624929	0.258116	0.151788	0.607322	1.76459	0.433061	1.96722	0.141044	0.92072	1.44498	-0.265689	0.0107648	0.0545742	-0.962147	0.221858	0.873693	-0.00675725	0.882841	0.308619
0.645257	1.45959	0.555391	1.13079	0.454743	-0.55111	-0.0872042	0.0423694	-0.0487739	0.298552	-0.161407	0.417564	-0.371704	0.464735	1.2137	0.52245	-0.744214	-1.56281	-0.578868	-0.431299	-0.935019	0.161866	0.740786	-0.794693	-1.28781	-0.220978	-0.286499	0.203429	-0.122254	-0.468885	0.360116	0.230425	0.387034	1.46481	-0.53127	-0.437372	-0.57772	0.436837	0.759707	0.0651856	0.402356	0.00845301	0.812807	0.0787849	-0.0360669	0.00531323	-0.583179	0.515654	-0.416148	0.849098
0.376317	-1.11118	-0.525109	1.10883	-1.02463	2.512	1.04167	0.446377	0.321453	0.491508	0.69359	0.836285	0.480649	1.7037	-0.183886	1.21601	1.17892	0.948363	1.10969	0.0272518	-0.126064	-0.0748042	0.26262	-0.116612	-0.124898	2.79514	0.254085	-0.334619	-0.834476	2.30781	-1.75822	-0.338679	0.774809	0.818155	0.283969	0.0434208	1.21068	0.946192	-0.144919	-0.14848	0.813893	-0.272561	1.79161	-0.279235	0.226549	-0.937941	-0.398762	-0.209145	-0.995237	-0.693498
0.886642	1.21604	0.245499	-1.14877	-0.00565515	-0.322881	0.940074	-0.46727	-0.0732867	-0.587392	0.859987	1.79239	0.41335	-0.354915	0.326165	0.292951	-0.196179	-2.03794	-2.01049	-1.44238	0.379807	-0.430389	-0.311223	-0.381651	-0.729331	-0.279136	0.912334	1.57056	-0.0211409	-0.141941	1.15348	1.68231	0.721308	1.38067	1.75468	0.149017	0.697566	-1.13456	-0.0781453	-0.235284	-0.461209	1.08133	1.38476	-1.23922	0.883137	1.29788	-0.756582	-0.780808	0.41114	0.99058
0.844965	1.18993	0.38401	0.821026	-1.21033	-0.39041	-0.0258132	0.287272	0.399622	-0.0719501	1.05008	1.20278	-0.211839	-0.738739	0.6771	-0.166286	-0.251948	-0.445792	-0.406923	-0.532952	-0.591682	-1.42734	-0.790616	-1.51976	-0.593167	0.726823	-0.0321068	-0.793716	-0.217348	-0.506176	-0.51215	0.286728	1.21023	-0.475172	-0.448446	-0.774453	0.362553	0.470189	0.139079	0.956989	0.503714	-0.178638	0.130793	-0.440217	0.321138	-0.920728	-0.278841	0.198307	0.312426	0.108834
0.101917	0.43933	1.49949	-1.00754	-0.882668	-0.00940574	0.937009	0.303219	-0.623311	0.190582	0.0544506	0.678508	0.981657	-1.59145	0.275112	0.337	1.13489	0.903305	-1.37772	0.0467028	-1.64438	0.967679	0.543477	-0.746946	0.021481	1.07901	-0.472376	0.374338	0.166023	-1.15647	-0.76949	-0.570127	-1.66921	-0.460989	-0.755639	0.564083	0.043954	0.198261	0.325155	0.00143382	-0.663854	-0.494395	0.186283	-0.405118	-0.411522	1.23883	-0.0934809	-0.507633	-0.503391	0.67786
0.697635	-0.436648	1.42143	1.66248	-1.53098	-0.739483	-1.32204	0.666099	1.14622	1.66662	-0.180976	0.167751	0.805603	1.29677	-0.339001	-0.6347	0.412898	0.643437	1.56316	0.0430589	0.338491	0.397307	0.662367	-0.345504	0.614163	0.174716	-0.301495	1.18703	0.262354	-1.26904	-0.628002	-0.199676	-0.506527	-0.631212	-0.690249	-0.309397	-0.280008	0.221415	-0.912532	-1.23776	-0.431171	-0.264033	-0.485345	0.277506	-0.438102	-0.208341	-1.15367	-0.290587	-0.49949	0.929335
0.0643163	1.34046	0.289954	1.01786	-0.824066	-0.285267	-0.734851	0.650941	1.3712	-1.23498	-0.0628839	-0.905139	-1.04971	0.39136	2.00017	-0.34425	-1.66713	-0.225558	-0.96066	-0.904922	-1.54525	-0.867575	-0.800196	-0.59428	-0.883006	-1.44236	-0.993114	-0.74606	-0.559299	-0.128633	-0.359685	0.0285183	0.312174	1.33978	0.789862	0.645238	0.812729	-0.661301	-0.0745992	2.02559	0.368898	0.272059	0.596453	0.235592	-0.318631	1.009	-0.0714032	0.641555	1.29533	2.46687
-0.33418	0.503186	1.07645	0.139945	-0.296795	-0.673518	-0.120755	1.11114	-0.562156	-0.269275	-0.0220484	0.0250402	0.0343516	0.568871	-0.307061	0.245994	0.0326541	-0.985037	-0.817749	-0.201327	-0.159669	1.22742	0.756999	-0.181298	-0.83899	-0.840815	1.08623	-1.0474	1.4272	0.218276	-1.51637	0.535902	0.0347272	0.715955	-1.45783	-0.569673	-0.0575878	-0.372837	0.344055	-0.115981	-1.24786	-0.336231	0.149897	1.03806	-0.282111	-0.0283219	-1.14655	0.2183	-0.743298	-0.372905
-0.142607	-0.0315183	0.00779661	-0.566659	0.0652444	-0.499691	0.345537	-1.00798	0.958334	-1.15483	0.118983	0.0620643	-2.08403	-1.88817	-1.74828	0.575339	-0.769204	-0.0286919	0.40139	1.18439	-0.192389	-0.113261	0.270347	0.566508	-1.29998	-1.06558	-0.671257	-1.29237	-0.467607	0.00673132	-0.305145	-0.342212	-0.00419339	-0.914114	0.30882	0.392502	-1.30463	-0.519519	-1.13774	-1.24715	-0.321493	-1.04705	1.11484	-0.669796	0.709353	-0.882673	-0.0143127	0.702053	-0.175439	-0.7662
-0.800537	-1.08135	0.464397	0.900307	-0.00744033	1.11649	0.402393	-1.07662	0.0988507	-0.786596	0.0312059	1.15698	0.1011	-0.458228	-0.0399454	0.854537	-0.613253	0.330488	-0.748487	0.0452668	0.746773	-0.447563	-0.803099	-0.177534	0.169281	0.8491	0.660402	0.313285	-0.271314	1.0329	0.525359	0.903858	-0.858592	1.13293	-0.466499	0.728646	0.393144	0.346326	0.369736	-0.847067	1.54147	-0.602488	1.88243	2.35226	-0.256381	-0.164414	-0.392928	-2.00004	1.52742	-0.865215
0.141066	0.544677	1.75878	0.582764	1.06447	-0.83554	0.478299	0.876059	1.38253	0.03613	-0.130752	0.650833	0.0537347	1.50063	-0.86579	-0.364776	-1.93131	-1.52986	-2.22276	-1.36749	-1.72286	-0.552339	-1.72818	-1.1007	-0.716747	-0.696836	-1.4747	-0.077036	0.449348	-0.531439	0.102355	-0.457349	-0.627148	0.730961	-0.632247	1.33948	0.12319	0.351234	0.424909	0.200983	0.417638	0.494686	-0.101636	1.18158	-0.560498	0.752619	1.09447	0.417868	0.57	0.759838
-1.57212	-0.277504	0.281997	0.192637	-1.62113	0.468255	0.189452	0.164166	-0.359119	0.427736	0.387443	-0.603725	1.14924	-0.264733	-0.825284	1.11149	0.204893	0.903795	-1.12407	-1.12278	-0.222894	1.05658	0.220804	1.17657	-0.615353	0.434288	-1.07922	-0.993832	-1.26973	0.677807	-0.038312	0.0958129	0.640348	-0.242036	0.118829	-0.6514	0.893631	-0.297516	0.634002	0.30288	0.623113	-0.36314	1.52858	-1.12163	-1.15175	-0.338003	0.356806	-1.21505	-0.865657	1.21625
0.337202	1.03899	0.0397365	0.253878	-0.477617	0.15153	0.708032	0.465652	0.245258	0.0728632	0.175039	0.751758	0.251422	-0.34798	-0.254667	-0.657092	-0.397016	-0.428641	0.44555	0.315978	0.276556	0.530661	-0.383857	0.203428	-0.617043	0.214023	-0.333966	0.249976	-0.595303	0.433087	0.222063	0.414695	0.725104	-0.130925	-0.114229	-0.0567971	-0.441436	0.694293	0.448285	-0.25513	0.651403	-0.514256	-0.414624	-0.593162	-0.045863	-0.372463	-0.272311	-0.475022	0.405011	0.442189
0.368646	0.954427	1.15206	-0.704626	0.624684	0.415474	-0.503628	-0.787322	-0.300346	0.588245	-0.0595324	0.225753	0.0304585	-0.481562	-0.0544191	-1.45792	-0.476481	-1.21766	-1.04647	-1.39255	-0.489841	-1.41128	-1.06658	-0.151682	-0.713704	-0.355895	-0.0403474	0.407295	0.761641	-0.140399	-0.937847	0.278995	-0.469563	-0.23927	-0.0370316	-0.142142	-0.711324	0.160809	-0.149264	1.8416	-0.172886	-0.756985	0.245726	0.504746	-0.91924	0.460023	0.085749	-0.505102	0.0549733	1.12373
0.359095	-0.148504	0.908524	-0.399384	-0.06579	-0.0110539	0.642251	-0.413062	1.67522	1.23996	-0.720882	1.34368	-0.457861	0.107045	0.253801	-1.01559	-0.565949	-0.154743	1.28278	-0.0463997	0.501712	-0.277888	-1.22909	-1.1074	1.06212	-0.873067	0.209356	0.366922	0.642819	-1.44124	-0.960088	0.0351743	0.227132	-1.6008	1.48451	0.929158	-0.801113	0.67399	-0.868502	-1.25421	-0.107579	-0.155293	-0.916874	-0.208361	-0.0909802	-0.344401	-0.627695	-0.61216	-0.246376	2.10405
1.22251	-0.735433	0.962264	0.0189629	-0.339862	0.659963	-0.839004	1.25504	0.479333	1.09782	0.0617712	0.25426	-0.15624	0.0916413	0.704737	-0.759852	-0.213343	-0.790909	0.0229708	0.234995	1.12911	0.864509	0.656895	0.284459	1.71125	-0.97978	0.31277	0.866311	-0.194843	1.4455	0.0714418	0.665129	0.347002	-1.00779	-0.670155	-0.552775	-0.105063	0.110118	-0.0714422	0.400339	0.10288	-0.82622	0.92431	-0.634836	0.799068	-0.125184	-0.569022	-0.536123	-1.16234	0.324217
0.227913	0.229288	-0.18011	-1.36888	-0.287997	0.13531	-0.0766073	0.208577	-0.423048	0.715738	-0.993195	-0.651962	0.13667	0.133877	1.97229	0.808312	1.68097	0.88096	0.567635	-0.00841652	2.15242	0.0303976	0.470538	0.140532	0.950631	1.56807	-0.984086	-0.0460031	0.5711	0.85298	-0.018025	1.42613	0.586978	-0.582273	-0.195245	-0.0142565	1.25408	0.704771	-0.0926124	0.455815	0.180814	-0.997577	1.12898	1.1485	0.175011	0.839931	-0.477191	-1.32206	-0.656055	0.407968
-1.17705	-1.19923	-2.05221	0.396824	-0.286291	-0.163347	-0.675279	1.18542	2.0325	-1.31803	-1.02891	0.24779	-1.56853	-0.0964841	1.06265	0.191114	1.70172	-0.424078	-0.703596	-0.312907	0.336847	-1.17398	0.867987	1.05846	-1.05207	1.26012	-0.164925	-1.71278	-0.531646	-0.535724	1.41193	0.368359	1.04357	-0.165813	0.086054	0.596887	-0.506991	0.873042	-1.75339	0.668043	-0.364666	1.60077	0.69087	-0.230446	0.356975	2.36403	-0.180099	1.56333	0.0943897	-0.74592
-0.250604	-0.574939	1.59923	-0.53635	0.863407	-0.382648	0.1122	0.172077	1.01836	-0.593464	0.250294	-1.17898	0.589001	0.268002	-0.970806	-0.81746	-1.60319	-2.63452	-1.56716	-2.56863	-0.0601571	0.266996	-0.19932	0.573408	1.71337	0.291251	0.547271	0.0123245	-0.731064	0.72745	0.412828	-0.404252	-0.174647	0.424448	-1.00715	0.465894	-0.306395	-0.0879772	-1.92345	-0.345626	-0.930729	-0.505118	-1.11093	0.510227	0.303096	-0.0604359	-0.127271	-0.405394	-0.533688	0.135258
-0.617544	1.15326	0.272023	0.566613	0.599455	0.0147142	-1.56189	-1.26475	0.353487	1.04051	0.995823	-0.423821	0.00929388	-0.638204	-0.187963	-1.36186	1.52862	1.81934	0.636971	0.833495	-0.726936	-0.733545	-0.193293	0.435175	1.07896	-1.41621	-0.0308608	-2.07257	0.47863	-0.318769	-0.592198	0.447066	0.0445394	1.20489	0.304618	0.20867	-0.0554337	-0.786959	1.56817	1.34004	1.33895	0.547754	2.84042	-1.02751	0.764359	0.807277	-0.970564	2.16695	-0.946359	1.97463
1.11859	-0.464419	0.0570015	0.516367	-0.804395	0.679964	-0.682232	0.222213	-0.649305	-1.24993	0.84318	-0.464617	-0.630059	-1.50193	1.12293	0.971905	0.517003	0.393681	1.4114	-0.0303423	0.0622472	-0.120962	-0.220678	1.23985	-0.178626	0.60312	0.479117	0.554293	0.219819	-0.0544603	-1.71235	-0.96865	-0.717485	-0.7335	-1.37868	0.65773	0.698151	-0.025875	-0.613955	-1.30212	-0.217564	0.4728	-0.599502	-0.910554	-0.463347	0.605265	0.914099	-0.92828	0.00618138	0.603082
0.12256	-0.0932473	-0.0809482	0.678644	0.333432	0.875628	-1.51384	-0.479105	-0.737806	0.806939	-0.466561	-1.66419	-0.312385	-1.58711	-0.231936	2.073	1.49782	0.349881	-0.336713	-0.685661	-0.11955	1.21643	-1.2391	-1.38489	-0.697725	-0.577517	-0.0672289	-1.35125	-0.201734	-0.7888	-1.03165	1.04184	1.44724	0.725942	0.398031	0.0931216	0.520283	-0.4432	-0.356679	1.57325	0.717201	-1.71524	0.051528	0.362198	-0.83662	-0.143644	-1.06852	0.340051	-1.54725	-1.59625
-0.111814	-1.00579	0.592994	0.5563	-1.57864	1.78805	-1.1622	-0.903865	1.60523	0.836823	1.15327	0.928684	0.012965	0.21581	2.75507	0.455934	1.43596	1.17214	0.945596	1.11049	-0.308867	0.261368	-1.19433	-0.443202	-0.922569	1.34302	0.796702	-1.04166	0.409622	-1.5048	-1.11927	-0.0375487	0.245703	0.617557	-0.0424511	0.585506	0.726311	0.860137	0.143317	1.1314	-0.0584772	-0.366296	-0.358776	0.459729	-0.05223	0.719897	0.564217	-1.11296	0.000435305	-0.0855124
0.931398	-1.00314	-0.100117	-0.22898	0.322046	-0.0440792	1.17219	-0.307509	-0.131076	-0.277773	-1.57593	1.07122	-0.0109554	-0.804145	-0.924765	-0.320068	-0.920414	-0.152716	1.10355	-1.03929	-0.247248	-0.441665	-0.272712	-0.793203	-1.84214	-0.367281	-0.112523	-0.909346	0.296535	-0.0677726	-0.334765	-0.851896	-0.238863	-0.362369	0.389332	-1.58637	-0.65869	0.309282	-0.665328	-0.805525	0.450929	-0.379693	0.294649	1.69758	0.454377	0.123949	0.0870063	-1.37377	-0.800206	-0.831608
1.61173	-0.932474	0.348264	0.165798	-0.0210359	-1.14342	-0.576577	-0.628733	0.443496	0.0158999	-0.654336	-0.737805	0.319667	-0.927899	-0.831375	1.06737	-0.516868	-0.403353	0.760086	0.0797271	0.338511	0.950953	-0.477124	0.506324	1.04552	0.246894	-0.193093	-0.658836	-1.0764	-0.722065	-0.598124	-0.702013	-1.3178	0.786464	-0.939088	0.687339	-0.426396	1.43947	-0.781074	0.16328	0.261003	-0.142163	1.47281	-0.0998521	-0.217795	-0.0887938	0.866512	-0.853092	-1.49702	-1.44431
0.716122	1.57398	-0.622523	-1.27027	0.246694	-0.531818	0.454384	-1.35281	-0.784519	0.713142	0.49839	1.45603	-1.42605	-0.439403	1.2684	1.6502	-0.393122	-0.591174	1.11656	0.637375	0.303785	-0.500579	-0.962892	0.662585	-0.77549	-0.134019	0.0983144	-0.431033	0.375313	-0.508717	-0.568461	-0.357134	0.313836	1.41074	0.533927	-0.698481	0.931058	-0.0578714	0.229171	0.123878	0.03713	0.246143	2.76489	-0.253772	0.254817	-2.01526	-0.667913	-2.70957	-0.171699	0.510291
-1.21589	1.53334	1.06845	-0.894265	0.114843	-0.947273	-1.2695	-0.460817	-1.23075	0.597417	-0.838969	0.0140103	0.820285	-0.52153	-1.12324	-0.590285	-0.972167	0.929598	0.900057	0.837576	1.73498	0.803196	0.489334	-0.74718	-0.456619	0.169319	-0.0408693	0.228221	-0.601732	-1.05929	-1.11163	0.0490297	-0.586235	0.772357	-1.0956	-0.453154	0.0736602	-1.60413	0.164827	0.332491	-0.328302	-0.703327	-0.475706	-0.852045	-0.0197096	0.830369	-0.315791	1.37356	0.568392	-0.207808
0.381476	0.474646	-0.439528	0.0441261	0.66574	-0.233247	0.29726	-0.379752	-0.0899004	0.638297	0.0902472	-1.32884	-0.541404	0.737173	-0.859492	0.992691	1.9365	0.475142	-1.92735	-0.757057	-0.469755	-0.454056	-0.443647	-0.622289	-1.16099	1.35664	-1.89362	-0.994293	0.394948	-0.627959	-0.383774	3.23557	-0.592497	0.328939	1.10023	0.65865	1.08701	-0.0478768	-1.39028	-0.0525939	0.502959	0.470599	2.1375	1.33228	-0.138304	0.537308	-0.909563	-1.87156	0.847738	-0.506439
0.871481	1.88593	1.97836	1.62516	-0.278535	0.411939	1.18301	1.37021	1.88714	-0.57637	0.828722	2.01876	0.371028	0.0878834	-0.518189	-0.467949	-0.21096	0.212349	-1.41338	-1.72505	-1.25305	0.0896411	-0.0986762	-0.675234	-0.424555	-0.253412	-1.15622	-0.604568	-0.457752	-0.152885	0.995923	-1.28341	0.0842081	-0.279373	1.42784	0.958171	0.643646	0.0373042	0.35767	0.848622	0.281891	2.0208	1.68428	-0.864397	1.40519	1.18467	1.32881	1.23317	-0.265673	1.05521
-1.20088	-0.502494	1.7576	-0.952266	-0.703523	1.89361	-1.22382	-0.906439	0.39034	-1.1771	-2.19144	0.100408	1.01125	1.02827	1.47887	-0.591045	1.23778	0.640607	0.431635	-0.441625	1.45423	0.476104	-0.724385	0.565461	0.0653925	0.709636	-1.33321	-0.123866	-0.464506	1.55984	0.297692	-1.49675	1.82314	-1.71122	0.324122	-0.369417	-0.457772	0.807467	1.16225	0.126008	0.56856	1.818	1.11743	-0.762631	-0.780148	1.48445	-2.17817	-2.39585	-1.35507	-1.23623
-0.574866	0.171001	0.763203	-0.0882327	0.0717637	0.495375	1.15567	-1.35757	0.59544	0.887084	0.515404	0.0918238	0.65641	0.672209	0.156111	0.593104	1.40242	0.336536	0.527349	0.832905	-1.99408	-0.967221	-0.167447	-1.90616	-1.19142	-1.75428	0.489754	-0.381877	-1.38583	0.140535	0.335887	0.679691	1.85198	0.721768	1.44969	0.662323	-1.29605	-0.346503	-0.53037	2.58927	1.34832	0.350431	0.424537	0.744628	0.864895	0.97944	-0.166674	-0.154789	0.603634	-0.728409
0.417958	-0.276667	0.43246	0.367395	0.586953	-0.51322	0.87653	0.785454	-1.03908	0.761312	-0.687977	0.920882	-1.42297	-0.900392	-0.96256	0.24622	-0.146788	-0.481471	-1.25335	-1.01276	-0.571391	-1.33019	-0.897643	-0.661757	-0.618834	0.145878	-0.502113	-0.0821381	-1.15521	0.0055378	0.546842	-0.778522	-0.0751924	-0.384132	-0.871208	-0.372963	-0.324821	-0.890181	-0.245929	-0.471192	0.486948	-0.938746	1.41779	0.414464	-0.0574804	-0.235797	0.62143	-0.238466	-0.705404	0.178849
-0.192367	-0.827101	0.742193	0.612593	0.346757	-0.671357	0.0265754	-1.25239	0.39232	1.4409	0.676102	0.764545	0.18648	-0.157129	0.122172	0.896335	2.86258	-0.0988065	0.615939	-0.15801	2.21665	-0.324951	1.24684	-0.52249	0.342662	0.834634	-0.402999	-0.750289	-0.626669	0.989464	-0.079133	-0.114179	1.58311	-0.636837	-0.234249	1.84841	2.37656	1.41524	0.667231	0.63191	0.267641	-0.941008	0.714739	-0.636068	0.421716	0.440934	-1.11829	-1.88937	-1.12494	-0.220714
-0.744874	0.229153	-1.01581	0.573888	1.53941	0.445936	0.340711	-0.905111	-0.070969	-0.52173	-0.438899	0.259611	-0.516161	0.77257	-0.504311	0.616671	-0.0885996	-1.38398	-0.504334	-1.14397	0.902215	-0.391976	0.133727	-0.89055	-1.23613	0.196582	-0.0628126	0.906141	-0.516671	1.61535	-1.99295	0.626008	1.14325	1.24398	-0.413252	0.929399	0.123666	-1.0422	1.2798	1.61473	1.45361	-1.10459	1.56626	0.418359	-0.366513	-0.925502	-0.458124	-0.0901688	-1.0672	-0.331406
-0.0466359	-1.4166	1.11695	1.06838	1.00345	-0.0461549	1.70155	-1.21754	-1.01329	-0.226559	0.139314	-0.118187	-0.763156	0.239756	-0.423237	-0.30379	0.932118	1.36308	0.609795	-0.385706	0.23505	0.173323	-0.359799	1.44032	0.659612	-0.270473	1.93745	-0.622015	1.25801	-0.522177	-0.219609	-0.725739	1.44094	-0.459539	-0.503413	0.515236	-1.46518	0.00595392	-0.78434	0.00920118	-1.07305	0.887622	-0.71349	-1.5008	0.75512	-0.873891	-0.189113	-1.48933	0.44849	-0.256173
-0.72603	-0.238333	1.91964	-0.613569	-0.374305	1.34224	1.45835	2.06231	-0.0553325	0.801089	-0.56773	0.91487	0.030975	0.440663	-0.801925	-0.558937	-1.0594	-0.139327	-0.926487	-0.236651	-1.85643	1.37777	-0.0505669	0.628294	0.737888	0.747596	-0.775845	-0.76679	0.202041	0.262588	-0.325291	-0.544829	0.638929	1.44802	-1.41908	1.25142	-0.737147	-1.05259	-1.81844	-0.83751	-1.62775	-2.02748	1.20172	-0.387863	0.351214	0.614853	-1.54774	0.263307	0.233971	0.570404
1.78271	-0.145389	-1.49956	0.486661	0.0620306	-0.857076	1.89018	0.850677	0.40699	0.647784	1.09846	-0.511584	0.378371	1.22477	1.23037	0.372143	1.10401	-0.340987	1.36638	-1.55313	0.358582	-0.0759353	-0.760867	0.144399	0.421126	1.96639	-0.539645	0.700056	0.632081	1.86681	0.16933	0.689663	1.14622	-0.571944	-0.408474	-1.43985	0.431923	-0.412412	0.258066	0.871916	-0.200808	1.6506	0.721892	0.085528	0.115666	-1.45588	0.158858	0.443194	0.0322492	0.470322
-0.64675	0.3512	0.574011	2.2363	-0.827739	-0.623847	-1.39386	-1.29649	0.613715	-1.33854	0.475024	0.519199	0.060578	0.00228205	0.976568	-0.916705	-1.09399	-1.09611	0.847182	-0.531482	-1.56339	-1.3256	0.82053	0.239538	-1.19173	-0.744297	-1.01571	0.742858	-0.615189	1.16088	-1.05297	-1.61142	-0.145413	-0.489805	-0.345095	0.0737004	-0.599441	0.426846	-1.47499	0.450493	0.0148686	-1.24223	-0.534648	-0.329046	0.647384	0.990039	-1.13334	1.2211	-1.57391	-1.92829
0.735933	1.13323	0.467387	-0.0617152	1.79356	-0.742889	0.0580555	-0.115641	-1.77531	-0.0164331	-0.506197	-1.72072	-0.6038	0.936797	0.710231	1.15232	0.540647	1.16858	0.345268	-1.01419	-0.995816	-1.66828	0.331978	-0.308128	-1.12586	-1.00091	-0.0589309	-1.50986	0.183066	0.795056	0.0432931	0.327254	-0.276478	0.0373899	-0.735955	0.150542	-1.45205	-0.91315	-0.842122	0.884012	0.034128	1.00544	0.187552	0.0151566	-1.05074	0.645586	-1.10812	-0.446287	-2.04995	-1.03894
0.840444	0.488685	1.67458	1.61736	1.53221	0.546864	1.07624	1.00782	1.57204	2.11008	-0.448132	0.813864	1.05136	1.41489	-1.57285	0.796038	-0.258752	1.03466	-0.127953	0.182908	0.612565	1.19067	0.841961	0.732446	0.402626	1.79551	0.653125	-0.965415	0.445476	1.02368	-0.37565	1.50478	1.45573	1.85739	0.607862	0.926196	1.19335	1.31464	1.1923	0.810175	0.1716	0.517098	0.836052	0.56033	-0.443568	-0.361183	-0.561809	-0.279075	1.29647	1.42967
-0.352402	0.00536433	-0.144214	-1.03176	-0.804148	-0.457801	0.0499098	-0.496936	-1.04427	0.77249	0.0552045	0.221824	0.550121	-0.93391	-0.810752	0.482756	1.07689	-2.10645	0.186848	1.30634	0.504747	-0.460124	-0.889867	-0.485221	0.821576	-0.219446	0.240414	0.907107	-1.01791	-0.262277	-1.07457	-1.4729	-0.858836	-1.06346	0.362684	-0.876984	0.761969	-1.3114	-0.0352229	-0.0884099	-1.16155	-1.85252	-0.386278	-0.528227	-1.38467	0.336756	-1.86746	0.203484	-1.11751	1.13766
-0.586275	-0.542058	0.22819	0.0914303	0.2386	-0.471245	-0.00391843	-0.67123	0.21909	-0.92266	-0.0359706	0.699067	0.111121	0.37525	-1.08875	0.862111	2.14451	0.562015	-0.521561	-1.10511	-0.456311	-0.153996	-0.443082	0.313878	0.534421	-0.824529	-0.701386	0.762542	-1.31422	-0.113016	0.848035	0.174163	1.30176	0.393704	-0.116079	-0.746988	1.33713	0.520696	1.8566	0.959201	-1.17625	0.00969019	-1.28556	1.54533	0.740666	-1.93307	-0.10393	-1.37029	0.394505	0.298103
-1.36841	1.26504	-0.21777	0.239591	-0.448246	-0.592721	-0.521222	-1.07472	-0.168311	-0.791672	-0.70201	0.609854	1.07212	-1.34936	0.902684	-0.943053	0.492682	0.54528	-1.5939	0.823214	-1.00815	-0.272283	-0.565444	-1.35002	0.692524	-1.90145	-0.325458	-2.28281	-0.159549	-1.2758	0.571194	0.0784875	-1.23868	0.613811	0.134953	0.310624	-1.60814	-0.900476	-0.908775	0.622538	1.50122	0.703911	-0.845527	0.825738	-0.579163	-0.817767	-0.58245	-1.30196	-1.7533	0.0118226
-1.99501	-0.768708	-0.4958	0.208386	0.56816	1.29656	0.852655	-1.06169	1.36815	0.947748	1.43866	-0.906718	-0.929315	1.23758	-0.966631	-0.190168	-0.0879923	1.37481	0.539745	-0.733268	0.397401	0.386065	-0.387634	-0.344179	-0.969186	-0.456731	-0.415698	-1.99164	-1.81	0.280528	-1.52962	-0.252437	1.64391	1.01476	-0.720489	0.710585	-0.417112	0.638591	-0.648131	-1.1253	-0.118518	-1.56686	0.662745	-0.573293	-0.793382	-0.243367	0.283394	-0.673663	-0.405356	-0.0976849
0.287911	1.20013	2.18868	0.328207	0.58322	0.335993	0.130391	0.896814	-0.202449	0.78189	0.711069	0.353682	0.637869	-0.872637	0.244042	0.415964	0.69612	0.183955	0.430944	0.360484	0.733498	0.455405	0.162737	0.733082	-0.415694	-0.109779	-1.46991	-0.456731	-0.470977	-0.77365	-0.132446	-0.393532	0.54615	1.0295	0.152563	-1.31412	0.550866	0.196928	-1.12659	-1.09521	0.55692	-0.908671	-0.363318	0.371288	-0.420991	-0.131541	0.291902	-1.43636	-2.69651	-0.113559
0.444988	0.0429997	-0.63528	0.367042	-0.33664	0.914813	-0.103903	-1.16506	-0.70718	0.89046	1.65932	0.576266	1.10602	-0.0863655	0.931636	0.541455	0.878083	-0.757485	0.961279	-1.13471	0.568279	0.809935	0.491715	1.29247	-0.244858	0.82982	1.08108	1.17625	1.25891	0.82764	-2.86294	0.467218	0.0340917	-1.14221	-0.308118	-0.508468	-0.215395	0.819019	-1.77384	-1.3316	1.12603	1.26317	-0.919078	-0.80815	0.669737	0.605213	1.84737	-2.14996	-1.92683	-0.626867
0.900783	-0.776333	0.31155	0.2983	-2.04037	0.245491	-1.09196	2.06057	1.31963	0.179312	0.665998	-0.0701608	-0.931746	0.99142	0.212605	0.464377	-1.98872	-0.0607401	0.450465	0.0943233	2.49329	-1.93575	0.80642	0.775151	1.73798	-0.0458489	0.0242944	-0.168832	0.301215	-1.07059	1.4139	0.433432	0.0171939	-0.167518	-0.135092	0.209451	0.523659	0.621089	1.82596	0.180367	-0.135415	0.702415	-0.921501	-0.564949	-1.44452	-0.807301	1.11101	-1.24031	0.320855	0.0939893
-0.00911711	0.642487	0.739859	0.907643	-0.888636	-0.378751	0.489983	0.0734152	0.849745	-0.0516518	0.858743	-0.0795559	-0.345464	-1.3011	0.487342	-0.507847	0.0904663	0.391537	0.497309	-0.197936	0.796951	0.569241	0.503807	-0.303527	-0.0220911	-1.2493	0.721971	-0.379392	-0.91775	-0.661524	-0.44433	0.414483	0.794206	0.433797	-0.474633	1.45964	0.0209011	-0.200607	0.618998	0.503024	-0.725106	-0.185393	0.027918	1.31721	-1.84492	-0.0166342	-0.547328	-0.645933	0.453095	-0.54773
-0.643973	-0.67488	-0.585187	-1.0818	0.164643	1.00287	0.110934	1.71615	-1.37589	-0.131045	0.413551	-0.284024	1.26455	-1.2657	0.736661	-0.632491	-0.753546	1.09323	0.602995	-0.445724	1.46784	0.0511564	0.783685	0.429604	-0.143452	1.65857	-0.331981	-0.866086	0.947808	-0.440066	1.19514	-0.742089	0.498856	1.84134	-2.21117	2.14049	0.606475	-0.614124	0.202904	-2.30801	-1.45656	0.229767	1.84463	1.10736	-1.29102	-0.252022	0.690099	-1.37705	-1.38951	0.439861
1.26669	0.0256209	-0.0039459	-0.645777	1.31283	1.12782	0.699025	-0.847812	-0.242388	-0.414672	-2.63177	-1.09192	0.249305	0.389681	-1.46741	0.448998	1.60727	1.81494	-1.29876	-0.262849	1.27776	2.87057	1.02873	0.232402	0.212062	2.48074	-0.781298	-2.62798	0.0346477	-0.293501	-1.64525	0.434571	0.967491	1.49054	0.588723	0.215091	0.0122723	-0.399434	2.27424	1.59183	0.939624	0.513351	0.98283	0.274677	-1.52043	0.236884	0.00649851	-0.903947	0.127404	1.02065
-0.369385	1.44167	1.46844	1.10303	0.561952	-1.29937	-0.443444	0.0760637	-1.72232	1.21552	0.893388	-1.43327	-1.10547	-0.65311	1.0371	1.55806	-1.05755	0.210327	-0.383431	-1.63404	0.0345887	-0.762817	-0.295927	2.12327	1.9698	-0.627951	-0.28467	-0.942844	0.564443	-1.5181	-0.573094	1.87899	0.349426	-0.562339	-0.847578	0.0122146	0.445301	-0.250341	-0.624086	-0.930292	-0.365086	-0.303206	-0.79034	0.150508	0.795989	-1.09868	-0.85095	0.469943	1.18045	-0.566383
0.857983	0.857905	1.2203	1.16181	0.895818	2.24999	0.664715	2.04631	1.63659	0.2417	0.732418	0.320887	0.135218	2.25681	0.981069	-0.492341	0.183242	1.43359	-0.373529	1.8812	0.586072	1.17403	0.806444	1.13254	-0.0970213	0.409247	0.956611	0.671732	1.03054	1.57732	1.92434	1.90536	1.61288	-0.170627	2.04239	0.143713	0.0755691	0.0816651	-0.345261	0.904123	0.99952	-1.03427	0.929075	0.408342	-0.693625	0.838038	1.0073	0.277136	1.26632	-0.126693
-2.46531	-1.30317	1.00325	-0.975663	0.00293239	-1.1859	0.636435	1.89412	0.764644	-0.775184	0.537531	1.24177	-0.132891	3.05381	-1.00522	0.0276196	-2.39091	-0.821362	0.493069	0.496753	-1.31324	-0.890764	0.0856951	1.26708	-1.55382	-0.845197	1.44512	-0.226021	1.23872	-0.405478	0.170402	0.593517	0.458145	1.58732	-0.930286	1.3115	-1.74236	0.252556	-0.752942	-0.0396458	0.567595	-1.08478	1.02292	1.84589	-0.967027	1.45259	-1.24805	1.41006	-0.740435	2.53816
0.92128	2.00218	-1.94945	-1.33175	-0.903426	-1.30393	0.631282	0.989484	-0.811303	-0.879816	-2.42487	0.0567668	-0.272919	-0.493995	-0.867896	-0.282734	-1.52771	-0.0298849	-0.527475	0.810556	-0.183618	-0.621014	-0.503577	-1.00148	0.711996	1.34677	-2.60425	-0.663378	-1.11526	0.694433	0.16119	-1.05689	0.413514	-1.33166	0.807299	1.09486	-0.341642	-0.0429912	-1.39479	0.0337669	-1.5268	-0.359646	-1.51249	-0.750933	-0.112391	1.00818	-0.633014	-0.907709	0.814855	-0.331998
0.235764	0.885346	-0.291347	-0.562399	-0.170311	-0.238131	-0.689134	0.317966	0.767966	0.100875	0.402064	-0.502662	3.76374	0.399656	0.774839	1.94537	1.02821	0.437172	-0.127912	-0.514364	1.48628	0.931351	0.10318	0.664242	-0.429935	0.373417	0.128014	-0.0279701	-0.796587	0.920755	0.802833	-0.170845	-0.577742	0.94689	-0.166341	0.819397	1.97692	-0.186049	-0.0626583	-0.716429	0.781209	1.07451	0.860438	-1.16064	-1.27448	2.1586	1.47115	-1.5424	0.0741674	-0.261768
-0.465463	0.288712	0.121125	1.02544	1.53942	0.778313	0.0809678	-0.81365	0.10292	-1.24968	-0.397651	0.589443	-0.990661	2.35846	-0.308024	0.223301	-0.382864	-0.306312	1.2899	-0.681853	0.195767	-0.205115	0.389634	-2.63367	-2.12731	-0.362353	-2.65292	-0.122821	0.660246	-1.22152	-0.174828	0.959394	-1.16715	-0.669173	-0.0878959	0.313768	-0.186879	0.197749	-1.2573	-0.416236	0.625725	0.801743	0.442423	-1.87862	-1.00254	0.287277	0.0157857	-0.767778	-1.11285	0.230727
-0.590789	2.14023	1.11301	0.782068	-0.599599	-0.682003	1.44494	1.23167	0.852695	-0.812251	-0.647646	3.72272	0.219767	0.0279121	0.332026	2.19725	1.24657	0.278406	-0.584154	0.094304	0.181809	0.182143	1.4469	1.83269	-0.138427	0.060785	-0.0883253	-0.128491	0.274408	1.20147	0.969556	-0.359751	0.370419	-0.730037	-1.06826	-1.14238	0.163191	0.364289	0.552121	-0.371548	-1.72385	0.450618	-0.0495899	-0.678049	0.635361	1.72171	-2.0283	-0.644983	1.33428	-1.37979
-1.48133	-1.89283	-1.1597	1.29061	-1.41217	-1.07042	-0.259594	-0.429926	1.12385	-0.666614	-1.23975	-1.33119	-0.0699792	-1.26434	0.549038	-1.40069	0.266577	0.654411	1.23307	-1.02	0.494034	-0.540377	-1.54494	-0.245354	1.01052	-0.31498	-0.510093	0.111615	-1.51857	0.932868	-1.25109	-1.32755	-0.214155	0.808304	0.197884	-0.4398	-0.940635	-0.6839	-0.328344	1.18457	-0.35035	0.846844	0.215475	-0.692252	-0.00400632	0.433715	1.89275	-2.50137	0.246044	-0.200642
-0.144655	-0.568585	0.334236	1.40378	-1.14276	-0.590418	-0.380039	-0.2245	1.62696	-0.10173	-0.170293	0.305281	0.417766	0.901887	-0.739072	1.31106	-1.3526	1.16432	1.4819	-0.251247	0.89496	0.0994645	-0.376929	1.01053	1.34217	-1.31934	0.370302	0.432254	-0.516301	0.746563	-1.01928	0.377999	2.32427	-0.981265	0.831759	-0.507909	-1.62949	0.0874477	-1.68574	-1.71666	-0.89409	0.354294	1.93113	0.00931348	1.0462	-0.019524	0.63851	0.102372	-0.450004	-1.58136
-1.00055	0.627653	0.249624	-0.230682	-0.949693	0.657292	2.42053	-0.233421	-0.191668	-0.917473	1.12386	0.250918	0.333383	0.0245114	-1.31041	-0.535433	0.625303	-0.596379	0.195497	-1.41532	-0.180806	0.701329	-0.64626	0.663079	0.781359	-0.79058	0.307894	-0.00992103	2.88367	-0.594503	0.210818	-1.03622	0.0862172	1.31849	-0.622455	-0.686942	0.814712	-0.664614	0.376075	0.0522543	-0.62565	0.14027	-0.43311	-0.0887802	1.11389	-0.782413	-0.575666	0.0351753	-0.185098	-0.19401
0.835356	-2.31137	1.75456	1.01059	-0.627302	-0.513031	-0.911262	0.836814	2.1881	-0.44968	1.30438	1.78936	0.4999	0.756622	0.184805	1.87201	1.04641	1.13025	0.105195	-0.00467567	1.76701	0.936469	0.819263	2.33469	0.543667	0.594757	0.807225	1.4823	1.06396	1.17375	0.391202	-0.345327	1.60801	0.532716	0.316306	0.277108	-0.211994	-0.957094	0.471827	-1.76195	-0.439007	-0.177306	0.216734	-0.401875	1.65524	-0.436643	0.665331	-0.237463	1.93126	0.546003
-0.585327	-0.477186	-1.37692	-0.787952	1.01092	-0.0229122	0.55384	-0.363269	2.16135	-0.341688	-0.406368	0.447263	0.676702	0.56171	0.395212	-1.51114	0.811693	-1.00004	-0.294234	-0.243685	-0.900142	-0.108039	0.0322183	0.560669	0.163933	-1.0117	-0.488573	-0.540399	0.803029	1.29915	1.0637	1.15839	-0.229712	0.168744	-1.30475	0.989631	-0.174653	0.528804	0.889936	0.496724	2.36745	0.442002	0.632869	0.350546	1.04393	0.796492	-0.301649	1.04978	1.46939	1.11264
-1.96019	-0.59445	-0.46112	-0.80455	-0.854984	-0.0860453	-0.79468	1.67767	0.751496	1.41459	-0.514373	0.531902	0.0219597	0.823252	-0.371905	-0.356614	-0.0549811	-0.430423	1.1543	0.824453	-0.587403	-0.0529672	-0.923583	-1.90672	1.24945	-2.58317	-1.99245	-0.692352	0.479021	-0.792531	-0.510616	-1.86393	0.296888	0.682614	-0.626041	-0.581437	1.64361	0.583702	1.01007	1.05571	0.618347	1.00122	-0.644691	0.627531	-1.22973	-0.372458	1.22519	0.91666	1.7409	-2.38266
0.711755	0.214137	0.400568	-0.455969	-0.199545	0.148566	0.833801	-0.308056	-0.00831428	-0.71949	-0.652919	-1.1914	-0.4463	0.773638	-0.47844	-1.02452	0.0626013	-0.210974	0.439195	-0.736928	-0.245968	-0.680847	1.00426	0.337158	0.393114	-0.596717	-1.70556	1.30101	-0.414183	-0.119575	-0.923314	-2.19983	-0.517888	-1.18183	-0.231073	1.37704	1.48552	-0.215598	-0.865132	-1.17099	-0.572026	-0.777886	-0.807145	0.6413	-0.768307	0.161901	-0.881017	1.6686	-1.01156	-0.0423946
1.49857	-0.256094	-0.974038	-0.619813	-0.719155	-0.876544	-0.408381	-0.767784	-0.707646	-0.187663	-0.889563	0.65701	-0.11668	-0.454611	-0.809142	-1.51032	-0.136098	0.48988	0.850062	0.261039	-0.265826	-0.448897	0.322745	0.304882	-0.913883	-0.280855	0.138875	-0.621867	0.501554	1.70694	1.11859	-1.02176	0.749486	-0.501723	0.0804039	0.881018	-0.188341	0.767854	0.151903	0.0107379	-0.960921	0.111296	0.798755	-0.0930263	-0.336042	0.512274	0.378412	0.411358	-0.950511	1.15327
-2.5495	-1.62815	-0.538623	-0.108771	-1.26402	0.742892	-0.767232	-1.86324	-0.191921	-0.719581	-1.05757	-0.418986	-1.16426	-0.351191	-0.143224	0.235784	-0.445599	-1.19151	-0.306175	-0.230763	1.09968	-0.670496	-0.754459	-0.0332915	0.92383	-0.417752	0.483769	0.296883	1.06402	-0.880854	-0.753706	0.0692179	0.383504	-1.79415	1.26609	-0.309833	-0.845718	0.40203	-0.929415	1.74831	1.31223	0.0850997	0.151572	-0.966858	-0.267884	-0.534522	-0.72682	-0.376722	-1.33621	-0.384509
1.18275	-0.460405	0.335237	-1.03879	-1.93357	-0.371962	-0.745914	0.610543	0.509542	-1.005	-1.81292	-0.685557	-0.538385	0.395094	0.334187	-1.70801	-1.24019	-1.25014	-0.952547	1.66186	-1.36144	0.251534	0.85163	-0.477547	-0.0203866	-1.59603	-2.01107	-1.27987	-0.351924	0.241728	-0.208805	-2.45745	-0.985098	-0.701506	0.32595	-1.12639	-0.682322	-1.58978	0.298798	-0.833113	-2.49463	-2.11897	-0.124293	-0.953529	-2.16956	-1.17136	-1.06212	-1.37644	-0.801512	-0.551128
-0.786316	-0.085183	1.66587	1.28651	-1.0402	-0.553121	0.534348	0.667164	1.2017	-0.116982	0.0680723	-0.427464	0.0521538	0.388069	1.44116	-0.722792	0.343463	1.52314	0.917518	-1.37404	1.55366	0.200153	-1.23575	0.86135	0.46604	0.691283	1.24057	0.854284	0.0201042	1.56958	1.34556	1.46464	0.471159	0.257997	-0.531776	-0.185354	0.114381	-0.0352152	-0.297755	1.16339	0.709534	-1.06441	0.18769	-0.565746	0.397009	0.616876	0.479416	-0.379481	-0.368044	-0.358018
-0.9959	0.321392	0.613174	-0.165558	0.447705	0.543428	-2.05072	-0.747536	-0.783754	-0.182083	-1.78061	-0.0626539	-0.449306	0.687685	1.41153	-0.13716	0.508626	0.980821	-0.429448	-0.418365	-1.9699	0.341378	0.674565	-0.170771	0.663068	0.320303	0.66183	-1.28397	1.19454	-0.215894	-0.57245	0.892689	1.45039	-0.28685	-2.16443	0.91536	0.0159769	0.570844	0.507728	0.272215	0.691833	-0.408309	0.71176	1.33792	0.63465	-0.567268	0.388004	-1.39095	-1.9	0.0942969
0.449177	-0.224442	-0.833774	-1.21585	-0.490312	-0.766111	0.392353	0.574418	-0.960794	-1.68129	-0.717578	0.145756	-1.40832	0.985238	-0.280421	-0.528415	-0.306233	-0.170949	-1.62565	0.113096	-0.254183	-0.404513	-0.247602	-0.798516	0.372674	-0.289441	-0.433815	-1.04601	0.343435	0.771185	0.446294	-0.272094	-1.10831	1.62224	-1.11539	-0.699551	0.0977929	1.82161	1.79959	0.367362	-1.156	-0.742184	0.0197828	-1.53047	0.0914446	-0.488362	0.769012	0.148641	-0.689372	1.16125
-0.055291	0.376822	-0.484313	-0.507312	1.3434	-0.238592	-0.282362	0.0901512	-0.388061	-1.58613	-2.04016	-1.66415	-1.24563	-0.145082	-0.467145	-1.4043	-0.250125	-0.445909	1.44731	-2.25576	-0.981966	-2.03389	-1.76973	-1.55778	-0.383794	-0.304748	-1.23848	0.583384	-0.0929376	1.33873	-1.48678	0.683454	-0.0687528	-1.71404	-2.17965	0.171803	-0.540339	-0.0891928	-0.0269478	-0.834776	-0.850773	-2.20871	-0.806574	-1.26012	-0.381376	-0.822744	-1.53419	-0.568447	-1.10815	0.0218725
1.40912	-0.493067	-0.264131	-1.43334	-1.05632	-1.12794	-0.0177945	1.62594	-0.318855	-0.613513	0.29463	0.962463	0.638336	-0.0560728	-0.455727	-0.526665	-0.392415	0.0201152	1.04538	0.346402	0.807896	0.713703	0.574482	0.849341	0.323258	0.275595	-2.56214	-0.248872	-0.438143	-0.677524	-1.60007	0.0637136	-0.485635	-0.355603	0.0948967	0.450893	0.260109	1.63852	0.513407	-0.0800541	-1.16203	-1.26165	-0.386424	-2.17225	0.417002	0.479709	-0.181324	-0.244147	-0.583125	1.03864
-0.0404669	1.04998	0.600484	2.06894	-0.869867	0.215683	0.551972	-0.727992	1.25228	-1.01331	1.23444	0.678661	0.191556	-0.223408	-0.114532	-0.476126	2.9831	1.01516	0.591391	0.774206	1.21272	-1.37141	0.436713	-1.15324	-0.394179	1.23889	0.384581	0.352412	0.0577319	2.18806	-0.918122	1.54752	2.13722	0.700582	0.386457	-0.025014	1.2247	-0.452965	1.23332	1.16009	0.59148	0.258667	-0.0767114	-1.10886	1.48299	0.0143952	-1.18775	-1.09815	1.40127	-0.359915
0.955662	0.70159	-0.584214	-0.342038	0.189725	-0.0879515	0.302025	0.468724	2.03783	0.91423	-1.87241	-0.506348	-0.437247	-0.564171	-1.02111	-0.241437	1.22134	-0.25185	0.72488	-1.27674	0.702106	-0.258448	1.13169	-1.61896	-0.479925	-0.932873	0.00343322	-1.24036	0.447008	-1.59383	-0.500192	-0.856702	1.10629	0.755454	2.3157	-0.921112	-0.201026	0.316773	-0.41408	0.0907803	-0.176164	-0.667994	-0.736581	-0.771184	-1.67749	0.361463	-0.505338	-1.50324	0.351376	-0.634833
0.752435	1.44369	0.893099	0.815352	0.68473	0.0588482	0.448123	0.642419	0.20001	0.797842	-1.35221	0.884467	-0.0273774	0.397315	1.17072	1.21365	1.89672	0.963172	0.25473	1.77872	0.02061	-1.02422	-0.321505	0.320728	0.454436	1.05414	-0.140334	0.778281	-0.233011	0.889928	0.545736	0.415382	-0.0086164	1.50685	0.0854121	-0.119436	0.20336	0.11361	0.815036	-0.259932	-0.481252	0.772091	1.1646	-0.0817852	1.00237	0.589211	-0.0416449	-0.517509	0.434767	-0.579039
0.30639	-0.280048	0.658274	-0.432903	0.823477	1.2298	0.379474	0.909294	0.0834702	0.316916	-0.25432	0.541363	-0.647062	0.0525968	-0.501191	1.15374	1.90716	-0.385854	-0.238128	-0.203779	0.258409	1.15997	-1.06033	2.87537	0.00180027	0.346224	1.25385	1.50958	-0.716771	-0.355152	1.14207	0.546389	0.578498	-0.36149	1.54278	0.414516	0.497619	0.66529	0.581629	0.928254	-0.537181	0.0540536	1.1276	0.566284	-1.13791	-0.568636	-0.332842	-0.342801	-0.603581	0.924528
0.791412	0.703912	0.68015	0.900788	0.979614	-0.131062	0.171341	1.0706	-0.546898	1.47369	0.283043	-0.827964	0.951643	-0.970927	0.845234	0.344578	-1.40918	0.0587304	0.337516	-1.66451	0.612126	0.893018	0.613491	1.25364	0.124597	-0.652932	-0.702623	1.84385	-0.0499963	-1.42544	-0.204094	0.639812	1.16112	0.412341	1.66792	-0.226496	-0.0679939	0.154329	-0.035758	0.361043	-0.798253	0.187026	0.509145	-1.15161	0.429277	0.297675	-0.331918	-0.801387	0.784243	-0.197881
-0.198258	1.34696	2.10757	-0.117111	-0.59417	-0.315319	-0.52081	-0.0177818	1.57077	1.01425	0.747389	-1.32693	0.206465	-0.312887	-0.904709	-1.3273	0.120668	-0.249065	0.697137	1.239	0.0453251	0.6489	0.652365	0.77477	0.883833	0.360125	0.300205	0.35861	-0.313839	0.214783	1.14446	1.74624	0.232418	-0.0368432	0.522087	1.39166	-0.830756	1.56454	-0.816267	-0.267639	-0.309387	-1.61941	0.201056	-0.641148	-1.25811	0.145589	-0.638061	0.93775	-1.48219	-0.2185
-0.788255	0.0229284	1.69547	-0.737728	0.945056	0.411101	0.663509	0.784609	0.188555	0.216301	0.945039	1.28054	0.258364	0.795834	-0.0569442	-0.159103	1.30191	0.158806	0.235558	1.03056	0.141705	-1.66006	-0.487124	2.6576	0.358265	-1.25187	-0.446744	-0.398197	0.38207	0.163502	-1.9949	-0.680986	0.763644	-0.244957	0.0261437	0.332647	0.936977	-0.771695	-0.192607	-0.0171602	-1.06556	-0.624379	0.0819093	-0.200482	1.52689	-0.631382	-0.125284	1.26013	0.524021	-2.26973
1.17304	-0.408521	0.843684	-0.436502	-0.750465	0.471966	0.554104	0.805126	-0.547255	-0.626067	-0.215569	0.561251	0.279987	-0.401425	0.301903	-0.867166	1.33	0.975259	2.03409	0.514816	1.63034	-1.99823	0.710994	-0.206369	0.792881	0.515861	-1.02261	-1.8341	0.662553	0.468569	-1.95822	-0.0561966	-1.85064	0.572317	0.262562	0.341022	2.10127	0.222071	-0.389326	-0.0638441	-0.469581	-0.827227	-3.14008	-1.6245	1.01653	-0.457125	0.0909834	-0.150113	-0.721735	-1.06449
0.15136	-0.870084	-0.738578	-1.30759	0.552477	-2.11536	-0.991429	-0.246805	-1.05586	-1.47566	-0.412786	0.0790109	-0.946428	-0.581739	-0.877118	-0.517435	-0.973958	-0.378909	0.594416	-1.09406	0.508837	-0.490684	-0.933203	1.00002	-1.29111	0.440427	0.50595	-0.872151	-0.629729	-0.808469	0.131298	0.623774	0.141709	-0.350128	-0.424965	1.38114	-1.03239	-0.4159	-1.12835	-0.0385617	-1.89195	0.864913	-1.49667	-0.593844	0.304931	0.0574112	-0.862506	-2.19967	1.03012	1.24278
1.20724	-0.283798	0.320529	0.480325	2.99598	0.298759	0.362225	-0.647325	0.103322	-1.0231	-1.89051	-1.0751	-0.317436	1.49126	0.211115	0.636508	0.573744	0.550066	-0.371032	0.84466	-0.0602294	-0.650685	-0.476375	-1.84191	-0.817664	0.0399868	0.608194	0.746085	-0.218033	0.853506	-0.594688	0.644499	-1.13485	-0.46987	2.21451	1.9686	0.533352	-0.952902	-1.84183	0.150356	0.0627971	3.10698	-0.696234	0.991485	-0.410581	-0.856615	0.745193	1.60123	0.019207	-1.17171
-0.592159	0.375356	-1.33541	-0.886865	0.132456	0.27772	1.01037	0.217949	0.137419	-0.00280857	0.812058	-0.383778	1.01443	3.9829	0.293647	-0.600976	0.430836	-0.282022	0.213736	-0.590047	0.227524	0.467252	0.484486	0.227898	1.32598	0.395993	1.32292	1.24552	-0.286809	0.522448	-0.0620542	-0.149076	1.77372	-1.13299	-0.843131	-0.215154	-0.400759	0.700271	-0.375457	1.30486	-0.0942599	-1.11645	1.10713	0.0666514	0.395979	-2.41246	1.93197	-0.650344	-0.730609	-0.463368
0.172886	0.0608696	1.10785	1.43096	-0.925954	1.21609	-1.48473	0.135875	-0.870853	-0.178988	-0.943357	-0.847966	0.391097	1.14529	-0.639994	0.998392	-0.154166	0.00193586	0.0541165	-0.18346	0.01257	-0.170584	-1.9045	0.372201	-2.01369	0.620153	-0.332365	0.852697	2.26425	0.681028	0.0409746	1.72229	-0.230953	-0.571465	-0.674161	-2.48688	-1.71002	0.0555743	-1.662	0.422141	-0.312016	-0.037102	0.862799	-1.38278	-0.0632379	-0.290384	-0.656418	-1.55767	-0.0622778	-1.37759
0.00860194	-0.0273212	-0.290779	-0.190717	1.68562	0.664365	-0.319922	1.72319	1.17113	-0.332116	0.644281	-1.48171	-0.609238	-0.0551281	-0.781076	0.18436	0.607597	0.272866	2.09084	-1.25792	-0.0424623	-0.945884	-0.0182651	1.49987	-0.0205088	2.18652	1.06427	0.991782	0.388171	0.318818	-0.324316	0.247458	-0.933942	-0.256072	-1.73019	0.727881	-0.340656	0.935032	0.310094	-0.0331717	-1.11488	-0.506074	-0.92468	1.2964	-0.0747017	-0.440438	0.292941	0.0679071	-0.0736879	0.133466
-0.298095	-0.0570271	0.418799	-0.597327	1.1266	0.639781	-0.792802	0.355418	0.903604	-0.193197	-0.929262	0.05441	1.0561	-0.498636	0.298676	0.677212	-0.465596	0.699627	-1.06504	0.117357	1.12711	-0.0732569	0.940493	-0.540314	0.0547548	0.771119	2.26777	0.951168	0.195573	0.259231	2.56449	1.6407	0.534451	0.893978	1.44486	-0.414724	1.43279	-0.212819	0.443968	-0.191623	1.6096	-0.454488	0.403717	-0.227426	0.0427759	0.194934	0.457635	-2.24234	-0.321327	1.01085
1.03448	0.0522384	-0.245999	0.449264	1.58355	-2.15316	-0.862334	-1.03114	0.626241	-2.23406	-0.145756	0.906145	-1.27129	1.48876	-0.715854	0.212449	0.373796	-0.709333	0.232085	-0.538561	1.35159	0.512051	-1.69918	0.473089	0.935419	1.18526	-0.820943	-0.664619	0.763721	0.813873	0.27747	0.338411	0.214505	0.0156546	0.26547	-0.561813	1.06966	-0.913935	-0.376307	-0.907723	-0.447674	0.0507957	0.764209	1.83459	0.368613	-0.365657	-1.10709	-0.268615	-0.126028	-0.961551
-1.97695	-0.563418	1.26772	-0.483347	-0.0482619	0.35207	-1.29512	1.23493	0.293432	-0.786524	0.345022	0.017018	-0.536833	0.835614	-0.903661	1.83557	0.248616	-1.44842	-0.542082	-1.31721	0.533267	-0.720126	-1.76818	0.466825	-0.315547	-1.04237	-0.593148	0.556529	-1.8999	1.2987	0.0294108	-0.798104	-1.03329	0.0378901	0.318771	0.138759	-1.47007	0.265629	-1.49659	0.516558	0.522261	-0.487802	-1.30975	-1.13031	-1.06561	0.332762	-2.32642	-1.75809	-1.94972	-1.96566
1.47686	-1.28897	-0.343129	-1.20777	1.90705	-1.43822	0.877196	-1.80702	0.246239	2.43369	-1.39999	0.801105	-0.107868	0.635533	-0.685106	-0.0937391	1.78151	-0.845166	-2.31886	-0.0994652	-1.86925	-1.09128	0.174054	-0.977608	-0.417347	2.37811	-0.249375	0.749723	1.13273	-0.192068	-1.1463	-0.450008	-0.385412	-1.38232	-0.774389	1.9871	-0.905406	-0.984884	0.0364548	-0.326	0.393154	-0.728796	0.693376	-0.661012	0.46082	1.26786	2.82395	-0.447697	-0.845445	0.0445597
-0.99383	0.361306	-0.102226	0.195869	-0.814653	-0.630402	0.388402	-0.93402	-0.411491	-1.55246	0.456325	-1.47892	0.517771	-0.176458	1.25591	-1.1588	-0.138405	-1.13004	0.986891	-1.4391	2.02669	-2.19275	-0.620286	2.11579	-0.0389522	0.66715	-0.589997	-0.023307	-1.00804	-0.520583	-0.10329	1.06985	1.25988	1.26042	0.661471	-0.229011	-0.555347	0.910957	-0.625608	1.0798	-0.214252	-1.07128	-0.563616	0.0664422	-0.590665	-0.340245	1.6685	-0.291896	-0.899461	-0.8877
0.947327	-0.456219	-0.597941	0.754462	0.994886	0.301408	1.42795	0.254483	2.26592	0.0668505	-0.0953692	2.22632	0.495215	0.305779	1.22789	-0.415431	1.26162	2.4832	-1.41026	-0.429133	1.26302	0.258598	0.510821	-0.138867	0.0169776	0.0405583	-0.0407865	1.45212	0.668622	1.67126	1.40316	-0.897508	-0.335802	-0.273654	-1.04996	-1.50943	-0.473673	-0.904071	-0.308132	1.32622	1.09518	0.222419	1.63597	0.222642	-1.11462	-1.55786	1.03121	1.21784	1.2164	0.32951
0.0421553	-0.251601	1.87757	1.58094	0.309878	0.049383	-0.224091	0.751037	-0.73562	0.881046	1.62221	0.981861	1.10077	-0.221362	0.44639	0.114283	1.12719	0.95484	0.943103	0.592827	1.54234	1.06533	1.38503	1.83316	0.080684	0.86039	-1.13942	0.483276	1.08907	-0.549157	-0.77811	-0.00904245	2.32837	1.33764	0.676135	-0.234502	0.980324	0.535827	-0.461503	0.0853165	-0.452017	-2.6032	-0.0242571	-1.46567	0.69869	-0.269286	-0.070828	0.456346	-0.532314	0.468521
0.469219	-1.35743	-1.51062	-1.54279	0.991902	-0.200514	-0.0123446	-0.404794	-0.182397	-1.384	-0.0226264	0.297214	0.128894	-0.872669	0.4898	-0.211741	0.683264	-0.869689	-0.0980094	0.144046	-0.257449	-1.19246	-0.347247	-0.921671	-0.495548	0.932205	-1.0373	-1.46754	-0.411457	-0.0782111	-0.622865	-0.86924	1.28287	-0.370406	1.04593	0.895724	2.09689	-0.304108	1.13973	0.901545	-0.051093	0.392182	0.403025	0.41175	1.37581	0.0798917	1.3561	-1.5965	0.0476736	2.0415
2.05187	-0.272489	0.133517	0.0772805	0.94171	0.989496	-1.56155	0.234839	2.02689	0.291055	-1.27566	-0.37829	0.82766	-0.289354	0.515127	0.95959	0.417984	0.614724	-0.742883	0.148885	0.464727	-0.232209	-1.91876	2.49204	1.35034	0.320543	2.12633	1.40036	-0.337689	-0.359213	-1.05256	0.968968	-0.407425	-1.02908	-0.0442972	0.346818	0.365725	1.12377	0.203913	1.47235	-0.856564	0.69773	0.566109	0.350362	-0.345669	-0.459441	-0.165982	-1.17628	-1.31244	0.332575
0.643907	-0.0586168	0.752744	1.49643	-0.263676	1.84014	0.393044	-0.114112	0.0803665	-0.222736	0.690892	-1.18669	0.148155	-0.103152	-0.408428	0.231907	0.325722	0.150161	0.228678	1.15693	0.543313	0.612573	0.970466	-0.309773	0.813307	-0.270697	0.0795062	-0.151956	0.518139	0.696321	-0.0851085	0.702075	0.974106	0.67645	-0.25257	0.0482298	0.909525	1.15461	-0.238384	1.17039	-0.0925852	0.733969	1.13806	-0.0330665	0.962933	1.15463	0.828678	0.742738	-0.244691	0.197594
1.77513	-0.15196	1.04127	0.464101	-0.864866	-0.786864	-0.131533	-0.0216828	-0.312962	0.0526696	-1.43713	-1.20123	-0.66593	0.220976	0.515622	-0.931463	0.44033	-1.15406	-0.00971836	-1.08806	-1.47966	-0.498546	0.227675	0.234414	0.269139	2.44642	0.198916	-0.32489	0.650892	0.0692423	0.975073	-0.824471	0.657328	-0.363861	0.0569664	1.27315	0.191132	0.40432	0.364524	0.395656	-1.341	0.587899	1.43652	-0.566134	-0.431165	1.19101	0.788466	0.216466	-0.991416	1.06061
1.30712	2.89197	0.776387	-1.06053	0.868385	-0.677801	-1.54742	-0.565283	0.403975	-0.624863	0.100537	0.807402	-0.74312	1.0889	0.236043	-1.13474	-1.30294	0.884692	-0.258453	1.71823	-1.97212	-0.548539	-1.15585	0.370887	-0.64947	-0.542054	-0.945496	-0.000106744	0.0482583	-0.0572515	-0.32245	-0.218659	0.169468	0.119984	0.804322	0.361072	0.319622	0.286633	0.218625	0.804549	-0.249356	0.0764407	-1.43689	0.384126	0.985581	-1.40562	0.0192825	0.139141	-0.0665082	0.082977
0.20088	-1.71638	-1.32901	-0.138149	-0.4404	0.915714	2.28162	0.377035	0.296849	0.592468	1.18747	0.316087	-0.0219491	0.252824	0.64206	-0.647416	0.0779135	-0.116904	-0.571782	0.669691	0.389429	-0.0017835	-1.85195	-1.05792	0.758163	0.00570868	-1.11224	0.0799686	0.25647	0.534561	1.31793	0.0530938	1.56366	-1.03081	1.37406	-0.571205	-0.949481	-0.432688	-0.646656	1.24199	-0.932153	0.191625	0.0586903	0.749216	-1.30508	0.0867652	-0.154949	-0.728479	0.444977	-0.841162
0.0168999	0.697222	-1.18428	0.373686	-0.149804	1.41373	-0.510816	0.746987	-0.487418	0.177684	-0.532338	-0.10374	-0.26686	-0.589526	0.294615	-0.118701	0.354902	0.817269	0.86838	1.38726	0.529671	-0.0350027	0.280599	0.74958	0.571097	-0.319579	0.95246	-0.592951	1.20954	0.172883	1.25386	0.978283	-0.293547	0.417071	0.590374	1.50976	0.0979474	0.0415813	0.282609	0.75643	0.66175	-0.91042	-0.321625	0.48739	-1.28574	0.323693	-0.128319	0.560435	-0.101886	-0.68785
0.855327	0.329833	1.32437	1.15369	0.371992	-1.02287	0.0787743	2.98701	1.0338	-0.562474	-1.16926	0.338484	1.01067	0.916861	-0.119614	-0.33371	0.455193	1.79416	0.507224	1.94886	1.25052	1.58297	-0.256216	0.617364	1.12475	-1.35606	0.579614	0.668575	-0.408116	0.0544015	0.322465	1.83031	0.269055	0.713821	0.797303	0.773622	0.852516	0.824143	0.863081	-0.33747	-0.643632	-0.765735	0.996237	-0.539221	-1.58777	-0.472992	-0.337124	2.03132	1.21564	-0.600821
-0.708225	0.577294	1.57084	0.646646	-0.365006	-1.96426	-0.013885	0.505043	-0.687747	-0.200132	1.02717	-1.32457	-0.61473	-0.704005	-0.62936	0.298398	0.997739	0.530861	1.12741	-0.160803	-0.0845758	0.0497847	-0.168016	-0.0769999	-0.42976	-0.735431	-0.0354097	-1.33042	0.147832	0.384081	0.33819	-0.413191	1.10602	-0.157475	-0.648576	-0.695756	-0.669735	0.374145	-0.258199	-0.589407	-0.152138	-0.22848	-0.0819211	0.16206	-1.16595	-0.95652	-0.76338	-0.696031	-0.324487	0.330095
-0.516138	-1.09164	-0.364336	-0.778593	-0.795242	-1.44031	-0.219595	-0.114463	1.34706	-0.253488	0.234229	1.18072	1.19702	0.215556	-0.801749	-1.32149	-0.548296	-1.30131	-1.72999	-0.211918	-0.118044	-0.476668	-0.374862	0.394622	1.08771	1.15104	-0.267196	1.68588	-0.59736	0.37849	0.840763	1.80867	0.558148	0.0378038	0.706801	-0.204952	-0.880238	-1.00713	-0.687862	-0.860442	-0.355042	1.1697	1.70271	0.128884	-0.905704	-0.554559	-1.35762	1.84872	-0.503605	1.09855
0.713028	-0.664379	0.316696	0.778894	-0.810389	-1.12806	-1.91749	-0.887383	0.00563201	0.540344	-0.0685138	0.0872876	0.706199	0.0541317	-0.385909	0.487949	0.437898	-0.62364	-0.864866	-0.00309083	-2.89739	-1.06535	-0.922411	0.119352	-0.983247	0.477181	-0.443022	0.726253	-0.518298	-1.28904	-0.266255	-0.606839	-0.101396	-0.433037	2.08927	2.43766	-1.27534	0.632	1.21066	0.644535	-0.946673	-0.948395	-1.55828	-1.4333	0.490243	1.10039	0.121661	0.290685	0.206837	0.570657
0.510418	-0.329182	0.744402	0.594824	0.944832	-0.0515198	-0.22943	0.272157	0.403704	0.305539	0.225885	-0.412484	0.339964	0.422498	-0.35037	0.969768	-0.0818157	-0.365719	-1.15328	-1.13447	1.87696	-1.17167	0.497173	0.186874	0.0089929	1.40433	-0.559793	-0.191035	1.60229	0.463498	-1.26758	-1.18326	-0.0665338	1.08993	-0.474099	0.277998	-0.815428	0.314276	-0.191691	0.257229	1.30529	-1.04685	1.27289	-0.714057	-0.0257697	-0.429531	-0.553695	-1.89206	-0.837232	-0.958511
-1.59157	-1.08413	-0.531957	-0.875947	-0.0310826	-0.178545	-0.472168	-0.473909	0.869854	-0.110581	0.171253	-0.794959	0.178409	0.0824115	-0.357109	-0.391995	-0.232806	0.904041	0.344894	0.675855	-0.853598	0.856765	0.918847	0.452533	0.616544	0.411819	0.838719	0.349038	0.467879	0.815245	0.279944	0.159443	0.192422	0.83095	1.04656	0.431898	0.389906	0.248355	0.561235	0.685032	-0.476812	-0.17793	-0.808147	-0.511303	-0.390484	0.121417	0.223012	-0.900346	0.571663	0.592047
0.371475	0.468284	-0.507354	1.19934	-0.0373051	-0.000506302	-0.146669	0.0758395	1.16937	1.19528	0.70646	-0.78914	0.917911	1.11998	1.03467	-0.110767	-0.124408	0.235819	-1.17583	-0.277066	0.820374	0.417512	1.00313	-0.371363	0.827882	1.49008	1.47464	0.462957	0.400182	0.468567	1.35858	1.60623	0.607345	1.32307	0.833814	-0.348456	0.647891	0.219175	1.28583	0.603087	0.904182	0.0234898	0.114588	-0.0557293	-0.338685	-0.220758	-0.0524253	-1.53688	1.0588	-0.967815
[truncated: 2,690 more columns]

## Sheet: Figure 3a ZT 8 exp1
Note:	The time (horizontal) axis is represented by frames, which our acquisition setting was 23 frames per second.
0.323926	0.197865	-0.242809	0.200549	0.48533	-0.125199	0.643629	-0.714454	-0.785296	-1.24452	0.117024	0.0467512	-0.477165	-0.105359	1.21686	0.541373	0.0104347	-0.0581735	-0.492347	0.364432	0.0154461	-1.01067	-0.461539	-0.642328	0.874891	-0.595149	-2.35987	-0.432108	0.846017	1.01246	-0.925493	0.0165742	0.340889	-0.257677	1.70104	0.158251	-0.568419	-0.12548	-1.63863	0.350258	-0.555643	-0.984599	-0.675674	-0.33947	-0.327928	0.311622	0.284397	-1.55984	0.144989	0.658558
0.282816	0.548727	-0.502723	-0.524642	-0.412848	0.611928	0.837259	-0.256429	0.115064	-0.508432	0.929565	0.827948	1.39468	0.552865	-1.34576	1.08767	0.37675	0.501095	0.183826	-1.55678	0.730423	-0.166668	0.219408	0.543944	-0.295023	-0.197833	-0.375672	-0.946395	-0.514366	-0.470018	0.00735445	1.32622	0.677202	1.09476	1.21137	1.1702	1.8626	-0.322587	-1.45365	-1.32664	-0.701382	-0.635439	-0.888867	-0.468137	-1.0341	0.00249257	0.46888	1.6938	-1.20022	0.0368085
0.648167	-0.067373	0.581057	-0.408844	-0.0324222	-0.543873	-0.290502	-0.116886	0.0546369	0.0186431	-0.153547	-0.306595	0.404306	-0.13206	0.199304	0.445207	0.232729	-0.0935024	0.391412	0.451015	0.42488	0.0786806	0.332242	0.272823	-0.407628	0.3483	0.0727599	0.702959	0.362525	-0.489808	0.207845	0.358856	0.053861	0.820861	-0.0500362	0.49488	0.270598	0.834927	0.045451	0.232334	-0.262501	0.830506	0.0601504	0.425358	1.10104	0.593469	0.354536	1.76991	0.130314	-0.491837
0.920084	-0.102576	0.0693901	0.097656	0.630934	-0.41091	0.831253	0.762986	0.754052	-0.308235	0.702197	0.644251	-0.495116	0.394003	-0.6079	-0.611384	0.156535	0.416367	-0.238971	-1.46421	-0.114465	0.351837	-0.244977	0.345095	0.535105	-0.0636649	0.283189	-0.956975	-0.249785	1.03195	0.814106	-0.0954581	0.292076	0.272759	-0.200313	0.0490499	-0.0625647	0.804254	-0.896491	-0.336297	0.0757712	-0.0421998	-0.802905	0.174291	0.0779105	-1.26813	0.434586	0.696659	-0.817042	-0.467276
0.943633	0.24883	0.288359	0.394889	0.875209	-0.27363	0.0580938	0.0295556	-0.588086	-0.131685	0.610177	0.236777	1.31105	1.36388	1.74735	0.760226	0.612046	0.792267	1.07581	0.0271271	-0.175506	0.526778	-0.111919	0.722337	0.168218	0.997235	-0.672285	0.746051	0.0177104	-0.43464	0.113974	0.593346	0.368253	0.491405	-0.216374	0.970378	0.368475	1.22241	-0.103964	0.417294	-0.0166839	-0.672011	-0.377539	-0.442744	-1.15542	-0.251281	-0.761059	0.630515	-0.656546	0.852772
0.689388	0.262688	0.246264	0.946266	0.13595	1.36695	0.928817	1.06057	1.0401	1.0343	1.22146	0.407228	0.226581	0.6866	0.46188	-0.362107	-0.28285	0.476734	-0.173098	-0.696	1.09577	0.316632	-0.0590827	1.18063	0.351187	0.629438	0.171461	1.22554	-0.501777	1.00003	0.973764	-0.542332	0.118092	-1.05096	0.232834	-0.146509	0.595584	0.824214	-0.912955	-0.0435906	0.676741	-0.864697	0.676265	0.573719	0.632786	-0.455374	0.799166	-0.0356887	0.276714	-0.142382
0.099611	-0.179812	1.30523	0.426587	0.297072	-0.0436307	-0.467617	0.171079	0.758867	0.218791	-0.124885	-0.603372	0.538787	-0.773958	0.461487	-0.839168	1.3571	-0.50347	-0.0765563	0.963801	0.312015	0.825409	0.337614	0.232898	-0.532914	0.264403	0.688783	0.998083	-0.888892	1.4267	1.39308	0.627498	1.60707	1.1673	-0.403941	-0.209755	1.05587	-0.376803	0.045491	-0.421709	0.536877	0.220258	-0.110704	0.0181417	0.487075	0.790513	-1.38673	-0.279931	-0.843211	-1.80242
-0.469735	1.38485	-0.0332156	-1.26121	0.724803	-0.480283	-0.207215	0.0390548	-0.271704	-0.760325	0.024352	0.961507	-0.809059	0.237433	0.114651	0.135692	1.40469	0.385271	-0.69913	-0.29423	-0.463938	0.395847	-1.16497	0.594712	1.31737	0.312258	-1.07804	-0.595719	0.590773	0.239341	-0.398666	0.657037	1.17035	1.37319	-1.34095	0.213205	0.139726	1.1243	-0.799876	-0.944257	-0.335214	0.0461257	0.369967	0.232247	-0.21885	-1.0426	-0.606584	0.819233	0.479421	-1.26407
0.614869	0.201926	0.0569528	0.993963	-0.0315913	0.421358	-0.186884	-0.635008	0.11177	1.03659	-0.616352	0.652521	0.875353	-0.398329	0.490199	0.174798	0.0964842	0.182474	-0.0219506	0.496013	0.727684	-0.753489	0.17835	-1.21863	1.86597	-0.821177	-0.281646	0.535404	0.0604247	-1.07104	0.790738	-0.675868	-0.130204	1.16547	0.773296	0.89794	0.0283234	0.203577	0.00917427	0.647399	-0.425668	-0.348116	0.563623	0.184908	0.615529	-0.831885	0.818478	-1.11464	-0.951358	0.709144
-1.11785	-0.404813	-0.445395	-1.14323	-1.06095	0.0120632	-2.10955	-0.280548	-0.161686	-1.25323	0.66879	-0.721167	-0.944955	1.83539	-1.17559	-0.109069	0.812263	0.6628	-0.389972	-1.58198	0.292254	0.711923	0.184811	-0.554856	1.23143	0.526223	-2.31306	0.153665	1.25152	0.229602	-0.681672	0.52611	0.257784	0.696185	-0.83465	0.730256	0.192266	-0.0906211	0.14099	-0.602179	-0.654345	0.0170272	0.429297	-0.133137	-0.738973	-2.17668	-0.18969	-0.629541	-0.454678	-0.734648
0.206931	1.19596	0.418981	0.0609331	-0.681832	0.733729	0.295546	0.253994	0.285164	-0.229521	-0.131715	0.560669	0.128877	0.0728593	0.112293	-0.202275	1.68437	0.0805637	0.899562	0.718135	0.315335	0.374325	0.312002	-0.207342	-0.389786	-0.600866	0.3012	0.618486	0.369731	0.89552	0.172175	0.157686	-0.0868638	0.263626	0.0646274	0.127798	0.468816	0.410894	0.417038	-0.18038	0.455073	0.329017	0.333313	-0.388585	0.440766	0.0560637	0.0346812	0.266575	-0.656144	-2.31971
-2.13113	0.0360359	0.303751	0.428292	-0.237964	-0.302799	-1.18919	-0.0823066	-1.34664	-0.542689	-0.18342	-0.568851	-0.55365	-1.05	-0.655157	1.34512	-1.02754	-0.979783	-0.554812	-0.92832	-1.12805	-0.517326	-1.43116	-0.528692	0.0308743	-0.659223	0.324038	-0.592923	-0.54677	-1.04878	0.719606	-0.624755	0.0584467	-0.35613	1.3494	1.37833	-0.0434591	-0.0474321	0.646489	0.262576	1.60635	0.498813	1.02468	0.032901	0.353742	0.0612672	0.263213	0.0293992	0.366215	-0.291292
0.347184	0.453076	0.631041	-0.341166	0.189237	-0.524939	-0.581455	0.338865	-0.139876	0.7329	0.504139	0.798659	1.98019	-0.599267	0.421727	0.716538	0.489489	-0.499604	0.145513	0.0782879	0.65963	0.886439	0.629278	1.26637	1.37539	0.289366	-0.144547	1.61017	-0.344391	1.08245	0.454158	-0.00678825	0.750811	-0.591196	-0.901381	0.967879	1.86159	0.757465	1.07472	0.125016	0.627142	1.47435	0.57246	-0.122299	-0.168898	0.639935	0.923687	1.14029	-0.482887	0.249472
1.95839	1.93621	1.62247	0.402326	-0.712863	-0.0275352	0.391901	-0.292691	1.34469	-0.345931	0.467098	1.06494	0.675793	0.382527	1.08263	-2.01618	0.811164	1.56937	0.062835	-0.507767	0.0936766	-0.145962	0.322777	0.551527	1.8075	0.0144607	2.03177	0.437244	-0.0105382	0.787459	0.263838	-1.3495	1.09088	-0.278144	0.240279	0.84786	-0.717026	-1.06747	0.0648297	1.3519	0.429559	1.60454	-0.276943	0.834242	1.24132	-0.193355	-0.375826	-0.978637	-0.516116	-0.900143
-0.46879	-0.262691	0.284396	0.28986	0.283187	-1.11417	0.466446	-0.500599	-0.141364	0.194983	0.45984	-0.227602	0.858446	0.982892	1.49186	-0.495794	-0.186988	-0.604597	-0.811792	-0.289301	0.462207	-0.347101	-0.655417	-0.0936405	1.15909	0.125373	0.870523	-0.0531316	1.5315	-0.636289	-0.0937591	-0.638631	-0.130119	-0.586438	-0.0338376	-0.631861	0.77283	0.705778	1.4618	-0.496517	-0.41323	0.89947	-0.805473	1.43652	-0.314761	0.272528	0.312653	1.59008	-1.64826	1.11349
0.322111	-0.178865	1.64653	0.188715	0.12461	0.920406	-0.972319	0.65309	-0.0259693	0.77835	1.24908	-2.67095	-0.402481	1.15638	-1.86063	0.194716	-0.0691252	-0.174338	0.208349	-1.06961	0.279681	-0.630391	-0.172768	-0.417493	1.49875	-0.0739068	-0.179891	0.232291	0.0305553	0.497674	-0.594673	0.447125	-0.953044	-0.047994	1.16822	0.54879	-0.209233	0.708339	0.956739	0.233687	-1.05691	-1.47697	0.937414	0.740252	-0.688183	1.18008	0.428476	0.34691	0.653332	-1.86267
-0.968362	1.20984	-0.901379	-1.09396	-1.09599	-0.512495	-0.468937	-1.24771	-0.894643	0.346417	-0.15627	-0.536438	0.502039	-0.0829327	2.29125	0.608022	0.861244	0.441389	0.793935	-0.853679	0.275467	-0.889086	0.909131	-0.00288044	-0.0806606	-0.770249	-2.27079	-0.573948	-0.957624	0.154557	1.04949	1.15079	0.854599	-0.337205	0.908235	-1.49169	-0.042939	0.00529987	1.95787	-2.31237	-1.86761	0.715242	0.0563213	0.197728	1.28009	-0.289851	-0.985087	-0.510083	0.312925	0.572338
-0.909876	-0.759149	-0.0446119	-0.0410549	0.584667	-1.27134	-0.204587	0.235987	0.520556	2.08407	0.685838	-1.05783	-0.138093	-0.183573	-1.19132	-1.45222	-0.363004	1.25609	-1.2566	0.655559	1.35356	0.338294	-0.0736328	0.613304	0.283858	-1.84127	-0.748927	0.697484	0.930795	0.730604	0.666644	-1.42777	-1.23468	-1.40317	2.27193	-2.47232	-0.328232	0.297218	0.99515	-1.34133	-0.722354	0.748652	0.599874	0.326383	0.0711982	0.0665488	0.104552	-0.418127	-2.05687	-0.396166
-1.11922	0.165925	-0.789447	-0.69088	-0.418049	-1.92471	-0.133841	-0.30578	-1.41583	1.24126	1.90057	-0.80151	-0.667859	0.365969	1.39548	-1.01332	0.359293	-0.520049	-0.212937	-1.44169	-0.357705	0.348706	-0.807884	-1.17329	0.201508	0.341532	-0.4277	0.0514133	0.18393	-1.85593	-0.644698	-1.46374	-0.119419	0.633392	-1.02012	-2.10709	-0.983567	0.0352235	1.04039	-0.331194	0.508812	-1.16934	-1.30968	-0.337507	-0.171092	0.666985	-0.0816243	0.968168	-0.672308	0.28064
0.511656	0.460281	0.969728	-2.2371	1.7969	0.0986386	-1.37122	1.77726	-1.45855	0.210919	-0.162888	-1.82266	2.06005	-0.207469	0.637062	0.540933	0.149972	1.85111	0.237155	-0.197266	0.503349	0.173246	-0.183149	-1.16439	-0.888768	0.117353	-0.659188	1.41962	-0.579972	-0.380266	-0.187183	-0.292202	-0.969059	-0.0748949	-0.377989	-0.778918	-1.80105	-0.656635	1.55657	1.10064	0.371153	1.11821	-0.192982	1.60836	0.452557	-1.55158	0.289286	-0.417989	-0.152531	0.29897
0.186777	1.34415	-1.41191	-1.3244	-0.257351	0.535896	-0.362963	-0.99634	-0.085203	-0.28077	0.612227	0.818731	0.117073	0.516201	0.1963	-1.67415	0.159562	0.0298008	-1.00188	0.906143	0.469458	-0.3794	-0.723117	-1.31732	-0.3741	-0.809435	0.66106	0.463958	-0.387478	-0.196411	0.214454	-0.690767	0.745561	0.155238	0.949631	-0.419469	0.189116	1.09402	0.65113	0.501105	-1.48384	0.294244	-0.420762	0.0923653	-0.276671	0.316627	-0.325657	-0.547767	0.184002	0.608094
1.01375	1.4609	-1.20813	-0.545734	0.0529512	1.02121	0.632891	0.377647	-0.207768	1.22689	1.68703	0.240036	1.3806	0.517614	0.827906	-0.166448	0.98658	-0.143086	-0.687525	0.459871	1.25001	0.0682399	0.198615	0.564405	-0.216969	-0.542441	0.426651	1.09744	0.131558	0.832241	1.59772	-0.701188	-0.0528511	0.275141	0.327391	2.59189	1.26155	-0.540777	0.581063	-0.0916981	0.312915	2.04618	1.2256	1.22479	0.73417	-0.190785	-0.717548	-0.00790595	0.89374	1.59343
-0.00115274	-0.583013	-1.01274	0.795335	-0.279477	0.0454527	-1.06146	0.337192	0.456904	-0.504591	0.526312	-0.396189	-0.716716	-0.803333	0.730717	2.08608	0.413431	-1.20877	-0.369389	-0.810778	1.91702	1.4052	1.34137	0.383572	0.134388	-1.39755	1.48389	-0.942807	0.852375	1.40454	1.47958	1.53635	-1.86335	1.37609	1.52103	-0.544943	-0.0823781	-2.70582	0.268128	-0.783882	-0.025633	0.0761628	-0.56525	-0.444675	1.9066	0.282354	1.19083	-1.35982	-0.254455	-1.40269
-0.0232236	-0.584343	0.251194	-1.0856	-0.394555	0.273746	0.552468	0.174338	-0.35945	-0.120732	-1.26247	-0.294814	-0.239989	0.302415	2.15084	0.844707	1.43988	-0.925697	-0.443669	-1.2854	-0.546948	0.546974	-0.849221	0.610841	0.494365	0.696087	0.726152	-0.202282	-0.954589	0.152065	-0.592328	-0.6473	-0.742072	0.135953	1.00546	0.252858	-0.70014	0.726494	-0.51379	-0.0968402	0.948972	-0.33616	3.5771	-0.629246	2.46131	0.55502	0.683444	0.553678	1.19424	0.46886
0.871825	-0.853561	0.942057	-0.0886198	-0.149298	-0.230431	0.176158	1.0011	-0.319769	-0.58737	0.444683	-0.0786326	-0.96553	1.33402	-0.667774	-0.266416	1.93745	0.722812	0.0190065	-0.949089	-0.0565176	0.222224	-0.537946	-0.134191	0.471978	0.784212	-1.20966	0.0498313	-0.746142	0.71092	-0.337541	0.785535	1.6619	1.61501	2.0006	1.63081	-0.448875	-1.41864	-0.431829	-0.404934	-0.490413	-1.21264	-0.370656	-0.307421	-0.455681	-0.00154331	-0.978792	0.0428237	-1.11777	-0.448736
0.905691	0.20987	1.04351	0.0830273	0.42811	0.718663	1.53916	1.86443	2.30804	1.03237	1.05068	1.56007	-0.369474	0.592583	-0.074922	-0.438877	0.0618783	0.667727	1.02251	0.410937	-0.208572	1.70324	0.313247	0.623196	0.648167	0.985056	0.708352	-0.542711	0.151143	1.0205	1.41289	1.51897	1.32509	0.492729	0.841172	0.354114	0.377677	0.210172	-0.384177	0.130793	-0.246192	-0.137574	0.640308	-0.136323	1.33315	-0.390429	0.118437	0.798924	-0.0644177	1.42917
-0.0793478	-0.509848	-0.571485	-0.698741	-1.47062	-0.136184	-1.61354	-0.815597	-0.92204	0.18906	-0.172098	-0.60297	-0.329725	0.032116	-0.513072	-0.846692	-0.365884	-0.275269	-1.83988	-1.95592	-1.10662	-1.39574	-0.733979	-0.787046	0.121548	-1.35048	-0.359438	-0.989522	-0.28684	-0.097072	-0.118933	-0.985958	-1.36647	-0.861321	-0.36272	-1.32635	-0.911655	-0.877417	-1.87296	-1.2564	-1.70002	-0.438663	-0.716594	-1.3715	-0.940666	-0.823937	-0.683074	-0.259663	-0.848144	-0.22527
1.07926	-0.0411045	-0.715771	0.96026	-0.210721	0.124935	1.09661	-0.681061	0.430085	0.472992	-1.36942	1.20593	1.02867	-0.396213	0.800202	1.8129	0.660275	1.53215	-0.875856	-0.429315	0.517394	-0.836871	-0.411681	-0.166444	1.5053	-0.645006	-0.668876	1.46662	1.30618	1.62459	1.84058	-0.399721	0.72662	-0.301237	0.641526	-1.19574	1.24826	-0.580234	0.236226	-0.782601	-1.33273	0.14058	-0.338432	-0.515971	-0.389331	0.234064	1.13491	0.942773	0.917372	0.141179
1.78928	0.234973	0.540007	0.835318	-0.90393	-0.16948	-0.945649	-1.47353	0.776163	0.161247	0.724124	0.981655	0.997146	-0.184103	0.234918	-1.27766	0.330545	-0.633647	-0.836288	-0.0954119	-0.937917	0.371467	-0.676659	0.00951995	-0.842318	0.717091	0.19364	-0.187631	-0.180934	0.455104	0.0445624	0.227954	-1.74496	1.16166	0.0898317	1.16296	-0.439564	0.411572	-0.577709	0.909495	0.247874	-2.08443	-1.19043	0.639812	0.442137	-1.63639	-1.11993	-0.137257	-0.490469	0.0876727
0.531775	0.654631	-1.03781	-0.503692	-0.241339	-0.548802	-0.792826	0.242566	-0.63535	0.809069	1.33707	0.209819	-0.540629	0.0817571	0.739845	1.38681	1.90881	-0.252597	-0.475554	-0.423304	-1.29115	-1.0516	0.248876	0.873304	0.0986185	0.791484	0.443741	2.16476	-0.462303	2.6939	-0.794444	-1.41461	-0.335909	1.22711	0.250732	-0.147007	1.71446	1.92441	2.01225	-1.16905	0.0660088	0.255797	-0.510294	-1.22157	1.5435	-1.49406	-0.593519	-0.662494	-1.83777	-0.804509
2.39873	-1.46852	1.07317	-1.43473	0.801554	-0.403269	0.64214	-0.0189986	-0.334232	-1.08438	0.909152	0.672344	0.894893	-0.415322	0.491725	0.494206	0.0992762	0.328308	-0.348796	1.53794	-0.0351187	0.17629	-0.47745	-1.25062	0.669176	0.213684	-1.06362	-0.528448	-0.0297045	-1.27697	0.396957	0.0708292	0.143031	0.142445	0.569328	1.38173	-0.287122	-0.489593	-0.183748	1.79827	-0.3767	0.012702	0.633518	-0.506441	0.0707234	-0.486387	0.963841	0.609608	-0.917766	-0.699417
-0.973404	-0.728588	0.982682	-1.52372	0.763474	2.82804	-1.03671	2.32484	2.12044	0.948835	1.55487	-0.798576	0.288172	0.443449	1.25164	1.99402	0.934677	1.20776	-0.420735	1.8157	-1.78642	0.143366	0.460182	-1.01158	-0.0545812	0.730589	0.562116	0.891996	2.07471	-0.844283	0.831198	-0.39122	-0.0143482	-1.33228	0.410112	-0.801568	-1.01479	-0.034174	-0.250991	0.887295	-1.28425	-0.735444	-0.810001	-0.633469	0.868855	0.554925	-0.283106	-0.396105	0.541002	1.8661
0.806368	0.814827	1.15501	1.10112	-0.424733	0.803178	-2.20668	-0.818408	-0.907631	-0.919345	-1.39404	1.06987	0.726829	0.823322	2.15647	-0.354191	0.0517628	-0.897595	-1.33408	-1.08719	1.04336	1.29885	-2.40166	0.832658	0.67858	-0.328113	0.206145	0.40054	-0.113537	1.22865	-0.453892	-0.137643	-0.812146	-1.46285	-0.18544	-1.55372	1.39501	0.962941	0.257048	0.857239	0.344599	0.865233	0.838761	0.219129	0.289268	-0.309675	-0.507685	0.325938	-0.814641	0.134848
0.628491	0.944037	0.13237	0.76766	0.125513	0.434896	-0.451462	0.552921	0.181707	-0.693066	-1.11387	-1.34193	-1.0772	-0.229762	-0.956484	-0.01588	-1.71483	0.19913	-0.364487	-0.371525	1.39223	-1.00375	-0.522627	-1.50429	-1.04318	-2.63822	0.385662	0.209671	-0.419925	0.633727	-0.0499048	-0.864458	-0.0285434	-0.788218	1.65628	-0.843988	0.185472	-1.50872	-0.263011	-0.519651	-1.16799	0.372298	-0.181696	0.710381	0.281582	-0.0842482	-0.108045	-0.234661	1.84588	0.402962
0.380295	0.300819	0.0514012	1.53112	0.239905	-0.704794	-1.50752	-0.0857985	-0.460155	-0.79826	0.319697	1.20063	0.755251	0.229305	0.582312	0.0520216	0.354464	-0.148931	0.492856	1.03821	0.546244	-1.23547	0.256498	-0.650676	-0.00298821	0.140376	-0.0634492	0.526439	-0.539419	-1.0328	-0.168633	-0.313806	0.236382	0.930185	1.2058	-0.843894	-0.880658	-0.370186	1.66139	0.0936355	0.128562	-1.16296	0.101626	1.22335	0.262641	-0.0409494	-0.412519	-0.680457	1.08402	-0.02963
-0.53131	0.455082	-0.354487	1.46144	-0.46492	-0.0304219	-0.466699	-1.50553	-0.811095	-0.856612	-1.15163	1.08171	0.0648597	0.0915914	0.296404	-0.626131	-1.21692	0.00291677	0.124234	-0.470394	-0.864417	-0.183663	-0.826375	-1.18711	-0.727915	1.11495	0.219244	-0.400442	-0.339071	-0.443576	0.291982	0.0106505	-0.759166	-0.776864	-0.316847	-0.880754	0.174048	-1.45873	1.93324	2.0397	0.429548	0.700819	-0.796335	-0.978138	-0.985125	0.487733	-1.05082	-0.197699	0.54754	2.55993
-0.238569	1.05767	0.0601684	0.179184	0.101796	0.742856	-0.223198	0.619933	0.202655	-0.406258	1.17319	0.382746	-1.05021	1.83711	0.441672	0.192909	-0.195164	1.02442	0.127059	-0.0637965	1.71893	1.73275	0.0241268	-0.671549	1.67783	0.453824	0.378463	-1.20269	0.770992	-0.869892	0.959869	-1.07815	0.340429	-0.337212	0.555716	0.622337	-0.944027	-1.13776	-0.024765	0.454677	0.835623	2.03789	1.29673	0.47237	1.72364	0.423338	-0.427075	-1.2588	-0.500291	2.03908
0.499318	-0.963604	-0.0667509	1.18491	-0.396149	1.02454	-0.693389	-1.89393	-0.205227	1.93256	0.0317013	-1.29575	-0.882545	-0.186865	-1.00843	-0.188239	-0.227889	-0.305471	-0.540323	-1.79366	1.1925	0.907453	-0.395049	0.756818	-0.0485922	0.599111	-0.607054	-0.517133	-0.736479	0.815131	-0.592278	-0.884183	-0.214293	-0.311523	-0.565705	0.784999	1.09498	-1.16382	0.130672	0.406221	-0.454251	-0.39572	-0.855988	0.876345	0.0331485	1.16917	0.302653	-0.977849	-1.05454	-0.549559
0.60303	0.309899	0.362166	-1.04018	0.815852	1.35675	-0.239455	-0.243646	-0.345713	0.467562	-0.98228	-0.390237	-0.349735	-0.687123	-1.57514	-1.42311	-0.293708	-1.61677	-0.803795	-0.0823958	0.713531	-1.08883	-0.357475	0.081567	0.589434	-2.29026	-0.439552	-1.16412	-0.087272	-1.00551	-0.564962	-1.85733	-0.705735	-0.900585	-0.696855	-0.879408	0.262504	-0.635571	0.216165	0.995507	0.410847	0.338388	-0.0327956	-1.59912	0.117201	-0.769318	-1.35657	0.670073	-0.78793	0.675969
-0.833702	-0.00937939	0.792604	0.697121	1.98334	-0.936729	0.262532	0.679139	0.198019	0.128887	0.146572	-0.572307	-1.00564	1.39204	-1.01742	-1.18055	1.01443	-0.412283	0.419939	0.923617	-0.417702	0.271693	-1.72407	-1.2322	-0.105616	-1.26749	1.03478	2.02432	1.39763	-1.84247	0.558202	0.168439	0.580897	0.228704	1.9175	-0.179445	-0.434146	1.16116	0.960251	0.741375	1.63372	-0.326294	-1.38426	0.317635	-1.03932	-0.591236	1.05756	0.99829	0.170841	1.36625
0.368236	1.13837	0.587125	-0.883815	-0.421314	1.55909	-0.456186	0.791932	-0.444901	1.39633	0.309228	-0.100724	0.983841	0.431283	0.389155	1.07091	-0.719495	0.351365	1.52277	-1.75561	0.50922	1.74392	-1.00594	0.319702	-0.163792	-0.402007	1.19126	-0.340015	-0.734543	1.63395	1.28545	0.808738	0.99171	0.992433	1.45073	0.0138541	-0.224257	0.787288	1.30004	0.308385	-0.63179	-0.878363	0.275111	-1.64829	2.28556	-0.46761	-0.0324347	0.57646	-0.525074	0.705529
0.0635084	-0.235314	0.0802546	-0.430115	0.0807469	1.79815	0.859423	1.25678	-0.0902802	-0.422988	1.28679	1.43404	1.03529	0.684259	0.587303	2.00336	1.22452	1.94756	0.695085	-0.710847	1.86007	1.48395	1.44525	0.742611	1.09836	0.0555216	2.0275	0.378976	0.888634	0.67873	0.31739	1.67386	1.35245	2.23428	1.55618	0.644976	2.13541	0.266233	1.932	1.02396	0.718261	1.09097	0.176981	0.639344	1.06062	1.36674	0.900621	1.54063	0.809591	-3.12211
-1.05127	1.38614	0.55953	-0.933531	-0.749793	0.26431	0.255854	1.96839	0.0292328	-1.66936	-0.159747	-0.313953	-0.165604	0.140175	-1.61525	0.255263	0.826766	0.731288	0.603611	-0.433355	-0.385221	2.04488	-0.292496	0.088984	-0.778297	0.191075	0.748334	0.0183576	-0.132594	1.03156	0.344122	-0.0625692	-0.625732	-0.148834	0.516466	-0.409625	1.35448	0.00275221	-1.05584	-1.46759	-1.0086	0.41094	1.06645	-1.05563	-0.308257	1.56463	0.0645656	1.93078	-1.50404	0.447248
2.38807	-1.12454	-0.366401	-0.132682	0.0625672	-0.333374	0.537252	0.781078	-1.81678	-1.34258	0.467881	0.197105	1.46133	0.539032	0.351298	1.31261	-0.00236109	-1.10842	-0.89672	-1.11436	0.124863	-0.50255	1.52573	0.82971	0.759625	-0.97796	-1.33755	0.742612	-0.578216	0.0152598	0.010174	-1.1156	0.191366	1.55582	0.481344	1.83862	-0.819569	0.725032	-0.178623	-1.77954	0.381814	0.358424	1.03268	0.236094	0.551769	-0.588697	-0.723244	0.436624	0.306313	-0.221082
-0.331285	0.177044	0.740549	-0.4513	-0.448641	0.758187	-0.90512	0.09476	-0.158653	-0.302196	0.322579	0.884713	2.03195	-1.42045	0.332236	1.48228	2.48222	-1.60507	1.07581	0.539177	0.940217	-0.339106	1.15852	0.895002	1.43292	0.340072	0.508144	0.331005	1.35815	1.09114	0.989349	0.223116	1.55842	0.271408	1.65422	2.8214	0.80258	0.146122	1.12249	-0.685792	0.668946	0.837728	1.83041	1.28999	-0.0349553	1.0293	-0.484854	2.14847	-0.481126	-1.06489
-1.01556	0.749798	0.726281	-1.1433	0.791014	-0.691524	0.184647	0.380844	0.0976833	-0.66012	0.930671	-0.382098	1.55662	1.58018	-0.740863	1.1958	0.296607	-2.14896	1.51407	-1.69529	0.2243	1.16753	-0.00166201	-0.904536	1.82086	-0.634291	0.883444	0.434936	0.571175	-0.163122	0.933481	0.627701	0.0517635	-0.742147	0.0357335	-0.211453	-0.520036	-0.32814	-0.566136	0.788091	-0.248118	-0.242412	-0.229824	-0.330806	1.06879	1.17098	0.0596627	1.72804	-0.118904	-0.227825
-0.489253	0.299047	-1.23591	1.73084	0.00988198	-2.81181	-2.68122	0.296304	1.05723	-1.05215	-1.19122	0.697989	-0.303557	-1.60819	-0.631518	1.72693	2.54064	0.387045	-0.199733	-1.49534	0.994674	-0.491971	0.51136	-1.01944	-1.42387	0.771607	-0.210512	-1.79808	0.536057	0.974486	0.550324	1.6159	-0.300704	1.01702	1.19334	-1.15807	1.0511	0.340112	-0.370404	0.848022	0.448328	-0.283733	1.25318	-0.222786	-1.61913	-0.105466	2.09474	-0.0332894	1.80318	-0.0310795
1.6598	-0.385175	0.110475	0.890019	-0.211341	-0.735656	-1.02953	-1.41897	-1.62778	0.346148	0.0579448	-0.333356	-2.2292	0.769856	-0.572625	-1.12207	-0.117591	1.29982	0.462339	0.848831	-0.131032	0.42712	-0.761479	-0.896274	2.7935	-1.20724	1.06951	-2.0313	1.14811	0.900002	0.623705	-0.291187	-0.700224	-0.154133	0.28587	-1.10197	-0.507935	-2.46296	1.01172	0.118258	-0.954502	2.23695	-0.834716	0.0685586	-1.03857	-0.778691	-0.458386	0.395805	-0.702941	0.600458
-0.0190261	-0.331779	-1.03885	-0.965211	0.207931	-0.365829	-0.527533	0.252346	0.769284	0.222838	0.0975826	0.34897	-0.520013	-1.61292	-1.37127	-0.629191	-0.760603	-0.536658	0.426087	-0.604535	-0.0288547	-1.69276	-2.22346	0.664396	-0.000812976	1.35581	0.348022	1.95607	0.178432	-0.827192	-0.986127	0.0236309	-0.915659	-1.41004	1.27651	-0.17452	-0.516012	-0.0216252	1.79195	1.08443	-0.512749	0.430542	1.33103	0.0400664	0.396632	-1.01765	1.15867	0.116927	0.31176	0.114046
-1.17332	-0.567182	-0.955807	-1.47339	0.590047	-0.618203	-0.160592	-0.244669	0.090434	-1.50876	-0.216203	-0.745698	1.15036	-1.28183	0.9623	1.3188	1.05801	-0.0100309	0.932594	1.09299	-0.83531	-1.26963	0.952512	-0.192152	-1.11281	0.254149	-1.32559	0.872025	0.281549	-0.240034	-1.08756	-0.634884	-0.621359	-0.64817	1.67973	-0.902316	1.32796	-0.857839	-0.507111	-0.465725	-1.02479	-2.7617	0.661922	0.437217	-0.453506	-2.24262	-1.28502	0.691387	-1.00798	0.792003
1.61773	0.820073	0.565101	-0.75977	1.64588	0.462205	-0.470553	-1.51966	0.0336211	0.198374	-0.207405	0.287519	-0.546722	-0.981009	-0.872685	0.00344925	1.72727	-1.61383	-1.31441	0.444125	1.17111	-0.560156	-0.049053	0.372089	0.49006	-0.662958	-1.16422	-1.00113	-0.781733	1.80621	0.380403	-0.752532	-0.227529	-0.0932065	1.96338	0.0618688	1.10717	-0.057993	1.08518	-1.90768	1.03182	0.492934	0.841075	0.33444	-1.21377	0.81115	2.32006	-1.72308	0.356111	-1.10079
1.57613	-0.31282	1.29762	0.293181	0.176397	-0.869717	-0.971755	-1.86625	0.39116	0.317057	0.389001	-1.54066	0.863063	-0.61567	0.0166668	0.0423867	-0.750943	-0.323497	-0.30076	-2.24768	1.2811	-0.599796	-0.0760798	-1.2912	0.731652	-0.365478	-1.10697	-0.692108	0.366038	-0.954114	0.741849	0.0686215	1.41502	-0.274277	-0.0893961	0.0960365	1.92736	-0.484301	1.45867	1.42698	0.867991	0.477373	-0.790732	2.56113	0.306184	1.26265	-2.09894	-1.98601	-1.37669	-0.249189
0.31652	-0.966801	-2.79286	-0.00464705	0.21767	-0.278083	1.74221	1.35946	-0.184198	1.37077	-0.806346	-1.12884	-1.45474	-0.03676	-0.980637	-0.746904	-0.174388	-1.02879	0.0731884	-0.976397	0.195788	-1.02177	-0.532637	-1.48538	1.82636	0.40609	-0.553652	-0.0153074	-0.723706	-0.954671	0.283298	-0.199759	1.77451	0.58569	1.29053	0.559196	1.41191	-1.06032	-0.836714	-1.39299	0.386443	-2.67988	-2.25043	-1.42601	0.432675	-0.311627	-0.0745176	0.0190932	-0.957818	-2.60162
1.31895	1.44796	1.73691	0.395603	-0.25442	0.146262	0.367242	-0.131532	-0.209488	1.9092	-0.218299	1.75867	1.67998	-0.332198	0.336699	1.19422	-0.836828	0.243289	-0.439673	0.483535	2.07291	1.09129	1.18637	2.64518	0.182166	-0.17176	1.12762	0.185754	0.293492	0.603823	-0.0101229	-0.22904	0.357578	0.650845	0.827923	2.72918	2.09633	0.902822	1.26985	0.703058	-0.316955	-0.141445	-1.90369	0.0135543	0.465036	0.495085	1.36263	-0.923521	0.715641	0.462625
1.17246	0.652229	0.585063	0.408153	1.32559	1.64405	-0.3941	-0.576888	1.56246	0.304186	1.70869	0.489896	-0.33713	-0.709376	0.178573	0.992524	1.05058	0.759487	0.464208	-0.272175	-0.307475	-0.528125	0.836147	1.77704	0.518174	0.890871	0.238989	-1.62128	1.72535	0.638917	0.599072	0.218697	-0.141015	0.941802	-0.0483929	0.154756	2.46793	-0.0750057	-0.531474	1.22675	-0.431063	0.305705	-0.954618	1.22606	2.24883	-0.658474	0.803751	-0.0655525	0.477944	0.337371
2.10532	0.529583	0.942617	0.850332	0.400682	0.043435	2.05461	-0.792492	-0.164197	-0.476586	0.420835	0.61069	3.52263	-0.193532	1.07442	1.49587	0.229048	0.310366	0.4707	1.19639	-0.622216	-0.0756563	0.948669	-0.228193	1.13149	1.52742	0.989471	-0.160152	0.964089	1.36	0.0964639	-2.16624	-0.679643	-1.31787	0.474962	-0.0254732	1.70745	-1.03108	0.124519	-0.554977	0.900455	0.594606	-0.521108	-0.436103	-0.170502	0.137031	-0.155935	0.639212	1.18863	2.4565
-0.736548	-1.23194	-0.759405	0.536268	-0.982319	0.597163	1.53487	-0.753465	2.13743	1.57499	0.844355	0.168817	0.21848	0.119331	0.207756	0.19817	1.13522	-0.555943	2.09563	0.290004	0.161067	0.416889	0.321228	0.217111	0.574192	0.262406	0.630047	0.646133	-0.0489486	-0.386893	-0.037573	1.68548	-1.53275	1.20162	-1.47571	-0.243494	-0.044674	0.150189	0.0788662	-0.61121	-0.0379471	-0.270627	-0.0538095	-0.29459	-0.918857	-0.931261	1.13329	-1.58563	-1.32518	-0.064405
-1.5447	0.677304	-0.199571	0.171851	-0.420946	0.591286	0.266348	0.319884	1.21499	-0.522999	-1.94348	0.368888	-0.425777	1.56379	1.90428	0.564011	-1.42982	-1.29674	-0.640495	-0.378494	-0.28843	-0.204093	-0.234969	0.067435	0.541695	1.05316	-0.0342707	-1.55601	1.184	0.267559	0.56385	-0.492413	-0.176761	1.391	-0.461195	-0.741843	-1.1606	-1.53472	-0.751896	-0.510647	-0.267277	-0.914829	-0.576577	-1.92705	-0.12913	-1.43637	0.237593	0.436185	-0.626652	2.08285
-1.20879	-0.421376	-0.313728	-0.718802	1.3515	0.590674	0.675228	1.06613	-0.0820355	-1.28497	-1.25675	0.264347	-0.125496	0.243794	-1.34784	0.592648	0.0121652	-1.20054	1.94096	-1.91925	0.349366	-0.419491	1.44467	-0.419309	0.520209	-0.373568	-0.0778247	0.978101	1.17323	1.33779	0.431338	0.63628	-0.658771	-0.500271	-1.82865	-0.758377	-0.69579	0.432541	1.29506	-0.261717	0.928936	1.23059	1.13136	0.377277	1.61558	0.502781	0.790836	-1.26908	1.25247	-0.702288
-0.176642	-1.54727	-0.795618	-1.37604	0.266656	-1.05264	0.49811	0.351434	-0.627542	-1.50346	0.634447	0.777477	0.510771	0.140929	-1.19565	-1.71438	-0.760071	-1.81918	1.92972	1.02015	0.949213	-1.58079	-0.862718	0.305244	-1.34523	-0.325425	0.0341006	0.822685	0.775883	1.18147	-0.236293	-0.353484	-0.436097	0.64743	-0.476759	0.90071	-0.195858	-0.253202	-1.61363	-1.16772	-1.11234	0.573293	-0.884924	0.0556128	-0.629713	-0.762273	-0.219754	-0.181969	-0.016268	0.0915591
-1.35272	-0.76681	-0.651326	1.59967	-0.635558	-0.106671	-0.097088	1.07206	0.810089	-0.90727	-0.323493	-1.03728	-0.788226	0.708605	0.220126	0.733457	-1.30252	-0.768082	-2.0499	-0.164882	0.515108	-0.386769	-1.4047	0.616343	0.427217	-0.154491	-0.997329	1.04296	0.730188	0.250193	-0.669945	-0.234343	-0.837725	-0.716712	-0.972799	-0.737401	-0.513373	0.34656	-0.94912	-1.08272	1.4107	-1.46943	-1.27712	-0.134009	-1.37538	-1.52312	-1.17979	-0.566764	-0.582027	-1.333
1.60283	-0.166856	-0.895109	-1.50121	0.61425	-0.582743	0.461919	0.348483	0.320575	1.05169	0.58123	-0.693008	1.0116	0.172224	1.15779	0.638165	0.107257	1.1978	-0.31315	-0.193673	2.00276	-2.33494	0.375528	1.57936	1.12724	0.278442	1.44131	-0.271922	0.133883	2.7917	-0.24372	-1.46694	0.998425	-0.0954574	-1.28445	0.212451	0.571521	1.36162	-1.21781	-0.135009	-1.34511	0.345171	-1.67698	1.35168	1.52313	-0.293432	-0.935026	0.754508	2.36736	0.374077
-0.772816	-0.912838	2.74424	-0.0375018	0.128444	-0.0622003	0.119913	-0.761801	-0.521064	0.158018	-2.08348	0.635979	-0.725535	-0.38924	0.243377	-0.255273	-1.09945	0.562926	-1.0242	-1.698	-0.238061	-0.939419	-0.432102	-1.03044	-0.110147	-0.465837	0.574971	-0.973853	0.324652	-0.456873	0.414065	-0.0154537	-0.133373	1.01152	0.609718	0.404824	1.66954	-0.601701	-0.0783456	-1.05847	-0.55445	1.6182	0.104939	-1.13646	0.541003	-0.188315	0.497084	-1.31444	-0.636	-0.201463
-0.217937	-0.608185	-0.627657	1.41958	0.523793	-0.351249	2.05043	-0.538291	-0.426816	0.806107	-0.831223	0.478809	-0.360637	-0.76208	0.0910623	0.410139	0.836035	-0.994276	-0.228592	-0.253541	0.501869	-0.316083	1.17431	-0.689227	-0.957579	0.55836	0.192814	0.456861	-0.376861	-1.2078	-0.783678	-0.0649615	0.0261146	0.0199018	-0.406255	-0.542753	0.32394	0.0473721	-1.86506	0.119915	-0.682997	1.31347	-1.20637	0.704946	0.68966	0.958669	-0.084698	0.154971	0.148776	0.330133
0.232438	-0.652684	1.47168	-0.349972	-0.932483	0.246318	0.476103	-1.69535	-1.62311	0.0637492	0.00616442	-0.353775	0.343945	-0.281615	1.29619	-0.672389	-2.43884	-2.70967	0.123722	-0.401932	0.24407	-0.841639	-1.39897	-0.283502	-0.762676	-0.130476	-0.151928	-1.09663	0.485757	0.927234	-0.311191	0.115938	0.224716	-1.08714	0.67061	0.632514	0.285341	0.599607	1.58208	1.28802	0.485295	0.443348	-0.46625	-1.09768	0.200835	-0.913855	-0.0869887	1.27184	-0.112438	-1.35071
0.169798	-0.265029	0.430096	-0.110903	-0.93317	-0.961261	-0.605263	-0.231167	0.976116	0.386536	-0.673187	0.27866	-0.0326603	-1.01777	0.344127	0.881922	0.503298	0.316371	-1.36296	1.01513	1.41145	0.640478	1.39118	0.710595	-0.622413	-0.935018	0.85965	0.854543	0.331412	0.871975	2.01511	2.03644	0.559158	1.92462	1.06713	0.520945	0.981796	0.0807569	0.248415	-0.783117	0.0643313	-0.472069	-0.486625	0.209135	0.556494	0.763683	0.640211	0.114677	0.212551	1.2032
-1.46488	0.188579	0.32331	-0.425477	0.275581	0.632249	1.09128	0.26255	-1.13181	-1.30569	0.306825	1.30597	-0.739492	0.196793	-0.792684	-0.0492779	0.0895901	-0.0400395	2.68165	-1.22527	-0.634568	0.79156	2.22987	0.0982456	1.37209	-1.00605	0.00941328	0.250939	-0.305718	-0.219417	0.791819	0.418238	-0.496727	0.0502541	0.0874477	-0.126222	-0.543845	-0.480588	-0.0620358	0.368387	0.649245	0.434947	0.865924	0.397221	2.01603	-0.348323	-0.933588	-0.273473	-1.30715	-0.212746
0.621923	-1.07796	0.02784	-0.338791	0.433369	0.0606275	-0.851132	-1.34052	-0.637074	-1.09576	0.696328	-2.03261	-0.158367	0.188987	-0.6303	0.550611	0.247452	0.768797	-3.31078	0.379055	-0.87473	-0.782366	-0.345779	-1.37783	-0.62026	0.045801	-0.340558	-1.40837	-1.22875	-1.57092	0.446796	-1.21869	0.654339	-0.0023112	1.26808	-1.1474	0.244845	-0.436324	-0.682202	0.636108	-0.231131	-0.236086	0.236711	-0.511449	0.806144	-0.398925	0.888174	-0.415653	1.25406	-1.36851
0.922448	0.951197	-0.986978	-1.0005	-1.00464	0.31772	0.445714	-0.377399	-0.632166	-1.10832	0.438221	0.384738	-1.18632	-0.340884	0.128375	-0.814319	-0.223738	0.964912	-0.260737	1.73599	0.88725	1.60718	-0.742189	0.53237	-0.463183	0.166883	0.449358	-0.984457	0.632784	-0.440801	0.00316515	-0.661801	-1.30171	0.783974	0.942689	0.379043	0.401989	0.669197	-2.59123	-0.0309823	-0.278418	-1.05328	-1.27907	-0.235603	1.78866	-0.374089	0.973008	-0.374493	1.24561	0.147091
-0.629594	-1.61818	0.151048	0.0361696	1.7147	-0.59145	-1.51796	0.832764	-0.459159	-0.310439	-0.15773	-0.0270061	0.944113	-0.893411	0.119478	0.860916	0.884303	-1.42262	-1.56335	-2.10566	1.02889	-0.623273	-0.265515	-0.0848012	0.495414	-0.395219	-0.885548	-2.1846	0.722775	-0.216372	0.886738	-0.0918184	-3.11713	-0.756688	-0.534009	-2.17072	-0.277293	-0.454305	-0.185618	-1.72586	0.492807	0.478744	-1.8407	-0.734051	-1.69347	1.58715	-0.110607	0.257468	-0.412653	0.651279
1.71041	0.752323	1.81908	1.27791	-0.249712	-1.23729	-0.664892	0.0223964	0.430396	2.32759	-1.19325	1.70955	1.18357	0.772049	0.575369	-0.253616	0.152934	0.789234	-0.0439481	-0.0262633	0.398955	2.46411	-0.938469	0.30688	-0.665529	-0.653696	-0.347003	-0.814098	0.639445	1.49535	-0.639333	0.494321	0.221966	-0.589759	0.413109	1.03448	-0.704496	2.12169	0.289947	0.18131	1.21909	-0.717642	0.936322	-0.144569	0.0848842	0.150061	-1.5464	-1.34075	0.435866	-0.721351
-0.442151	1.15922	0.72927	0.356553	0.38774	-0.548877	-1.70768	-0.353458	-1.48297	-1.16539	-1.06999	-2.00756	-0.428541	1.14834	-0.545028	0.112659	-2.18355	-0.936564	-1.19717	-1.3525	-2.09086	-1.41494	-1.2231	0.480764	0.30166	-1.77988	-1.38956	-1.13581	0.669566	-0.660244	-0.349934	-0.0335184	-0.183311	-0.706304	-1.05255	-2.21168	-0.847934	-0.048921	0.378209	-0.845337	-1.49112	-1.63546	-0.206179	-0.586988	-1.40344	-0.719797	0.00122946	-0.331157	-1.53139	-1.2595
0.834454	-1.31844	0.301907	0.614284	0.137458	-1.0704	0.209832	-0.131483	1.79481	0.0339591	-0.732534	-0.840491	-1.37024	0.943144	1.5222	-0.892051	-1.66073	0.915016	-0.711	-2.44753	-0.409431	-1.41169	1.30581	-0.1121	0.0028841	-3.29822	-0.0719932	-2.60791	-0.201821	-1.12435	-0.249799	-1.26811	-0.107165	-0.653351	-0.127704	-1.35582	-0.00609372	1.85226	-1.16756	-0.479456	-1.0793	0.379473	1.26331	0.899032	-0.869045	0.281688	0.587908	0.892482	-1.06926	-0.449961
-0.444724	1.05706	-0.171471	0.413987	-1.34711	0.280231	-0.62956	1.32758	-0.899284	-1.01488	-0.851685	2.16969	-2.32898	-0.606932	-0.868715	0.705704	-0.0153089	0.794128	0.573417	-1.96026	-0.535293	-1.48441	0.835133	-0.663751	1.45756	0.0954457	-0.92284	-0.947938	-1.37671	0.746331	-0.614134	1.50088	0.311573	-0.943056	-0.432896	-0.0624556	-0.837547	-0.475007	0.361424	-0.090059	-0.716644	-0.821514	-0.660286	-0.630797	-0.147079	0.690698	0.498237	-0.376898	-0.158693	-0.676233
-0.961332	0.448966	1.57665	-0.75846	-0.165316	0.601207	0.0978365	-0.908212	-0.841671	0.370189	-0.270331	-1.43626	-0.189935	0.615977	0.0725378	-0.883602	-1.73207	1.41922	-0.765918	1.30015	0.886206	-1.11855	-1.92247	0.355043	1.29058	0.0836112	0.0312727	0.278274	-1.18287	-0.372488	1.44375	-0.929269	-1.0559	-1.39545	-0.19736	1.32119	1.26232	0.672225	-0.511323	0.981589	-0.182775	-1.46415	-0.491824	-0.394245	0.188739	-1.01104	-0.746312	0.492093	-0.405271	-0.294373
-0.508823	-1.78983	-0.253311	-0.339073	-0.15623	-1.5816	-1.34072	-2.05582	0.342863	-0.694951	-0.0245906	-1.23963	-0.898944	-0.467404	-1.85377	-1.9653	0.330606	-1.13465	-0.511865	-1.4827	-2.6362	-1.32087	-0.433945	-1.70567	-1.02749	-0.325178	-0.665363	-2.60876	-1.09821	-0.179319	-2.19675	-1.11858	-0.584843	-1.14945	-0.817971	-1.7796	-1.34545	-0.349821	0.0264262	-0.593603	-1.87713	-0.331689	-0.761275	-0.895788	0.0383847	0.0815676	-1.52776	-0.516286	0.372816	-1.26625
1.06597	-0.963066	-0.738537	-0.184752	-1.06609	-0.278595	0.396667	-0.162478	0.32392	-1.05647	-1.59488	-0.776673	-0.228644	-0.712681	-1.60636	0.180675	-0.663946	-0.667101	0.553082	1.42837	0.737005	-0.917433	-0.415012	-1.96656	-1.23601	-0.9038	-0.437062	0.194602	-1.47841	0.521399	0.261424	-1.33955	0.294799	-0.338509	1.27207	0.273192	0.639804	-0.151206	-0.194787	-1.35218	-0.29137	-1.77228	-1.21567	-0.057957	0.896049	2.29877	0.496479	-0.254791	-0.309227	0.680924
1.85801	0.327666	0.780771	0.305884	2.67955	0.138032	0.189603	1.38935	0.936234	0.671757	0.280752	0.980892	-0.153925	0.763959	0.64846	-0.730204	0.561826	0.69688	0.506636	0.012243	1.45057	-0.779866	-0.576488	1.61664	-0.00720699	3.06488	0.378502	2.13372	-0.127229	0.503944	1.51967	-0.0166017	0.511506	1.35544	1.27133	-0.172339	1.97571	0.67774	1.81892	0.185856	1.43968	0.315093	0.221839	-0.252493	1.07616	-0.0801357	0.934645	-0.0995309	0.753706	0.878991
-0.158954	-0.155103	-1.35101	0.306803	-0.042786	-0.482216	-1.71139	-1.06767	-0.384141	-1.21529	-0.221082	-0.875256	-0.693861	-0.652613	-0.195231	-1.95984	-1.14734	-0.651437	-1.93194	-1.72577	0.219187	-0.614311	-1.30155	-1.70175	0.231704	-0.573163	-1.72146	-0.618288	0.0508685	-1.39718	-0.590926	-1.15858	-2.31618	-1.44025	0.207061	-1.11377	-1.04498	-1.42423	0.306352	-0.507407	-0.404268	-0.274553	-0.543786	0.13119	0.224951	-1.27978	0.984818	-0.513218	0.00596889	2.49993
1.50772	-0.191966	-0.876183	-0.418226	-0.903901	-1.72134	-0.515372	1.928	-0.359922	-0.225858	-0.0379901	-0.945358	-0.154957	-0.651085	-0.0251179	-0.327528	0.383973	-0.208682	1.24505	-0.399007	0.270103	1.61354	2.32311	0.774745	-0.263567	-1.67517	-1.01152	2.45932	0.433195	1.31497	0.722056	0.289554	-1.38061	1.26676	0.781424	0.747268	0.253106	0.4903	-0.181398	0.317377	0.0649016	1.03633	0.629617	0.226437	1.3771	1.26444	1.36677	0.170735	0.829551	-1.07172
0.389569	-1.55383	0.300175	1.37583	-0.279079	-0.229069	-0.243715	-0.594524	0.617114	-0.0828254	-0.842987	-0.253888	0.524905	-1.27982	0.797147	1.19997	-0.766693	0.336015	0.598106	0.551016	0.185936	-0.487253	-1.0639	-1.30957	0.419632	-1.64413	1.43453	-0.000206082	-0.0405128	-1.33236	-1.64869	-0.752919	-2.16735	-0.0797624	-1.85007	-0.963084	-0.0773401	0.127567	-0.604077	-0.472704	0.469806	-1.16128	-0.339616	-0.576931	-1.10603	-1.01885	-0.815681	0.789485	-1.78187	0.685186
0.513068	-0.272189	-1.24615	-0.204264	-1.05962	0.124866	-0.606113	0.234388	0.223598	0.764662	-0.762576	-0.0853349	-0.768379	0.207887	0.0676867	-2.27971	-0.173034	1.28407	0.250845	-0.0133453	0.544461	1.68694	-0.666601	-2.06408	-0.49658	-0.234616	-1.25622	0.299782	-1.11767	-1.03102	0.260213	-0.50958	-0.337883	-0.51261	1.05756	0.905461	0.395704	-1.01303	-0.610288	-1.48808	0.61451	0.858846	-0.626215	0.182352	-0.312971	0.235682	-0.418124	0.50361	-2.13142	-0.0529905
-0.0115376	0.00542315	2.14437	0.421147	0.385854	0.0597625	0.0680171	-1.20281	0.113873	-1.2607	-1.08225	0.543764	1.21269	-1.18531	-1.21366	0.59858	-0.572071	-0.822604	-0.442617	-0.0532159	-0.232435	-0.702018	0.615715	-1.18359	-0.296304	-0.293425	-0.510579	-0.956892	1.28618	0.975333	-0.284381	0.0244142	-0.127085	0.431205	-2.15386	0.185383	-0.945872	0.80294	0.0540775	0.16617	-0.536828	1.19696	-0.476658	-0.118318	0.576527	-0.442039	1.01773	0.62667	-0.712065	0.139495
-0.666331	-0.556999	0.213221	-0.412226	-1.12972	0.130617	-1.89403	0.749135	-0.018848	-1.21871	0.101929	-0.78458	0.15834	-1.04614	-0.139887	-1.18605	-0.872409	-0.166318	-0.690398	-1.19424	0.786121	-1.06908	-0.127451	-2.0287	-0.696348	-1.39966	1.0079	-1.26215	-1.48713	-0.521833	0.636899	-1.01484	0.128553	-0.015563	1.3443	1.17805	-0.70061	-0.101023	1.88665	1.9635	-1.53648	1.21207	-0.789893	0.312536	1.46117	0.802498	-0.0573874	0.419542	-0.0576589	-1.05959
1.93243	-0.609613	0.386761	1.95351	0.541053	1.37714	2.00936	0.456111	-0.345007	1.60458	0.508658	0.0329899	0.64526	0.311897	1.35218	1.05465	0.0502772	0.533707	0.946042	-0.966903	1.27294	0.397176	0.690938	0.369155	0.270321	-0.381129	-0.0150126	1.10407	0.63587	0.404732	-0.83724	-0.0502756	1.23332	0.0785379	-0.317188	-0.76338	0.186684	0.0780302	1.01566	-0.079987	0.267533	0.916924	0.495278	0.966919	1.53341	0.331946	0.297906	-0.732633	-0.233623	2.09425
-0.227304	0.274633	-0.718853	-0.90145	0.770651	-0.780036	0.518829	1.46417	-0.945734	-1.63551	0.460615	0.159544	1.39993	0.0890855	-0.0875478	-0.636489	0.49714	-0.189591	1.15136	-0.53677	0.788668	-0.775687	-1.3679	0.729383	0.780884	-1.3958	-0.202696	-0.566208	-1.13529	-0.924925	-0.610712	0.182682	1.73801	-0.0700878	0.302614	0.0337965	-1.0503	-1.46737	-2.17699	0.111982	-1.86633	-1.17474	-0.644945	-2.1979	1.00018	-0.268004	0.272226	-0.959838	-0.109816	-0.489342
-1.39067	0.208612	0.213593	-0.176883	1.09875	0.811467	-0.847475	-1.29367	-1.21129	-1.6292	-1.92214	-0.347294	-1.58324	0.580343	-1.61451	-0.536698	0.825903	-1.74825	0.259389	0.200855	-0.0461891	-1.53571	-1.50231	-0.358043	-0.662766	-1.41089	-0.308744	-0.166477	-1.95606	0.47964	0.807808	-0.805516	0.162421	0.336619	-0.229605	-0.93433	-0.63843	0.0989867	0.432169	-1.20838	-2.3283	-0.957017	-1.48951	1.04725	-0.585781	-0.792439	0.164973	-0.45588	-0.528381	0.290224
-0.533702	-0.676438	-0.862761	-0.213347	0.60836	-0.077616	-0.521121	-0.495006	0.371231	-0.585178	0.670392	-0.297689	-0.405497	0.126957	-0.495111	0.569839	-0.53658	-0.679536	-0.850591	-0.454604	-1.04445	0.246343	-0.17139	-0.352935	-0.302477	0.311435	-0.134416	0.370383	-1.12643	0.501273	0.497621	0.260333	0.26396	-1.34724	0.0103872	0.444932	-0.768665	-0.0806101	0.438522	-0.462968	-1.70833	-0.130128	-0.512577	0.903514	-0.26485	-0.401573	0.970502	-0.591398	0.32912	-0.190238
-0.818304	-0.78026	1.58837	0.287447	0.10759	0.274421	0.549306	-1.20611	0.644096	-0.528873	-0.669516	0.455523	0.0836446	-1.29175	0.24559	1.35444	-0.843933	0.27162	0.20029	0.412995	-0.544027	0.423413	0.136012	0.683998	-0.333844	-1.60417	-0.678715	-1.77865	0.149052	-1.37303	-0.346487	0.495642	-0.971142	-0.565556	-0.895098	-1.56527	0.590969	-1.24849	-0.94092	-0.927092	-0.693905	0.269993	-0.80746	-0.341741	-0.730259	1.13187	0.77645	-0.436214	-0.255788	-0.0217162
-0.826268	-0.846653	0.911957	-0.50961	0.0445787	0.434429	-1.41815	0.323272	-0.179821	0.301356	0.487188	-0.461217	-1.73728	-0.0493668	1.92037	-0.407717	2.13434	-1.6042	-0.0669314	-0.182905	-0.0541418	0.883581	-0.0843085	-0.956088	0.519616	-0.991949	0.279089	1.16554	0.336717	0.219492	0.405691	-0.135779	-0.0338304	-1.27162	0.0709594	0.735314	0.794567	0.242747	0.553884	-0.44497	0.375063	-0.983285	1.24411	-2.32969	0.174597	-0.0188769	0.207983	0.573875	1.48606	1.30896
-0.270391	0.314298	0.507959	0.368142	-0.0570895	-1.46263	0.618852	0.803779	1.19357	-0.622118	0.841386	-0.728283	1.15423	-0.350655	-0.131955	1.38614	0.250805	-0.588441	-0.611989	0.899343	-0.495171	-1.80202	1.08753	-0.788338	-0.74965	-0.411849	-0.222637	0.95215	-0.32428	1.11164	-1.28077	0.506391	2.07268	0.341552	-0.562377	0.847771	-0.410039	-1.12236	0.798674	-0.51879	-0.248015	-1.14479	-0.425206	-0.818883	0.0546543	0.162951	0.0941134	-1.24881	0.374615	1.04143
0.688629	1.40207	-1.50216	-0.226763	1.71091	-0.673532	0.593592	0.394303	0.736596	0.376492	0.687698	-1.05315	-0.15954	-0.220071	-0.0705061	-0.517664	-1.80064	-1.2566	-0.30147	0.000512743	1.03248	-0.590642	-1.20981	0.476428	1.87884	0.39544	0.238335	-0.204636	1.72277	-0.827774	-0.0410666	-0.769697	-0.675521	-0.563965	-1.2987	-1.29277	0.360007	-1.27258	1.52908	-0.585806	-1.80904	-0.691391	-1.72073	-0.347736	3.16	-0.00469349	0.504122	-1.36582	0.803259	0.0337054
0.584326	0.720489	0.420626	-0.249514	-1.711	-0.556205	-1.19201	0.965512	-0.538519	0.948719	0.202512	-1.13022	-0.245911	-0.8269	-1.49412	-0.396929	-0.311413	-0.475794	-2.37642	0.0537835	-0.240815	-1.28328	-1.33821	-0.340986	-0.529023	-0.140876	-0.768936	-1.44449	-1.0773	-0.966547	-0.607455	-0.977114	-0.682564	-0.655339	0.794672	-1.66313	-0.433155	-0.682088	0.197751	0.584047	-0.426912	-1.73163	0.268763	-0.538323	-2.9377	-0.838812	-0.128383	-1.09525	-2.49579	1.34278
-0.0256174	1.04235	-0.176706	-0.762151	-2.08992	-2.70258	-2.29018	-1.37933	-2.0278	-0.124261	-1.94866	-1.30266	-0.356428	-0.580186	-0.626877	-0.386557	-1.30154	0.380238	-1.68436	-1.0255	-1.68303	-0.115716	0.18465	-1.07833	-0.623273	-2.01743	-0.461804	0.660756	-2.66271	-0.414623	-1.67235	-0.227332	-0.707277	-0.0779945	-1.15225	0.0276069	-0.902111	0.321666	-0.459414	-2.64067	-2.81614	-0.389512	-0.918307	-2.2852	0.890427	0.146386	-1.70267	-0.73754	-0.388028	-2.18482
-0.887103	-0.931309	-1.72835	-0.492583	1.39699	-0.85951	1.03349	0.862531	-0.450052	0.482193	-1.37476	-0.101975	-0.337479	-0.639754	-0.547021	1.00327	0.472898	0.298239	1.79666	0.409336	0.788163	0.0527491	-0.989946	-0.64135	0.380481	0.559968	-0.783689	-0.863624	-0.114311	-2.26315	-0.442708	-1.65785	0.804235	0.252738	0.21913	2.52891	0.199307	-0.830621	0.778125	-0.733271	0.0716366	0.610387	-1.17957	0.216734	2.85982	-0.0236432	-0.389879	-0.72866	-1.99188	0.641684
-0.451921	-0.9365	0.447496	-1.00046	0.0274943	-0.874928	-0.842609	0.756763	-0.405329	-0.0649043	-2.20156	-0.832302	-0.085839	0.520259	-0.0149686	-0.147955	0.41642	-0.0348875	0.245794	-1.95649	0.53474	-0.264982	-2.19066	-1.3278	-0.695744	0.333967	-1.22357	0.791521	-0.793119	-1.5314	-0.196029	-0.865446	0.022051	-1.04827	-1.47429	-2.16592	-0.266892	-0.769206	-1.33696	0.365709	-0.303186	-0.835206	-2.05629	-1.74868	0.0545687	-0.278115	0.106802	-2.16408	0.859924	0.193948
0.756829	0.986331	0.326829	0.509996	0.10167	-1.38826	0.124659	0.342599	0.465908	-0.22603	-0.172799	1.12413	-1.23306	-2.54325	-0.614381	-0.193385	-0.295617	0.746599	-0.651735	-0.617426	0.860549	0.836819	0.581799	-0.891118	-0.246541	0.245262	0.154769	-1.96677	-1.21498	-0.685791	-0.174138	0.885543	1.64158	0.0942954	1.43	0.1448	1.06485	-1.24647	-0.548478	-0.121208	-0.845907	0.409953	-0.426021	-0.262167	-0.874087	-0.280034	0.174436	0.0732633	-0.310685	-0.961041
-0.580027	-2.82182	-1.49823	0.78575	0.501225	0.834029	0.625379	0.0915569	-0.620828	0.152514	-1.95875	-1.82163	0.629689	0.758628	-0.553637	-1.20431	-0.242493	-1.06279	1.08133	-0.368636	-0.358422	-1.79088	-2.42892	-1.15597	-0.968009	-1.37889	-1.83299	-0.643723	-0.879978	0.0761413	1.11528	-1.72007	-0.985835	-2.41897	-0.369748	-1.85816	-2.46362	-2.03632	-1.06591	0.327734	-0.286586	-1.71024	-1.06237	-0.0622794	-0.505788	-1.16936	0.165498	-0.794687	-1.43988	0.994307
-0.666223	1.54249	0.217862	0.880651	-0.152348	0.506914	0.285507	0.910141	0.682063	0.111955	-1.01526	0.28349	-0.300113	0.907018	-0.932877	-2.41963	-0.567562	-0.262924	-0.289789	0.586267	0.218941	0.421422	-0.147323	1.52348	1.42494	0.535831	-0.170734	0.226531	-0.348543	-0.770693	0.281866	-0.967433	-0.51864	-0.1248	0.453622	-0.795847	2.15818	-0.0543572	-0.883752	-1.1543	-0.431807	-0.194298	-0.422825	1.08215	-1.14523	-1.11003	1.38421	0.476244	-0.987425	-0.31041
-0.536751	0.454946	-1.47959	-0.406784	-0.183592	-0.702801	-0.285021	-1.65665	-0.9742	-1.66717	-0.847573	-1.8139	-0.743678	-0.584935	-0.505104	0.0736302	-0.00589181	0.158696	-0.472431	0.557388	-0.862501	-1.48173	-0.575395	-1.43506	-0.914736	-1.61192	-1.13725	-0.0370198	-1.15357	-0.374821	0.0553763	0.32405	1.43414	0.0869267	0.312945	-0.514721	0.65564	-1.9211	-1.06596	-1.23291	0.7917	-0.858705	-0.579007	0.758183	-1.72902	0.400909	-0.33811	0.433815	-1.74207	-0.590702
1.24002	0.205034	-0.16864	-0.119087	0.779509	0.743343	-0.605506	1.44635	-1.39564	-0.753417	0.835784	-0.46369	0.890938	0.845558	-0.225396	0.278708	0.23884	-0.473221	0.397718	-0.660332	-0.0946965	0.41639	-0.297828	-0.875674	0.705704	0.356015	-0.604511	0.612338	-0.40254	-0.656552	-0.149444	-1.41711	-0.0717493	0.844622	1.1407	-0.6593	0.140703	0.798579	0.547746	-1.2126	-0.141621	0.984395	0.353569	-0.777104	1.22457	0.0946259	-0.374499	-0.18175	-0.465224	-0.202241
0.513692	-0.376934	0.448395	0.525812	-1.12638	-0.758868	-1.31671	1.79599	0.751437	-0.361092	0.0834821	0.994695	0.830848	0.198046	0.324948	-0.597111	-0.111293	0.35745	-0.469806	-0.63486	-0.474813	0.214196	-1.00301	-1.70603	0.627503	-0.129587	-0.670966	1.19631	0.10954	-0.514272	0.534945	-0.454711	0.591627	-0.713567	0.0263244	-1.795	0.778317	-0.307642	0.0387641	-0.205516	1.53341	-0.952482	0.715747	-0.716436	-0.328839	0.0985058	0.890011	-0.0621612	0.997793	-0.68116
-0.429353	0.425998	0.132973	-0.935432	-0.341667	-0.853206	0.214151	0.447456	-0.0426902	-0.641215	-0.853006	-0.638562	0.446699	-1.56478	-0.364448	0.0363849	0.2741	-0.840004	-0.526778	-0.44501	-0.308539	-0.885497	0.468581	-0.840927	0.390708	-0.946484	-0.178555	-0.160943	0.785284	-0.147213	0.112397	-0.307928	0.0728647	-0.0558369	-0.174658	-0.0190557	-0.219353	-0.532889	1.09146	-0.293248	0.258596	-0.880763	0.428182	1.47498	0.424111	-0.00406774	0.636784	1.31372	0.303128	-0.646577
-2.02482	-1.36404	-0.83643	1.07437	-0.924688	-1.06386	0.864676	-0.309591	-0.0189936	1.13723	-0.890391	-1.53667	0.381889	0.311489	-0.523337	-1.57939	-0.518593	0.208461	-0.620335	-2.38963	-2.39072	-1.9385	-0.454501	-0.261311	-1.51553	-0.766056	-0.826672	-0.301147	-2.10824	-1.45016	-1.4834	-0.786598	-0.980573	-0.73131	-0.944336	0.672427	0.176729	-0.783717	-2.50711	0.0961267	-0.730725	-0.265026	-1.3222	-3.20652	-2.28866	0.151189	-0.820206	-2.04723	-0.672229	-0.91057
-0.0481189	-0.43483	-0.0549467	-0.999772	-0.544874	-0.117102	0.199067	0.589899	-0.433066	-1.2075	1.08496	-0.718803	-1.07631	-0.152827	-0.603607	-0.643257	-0.650969	0.398256	-1.5871	-0.271402	0.448115	-0.326513	-0.149739	-2.74345	0.176429	-2.19284	0.416176	-0.223482	-0.50972	-0.0891921	-1.02238	-0.172036	0.965929	0.324274	-0.234437	-0.686939	1.36037	1.34425	-1.3529	1.22505	-0.421861	-1.02249	-0.460969	-1.4275	-0.368338	-0.640663	-0.518867	-0.246582	0.667109	-0.387519
0.471759	0.681655	-0.2138	-0.360094	-1.94929	1.06547	-2.00409	-0.778672	-0.139415	-1.00142	-1.22312	-0.0470572	-1.19221	-1.76172	0.375787	-0.767575	-0.635989	-0.227368	-0.0511779	-1.7476	-0.731894	0.639609	-1.13795	-2.26058	-0.306788	-0.670387	-2.72722	-1.03582	-0.340323	0.955325	-1.68766	-1.05917	0.537159	0.191457	0.0775926	0.130445	-2.20264	-2.29023	0.00172294	-0.479618	-2.30632	-1.28124	-1.07793	-0.154204	0.472247	-1.63884	-1.18343	-1.57307	-0.889304	0.178637
0.353405	0.543221	-0.909702	-0.241572	-0.655869	-0.553906	-1.56437	-0.486261	-0.862418	-0.695942	-0.0353358	-0.169137	-1.85852	-0.726303	0.756319	-0.484378	0.39283	0.864977	1.36158	0.696144	1.49175	-0.0894363	0.244562	0.942196	-0.978178	0.388436	-0.116056	-0.369223	0.147535	-1.23163	-0.0712663	0.0432923	0.0435552	0.149537	0.243751	1.5375	-1.44067	-0.503652	-0.564334	-0.177897	-1.27187	0.267051	-0.680561	-1.57615	1.01743	-1.40531	-0.0670814	1.29876	0.325441	0.469448
-0.768076	-0.415799	-0.259919	-0.418293	-0.592346	-0.627142	-1.55801	-0.783851	-1.27975	-1.37402	-1.35512	-0.760454	-0.997567	-0.683031	-1.26064	-0.52708	-0.589995	-1.48711	-0.493844	-1.15594	-0.779367	0.411196	-0.752606	-1.33561	-1.02806	-1.43206	-1.66692	-0.281735	-0.742446	0.257574	-1.03399	-0.0908057	-0.601915	-1.3788	-0.483563	-0.374709	-0.00865078	-0.302129	-1.2191	-1.84971	-0.596935	-0.941861	-0.19081	-0.917982	-0.41451	-0.385296	-1.45125	0.173854	-1.28352	-1.20658
0.345942	-1.13925	-0.273126	-1.57244	-0.349244	0.533715	-0.0890534	-2.21159	-0.489605	-0.833315	-1.7673	-0.168202	-0.0306175	-1.55045	-1.89459	-1.11313	0.564482	-1.32615	0.448913	0.439826	0.540718	-0.710974	-1.57671	-0.455006	0.807949	-1.27313	-1.20563	-0.76658	-1.03887	1.11645	0.277455	-0.489925	-0.623902	-0.235029	0.893936	-1.15206	1.3908	-0.440132	-0.832673	-0.41249	-1.3345	-0.926612	-0.62771	-0.192175	-0.126172	0.942355	-0.154772	0.446732	0.359413	0.847891
-1.08679	-1.16288	0.343504	-1.09187	0.227719	0.158941	-0.401528	-1.53431	-0.760101	-0.161979	-0.141094	-1.22373	-1.40727	-0.57009	-1.28186	0.625997	-0.865334	-0.537217	-0.0107885	-1.56051	-1.62111	-0.452949	-0.134711	-0.56835	-1.09091	-1.00386	-0.00749215	-1.10304	-0.900499	-1.467	-1.47394	0.520197	-1.50525	-2.00049	-0.439689	-0.216273	0.515235	0.0740637	0.568394	-0.401185	-0.667999	-0.738584	-0.257877	-0.138708	-1.36936	-0.115908	0.196855	-0.699468	-0.870034	0.684481
1.08725	0.32703	0.360262	-0.689411	0.282168	-1.16948	-1.0526	-0.457933	0.239017	-0.295202	0.422681	0.291777	0.632781	0.306086	-0.263424	-1.34264	-0.546709	-0.249543	-0.289184	-0.0151273	0.273761	-0.146709	0.168814	-1.08616	0.560908	-0.723466	1.14499	-0.923985	0.471964	-1.59147	-0.792999	0.0871931	0.782241	-1.05913	1.46021	-0.233642	0.8493	-1.21291	-0.106974	-0.00854286	1.06719	0.36561	-1.00506	2.00799	0.259658	-0.34611	1.05331	-0.726699	-1.58743	0.830558
-0.818577	0.0271317	0.83761	1.35729	0.129971	0.495133	1.44066	0.844245	0.187463	1.10886	0.526722	0.636595	-0.169253	0.80091	0.2138	-0.676866	0.0153549	-2.08517	0.0236954	0.460796	2.1873	-0.616529	0.808363	0.672263	2.07524	1.90422	0.528274	1.05678	0.847556	-1.40889	-0.150421	-0.95735	-0.593638	-0.941974	-0.8433	-0.297452	-0.055579	1.00623	0.900044	0.742995	0.778891	-0.152996	2.4222	0.627194	0.568807	1.37365	1.37016	-0.879118	-1.33102	-1.4851
-1.49003	-0.336355	-0.636034	-0.988269	-0.765577	-1.26447	-1.01943	-2.13354	-1.20891	-2.10664	-2.01035	-1.30739	-1.91053	-2.25343	-1.5713	-1.17584	-0.343349	-0.599185	-0.589582	-0.487707	0.0365495	-0.934369	-0.563034	-1.01257	-0.562995	-0.665852	-1.29169	-1.18218	-1.19144	-0.363156	-0.903791	-0.888634	-1.40829	0.266696	-1.33352	-2.04708	-0.462352	-0.156619	-0.137274	-0.250474	-1.3261	-0.883031	-1.01683	-1.24902	-1.3563	-0.649616	-0.917286	-0.574712	-1.2834	-0.766786
[truncated: 2,690 more columns]

## Sheet: Figure 3b
tSNE 1	tSNE 2	Cluster
0.426866	0.99576	1
0.43719	0.996934	1
0.444431	1	1
0.456191	0.998839	1
0.467559	0.989446	1
0.468813	0.996951	1
0.469101	0.986186	1
0.472492	0.984106	1
0.482402	0.992542	1
0.54071	0.904066	1
0.545955	0.940577	1
0.554961	0.872047	1
0.558166	0.887459	1
0.561301	0.897947	1
0.566215	0.905716	1
0.573079	0.956458	1
0.587057	0.821344	1
0.631749	0.734465	1
0.684864	0.788584	1
0.689754	0.772763	1
0.690211	0.796522	1
0.69437	0.787632	1
0.697033	0.718394	1
0.701632	0.693682	1
0.703016	0.806019	1
0.70336	0.788961	1
0.703405	0.710442	1
0.704215	0.777976	1
0.706097	0.829613	1
0.707772	0.830199	1
0.707879	0.789335	1
0.710675	0.788396	1
0.711759	0.679808	1
0.712531	0.804267	1
0.712799	0.70964	1
0.716046	0.797603	1
0.71609	0.800401	1
0.718327	0.766025	1
0.724653	0.745324	1
0.726278	0.794962	1
0.730516	0.749299	1
0.730629	0.776547	1
0.735505	0.749443	1
0.736561	0.777059	1
0.737975	0.657669	1
0.738407	0.76741	1
0.739077	0.759282	1
0.742057	0.776795	1
0.742416	0.684998	1
0.742572	0.760156	1
0.747055	0.776292	1
0.747654	0.666966	1
0.749327	0.670083	1
0.749496	0.698164	1
0.751988	0.661167	1
0.75403	0.680143	1
0.754462	0.778329	1
0.756127	0.662529	1
0.757177	0.720383	1
0.758131	0.678387	1
0.762441	0.752356	1
0.764274	0.720442	1
0.764377	0.791843	1
0.764774	0.757095	1
0.76507	0.734109	1
0.767699	0.826754	1
0.769642	0.761547	1
0.769815	0.783876	1
0.769879	0.71926	1
0.773526	0.811596	1
0.773597	0.741477	1
0.774845	0.838056	1
0.77612	0.7038	1
0.776566	0.764811	1
0.777333	0.859932	1
0.777341	0.846337	1
0.777754	0.669991	1
0.779078	0.80894	1
0.779215	0.753181	1
0.779225	0.695324	1
0.780738	0.647011	1
0.780993	0.831498	1
0.782395	0.761987	1
0.783743	0.767398	1
0.784221	0.717057	1
0.784703	0.855035	1
0.785387	0.6545	1
0.786633	0.717493	1
0.787088	0.774341	1
0.787658	0.77899	1
0.78862	0.899114	1
0.788996	0.729064	1
0.790019	0.818133	1
0.791164	0.644474	1
0.791686	0.820524	1
0.792944	0.824747	1
0.793063	0.730424	1
0.793156	0.83645	1
0.793278	0.659298	1
0.793891	0.707936	1
0.794078	0.695864	1
0.795013	0.562941	1
0.795669	0.842481	1
0.795709	0.753022	1
0.797177	0.747936	1
0.79734	0.678129	1
0.797385	0.602243	1
0.797433	0.804224	1
0.797453	0.723116	1
0.797806	0.88601	1
0.797835	0.817139	1
0.797982	0.88647	1
0.798021	0.779535	1
0.799899	0.775432	1
0.800633	0.717728	1
0.801462	0.707057	1
0.801653	0.697708	1
0.802068	0.655998	1
0.802095	0.798003	1
0.802783	0.664769	1
0.803079	0.700144	1
0.803599	0.755021	1
0.803709	0.673886	1
0.803818	0.879885	1
0.80419	0.723747	1
0.804287	0.70343	1
0.80433	0.596989	1
0.804684	0.725247	1
0.806171	0.863124	1
0.80706	0.740431	1
0.807233	0.629652	1
0.807514	0.89671	1
0.808782	0.814054	1
0.808937	0.886142	1
0.80913	0.890136	1
0.809372	0.864342	1
0.810751	0.78566	1
0.811082	0.868422	1
0.812479	0.569033	1
0.81352	0.895934	1
0.813754	0.556684	1
0.813975	0.813513	1
0.814367	0.879957	1
0.814424	0.781953	1
0.815074	0.84535	1
0.815332	0.716276	1
0.815788	0.887906	1
0.815872	0.796845	1
0.816315	0.577091	1
0.81654	0.825992	1
0.816609	0.788456	1
0.817296	0.846213	1
0.818514	0.568245	1
0.818521	0.570319	1
0.818974	0.676986	1
0.820135	0.624066	1
0.820357	0.811492	1
0.820429	0.688872	1
0.820756	0.852803	1
0.821728	0.793662	1
0.822662	0.54801	1
0.823366	0.72257	1
0.823504	0.799239	1
0.825308	0.815973	1
0.825428	0.649269	1
0.82574	0.879159	1
0.827476	0.618997	1
0.828297	0.586601	1
0.829875	0.697105	1
0.830471	0.881359	1
0.831429	0.692054	1
0.835229	0.68469	1
0.835817	0.792879	1
0.836088	0.692199	1
0.836198	0.879816	1
0.837523	0.59046	1
0.839728	0.722637	1
0.839995	0.881214	1
0.840236	0.880544	1
0.841139	0.88133	1
0.841244	0.54958	1
0.842131	0.719405	1
0.842359	0.782765	1
0.842368	0.681556	1
0.843826	0.69945	1
0.846668	0.549355	1
0.849529	0.71784	1
0.851375	0.663943	1
0.85291	0.642983	1
0.85344	0.605003	1
0.854939	0.677953	1
0.855103	0.699633	1
0.855503	0.667781	1
0.859372	0.690128	1
0.859657	0.538929	1
0.864958	0.527025	1
0.866131	0.656038	1
0.871658	0.596634	1
0.872513	0.673099	1
0.875723	0.674244	1
0.876614	0.676781	1
0.878055	0.582199	1
0.87863	0.559988	1
0.879733	0.573645	1
0.880747	0.546534	1
0.884392	0.58997	1
0.886108	0.577006	1
0.891512	0.678363	1
0.892418	0.64654	1
0.893925	0.675578	1
0.895103	0.667031	1
0.897777	0.692357	1
0.902262	0.679271	1
0.919056	0.620557	1
0.921127	0.624637	1
0.867161	0.612926	2
0.876071	0.507309	2
0.87651	0.631954	2
0.880918	0.606007	2
0.881101	0.488535	2
0.884305	0.39259	2
0.886163	0.524898	2
0.887435	0.411536	2
0.887622	0.502992	2
0.889105	0.408898	2
0.889653	0.533318	2
0.890174	0.389079	2
0.890999	0.500093	2
0.892196	0.46178	2
0.893841	0.450185	2
0.894249	0.360677	2
0.894254	0.547705	2
0.895214	0.403329	2
0.896795	0.365032	2
0.898619	0.542287	2
0.89962	0.370216	2
0.901319	0.448633	2
0.90166	0.559553	2
0.902739	0.524334	2
0.903345	0.472565	2
0.904537	0.680048	2
0.904573	0.571441	2
0.905166	0.497858	2
0.90592	0.470381	2
0.906637	0.376655	2
0.906989	0.488779	2
0.907296	0.516706	2
0.907947	0.337185	2
0.90795	0.540783	2
0.9094	0.519412	2
0.909513	0.670582	2
0.909559	0.559687	2
0.912019	0.3836	2
0.912455	0.502076	2
0.913105	0.528232	2
0.914926	0.429668	2
0.915154	0.365154	2
0.915273	0.679912	2
0.916723	0.520654	2
0.918234	0.38692	2
0.918557	0.539727	2
0.918962	0.558745	2
0.919157	0.504854	2
0.919261	0.545094	2
0.919615	0.450524	2
0.92216	0.507535	2
0.922705	0.487263	2
0.923036	0.609307	2
0.923182	0.479253	2
0.92343	0.440679	2
0.923832	0.503138	2
0.924162	0.429497	2
0.926527	0.534469	2
0.927182	0.463769	2
0.927742	0.575493	2
0.928036	0.523511	2
0.928191	0.461872	2
0.928488	0.510694	2
0.931618	0.428794	2
0.931658	0.408167	2
0.93299	0.457615	2
0.934339	0.434418	2
0.935711	0.406059	2
0.937793	0.51867	2
0.938627	0.386894	2
0.938934	0.480172	2
0.939483	0.456831	2
0.94096	0.476579	2
0.942158	0.498466	2
0.942726	0.441374	2
0.943173	0.534799	2
0.944151	0.461586	2
0.944904	0.460321	2
0.945083	0.477991	2
0.946104	0.484049	2
0.946609	0.409495	2
0.947185	0.518379	2
0.9475	0.437139	2
0.947959	0.493211	2
0.948127	0.452986	2
0.950279	0.450185	2
0.95184	0.530092	2
0.952493	0.531459	2
0.952503	0.47461	2
0.952773	0.518104	2
0.953458	0.422566	2
0.953659	0.461384	2
0.954577	0.495011	2
0.955618	0.453511	2
0.955686	0.433065	2
0.955964	0.468226	2
0.958595	0.513982	2
0.959152	0.469966	2
0.959661	0.445578	2
0.960313	0.496748	2
0.961154	0.515181	2
0.961312	0.439193	2
0.963041	0.520704	2
0.963364	0.448165	2
0.963526	0.481119	2
0.965339	0.469096	2
0.966486	0.491102	2
0.966891	0.477837	2
0.967875	0.4982	2
0.970306	0.404473	2
0.970353	0.454289	2
0.970836	0.476448	2
0.971533	0.468385	2
0.972139	0.515271	2
0.972566	0.458815	2
0.973389	0.483732	2
0.973428	0.416657	2
0.974392	0.500726	2
0.97451	0.488631	2
0.976318	0.480342	2
0.978347	0.439212	2
0.978371	0.437162	2
0.978759	0.46927	2
0.980104	0.470521	2
0.98043	0.518385	2
0.980544	0.464497	2
0.981126	0.48969	2
0.98132	0.509485	2
0.981586	0.478209	2
0.98241	0.429182	2
0.984082	0.535558	2
0.984216	0.486921	2
0.986179	0.496409	2
0.986296	0.508878	2
0.988034	0.476536	2
0.988884	0.527934	2
0.989014	0.499243	2
0.991752	0.50474	2
0.991902	0.516853	2
0.993616	0.474845	2
0.994537	0.482092	2
0.997348	0.480381	2
0.998243	0.497232	2
1	0.486151	2
0.497045	0.148424	3
0.500582	0.143502	3
0.517418	0.156966	3
0.532721	0.173396	3
0.643758	0.26026	3
0.646648	0.246824	3
0.64713	0.287611	3
0.647625	0.295786	3
0.65032	0.241396	3
0.651448	0.247912	3
0.65333	0.296409	3
0.653649	0.253232	3
0.656515	0.32716	3
0.657903	0.290988	3
0.658039	0.242376	3
0.658187	0.335747	3
0.659716	0.390917	3
0.66093	0.699315	3
0.661575	0.259691	3
0.664212	0.271326	3
0.665303	0.38096	3
0.667221	0.391457	3
0.667447	0.313862	3
0.668125	0.409955	3
0.680022	0.282582	3
0.681878	0.127931	3
0.682005	0.306071	3
0.683207	0.453957	3
0.685292	0.324172	3
0.685984	0.301662	3
0.686521	0.43978	3
0.687906	0.282069	3
0.690465	0.40202	3
0.690858	0.261729	3
0.691514	0.354922	3
0.692497	0.263608	3
0.69267	0.332754	3
0.692835	0.465276	3
0.695003	0.396475	3
0.695233	0.2486	3
0.695235	0.481247	3
0.695601	0.474393	3
0.69724	0.304949	3
0.697358	0.347455	3
0.698016	0.366472	3
0.699036	0.479154	3
0.69904	0.276868	3
0.699297	0.256282	3
0.699342	0.232148	3
0.699867	0.335794	3
0.700306	0.306136	3
0.700685	0.465058	3
0.701043	0.249817	3
0.703159	0.45378	3
0.703372	0.278068	3
0.703467	0.24167	3
0.705533	0.364438	3
0.705939	0.339837	3
0.706309	0.446399	3
0.706858	0.314966	3
0.70773	0.334696	3
0.708242	0.183108	3
0.708338	0.184227	3
0.708409	0.26359	3
0.708637	0.315915	3
0.709347	0.37929	3
0.710571	0.286521	3
0.711208	0.589813	3
0.711958	0.276933	3
0.713343	0.295877	3
0.713417	0.402616	3
0.713794	0.313569	3
0.714745	0.329902	3
0.715614	0.176548	3
0.717064	0.450142	3
0.717321	0.193817	3
0.718887	0.282072	3
0.720402	0.190375	3
0.720695	0.249241	3
0.721635	0.175779	3
0.722017	0.254724	3
0.722248	0.329513	3
0.722888	0.175992	3
0.723055	0.476335	3
0.723288	0.264379	3
0.724358	0.347406	3
0.725477	0.310926	3
0.725619	0.185406	3
0.725665	0.537508	3
0.726614	0.192711	3
0.727056	0.433624	3
0.727172	0.65027	3
0.727421	0.29037	3
0.727704	0.28169	3
0.728228	0.297188	3
0.72912	0.295476	3
0.729658	0.23535	3
0.729677	0.445491	3
0.730174	0.412201	3
0.730941	0.649299	3
0.732559	0.460424	3
0.733293	0.246841	3
0.734139	0.242684	3
0.73503	0.525399	3
0.735098	0.469554	3
0.735222	0.479483	3
0.735587	0.174382	3
0.735664	0.493503	3
0.736076	0.573902	3
0.736363	0.30667	3
0.73696	0.506285	3
0.736982	0.586067	3
0.737157	0.489148	3
0.737669	0.57869	3
0.737701	0.618273	3
0.737917	0.62459	3
0.73937	0.314998	3
0.739644	0.378552	3
0.740103	0.489302	3
0.740462	0.651671	3
0.74047	0.298818	3
0.740998	0.249137	3
0.741848	0.633029	3
0.742366	0.58376	3
0.742448	0.37689	3
0.742971	0.173134	3
0.743221	0.250068	3
0.743314	0.274023	3
0.743781	0.205209	3
0.744293	0.390425	3
0.744649	0.286072	3
0.74494	0.65171	3
0.745318	0.477321	3
0.745376	0.365943	3
0.746295	0.173406	3
0.746592	0.455328	3
0.746663	0.313419	3
0.748753	0.5844	3
0.749025	0.279448	3
0.749252	0.649089	3
0.749274	0.291342	3
0.749814	0.273526	3
0.749874	0.486825	3
0.750009	0.244252	3
0.750114	0.637358	3
0.75125	0.551649	3
0.751629	0.50432	3
0.752065	0.497081	3
0.752481	0.299186	3
0.752749	0.166656	3
0.752882	0.250755	3
0.753064	0.251249	3
0.753196	0.561192	3
0.753548	0.539713	3
0.75433	0.547265	3
0.755421	0.309188	3
0.755444	0.268455	3
0.755531	0.649996	3
0.755605	0.472088	3
0.755767	0.265042	3
0.75704	0.546117	3
0.757692	0.165468	3
0.758323	0.329258	3
0.758791	0.460779	3
0.758845	0.386531	3
0.758942	0.626732	3
0.759642	0.159827	3
0.76015	0.341207	3
0.760283	0.529301	3
0.760623	0.32541	3
0.760854	0.457754	3
0.761279	0.632443	3
0.761386	0.362497	3
0.761996	0.305727	3
0.762173	0.377096	3
0.762364	0.172063	3
0.76298	0.551931	3
0.763776	0.275614	3
0.763821	0.284241	3
0.763822	0.235758	3
0.763885	0.516235	3
0.764124	0.423179	3
0.76424	0.230642	3
0.764994	0.486367	3
0.765098	0.426566	3
0.765225	0.298598	3
0.76592	0.198562	3
0.766247	0.569982	3
0.76653	0.154356	3
0.766697	0.380304	3
0.76725	0.59142	3
0.767572	0.15333	3
0.768711	0.44116	3
0.769388	0.304668	3
0.770131	0.204045	3
0.770268	0.640617	3
0.771661	0.436489	3
0.772418	0.237119	3
0.772446	0.465789	3
0.772618	0.602964	3
0.77297	0.308485	3
0.772983	0.527057	3
0.774063	0.516114	3
0.774238	0.207447	3
0.774732	0.608662	3
0.774761	0.226802	3
0.774832	0.277658	3
0.775185	0.332604	3
0.775513	0.197035	3
0.775622	0.50944	3
0.777217	0.348259	3
0.777364	0.481985	3
0.778303	0.312186	3
0.778708	0.378439	3
0.778808	0.550113	3
0.779996	0.633402	3
0.780015	0.276634	3
0.780479	0.377768	3
0.780737	0.206124	3
0.780784	0.298244	3
0.780791	0.582062	3
0.781268	0.501881	3
0.781479	0.329991	3
0.781582	0.550526	3
0.782653	0.611133	3
0.783716	0.459509	3
0.783929	0.46374	3
0.784157	0.147945	3
0.784413	0.427008	3
0.784511	0.555983	3
0.785046	0.470021	3
0.785641	0.155144	3
0.786586	0.505193	3
0.786847	0.245175	3
0.786915	0.529397	3
0.78734	0.61036	3
0.787678	0.628107	3
0.787701	0.158986	3
0.787812	0.599744	3
0.787974	0.362502	3
0.788224	0.170164	3
0.788424	0.553751	3
0.788794	0.468116	3
0.789765	0.598016	3
0.790168	0.164927	3
0.791083	0.544839	3
0.791338	0.384002	3
0.791988	0.229092	3
0.792984	0.633225	3
0.793352	0.223581	3
0.793726	0.489723	3
0.793833	0.231773	3
0.794473	0.32304	3
0.794893	0.215353	3
0.796036	0.248959	3
0.796108	0.388868	3
0.796475	0.251436	3
0.797242	0.465266	3
0.797247	0.544487	3
0.798333	0.385385	3
0.799288	0.318516	3
0.799716	0.40497	3
0.799761	0.256322	3
0.799904	0.250773	3
0.800099	0.509382	3
0.800758	0.339253	3
0.800875	0.23418	3
0.801325	0.46727	3
0.801517	0.521915	3
0.801926	0.34034	3
0.802791	0.603636	3
0.803279	0.353107	3
0.803892	0.384	3
0.805158	0.209376	3
0.80574	0.457915	3
0.807326	0.263356	3
0.807755	0.184942	3
0.808765	0.526884	3
0.80885	0.469011	3
0.809334	0.523908	3
0.809457	0.460258	3
0.809992	0.545179	3
0.81221	0.215552	3
0.812319	0.431034	3
0.814048	0.53246	3
0.814716	0.455236	3
0.815565	0.418896	3
0.815986	0.441536	3
0.816427	0.411603	3
0.817136	0.427423	3
0.817568	0.60274	3
0.817696	0.473989	3
0.818542	0.456632	3
0.818958	0.213284	3
0.819288	0.227526	3
0.819568	0.392314	3
0.819924	0.181609	3
0.820625	0.443922	3
0.82088	0.210058	3
0.820995	0.498465	3
0.821121	0.52047	3
0.821349	0.425278	3
0.822248	0.212852	3
0.82316	0.194369	3
0.823349	0.387739	3
0.823374	0.377137	3
0.823751	0.528231	3
0.824284	0.424653	3
0.824497	0.444197	3
0.825113	0.180777	3
0.827197	0.553686	3
0.827802	0.380753	3
0.82788	0.50265	3
0.828802	0.221451	3
0.82989	0.377984	3
0.830551	0.204864	3
0.830956	0.21117	3
0.830985	0.536034	3
0.831166	0.353167	3
0.833039	0.25179	3
0.833417	0.396987	3
0.833763	0.260255	3
0.833996	0.236772	3
0.834119	0.473804	3
0.834175	0.537425	3
0.83517	0.367222	3
0.836002	0.187545	3
0.836065	0.186601	3
0.83633	0.661978	3
0.836357	0.33141	3
0.836367	0.310983	3
0.836853	0.378769	3
0.837054	0.292713	3
0.837992	0.398458	3
0.838343	0.511942	3
0.838453	0.475621	3
0.838492	0.480095	3
0.838949	0.198461	3
0.839282	0.307483	3
0.839626	0.377213	3
0.839805	0.554965	3
0.840549	0.329285	3
0.840946	0.415685	3
0.841032	0.315511	3
0.841261	0.488312	3
0.843375	0.358666	3
0.843533	0.380796	3
0.843553	0.314428	3
0.843596	0.479407	3
0.843837	0.416564	3
0.844378	0.230767	3
0.844501	0.348176	3
0.844832	0.440391	3
0.844995	0.327903	3
0.845405	0.434079	3
0.845735	0.405113	3
0.845846	0.417697	3
0.846063	0.433453	3
0.846191	0.484566	3
0.848926	0.380693	3
0.849383	0.356965	3
0.849666	0.376401	3
0.850952	0.400161	3
0.851162	0.528151	3
0.851747	0.30132	3
0.852217	0.336863	3
0.852963	0.492475	3
0.854688	0.326364	3
0.8557	0.453849	3
0.856385	0.432547	3
0.856432	0.438746	3
0.856461	0.411206	3
0.85738	0.459918	3
0.85834	0.471542	3
0.859071	0.309949	3
0.859756	0.524684	3
0.860024	0.607365	3
0.860044	0.4867	3
0.860223	0.367931	3
0.860317	0.366849	3
0.86198	0.583539	3
0.862167	0.50113	3
0.862265	0.324194	3
0.863357	0.600325	3
0.863549	0.589563	3
0.865014	0.400143	3
0.865513	0.339523	3
0.865581	0.496688	3
0.867224	0.316374	3
0.86723	0.448919	3
0.867618	0.570818	3
0.868233	0.372759	3
0.868521	0.43454	3
0.86855	0.58201	3
0.869032	0.386808	3
0.869129	0.41403	3
0.869631	0.401234	3
0.869684	0.472704	3
0.870368	0.482011	3
0.870729	0.58587	3
0.870937	0.447396	3
0.87111	0.335129	3
0.87145	0.567092	3
0.871684	0.57721	3
0.871687	0.544345	3
0.87374	0.382408	3
0.873887	0.329033	3
0.874207	0.311922	3
0.874298	0.397204	3
0.877774	0.443535	3
0.877879	0.371803	3
0.878837	0.414055	3
0.88231	0.364343	3
0.882759	0.481823	3
0.883799	0.39875	3
0.895864	0.316684	3
0.908345	0.331871	3
0.910203	0.617424	3
0.911356	0.344416	3
0.913245	0.334965	3
0.915605	0.413971	3
0.917793	0.339255	3
0.287208	0.353196	4
0.298612	0.678079	4
0.317378	0.709661	4
0.319762	0.711196	4
0.321941	0.700372	4
0.325504	0.700171	4
0.328532	0.597152	4
0.329439	0.578261	4
0.330838	0.651355	4
0.336167	0.543805	4
0.337519	0.408847	4
0.340769	0.564003	4
0.342835	0.410694	4
0.344792	0.420278	4
0.345996	0.411145	4
0.347315	0.563922	4
0.34934	0.424214	4
0.349548	0.59586	4
0.351919	0.608585	4
0.352026	0.56118	4
0.353612	0.464144	4
0.356457	0.577109	4
0.356578	0.415265	4
0.356893	0.464245	4
0.357776	0.487382	4
0.358307	0.446496	4
0.35849	0.412767	4
0.358679	0.594755	4
0.360051	0.520409	4
0.36018	0.487196	4
0.360277	0.598731	4
0.36168	0.389338	4
0.362068	0.427535	4
0.362318	0.4809	4
0.362477	0.612597	4
0.362712	0.679093	4
0.363204	0.55521	4
0.363396	0.508231	4
0.364852	0.387589	4
0.365167	0.422081	4
0.365291	0.517346	4
0.366067	0.587448	4
0.366888	0.45668	4
0.367048	0.542777	4
0.367865	0.53563	4
0.369381	0.388798	4
0.370144	0.48681	4
0.371428	0.527325	4
0.372615	0.56369	4
0.372797	0.437293	4
0.374644	0.441193	4
0.374739	0.705259	4
0.374813	0.515999	4
0.375094	0.452846	4
0.377173	0.474103	4
0.377391	0.398833	4
0.378292	0.558091	4
0.379796	0.542215	4
0.380098	0.616741	4
0.381334	0.563081	4
0.381358	0.708364	4
0.382917	0.0314568	4
0.384873	0.399587	4
0.385285	0.355962	4
0.385481	0.727764	4
0.385784	0.706171	4
0.386778	0.264208	4
0.386839	0.234709	4
0.387599	0.682435	4
0.387882	0.0571055	4
0.388033	0.398188	4
0.388272	0.71692	4
0.390011	0.383799	4
0.390616	0.192928	4
0.391418	0.297353	4
0.391449	0.310695	4
0.391826	0.353807	4
0.392073	0.420356	4
0.392151	0.321518	4
0.392301	0.419307	4
0.392336	0.414335	4
0.393068	0.0663631	4
0.393326	0.129811	4
0.39339	0.339053	4
0.393904	0.693724	4
0.394312	0.180092	4
0.394702	0.670281	4
0.3951	0.679803	4
0.395138	0.549481	4
0.395242	0.252404	4
0.3955	0.205193	4
0.395542	0.054631	4
0.396233	0.556911	4
0.396284	0.238608	4
0.398017	0.454858	4
0.398222	0.425282	4
0.398259	0.230495	4
0.398413	0.384123	4
0.398422	0.393935	4
0.398529	0.220351	4
0.400396	0.355862	4
0.400599	0.299553	4
0.400725	0.388011	4
0.401156	0.600411	4
0.401333	0.383892	4
0.4029	0.403994	4
0.403672	0.239942	4
0.403826	0.194787	4
0.403866	0.412033	4
0.404775	0.565161	4
0.40493	0.589848	4
0.404932	0.570556	4
0.40532	0.658463	4
0.405594	0.222826	4
0.40562	0.634901	4
0.405976	0.372549	4
0.406094	0.327553	4
0.406495	0.671025	4
0.407605	0.587062	4
0.407812	0.767977	4
0.408139	0.304599	4
0.408311	0.527889	4
0.408652	0.329321	4
0.410375	0.404449	4
0.410984	0.367389	4
0.411071	0.72071	4
0.411383	0.364487	4
0.411476	0.312288	4
0.411578	0.681321	4
0.411663	0.387841	4
0.411704	0.580652	4
0.412076	0.660956	4
0.412838	0.5227	4
0.412876	0.668131	4
0.413322	0.294451	4
0.413622	0.199449	4
0.413829	0.427957	4
0.414197	0.384724	4
0.414703	0.680262	4
0.414703	0.355293	4
0.414782	0.651229	4
0.416238	0.360624	4
0.416703	0.656593	4
0.41849	0.535159	4
0.418852	0.758262	4
0.419004	0.295753	4
0.419423	0.417957	4
0.420112	0.704744	4
0.421522	0.678799	4
0.421981	0.533535	4
0.422604	0.178789	4
0.422635	0.552777	4
0.422645	0.438456	4
0.422707	0.404171	4
0.422767	0.500844	4
0.422772	0.646587	4
0.422849	0.660007	4
0.42286	0.493956	4
0.42434	0.760976	4
0.424439	0.65535	4
0.424875	0.760233	4
0.425693	0.390772	4
0.425906	0.352268	4
0.426013	0.355171	4
0.426104	0.687274	4
0.426972	0.318852	4
0.427065	0.508487	4
0.427202	0.418825	4
0.42777	0.470374	4
0.42785	0.357023	4
0.429743	0.670608	4
0.430565	0.760296	4
0.430766	0.422459	4
0.43077	0.345034	4
0.430957	0.596871	4
0.431259	0.258134	4
0.431511	0.593022	4
0.432112	0.518624	4
0.432936	0.345749	4
0.433287	0.691831	4
0.433812	0.379769	4
0.433936	0.658181	4
0.434821	0.419218	4
0.434867	0.470603	4
0.434883	0.536186	4
0.434998	0.174613	4
0.435695	0.718764	4
0.435852	0.425153	4
0.435901	0.619623	4
0.436148	0.296801	4
0.436282	0.286251	4
0.437378	0.606789	4
0.437561	0.366583	4
0.437896	0.790218	4
0.43814	0.403618	4
0.438332	0.790862	4
0.439459	0.746499	4
0.439995	0.301016	4
0.440265	0.361004	4
0.440771	0.49263	4
0.441608	0.442839	4
0.441914	0.295641	4
0.441948	0.407143	4
0.442002	0.687868	4
0.44232	0.699524	4
0.443093	0.721962	4
0.443197	0.486895	4
0.443298	0.370116	4
0.443425	0.467548	4
0.443631	0.333123	4
0.443881	0.750764	4
0.444648	0.698544	4
0.445531	0.583977	4
0.445534	0.335668	4
0.445822	0.507117	4
0.446265	0.426959	4
0.446454	0.889771	4
0.446656	0.894747	4
0.446716	0.919919	4
0.447125	0.587897	4
0.447275	0.732999	4
0.447808	0.484217	4
0.447897	0.29162	4
0.448018	0.451178	4
0.448677	0.755607	4
0.448681	0.133551	4
0.448786	0.353725	4
0.449128	0.772756	4
0.449172	0.707028	4
0.449436	0.733607	4
0.449614	0.733259	4
0.449672	0.301463	4
0.450523	0.741267	4
0.451038	0.461969	4
0.451093	0.58682	4
0.451264	0.70657	4
0.451293	0.360683	4
0.451335	0.723908	4
0.451601	0.276323	4
0.451739	0.325874	4
0.45232	0.581837	4
0.452353	0.9588	4
0.452596	0.437613	4
0.45267	0.365977	4
0.45282	0.54381	4
0.45321	0.343774	4
0.453758	0.540602	4
0.453868	0.467689	4
0.453929	0.487968	4
0.454185	0.592505	4
0.454428	0.306767	4
0.454752	0.766066	4
0.454914	0.415144	4
0.454918	0.956937	4
0.456409	0.462801	4
0.45659	0.138151	4
0.456608	0.350915	4
0.456669	0.473638	4
0.456698	0.888683	4
0.457063	0.900136	4
0.458234	0.548682	4
0.458422	0.268607	4
0.459061	0.284297	4
0.459111	0.701278	4
0.459119	0.701669	4
0.459499	0.538498	4
0.459898	0.663619	4
0.460016	0.965052	4
0.460342	0.312355	4
0.460377	0.638337	4
0.460407	0.543379	4
0.461104	0.268813	4
0.461485	0.350076	4
0.461709	0.853984	4
0.46177	0.431826	4
0.462551	0.331525	4
0.462774	0.287773	4
0.463699	0.360573	4
0.464046	0.488755	4
0.46454	0.974895	4
0.464741	0.974667	4
0.464869	0.802112	4
0.46523	0.388004	4
0.465344	0.943945	4
0.46583	0.256997	4
0.465851	0.726836	4
0.465942	0.431204	4
0.466237	0.446256	4
0.466633	0.326955	4
0.467083	0.747314	4
0.467134	0.426786	4
0.467368	0.413925	4
0.467696	0.651068	4
0.468	0.860404	4
0.469317	0.600024	4
0.469656	0.909464	4
0.469863	0.869813	4
0.470016	0.222264	4
0.470435	0.613823	4
0.471346	0.889943	4
0.471561	0.652337	4
0.472196	0.342276	4
0.472249	0.258983	4
0.472568	0.781363	4
0.473125	0.895084	4
0.47335	0.291822	4
0.473355	0.642392	4
0.473618	0.883947	4
0.473883	0.825834	4
0.474196	0.834596	4
0.47426	0.460904	4
0.474509	0.856486	4
0.47502	0.167052	4
0.475037	0.30405	4
0.475651	0.635642	4
0.476132	0.537755	4
0.476607	0.289199	4
0.476653	0.89401	4
0.476708	0.494429	4
0.476851	0.283545	4
0.477142	0.937184	4
0.477336	0.154682	4
0.478057	0.451917	4
0.478068	0.274781	4
0.478344	0.328372	4
0.478458	0.853965	4
0.478653	0.466534	4
0.478839	0.435703	4
0.479141	0.559545	4
0.479414	0.532744	4
0.479962	0.4756	4
0.480158	0.496593	4
0.48045	0.387375	4
0.48085	0.285767	4
0.48093	0.88211	4
0.481174	0.300134	4
0.481225	0.608761	4
0.481278	0.984276	4
0.481616	0.651165	4
0.481639	0.196709	4
0.481788	0.368676	4
0.481965	0.368165	4
0.482348	0.519363	4
0.482767	0.288647	4
0.483146	0.38786	4
0.483188	0.532982	4
0.483433	0.457863	4
0.484304	0.408442	4
0.484659	0.635286	4
0.484752	0.502253	4
0.484856	0.507791	4
0.48518	0.985323	4
0.48562	0.667911	4
0.48586	0.454474	4
0.485902	0.759759	4
0.486106	0.895938	4
0.486285	0.350107	4
0.486574	0.242871	4
0.486598	0.899419	4
0.486645	0.696487	4
0.486803	0.569471	4
0.486837	0.791024	4
0.487789	0.377708	4
0.487863	0.983234	4
0.48791	0.203331	4
0.487989	0.588607	4
0.488655	0.322449	4
0.488998	0.178957	4
0.489453	0.369813	4
0.490191	0.971375	4
0.490227	0.175877	4
0.490402	0.249607	4
0.490549	0.591469	4
0.490888	0.504421	4
0.491095	0.353637	4
0.491421	0.471883	4
0.491644	0.470756	4
0.491895	0.692378	4
0.492	0.555151	4
0.492704	0.832151	4
0.492902	0.547576	4
0.493254	0.585126	4
0.493573	0.639309	4
0.493709	0.570996	4
0.494796	0.601472	4
0.495143	0.373214	4
0.49547	0.421174	4
0.496664	0.691947	4
0.497239	0.677977	4
0.497396	0.892608	4
0.49747	0.171131	4
0.497647	0.903543	4
0.497895	0.703562	4
0.498024	0.509007	4
0.498244	0.683442	4
0.498843	0.499762	4
0.498926	0.555808	4
0.499018	0.572803	4
0.499101	0.180963	4
0.499187	0.641719	4
0.499234	0.916027	4
0.49935	0.957898	4
0.499399	0.346127	4
0.499607	0.883386	4
0.49966	0.927485	4
0.499782	0.940195	4
0.499857	0.374081	4
0.500656	0.892762	4
0.500857	0.899657	4
0.500955	0.292159	4
0.501211	0.713763	4
0.501355	0.828946	4
0.501399	0.315218	4
0.501658	0.314327	4
0.501699	0.52755	4
0.501948	0.681209	4
0.502295	0.441823	4
0.502942	0.584289	4
0.503126	0.448705	4
0.503709	0.494308	4
0.504016	0.885751	4
0.504473	0.322956	4
0.50494	0.626822	4
0.505518	0.421073	4
0.506287	0.466898	4
0.506698	0.570609	4
0.507383	0.362667	4
0.507729	0.419191	4
0.507841	0.634325	4
0.508624	0.424364	4
0.509124	0.580429	4
0.509258	0.3143	4
0.509357	0.526972	4
0.509841	0.848806	4
0.509978	0.719743	4
0.511072	0.595641	4
0.511338	0.499234	4
0.512012	0.571634	4
0.512392	0.375596	4
0.514415	0.712435	4
0.51484	0.362261	4
0.514902	0.528059	4
0.515045	0.310884	4
0.515306	0.50697	4
0.515333	0.715926	4
0.515426	0.808763	4
0.515449	0.404524	4
0.515826	0.247444	4
0.515937	0.885875	4
0.516197	0.860123	4
0.51654	0.898562	4
0.516881	0.366648	4
0.517664	0.552088	4
0.517897	0.142011	4
0.517986	0.519452	4
0.518545	0.801017	4
0.519194	0.118676	4
0.5195	0.65602	4
0.519653	0.319445	4
0.520168	0.490079	4
0.520388	0.903753	4
0.52052	0.439383	4
0.520523	0.418439	4
0.520977	0.423235	4
0.521212	0.52477	4
0.522096	0.87815	4
0.522178	0.704633	4
0.523086	0.869138	4
0.523123	0.713609	4
0.52317	0.502584	4
0.524175	0.550105	4
0.524558	0.879747	4
0.524792	0.341889	4
0.525022	0.581753	4
0.525388	0.387073	4
0.525438	0.395921	4
0.525454	0.511853	4
0.525527	0.867528	4
0.525569	0.389643	4
0.525599	0.784178	4
0.525925	0.428834	4
0.52605	0.682078	4
0.526201	0.828145	4
0.526741	0.809428	4
0.527107	0.439015	4
0.527311	0.477938	4
0.527332	0.35693	4
0.527356	0.481635	4
0.527606	0.59176	4
0.527724	0.452819	4
0.528259	0.582694	4
0.529832	0.570271	4
0.529904	0.282471	4
0.529912	0.872043	4
0.530179	0.851385	4
0.531036	0.476236	4
0.532055	0.780702	4
0.532496	0.598496	4
0.532666	0.418514	4
0.534171	0.612438	4
0.534338	0.844823	4
0.534512	0.814556	4
0.534697	0.807312	4
0.535076	0.646204	4
0.536248	0.816431	4
0.536633	0.33691	4
0.536887	0.329111	4
0.53717	0.86276	4
0.537175	0.40799	4
0.537636	0.859573	4
0.537954	0.218323	4
0.537971	0.365551	4
0.537979	0.860567	4
0.538018	0.554508	4
0.538423	0.669973	4
0.538844	0.578814	4
0.538939	0.830378	4
0.539181	0.508313	4
0.539351	0.603851	4
0.539363	0.784702	4
0.539932	0.386717	4
0.539954	0.589389	4
0.540689	0.688062	4
0.541378	0.207163	4
0.541492	0.433897	4
0.541736	0.329298	4
0.541981	0.41121	4
0.542313	0.845358	4
0.542432	0.207448	4
0.542439	0.335037	4
0.542602	0.395949	4
0.542611	0.526477	4
0.542703	0.909494	4
0.543064	0.630482	4
0.543274	0.222765	4
0.543392	0.566209	4
0.543463	0.53798	4
0.543949	0.747467	4
0.544309	0.225526	4
0.544455	0.351142	4
0.544462	0.405141	4
0.544746	0.746272	4
0.544901	0.519475	4
0.545007	0.913397	4
0.545189	0.451111	4
0.545461	0.20728	4
0.546064	0.247618	4
0.546446	0.802618	4
0.546565	0.657502	4
0.54659	0.306225	4
0.547003	0.291405	4
0.547129	0.596624	4
0.547545	0.734561	4
0.547567	0.372164	4
0.547756	0.917963	4
0.54779	0.529245	4
0.547828	0.70176	4
0.547869	0.285408	4
0.54801	0.924537	4
0.548169	0.416936	4
0.54824	0.515534	4
0.548274	0.697884	4
0.548492	0.352984	4
0.548637	0.662828	4
0.548758	0.859568	4
0.548775	0.503662	4
0.549002	0.400892	4
0.549053	0.859843	4
0.549572	0.466413	4
0.549628	0.592421	4
0.549952	0.433295	4
0.550063	0.48379	4
0.550084	0.231085	4
0.550344	0.917967	4
0.55115	0.655499	4
0.551309	0.613224	4
0.551654	0.914138	4
0.551762	0.838146	4
0.551815	0.785819	4
0.551851	0.593857	4
0.55215	0.386978	4
0.552227	0.814358	4
0.552368	0.420711	4
0.55238	0.623474	4
0.552484	0.796568	4
0.552507	0.456921	4
0.552733	0.888368	4
0.552929	0.749631	4
0.553054	0.839888	4
0.55306	0.671826	4
0.553317	0.573816	4
0.553719	0.84285	4
0.553767	0.438556	4
0.55396	0.395811	4
0.554267	0.346639	4
0.554561	0.387331	4
0.554836	0.411793	4
0.55504	0.511793	4
0.555046	0.634815	4
0.55507	0.539547	4
0.555392	0.342007	4
0.555442	0.304509	4
0.556035	0.296858	4
0.557043	0.59937	4
0.557483	0.485625	4
0.557666	0.647605	4
0.558034	0.600793	4
0.558225	0.332533	4
0.558461	0.642616	4
0.558587	0.472137	4
0.558729	0.640667	4
0.559395	0.223499	4
0.55946	0.789784	4
0.559548	0.831845	4
0.559645	0.629245	4
0.559671	0.29175	4
0.559753	0.455729	4
0.55981	0.792361	4
0.560016	0.583957	4
0.560119	0.371756	4
0.560241	0.41187	4
0.560286	0.588461	4
0.560463	0.653944	4
0.56073	0.30483	4
0.56245	0.649036	4
0.562669	0.521445	4
0.563027	0.66833	4
0.563465	0.323895	4
0.563565	0.376364	4
0.563609	0.846941	4
0.563774	0.806611	4
0.564062	0.299351	4
0.564379	0.525401	4
0.564426	0.50493	4
0.564556	0.368859	4
0.564698	0.392271	4
0.564764	0.46597	4
0.564788	0.619851	4
0.565888	0.835324	4
0.565896	0.377389	4
0.566054	0.867242	4
0.566432	0.56012	4
0.56645	0.801836	4
0.566489	0.399999	4
0.566896	0.34446	4
0.566992	0.262115	4
0.567148	0.496538	4
0.567681	0.472893	4
0.568438	0.679084	4
0.569326	0.582234	4
0.571785	0.626829	4
0.571901	0.545845	4
0.572394	0.776633	4
0.572398	0.482081	4
0.572713	0.657117	4
0.572768	0.676109	4
0.573496	0.644076	4
0.5739	0.821853	4
0.574125	0.27581	4
0.574201	0.472853	4
0.574228	0.618509	4
0.574586	0.634954	4
0.574601	0.767538	4
0.5751	0.711964	4
0.575327	0.808182	4
0.575411	0.382349	4
0.575415	0.510484	4
0.575495	0.473356	4
0.575615	0.223738	4
0.576043	0.602201	4
0.576254	0.427631	4
0.57699	0.276767	4
0.577261	0.961427	4
0.577347	0.738273	4
0.577586	0.577273	4
0.578158	0.649166	4
0.578196	0.773119	4
0.578639	0.788526	4
0.578701	0.610999	4
0.579062	0.964538	4
0.579912	0.749761	4
0.580846	0.810418	4
0.581192	0.481664	4
0.581993	0.531572	4
0.582223	0.699361	4
0.582385	0.584359	4
0.582621	0.507433	4
0.582751	0.79754	4
0.582792	0.601624	4
0.582942	0.742655	4
0.58307	0.639975	4
0.583114	0.755076	4
0.58325	0.689274	4
0.583644	0.472371	4
0.584816	0.773565	4
0.585068	0.644282	4
0.585108	0.397688	4
0.585246	0.405114	4
0.585946	0.759088	4
0.585996	0.227618	4
0.586286	0.469609	4
0.587161	0.795242	4
0.587408	0.735973	4
0.58749	0.686524	4
0.588828	0.765272	4
0.589114	0.448108	4
0.589711	0.686155	4
0.590286	0.595866	4
0.590485	0.649029	4
0.590577	0.736529	4
0.590905	0.383042	4
0.591003	0.716686	4
0.591361	0.730526	4
0.591574	0.47545	4
0.591801	0.694865	4
0.592756	0.499463	4
0.592938	0.464601	4
0.593036	0.419628	4
0.593271	0.353506	4
0.59363	0.635293	4
0.595759	0.758672	4
0.596402	0.548761	4
0.596484	0.409833	4
0.596523	0.645987	4
0.596606	0.763696	4
0.596849	0.461957	4
0.5974	0.787107	4
0.599114	0.711378	4
0.599465	0.422021	4
0.599838	0.545086	4
0.600366	0.860924	4
0.600619	0.616572	4
0.600702	0.608048	4
0.60075	0.395832	4
0.601248	0.280802	4
0.601549	0.624359	4
0.60208	0.674223	4
0.602527	0.608168	4
0.602608	0.428219	4
0.602808	0.264315	4
0.602838	0.857641	4
0.603464	0.323141	4
0.604246	0.511068	4
0.604449	0.561058	4
0.604573	0.605137	4
0.604627	0.692725	4
0.604771	0.259052	4
0.605604	0.512659	4
0.605889	0.651538	4
0.606026	0.604742	4
0.607881	0.702836	4
0.607912	0.391614	4
0.607957	0.285097	4
0.608318	0.86919	4
0.608425	0.538422	4
0.608456	0.778394	4
0.608782	0.455195	4
0.608885	0.679558	4
0.609076	0.249289	4
0.609119	0.210854	4
0.609256	0.649046	4
0.609777	0.215461	4
0.609789	0.261814	4
0.610313	0.247867	4
0.611137	0.381549	4
0.611254	0.230341	4
0.611403	0.325521	4
0.611509	0.753664	4
0.611787	0.401308	4
0.61189	0.725945	4
0.612111	0.86528	4
0.612163	0.863752	4
0.612241	0.254358	4
0.612465	0.864515	4
0.612596	0.66589	4
0.612854	0.820122	4
0.614725	0.384507	4
0.615137	0.615197	4
0.615411	0.595054	4
0.615566	0.788543	4
0.615947	0.487056	4
0.615947	0.346586	4
0.615998	0.235656	4
0.616037	0.836765	4
0.616103	0.776825	4
0.616364	0.260266	4
0.616802	0.45852	4
0.6174	0.271747	4
0.618077	0.83836	4
0.618192	0.252628	4
0.618709	0.364662	4
0.619075	0.653971	4
0.619101	0.344171	4
0.61924	0.684253	4
0.619498	0.787864	4
0.619519	0.705514	4
0.619671	0.434269	4
0.620172	0.406741	4
0.621264	0.39828	4
0.621328	0.326031	4
0.621749	0.347274	4
0.622462	0.616095	4
0.622833	0.443832	4
0.62338	0.701935	4
0.623512	0.41402	4
0.623595	0.558241	4
0.623746	0.669027	4
0.624309	0.265617	4
0.624571	0.321804	4
0.624684	0.677768	4
0.624946	0.773036	4
0.625178	0.349331	4
0.625334	0.695363	4
0.625428	0.552423	4
0.625527	0.881042	4
0.625599	0.61644	4
0.625819	0.501825	4
0.626108	0.881694	4
0.62653	0.238058	4
0.626722	0.530917	4
0.626944	0.454937	4
0.628036	0.462903	4
0.628468	0.482048	4
0.628876	0.698997	4
0.628959	0.152625	4
0.629596	0.525518	4
0.629777	0.709987	4
0.63053	0.516957	4
0.631436	0.246032	4
0.63153	0.649423	4
0.632192	0.493751	4
0.632368	0.301355	4
0.632405	0.673273	4
0.632582	0.544317	4
0.633081	0.267062	4
0.633092	0.397877	4
0.633501	0.327584	4
0.63361	0.460759	4
0.63369	0.428461	4
0.633793	0.497961	4
0.634139	0.247897	4
0.634423	0.383981	4
0.635425	0.687834	4
0.635555	0.252369	4
0.635911	0.158134	4
0.636436	0.472489	4
0.636618	0.543432	4
0.636822	0.792324	4
0.637854	0.47471	4
0.637913	0.449926	4
0.637959	0.711729	4
0.638426	0.719431	4
0.638593	0.507246	4
0.638796	0.553473	4
0.638949	0.483136	4
0.639048	0.380397	4
0.639192	0.687053	4
0.639428	0.433825	4
0.640417	0.464636	4
0.640488	0.577682	4
0.640862	0.302613	4
0.641386	0.694664	4
0.642154	0.33615	4
0.642597	0.394661	4
0.642646	0.604839	4
0.642891	0.559899	4
0.643091	0.30734	4
0.643779	0.732413	4
0.644416	0.579445	4
0.644481	0.485027	4
0.644969	0.338414	4
0.645032	0.652249	4
0.646062	0.439345	4
0.646401	0.435607	4
0.646498	0.526655	4
0.647046	0.398256	4
0.6475	0.709369	4
0.648672	0.460506	4
0.650206	0.473192	4
0.650276	0.541056	4
0.650827	0.58601	4
0.651055	0.370897	4
0.65116	0.317027	4
0.651579	0.468761	4
0.652206	0.412638	4
0.652236	0.509421	4
0.652579	0.5403	4
0.652958	0.154531	4
0.653077	0.566257	4
0.653134	0.47827	4
0.653216	0.580797	4
0.654923	0.442437	4
0.655144	0.619188	4
0.655375	0.416074	4
0.655733	0.30842	4
0.655775	0.566427	4
0.655967	0.598248	4
0.656198	0.559174	4
0.656736	0.403176	4
0.656789	0.132038	4
0.65693	0.550921	4
0.657197	0.50607	4
0.657327	0.158077	4
0.657614	0.149314	4
0.658698	0.582103	4
0.658792	0.118772	4
0.659038	0.513021	4
0.65921	0.663483	4
0.659594	0.499814	4
0.659899	0.700773	4
0.66	0.435588	4
0.660379	0.423663	4
0.661108	0.125177	4
0.661861	0.142431	4
0.662182	0.780714	4
0.662495	0.13187	4
0.662619	0.498023	4
0.663286	0.565151	4
0.664838	0.785938	4
0.664967	0.472549	4
0.665573	0.783461	4
0.666872	0.508242	4
0.667606	0.579429	4
0.66766	0.639293	4
0.66777	0.455017	4
0.667878	0.5243	4
0.667964	0.50991	4
0.668031	0.614435	4
0.66942	0.573313	4
0.669556	0.479998	4
0.669647	0.5313	4
0.669731	0.44484	4
0.670043	0.749839	4
0.670444	0.777627	4
0.671412	0.661235	4
0.671504	0.672606	4
0.671973	0.472402	4
0.671983	0.618628	4
0.672407	0.585001	4
0.672477	0.42461	4
0.673691	0.493447	4
0.675079	0.618078	4
0.67522	0.472201	4
0.675423	0.515793	4
0.676366	0.576523	4
0.676763	0.522126	4
0.677054	0.607829	4
0.677504	0.608132	4
0.678325	0.479375	4
0.678435	0.51876	4
0.678521	0.399177	4
0.678796	0.438436	4
0.678894	0.589285	4
0.678896	0.39161	4
0.679327	0.674745	4
0.679648	0.656473	4
0.681137	0.735452	4
0.681214	0.454279	4
0.681608	0.438088	4
0.681635	0.554747	4
0.68237	0.490024	4
0.683085	0.404293	4
0.68317	0.742637	4
0.684083	0.664906	4
0.684131	0.41719	4
0.684207	0.409634	4
0.685989	0.744946	4
0.68648	0.593509	4
0.686886	0.522652	4
0.686964	0.35141	4
0.687232	0.456204	4
0.687578	0.372419	4
0.687857	0.504786	4
0.687926	0.585054	4
0.687941	0.338415	4
0.689299	0.60946	4
0.689562	0.543846	4
0.689619	0.523772	4
0.690257	0.733809	4
0.690874	0.543493	4
0.691457	0.527503	4
0.692776	0.501327	4
0.692856	0.727993	4
0.693474	0.686353	4
0.693729	0.58128	4
0.694359	0.595742	4
0.694566	0.581029	4
0.694647	0.547762	4
0.695234	0.651611	4
0.695544	0.61315	4
0.695939	0.617849	4
0.696018	0.200759	4
0.697646	0.660811	4
0.697882	0.608016	4
0.698225	0.843577	4
0.698517	0.602768	4
0.69952	0.841323	4
0.700227	0.6789	4
0.701684	0.655696	4
0.70523	0.574795	4
0.705232	0.649567	4
0.705256	0.586106	4
0.705711	0.634129	4
0.706072	0.682847	4
0.707193	0.552635	4
0.711837	0.649536	4
0.712614	0.550969	4
0.712772	0.401513	4
0.713532	0.573047	4
0.714086	0.618735	4
0.714101	0.54275	4
0.715159	0.651228	4
0.718339	0.556503	4
0.720548	0.544226	4
0.721795	0.538981	4
0.721956	0.624889	4
0.726757	0.525744	4
0.732775	0.579105	4
0.732951	0.58887	4
0.737005	0.377723	4
0.077149	0.341712	5
0.0798423	0.559131	5
0.0938628	0.584633	5
0.0994202	0.514845	5
0.0995039	0.646902	5
0.100302	0.374227	5
0.100916	0.424208	5
0.101915	0.420368	5
0.101953	0.532459	5
0.10288	0.484422	5
0.102916	0.499613	5
0.109261	0.49062	5
0.109419	0.460917	5
0.109505	0.431454	5
0.110529	0.488422	5
0.112523	0.642856	5
0.112764	0.48302	5
0.112783	0.502147	5
0.112784	0.643554	5
0.114073	0.51791	5
0.114174	0.666225	5
0.114763	0.555821	5
0.115467	0.592945	5
0.115681	0.682356	5
0.1169	0.680066	5
0.117976	0.537025	5
0.118064	0.595623	5
0.118844	0.517544	5
0.119348	0.511383	5
0.119831	0.668781	5
0.120024	0.618294	5
0.120095	0.461122	5
0.122487	0.534264	5
0.123209	0.64736	5
0.124563	0.574903	5
0.126713	0.419718	5
0.12685	0.69853	5
0.126985	0.489313	5
0.127351	0.597676	5
0.128071	0.552292	5
0.128898	0.485251	5
0.128902	0.631128	5
0.129118	0.499176	5
0.130186	0.480915	5
0.130582	0.569047	5
0.130682	0.626627	5
0.131294	0.469854	5
0.133166	0.579663	5
0.133173	0.43469	5
0.134724	0.629402	5
0.135165	0.60463	5
0.135729	0.526531	5
0.135807	0.679092	5
0.135889	0.575	5
0.13669	0.488779	5
0.137866	0.467149	5
0.138558	0.598137	5
0.138666	0.686845	5
0.139103	0.474275	5
0.139786	0.44118	5
0.139847	0.642926	5
0.139921	0.427593	5
0.139952	0.470137	5
0.139964	0.688367	5
0.140863	0.591115	5
0.142776	0.558043	5
0.142885	0.473669	5
0.142905	0.434136	5
0.143285	0.467027	5
0.143639	0.617839	5
0.143679	0.421108	5
0.145103	0.647442	5
0.145483	0.44554	5
0.145746	0.571338	5
0.145796	0.429611	5
0.146521	0.527028	5
0.148211	0.465611	5
0.148307	0.580853	5
0.148785	0.485565	5
0.149243	0.644076	5
0.149815	0.558105	5
0.150915	0.496509	5
0.151422	0.609529	5
0.151493	0.53736	5
0.152616	0.594794	5
0.153048	0.434871	5
0.153207	0.699545	5
0.153208	0.467942	5
0.153865	0.668552	5
0.155434	0.475652	5
0.155612	0.616215	5
0.155801	0.490684	5
0.15698	0.545395	5
0.157626	0.498695	5
0.158319	0.559798	5
0.158867	0.658159	5
0.159058	0.423565	5
0.160616	0.683445	5
0.160947	0.504207	5
0.161073	0.547873	5
0.161508	0.616733	5
0.161934	0.528741	5
0.163215	0.489895	5
0.163267	0.700297	5
0.16428	0.67645	5
0.16458	0.497267	5
0.165335	0.513802	5
0.166318	0.701337	5
0.16703	0.561046	5
0.167314	0.519272	5
0.16736	0.571763	5
0.168055	0.41085	5
0.168541	0.559889	5
0.169943	0.662155	5
0.170217	0.575465	5
0.170761	0.53435	5
0.172093	0.485971	5
0.172668	0.472591	5
0.172768	0.536571	5
0.173418	0.42586	5
0.173446	0.445299	5
0.173834	0.434494	5
0.174564	0.705934	5
0.175512	0.444588	5
0.176484	0.547439	5
0.178519	0.540396	5
0.179372	0.514793	5
0.180147	0.645872	5
0.180263	0.422055	5
0.18079	0.438028	5
0.182276	0.656024	5
0.182458	0.697116	5
0.182532	0.676226	5
0.182689	0.630061	5
0.184202	0.567017	5
0.184314	0.421667	5
0.184506	0.431167	5
0.184633	0.477671	5
0.18464	0.689947	5
0.184915	0.667914	5
0.185558	0.612685	5
0.185687	0.689816	5
0.186579	0.616036	5
0.186661	0.711226	5
0.18792	0.636468	5
0.18976	0.492249	5
0.190152	0.485112	5
0.190578	0.454625	5
0.190601	0.695469	5
0.191104	0.693183	5
0.191715	0.445498	5
0.191997	0.550023	5
0.192762	0.491296	5
0.196121	0.42436	5
0.197933	0.433261	5
0.200348	0.673254	5
0.20301	0.596238	5
0.208532	0.375069	5
0.20881	0.511594	5
0.210049	0.368167	5
0.210396	0.441727	5
0.210631	0.426832	5
0.211623	0.474923	5
0.212108	0.547882	5
0.212195	0.545322	5
0.213128	0.536419	5
0.214134	0.442652	5
0.215239	0.594239	5
0.215434	0.641802	5
0.217927	0.643161	5
0.219538	0.636479	5
0.220248	0.569132	5
0.221048	0.578453	5
0.221656	0.480307	5
0.222282	0.637346	5
0.223255	0.537832	5
0.223967	0.504069	5
0.224649	0.689533	5
0.225463	0.579813	5
0.225775	0.615735	5
0.226007	0.358804	5
0.227054	0.521839	5
0.227144	0.569807	5
0.227797	0.565744	5
0.227829	0.579744	5
0.22856	0.556149	5
0.230161	0.514191	5
0.231164	0.681753	5
0.231179	0.6798	5
0.232396	0.535796	5
0.232435	0.529244	5
0.233138	0.636858	5
0.233363	0.664309	5
0.234016	0.693028	5
0.235388	0.655954	5
0.237704	0.605844	5
0.238488	0.648602	5
0.238758	0.510736	5
[truncated: 876 more rows]

## Sheet: Figure 3c All clusters & tukey
Seconds after light onset	-29	-28	-27	-26	-25	-24	-23	-22	-21	-20	-19	-18	-17	-16	-15	-14	-13	-12	-11	-10	-9	-8	-7	-6	-5	-4	-3	-2	-1	0	1	2	3	4	5	6	7	8	9	10	11	12	13	14	15	16	17	18	19
Cluster 1	0.0336853	0.0537429	0.0584473	-0.0277018	-0.0404888	-0.0251114	-0.00462209	-0.00174121	-0.0252498	-0.0488654	-0.0676846	-0.0237833	-0.00587492	-0.0440832	-0.0586275	-0.0713637	-0.0325729	0.00406951	0.00576211	0.0501846	0.0609666	0.055923	0.0801828	0.0528577	0.0670651	0.0636779	0.115461	0.126832	0.194079	0.200853	0.620775	0.970462	0.992314	1.03452	1.06991	1.08868	1.05093	0.989697	0.914975	0.920584	0.905367	0.866183	0.882406	0.861868	0.880831	0.824092	0.8094	0.833067	0.872811
Cluster 2	0.200404	0.0469514	0.082471	-0.0137572	-0.0219103	-0.00121195	0.0670941	-0.0416507	0.0606981	0.0329943	0.0641663	0.00569132	-0.00747122	0.000399154	0.0358849	0.027988	0.0134073	-0.00510429	-0.00689234	-0.0264005	-0.0307378	-0.046135	-0.0183228	0.0651386	0.0999926	0.0171625	0.0651071	0.0849647	0.0803656	0.17329	0.322398	0.460678	0.520658	0.545739	0.489825	0.483698	0.529002	0.527427	0.543588	0.58907	0.560275	0.559777	0.587094	0.661175	0.659175	0.660242	0.756222	0.779833	0.820468
Cluster 3	0.0710231	0.128573	0.115894	0.0883834	0.0997141	0.0439293	0.0609041	0.0510783	0.0386515	-0.0173703	-0.0414475	-0.00196953	-0.0387713	-0.0604335	-0.0429494	-0.0646993	-0.051102	0.00901174	-0.0022778	0.0253085	0.0496728	-0.00173834	0.00108569	-0.0273821	0.0127838	0.003444	0.0422771	-0.0164351	0.0280874	0.00373636	0.148816	0.173948	0.132434	0.151733	0.12389	0.0713632	0.0642576	0.0323033	0.0202623	0.0577789	0.05033	0.044069	0.0481963	0.0949976	0.113371	0.121426	0.126504	0.164346	0.1919
Cluster 4	0.0181858	0.0234202	0.0243931	-0.0136426	0.0136739	-0.023517	-0.010654	0.00360613	-0.0018735	-0.0268575	-0.0294084	-0.0147584	-0.0223438	-0.0615113	-0.0243908	0.00469	0.00332646	0.0212203	0.0572287	0.0480724	0.0740944	0.0464111	0.0374764	0.0722007	0.0760122	0.0682615	0.0631368	0.0536427	0.0762079	0.0801279	0.222441	0.215961	0.215994	0.204086	0.171033	0.159661	0.130231	0.160282	0.143861	0.122073	0.138222	0.143155	0.131145	0.14519	0.133644	0.14088	0.127721	0.138251	0.142367
Cluster 5	-0.154847	-0.175521	-0.131296	-0.144109	-0.0688912	-0.0799854	-0.087502	-0.0822574	-0.0704716	-0.0960038	-0.0665471	-0.0680243	-0.0906786	-0.074022	0.021083	0.0726365	0.0840723	0.103409	0.100726	0.0992827	0.102233	0.0720806	0.0850162	0.151141	0.143008	0.215292	0.194585	0.120632	0.164611	0.120543	0.272043	0.295027	0.184485	0.193246	0.161556	0.172194	0.115183	0.119482	0.12627	0.076172	0.0414022	0.00721725	0.0295903	0.0389097	0.0226266	-0.0411421	-0.0224097	-0.0299722	-0.0312496
Cluster 6	-0.201563	-0.076635	-0.122695	-0.190164	-0.139045	-0.122309	-0.0849024	-0.0288256	0.0589493	0.060896	0.0340977	0.0145169	0.0332723	-0.000625121	0.0379421	0.101905	0.0968495	0.0416282	0.050664	0.0459971	0.00666086	-0.0117662	-0.0193869	0.0406386	0.019193	0.076932	0.0557054	0.0146705	0.0433462	-0.0267216	-0.0377552	-0.06573	-0.0997116	-0.107826	-0.257284	-0.357909	-0.563219	-0.578807	-0.631202	-0.713273	-0.708446	-0.813556	-0.767401	-0.767918	-0.789204	-0.869759	-0.855746	-0.821603	-0.896278
Cluster 7	-0.0528476	0.0021143	0.00311912	-0.0115903	-0.00134854	-0.00701171	-0.00107986	0.0207811	0.0433912	0.027003	0.0420313	0.0494913	0.00531857	-0.0312615	0.0307981	0.0539541	0.0643239	0.0760624	0.0590315	0.0176056	0.0311562	0.0169115	-0.00591239	0.00881195	-0.0175096	-0.0190554	-0.0591988	-0.076117	-0.0988574	-0.130326	-0.121348	-0.160277	-0.26067	-0.264049	-0.316739	-0.341133	-0.359778	-0.375589	-0.439035	-0.463081	-0.429142	-0.425905	-0.416602	-0.427023	-0.423324	-0.428092	-0.42002	-0.386224	-0.424727
P value of tukey test after one-way ANOVA
Seconds after light onset	5	10	15	20	25	30	35	40	45	50	55	60	65	70	75	80	85
Cluster 1	1.66578e-12	1.66578e-12	1.66578e-12	1.66578e-12	1.66578e-12	1.66578e-12	1.66578e-12	1.66578e-12	1.66622e-12	8.66982e-09	5.61187e-05	0.293835	0.999707	1	0.999811	0.992026	0.999615
Cluster 2	2.77966e-10	6.93556e-13	6.93556e-13	6.93556e-13	6.93556e-13	6.93556e-13	6.93556e-13	6.93556e-13	6.93556e-13	6.93556e-13	6.93556e-13	6.93556e-13	6.93556e-13	6.93556e-13	6.93556e-13	6.93556e-13	6.93556e-13
Cluster 3	1.46488e-05	0.972198	0.667326	1.94602e-06	7.1172e-12	7.11253e-12	7.11253e-12	7.11253e-12	7.11253e-12	7.11253e-12	7.11253e-12	7.11253e-12	7.11253e-12	7.11253e-12	7.11253e-12	7.11253e-12	7.11253e-12
Cluster 4	1.28682e-11	9.09494e-09	5.17511e-07	1.793e-06	1.30091e-11	1.35792e-11	1.28733e-11	2.86312e-07	3.48089e-06	0.0282037	0.970067	1	0.980744	0.000100419	7.79621e-06	0.00532534	0.73308
Cluster 5	0.28939	0.945948	2.02489e-08	1.71618e-12	1.71596e-12	1.71596e-12	1.71596e-12	1.71596e-12	1.71596e-12	1.71596e-12	1.71596e-12	1.71596e-12	1.71596e-12	1.71596e-12	1.71596e-12	1.71596e-12	1.71596e-12
Cluster 6	0.836297	0	0	0	0	0	0	0	0	0	0	0	0	0	0	0	0
Cluster 7	8.21374e-08	0	0	0	0	0	0	9.37261e-09	0.0192497	0.152168	0.959486	1	0.99802	0.359915	0.502851	0.0674291	0.0152305
[truncated: 66 more columns]

## Sheet: Figure 3c Raw traces
Cluster	Seconds after light onset
	-29	-28	-27	-26	-25	-24	-23	-22	-21	-20	-19	-18	-17	-16	-15	-14	-13	-12	-11	-10	-9	-8	-7	-6	-5	-4	-3	-2	-1	0	1	2	3	4	5	6	7	8	9	10	11	12	13	14	15	16	17	18	19
1	-0.158471	-0.0168999	0.922763	-0.122448	-0.347781	0.308518	0.358792	-0.0529986	-0.329142	-1.03228	-0.460188	0.419223	-0.052364	0.110548	-0.364671	-0.0812412	-0.949711	-0.417016	0.244057	-0.842544	-0.243393	0.156055	0.910424	1.30253	0.341566	-0.82048	-0.0161139	0.0772431	0.474198	0.652298	-0.623266		-0.129147	-0.664764	0.354869	0.945071	0.60651	1.00569	0.882889	0.387765	1.34469	0.627398	1.01746	1.17648	0.974106	0.7555	0.328437	0.961729	1.18939
1	0.163883	0.0166479	0.400142	-0.0690972	-0.607267	-0.13337	0.702155	0.0976476	0.109575	-0.0550461	-0.00470315	-0.128034	-0.0272697	0.133295	0.321591	-0.366294	-1.30759	-0.664088	0.423483	-1.53655	-0.724464	0.206796	1.08163	2.19774	0.205723	-0.400757	0.0842528	0.177901	-0.433734	0.588508	-0.419398		-0.586775	-0.918636	-0.535382	0.663083	0.782457	0.703277	0.424017	0.486643	1.62867	1.54598	1.26724	1.83655	1.22461	1.2122	0.447102	0.836097	0.78695
1	-0.034978	0.302225	0.243522	-0.0079207	-0.101174	0.348074	-0.00357411	0.103627	0.0918751	0.310576	0.0211558	-0.0530942	-0.036485	0.174806	-0.177233	-0.0797261	0.0384008	-0.143576	-0.368689	0.0228936	-0.323243	-0.295141	-0.240879	-0.443114	0.336437	0.117389	-0.0153545	-0.0900287	-0.0720131	-0.0566285	0.116082		-0.227617	0.912439	0.4676	1.28758	1.26987	0.736242	0.874149	0.565887	0.748127	0.91065	0.960668	0.9806	0.752768	0.650272	0.97513	1.91158	1.92837
1	-0.0715007	-0.160157	0.839654	-0.676656	-0.794092	-0.155823	0.697525	0.121439	-0.52592	-0.877397	-0.104137	1.10257	1.17074	1.03844	0.145599	-0.967445	-0.917634	-0.565628	-0.631254	-1.43558	-0.0460919	0.427949	0.695261	0.428711	0.223814	-1.07307	-0.0859235	-0.117516	-0.387791	0.312096	-1.38434		-1.10008	-0.202956	-0.601502	1.38882	1.02834	1.23506	1.1685	1.27255	0.961896	0.96141	1.03089	1.3847	1.23199	0.974587	0.485784	1.0384	1.31664
1	-0.282382	-0.188149	0.444655	-0.36677	-0.877943	-0.103666	0.720604	-0.140976	-0.780904	-0.365451	-0.0898227	0.535117	0.711769	0.561339	-0.480268	-1.04103	-0.787919	0.344944	0.0283222	-1.18938	-0.077728	0.418486	1.20184	1.07363	-0.396423	-0.6917	-0.24301	-0.0351347	-0.354307	0.227085	-1.87171		0.160947	1.44013	-0.00528132	0.938795	0.700714	0.3894	0.392318	0.405092	0.861962	0.911468	0.610603	1.11575	0.898348	0.496728	-0.136829	0.790788	0.523886
1	0.136129	0.29247	0.303268	0.329478	-0.388074	-0.1102	0.0361981	-4.25439e-05	-0.53629	0.509324	-0.280437	-0.129521	-0.0355916	0.142847	-0.033826	-0.382557	-0.431726	0.103081	-0.385907	-0.191194	-0.133508	-0.0796893	0.343019	0.669798	0.400733	-0.454311	-0.203487	-0.115019	0.192284	0.127853	-0.0159888		0.916006	-0.879546	0.558594	0.214042	0.588831	0.695598	-0.066271	0.406966	0.50048	0.678263	0.509387	0.732194	0.436017	0.773882	0.922493	0.380065	0.368566
1	0.0604296	0.753959	0.0439117	0.127579	-0.26243	-0.607997	-0.311223	-0.353851	-0.277886	-0.158817	0.228758	0.432532	-0.326174	-0.330841	-0.186027	-0.232304	-0.0973283	-0.333297	0.104388	0.307173	0.381422	0.470671	-0.138362	0.0412069			0.11173	-0.0594339	0.969405		1.26946	1.90105	2.09736	1.51454	0.964609	1.37427	0.903079	0.798431	1.18647	0.949303	1.35432	1.09702	1.59502	0.676477	0.899005	1.08865	0.759295	0.365618	0.287076
1	-0.472797	0.55754	0.630383	0.176116	-0.244831	-0.677636	-0.192625	0.140236	-0.566936	-0.344864	0.169196	-0.00342094	-0.205737	-0.034099	-0.833064	-0.418723	-0.738227	-0.150872	-0.0393276	0.111409	0.121609	-0.0132848	-0.254127	-0.130541			1.23414	0.989973	0.773227		0.492899	0.963518	0.65487	0.00961043	0.031333	0.15093	0.102074	0.336248	0.532276	0.394785	0.835169	0.925729	1.62683	1.00123	0.384747	0.36037	0.151465	0.101856	0.732457
1	-0.227659	-0.176013	-0.183778	0.0302395	-0.237507	-0.557644	-0.0280215	-0.0150891	-0.0665258	-0.12384	0.0460754	0.593169	0.410045	0.10504	0.00145767	0.521267	0.599176	-0.0456724	-0.0801722	-0.111277	-0.188737	-0.131829	0.00739421	0.296485	-0.39952	-0.0962383	-0.222544	-0.164646	0.153069	0.353035	0.96647	1.31048	1.29584	1.70091	1.4872	1.95419	1.82519	1.15395	1.00908	0.826244	1.20019	0.661338	0.500668	1.10133	1.71098	0.983731	1.03965	0.954831	0.409549
1	-0.172224	0.136883	0.172036	-0.285766	-0.195555	-0.605397	-0.0492893	0.364896	0.116812	0.122074	-0.222314	0.633378	0.149936	0.129006	0.0952892	-0.0574304	0.211837	-0.126494	-0.180411	-0.157863	-0.375589	-0.151046	-0.214879	0.161116	-0.124218	-0.0333086	0.0381959	0.137053	0.234649	0.0380027	-0.119267	0.392217	0.463851	0.874273	0.448781	0.779756	0.628244	0.398738	0.56045	0.54537	-0.0670559	-0.938558	0.684497	0.457816	1.08063	0.765517	0.874991	0.735838	-0.150453
1	0.304073	-0.406838	-0.559845	-0.654009	-0.205339	-0.0991169	0.262808	0.172691	0.36204	0.143357	0.0194637	0.556802	0.51359	-0.0292581	0.299691	0.323433	-0.113408	-0.0872123	-0.0603803	-0.432066	-0.0924067	-0.35775	0.0664578	-0.208135	-0.390716	-0.731771	-0.189867	0.242804	-0.110231	-0.217966	0.266853	1.03999	0.791708	0.543298	0.707812	0.879063	0.877217	1.2498	0.864987	0.405868	0.902992	0.430204	0.476872	0.587505	0.552848	1.12573	0.817693	1.40282	1.28618
1	0.504431		0.580939	0.124784	-0.0421778		-0.0951618	-0.289788	-0.294358	-0.234719		-0.0997536	0.508228	-0.44909	0.0559607	0.0264135	-0.265881				0.258985	0.467845	0.0912947	-0.266697	0.191721	0.358177	0.481159			-0.163289	1.67924	2.25665	1.89486	1.11709	0.924876	0.577378	0.949913	0.964292	1.22739	1.16089	0.508176	0.378231	0.448986	0.147728	1.10355	1.31857	0.979235	1.18663	1.31438
1	0.20578		0.695066	-0.0635008	0.23366		0.188281	0.0699124	0.299264	-0.287345		-0.160808	-0.222279	-0.13564	0.0824769	-0.150907	-0.00755858				-0.353635	-0.198671	0.179718	-0.468661	0.537302	-0.0203313	-0.596936			-0.897698	-0.845535	-0.620727	-0.491744	-0.12418	0.642008	1.75874	1.17045	1.18417	0.608095	1.64099	2.04257	1.70026	1.94071	1.71082	1.43291	0.925091	1.04201	0.569602	0.94554
1	-0.142361		0.285378	0.0927609	-0.0699851		0.20919	0.0968291	0.157267	0.133398		-0.167136	0.11158	-0.205244	0.248872	0.200652	-0.131547				0.0105103	-0.254579	0.212173	-0.183051	0.125543	0.33288	-0.376839			0.169705	0.85292	1.28761	1.26466	0.505958	0.572578	0.566902	0.625609	0.339134	0.308607	0.662095	0.506751	0.499455	0.497156	0.721153	0.786503	0.98647	0.183964	0.371518	0.479295
1	0.0336645	0.0820525	0.276248	0.0984263	-0.501392	-0.814407	-0.199431	-0.270596	-0.32539	-0.415355	-0.637739	-0.348061	-0.505592	0.264616	0.442158	-0.154403	0.217789	-0.0881563	0.35085	0.0443329	-0.140988	0.115039	0.121679	0.273248	0.133671	0.0891673	0.189449	0.503008	0.726553	0.645383	1.74825	1.68409	1.53054	1.69153	1.00928	1.02692	0.734697	0.591671	0.398153	0.732787	1.20709	1.50356	1.34688	0.785817	1.11972	1.33611	1.48688	2.21586	2.20977
1	0.719267	0.701077	0.389261	0.485527	0.707746	0.696854	0.680587	-0.0705631	0.197971	-0.0803352	-0.363174	-0.22167	-0.270944	-0.0459346	0.106073	-0.312763	0.179364	-0.0599825	-0.101548	-0.292035	-0.180146	0.0535491	-0.0865229	-0.0786178	-0.497113	-0.414448	-0.0492616	-0.517207	-0.31408	-0.0435846	0.331492	0.242208	0.200419	0.239817	-0.311524	-0.384458	-0.177856	-0.336444	-0.32318	-0.0893514	0.748554	1.36154	1.82295	1.15193	1.63672	1.64168	1.79526	1.24784	1.34736
1	0.260743		-0.0634676	0.210566			-0.10267	0.178625	-0.335485	-0.116929	0.223929	-0.361457	-0.182914	-0.0258709	-0.243708	0.327134	0.153594	0.0705616	0.302961	0.300893	0.405852	0.133805	0.0817853	-0.0460647	0.149384	0.0153061	0.104842	-0.748639	-0.177228	0.177998	0.961323	2.08124	1.44818	1.62103	1.81011	1.507	1.61115	1.0308	1.45438	1.24486	0.703877	0.453699	0.779738	0.434265	0.537774	-0.0842834	0.516539	0.528524	0.923356
1	0.953631		0.300409	-0.25999			-0.981693	-0.0312199	0.511604	-0.0956072	-0.462816	0.299959	-0.296303	-0.109538	-0.109652	-0.0986738	0.341007	-0.182026	0.209012	-0.0684011	-0.0343699	0.467974	0.152686	0.138666	0.363867	-0.40198	0.325255	0.0453524	0.360635	0.485887	0.442241	0.238403	0.302285	0.763992	0.627979	0.733152	0.726408	0.433768	0.539911	0.93792	0.879758	0.750941	0.818714	0.516738	0.50641	0.549365	0.37543	-0.0330844	0.573517
1	0.209835	0.0643188	0.0870893	0.382889	0.874318	0.0552328	0.413129	-0.148451	-0.0199312	-0.0641577	-0.574495	-0.543299	-0.491589	-0.653105	-0.376161	-0.329764	0.119191	0.458083	0.12963	-0.0617458	-0.196196	-0.474935	-0.0994159	-0.0343627	-0.278449	0.407882	0.240975	0.661323	0.661188	0.761021	0.877486	0.783687	0.868284	1.10507	0.940036	0.483144	0.656414	0.465194	1.21622	0.705706	0.983901	0.620494	1.84279	1.6052	1.64113	1.3047	1.22257	0.495223	0.287314
1	0.10547	-0.197502	0.317476	0.286117	-0.0440936	-0.109256	0.0781489	0.313503	0.0672449	-0.0743723	-0.0562846	0.382286	0.724123	1.31733	1.04497	0.117475	-0.312716	-0.0237503	-0.322801	-0.348772	0.109628	-0.171708	-0.265545	-0.519973	-0.415198	-0.662654	-0.132716	-0.888472	-0.828295	-0.795341	0.33422	0.786629	1.63261	1.2493	0.14587	0.269301	1.58851	1.95456	1.28899	0.805978	1.07195	1.15755	0.367503	0.777177	1.02175	1.2695	0.490104	0.795893	0.320704
1	-0.747749	-0.951301	-0.566629	0.537999	0.170108	0.426589	0.462976	0.508454	0.217056	-0.0691417	-0.689461	-0.383189	-0.091519	-0.20296	0.419047	-0.309222	-0.613542	-0.3202	0.259207	-0.122006	0.0975723	-0.292315	0.466937	0.276203	0.788275	0.360768	0.300855	0.511609	0.720462	0.0955001	-0.691692	-0.53372	-0.0772811	0.415943	0.644865	0.890048	0.909647	1.00084	1.1618	0.446665	0.702388	0.739591	0.507764	0.616247	0.816777	1.25199	0.610543	0.780716	0.315078
1	0.402147	0.489687	0.19319	-0.242209	0.104247	0.239024	0.365503	0.367659	-0.180559	-0.485925	-0.230094	0.00792463	0.169675	-0.10954	-0.252754	-0.43803	-0.43971	0.250633	0.285854	0.169528	0.491236	0.499384	-0.0490681	-0.170419	0.113094	0.390945	0.156457	-0.0797872	-0.410897	0.216367	0.816455	0.877188	1.62958	1.16022	1.64062	0.705023	0.714918	0.695605	1.73446	1.80698	1.04743	0.40113	0.696036	0.157741	0.141028	0.163143	0.410067	0.502726	0.511864
1	0.615476	0.0695408	-0.270241	0.0998952	0.587541	0.833394	1.2107	0.678597	0.583936	0.906199	-0.060303	0.430017	0.241457	-0.352369	-0.381622	-0.0277991	-0.111747	-0.494008	-0.552922	-0.223987	-0.117337	0.0340311	0.155917	-0.573349	-0.478876	-0.741749	0.017697	-0.176074	0.0396128	0.0566317	-0.658106	0.47705	0.443374	0.441105	0.991946	0.82512	0.60326	0.885341	1.07056	0.955607	0.503301	0.440635	0.320473	0.410873	0.420592	0.373738	0.422202	0.75893	1.34723
1	-0.423485	-0.540855						0.549994	0.450962	0.476672	0.528712	0.377168	0.0492229	-0.232605	-0.21502	-0.68409	-0.965137	-0.468883	-0.445795	-0.21746	0.173843	0.279942	0.0967776	0.0157902	0.0118569	-0.0924851	0.821743	0.118384	0.11439	-0.0338622	0.905533	1.48634	1.50439	1.46115	1.3764	0.794852	1.34261	1.1519	0.852576	0.292254	1.27508	0.732601	0.351265	0.530082	0.462225	0.266609	0.250472	0.0419245	-0.164006
1	0.224635	0.10775	0.00174499	-0.185684	-0.00345367	-0.256187	0.306143	-0.222053	0.226782	0.326829	0.207235	0.0321699	0.0979698	0.456264	0.2826	0.433532	0.0543385	-0.454224	-0.643014	-0.149323	0.0625158	-0.395557	-0.414509	-0.223052	-0.216231	0.842373	0.312249	0.502835	0.0580069	0.371214	0.177838	0.426843	0.340244	-0.181262	-0.357429	-0.661689	-0.238162	0.346151	0.958419	0.962488	0.790187	0.0990295	0.341268	0.907544	0.802871	0.85337	0.552558	0.783242	0.847051
1	-0.347091	-0.13207	-0.947474	0.32171	0.152768	-0.310584	-0.133817	0.281304	-0.139537	-0.151867	0.534543	0.606228	0.441386	-0.40124	-0.295605	-0.674195					-0.862463	-0.489874	0.668527	-0.0789223	-0.160185	0.400463	0.0204533	0.556844	1.14305	0.387648		0.648357	0.393583	1.15104	0.731188	1.65276	1.36335	0.555149	0.763454	1.04126	1.26206	0.873171	1.31242	1.72186	0.749905	0.967301	0.92237	0.447988	1.78542
1	-0.0177283	-0.0807517	-0.117388	-0.105833	-0.501349	-0.325932	-0.33104	-0.40964	-0.304068	-0.655646	-0.634336	-0.438609	-0.305677	0.602417	0.49008	0.197585	0.642146	0.95278	0.337755	0.199006	-0.108735	-0.010781	0.283129	-0.206578	-0.207103	0.869081	0.594988	0.323958	0.0274619	0.361508	1.23867	1.54404	1.30672	1.55479					1.73687	1.03284	1.13049	1.01558	1.0254	1.3891	0.666056	1.01077	0.522246	0.749052	0.81715
1	1.53261	1.51639	0.743374	0.752911	0.446799	-0.095652	-0.149315	-0.138577	-0.613986	-0.422905	-0.375601	0.761073	-0.098164	-0.11705	0.183249	0.17875	0.131703	-0.161297	-0.303497	-0.577493	-0.848397	-0.282291	0.224039	-0.187314	-0.206372	-0.237638	0.228192	-0.103476	0.00143242	-0.0257538	0.596867	0.281292	0.476951	0.83147					0.768319	0.555044	1.01263	1.62952	1.33759	1.43653	1.08267	1.18707	1.18475	1.55087	0.621128
1	0.333654	0.0174294	0.136083	-0.0436483	0.158428	0.84511	0.300449	-0.0711311	0.169627	-0.164833	-0.151272	-0.335667	0.0150243	0.0994379	-0.363922	0.0157425	0.551123	0.547254	-0.110498	-0.490491	-0.0819084	-0.100499	-0.140794	-0.0208892	0.0248599	0.0178499	-0.15432	-0.29563	1.3587	1.58421	2.01018	2.47569	2.32092	0.71233	0.722349	0.200628	0.404292	0.196747	0.321745	0.0860635	0.615363	1.06063	0.996405	1.02631	0.375628	0.443181	0.589744	0.80346	0.921108
1	0.21457	0.219233	-0.186405	0.591281	0.0702837	0.0325406	0.144929	-0.225034	-0.125996	0.0596241	-0.0406473	-0.0174273	0.300787	-0.0480447	-0.520929	-0.33146	-0.162628	0.0051111	-0.0627941	0.212752	0.256994	0.0523614	0.255311	0.643955	-0.0709139	0.101846	-0.0384655	-0.143656	0.684265	0.459561	1.69755	1.76704	1.87998	1.33737	0.607525	0.796639	0.47111	0.778224	0.71532	0.673213	0.413405	1.20672	1.13221	0.35926	0.763757	0.372802	0.385627	0.242401	0.335542
1	0.704108	0.86339	0.415357	0.880255	0.387882	0.492458	0.869636	-0.320974	-0.356606	-0.392066	-0.428141	0.024097	-0.410021	-0.313153	-0.863021	-0.668199	-0.355158	-0.327016	-0.23537	-0.389888	-0.225841	0.297251	0.255796	0.754153	0.24752	0.3423	-0.150224	0.119979	-0.226884	-0.0848961	0.390892	0.756194	0.847708	0.958766	0.412391	0.618773	-0.207471	0.301048	0.9069	1.01754	0.745279	1.13841	1.15836	0.651277	0.615606	0.493366	0.43858	1.08057	0.664312
1	0.000414856	0.173098	-0.109111	0.103238	0.109666	-0.122639	-0.143219	0.272027	0.0712412	0.511696	0.30422	0.0233885	-0.16843	-0.0527746	0.351002	0.324627	0.0438662	0.308417	-0.195479	0.43161	0.0376291	-0.0211038	0.197958	0.124788	-0.706489	-0.166607	-0.412911	-0.974139	-0.43875	-0.601944	0.125868	0.848929	1.58134	1.12703	1.24525	0.620931	0.411819	1.24928	0.579752	0.414711	0.21814	0.350314	0.147223	0.0302688				1.63331	1.9833
1	0.323414	0.271846	0.161251	0.147004	0.450149	0.192645	0.0392288	-0.390451	-0.375992	0.0523617	-0.223377	0.130669	0.0569257	0.225901	0.0937728	0.273196	0.554909	-0.178681	0.560993	0.401538	0.347904	-0.0824544	-0.0649231	-0.222166	-0.18559	0.0858341	0.169144	-0.410298	-0.174823	0.123433	0.607239	1.35561	1.20953	0.973363	1.17915	0.98393	0.746422	0.577511	0.660502	0.615631	1.36682	0.974207	1.10479	1.33061	0.752763	1.30274	0.989287	1.00059	1.03727
1	0.00552178	-0.363033	-0.353467	0.399345	-0.668142	0.0841854	-0.93284	-0.532651	0.305886	0.79768	-0.0355546	0.509415	0.364713	0.573875	-0.0160273	0.13225	0.285169	-0.0428268	0.268333	-0.207299	-0.71771	-0.0849911	-1.10644	0.762118	-0.17638	-0.655558	-0.859373	-0.666196	0.2869	1.65317	1.38607	-0.48248	0.404801	-0.364618	0.49697	0.851297	0.828256	0.836656	-0.136097	0.298554	1.11463	1.60874	1.13289	0.880237	1.08233	1.35204	1.05731	1.07675	1.01303
1	-0.24101	-0.422691	-0.201958	-0.396405	-0.61072	0.38073	0.117688	-0.111385	-0.135684	-0.332433	-0.0420501	-0.260397	-0.00304709	0.434869	0.447749	0.885902	0.705362	0.104979	0.46187	0.351759	0.229069	-0.0103842	-0.0776292	-0.359992	-0.121911	0.110883	-0.288039	0.327097	-0.293755	0.284539	0.739784	0.0848833	0.510932	0.314278	0.177873	0.225621	0.0681848	0.387664	-0.0776823	0.0717839	0.555083	0.538718	1.0494	0.395739	0.932853	1.16639	1.1961	0.852238	0.309171
1	0.022894	-0.166113	0.0159661	-0.425068	-0.879206	-0.263389	-0.0372133	-0.0275585	-0.120794	0.377605	0.328265	-0.0512366	0.0567105	0.19922	0.501635	0.544624	0.330277	0.535639	0.345898	0.0770925	-0.369246	-0.715858	-0.242427	-0.294482	-0.235682	0.0760859	0.231104	0.193499	0.063362	0.19672	0.62217	0.613199	0.218046	-0.385048	0.621994	0.0883202	-0.191987	0.201877	0.316331	0.316671	-0.0201634	0.196311	0.445309	0.531939	0.902036	0.868939	1.07487	0.911883	1.01439
1	-0.0713027	0.377566	-0.0372388	0.180963	-1.06498	0.313843	-0.0726876	-0.0235864	0.00281698	-0.0298244	-0.00514174	0.242753	-0.202381	0.251393	0.190048	-0.174998	0.0114937	0.263209	-0.112578	0.366584	-0.555661	-0.230919	-0.590358	-0.283239	0.149435	-0.0841963	0.0445524	-0.0479122	-0.105198	-0.129334	0.181578	0.30891	0.646361	-0.00201903	0.731542	0.295303	-0.336634	0.90013	0.95547	0.447223	0.575988	0.154129	0.534333	1.07695	1.04052	0.945064	0.6531	0.309322	0.903168
1	-0.161948	0.362635	-0.0840258	-0.220083	-0.847782	0.467546	-0.0761931	0.0250168	-0.0428328	-0.355324	-0.0230478	-0.160086	0.0601371	0.143618	0.255459	0.0779054	0.304497	0.35384	0.290678	0.190259	-0.48726	-0.71419	-0.569761	-0.231453	-0.381965	-0.0729541	0.0339581	-0.11075	-0.00338021	-0.126481	0.282869	0.415071	1.12448	0.187642	0.611398	0.273279	0.146596	0.488494	0.015658	0.235302	0.488802	0.593531	0.690133	1.00333	0.80623	1.27937	0.741309	1.03658	0.909147
1	-0.114234	0.297404	0.16486	-0.113518	-0.249396	0.355225	0.18019	-0.333577	0.27274	-0.0501236	-0.0518417	-0.12422	0.122078	-0.123224	0.202391	0.294308	0.356013	0.397469	0.265037	0.490172	-0.26	-0.277034	0.186028	0.114799	-0.36261	0.0741532	-0.015095	-0.000748177	-0.104644	-0.161434	0.848654	0.140376	0.693441	-0.118237	0.678593	0.435433	0.606225	0.391466	0.847633	1.00614	0.634195	1.11381	0.525798	1.12429	0.360399	0.775126	0.811093	0.71416	0.724262
1	0.136509	-0.206857	0.0593969	-0.0185899	0.328234	0.191555	-0.0184095	0.577695	0.15949	-0.266906	0.00414924	-0.138696	0.384882	-0.129874	0.154998	-0.0726877	0.326249	-0.215192	0.282321	-0.0220613	-0.235023	-0.311312	-0.100197	-0.156495	-0.348944	0.583808	0.0111189	-0.171615	-0.0858215	0.00199383	0.771842	0.743002	0.726838	0.627968	0.815707	0.105799	0.83013	0.345424	0.195491	0.993638	0.824636	0.293975	0.875005	0.826558	0.384558	0.774948	0.696453	0.6183	0.832511
1	0.0727951	-0.0100406	-0.246684	-0.143767	-0.11699	0.176883	0.376028	0.0194509	-0.0102678	0.132378	-0.039881	-0.0110489	0.0995072	0.0587929	0.416719	0.56856	0.379503	0.568444	0.437857	0.493098	0.30175	-0.346924	-0.288268	-0.316484	-0.308717	-0.273422	0.0688138	-0.258573	-0.100982	-0.163033	0.926066	0.211488	0.67669	0.684655	0.421114	-0.194661	-0.0022249	0.0681827	0.163043	0.174639	0.0942109	0.293318	0.852042	0.654613	1.10714	1.09982	0.956532	0.658384	0.753621
1	-0.30361	0.00937797	-0.0826233	0.0105139	-0.616454	-0.0978424	0.290392	0.184665	0.199793	0.371828	0.52991	0.344799	0.671625	0.335457	0.448706	0.28171	0.268345	0.474121	0.197372	0.198969	-0.248953	-0.455457	-0.237326	-0.411027	-0.382444	-0.270264	-0.379826	-0.187126	0.00314466	0.0213458	0.744888	0.412784	0.276033	0.0702104	0.20679	-0.164659	0.0411594	-0.121995	0.0385785	0.191017	-0.0289108	0.129799	-0.069042	0.694728	0.487417	0.871509	0.8797	0.937307	0.775931
1	0.0992587	0.269697	0.332857	0.376896	0.166584	0.0441598	0.155798	0.127681	0.202915	-0.49966	-0.0555004	-0.26072	-0.547625	-0.237122	0.00558567	0.00449695	-0.160354	-0.232534	-0.286189	0.104533	-0.439036	0.242703	0.288291	-0.0365054	-0.109072	-0.0917147	0.00830538	0.323697	0.147223	-0.40144	-0.0221507	0.0652868	0.0975336	0.163107	0.123984	0.279144	0.51496	0.207229	0.300498	1.07098	0.659868	1.29476	1.42931	1.39232	0.812431	1.07406	1.2064	1.10314	1.33454
1	-0.090458	-0.0423625	-0.0741758	0.0716753	0.238518	-0.0809986	0.375672	-0.0262672	0.0630975	0.189051	-0.175352	0.324284	-0.246621	-0.047007	-0.0875001	0.646942	0.312136	0.0225947	-0.155719	0.20386	0.322184	0.222782	0.188966	-0.604782	-0.282196	-0.73822	-0.194726	-0.351384	-0.0574358	0.229078	-0.174703	0.238601	0.961262	0.693638	1.05165	0.331094	0.814961	0.557008	0.578688	1.2782	0.526943	0.791241	0.775035	0.172704	-0.430072	-0.154252	0.506479	0.3734	0.851517
1	0.702355	-0.218538	0.172763	-0.158423	-0.783236	-0.908637	-0.645808	-0.505627	0.0969615	0.451737	-0.127732	0.618458	-0.0332232	0.321865	0.0878271	-0.00952246	0.222052	0.222695	0.375244	0.101098	0.181266	-0.169612	0.164971	0.139337	0.12597	-0.552463	-0.503986	-0.615859	-0.130088	-0.372502	0.758937	0.73641	0.841336	0.646686	0.828109	0.737724	0.941641	0.719035	0.602187	0.247261	0.652483	0.536498	0.62734	0.748754	0.575308	0.904729	0.754749	0.534922	0.946918
1	0.217322	0.504212	0.0845208	0.255106	-0.0901862	-0.0953624	-0.100353	0.192813	0.152479	-0.258046	-0.0166497	-0.252958	-0.182599	-0.134157	0.222737	0.0409309	-0.722058	-0.397209	-0.028235	-0.365617	-0.140874	-0.428547	0.11229	-0.0613021	0.0300383	-0.0341175	-0.221089	0.54012	0.722135	0.489847	0.687752	0.858597	0.988105	0.951593	0.717791	0.451827	0.244759	0.611653	0.70462	0.33159	0.415798	0.66263	0.378281	0.602676	0.668821	0.377073	0.440328	1.10036	1.13484
1	-0.163392	-0.233348	-0.29891	-0.389039	-0.326694	-0.249254	-0.0443242	0.207175	0.243452	0.0375893	0.25129	0.0134709	0.055435	0.297554	-0.0725454	0.0306704	0.271044	0.291319	0.162218	0.237273	-0.34092	-0.373971	0.201541	-0.0916757	-0.161692	-0.444569	0.518489	0.399307	0.166323	0.381311	0.22142	0.070992	-0.596915	-0.58538	0.415337	0.353207	0.361296	1.27184	1.27525	1.20002	1.00592	1.00518	0.789606	1.21537	1.12045	1.10084	0.721253	0.316247	0.457944
1	0.0843645	0.230213	-0.0286383	-0.0364617	-0.0645589	0.107499	0.190527	-0.356312	-0.139009	-0.0417117	-0.258888	-0.314103	-0.563366	-0.264925	0.0751714	0.129115	0.16051	0.191386	-0.0654675	0.165643	0.0346683	-0.0440834	0.101331	0.0900604	0.319229	0.170572	0.109679	0.714807	0.0821896	0.334672	1.01591	0.915868	0.609134	0.254718	0.53435	0.281091	0.462095	0.327927	0.800031	0.532473	0.907285	0.923709	0.972708	0.881048	0.561722	0.530053	0.753408	0.158016	0.554067
1	0.0023669	0.12052	0.375441	0.666708	0.548531	0.340087	0.450621	0.363105	-0.0156184	0.028228	-0.063003	-0.306545	-0.0152585	0.0548525	0.252443	-0.0956309	-0.137239	0.194863	0.0473696	0.187299	0.0383163	-0.282993	0.0309541	-0.319373	-0.3146	-0.28509	-0.560512	0.0801696	0.110987	0.0645355	1.10269	0.669065	1.04115	0.394426	0.962883	0.623405	0.810435	0.703996	0.349441	0.874674	0.48994	0.895984	0.810231	1.10015	0.743173	0.994631	0.786592	0.943029	0.913792
1	0.566076	0.0282217	-0.0263176	0.0347886	0.237893	0.0941365	-0.464246	0.0439982	-0.0611116	0.0400744	0.374396	-0.00692914	0.255341	-0.061915	-0.232143	-0.185209	-0.0854575	-0.112359	-0.238322	-0.250253	-0.0851489	-0.164208	0.154998	-0.235923	0.0970033	0.334009	-0.00627459	0.145265	0.0295472	0.496599	0.277038	0.112713	0.357867	0.198926	0.840815	0.198486	0.382989	0.165722	0.129021	0.7246	1.28584	0.836487	0.599909	0.793567	1.06536	0.997251	0.922648	0.68489	1.17036
1	0.0845111	0.131794	-0.12275	0.10029	-0.261181	-0.0563302	0.0365871	-0.202208	0.0209971	-0.144584	0.181747	-0.126473	0.0884226	0.254745	-0.177414	-0.00307233	0.00946498	-0.160629	-0.28573	-0.0511208	-0.00919369	0.127722	0.426294	0.459061	0.418521	0.364837	0.0757029	0.0434126	0.127087	0.242773	0.658498	0.431289	1.03903	1.50169	0.95807	1.31695	1.39401	1.21531	1.18926	1.43516	0.853621	0.811462	0.576474	0.46024	0.35122	0.332859	0.197631	0.345889	0.412472
1	-0.0448511	0.167872	0.00553325	-1.04003	0.135975	0.373286	0.578328	0.448145	0.484166	0.0963544	-0.17917	-1.21229	-0.365891	-0.614254	-0.952907	-0.68433	-0.592817	-0.134235	-0.371045	0.0138692	0.132261	0.29036	0.371423	0.154806	0.408521	0.248321	0.543525	0.438875	0.35437	0.558209	0.693476	0.383737	0.547848	0.699973	0.645637	0.77795	0.879032	0.25108	0.259142	0.555959	0.558825	0.744825	0.529694	0.566648	0.778631	0.643353	0.641784	1.0927	0.874223
1	-0.121945	-0.00333864	0.282066	0.829316	-0.0637251	-0.733817	-0.332961	-0.174778	-0.320765	-0.582826	1.0995	0.348538	-0.257523	-0.41423	-0.370858	-0.470581	-0.512902	-0.135521	-0.202208	0.102655	-0.0335083	0.230495	0.320282	0.433297	0.389552	0.679531	0.605426	0.488797	0.456835	0.425175	0.65259	0.573081	0.522486	0.733163	0.78983	0.380728	0.587637	0.267218	0.194763	0.496384	-0.0783819	0.58253	0.0637819	0.239439	0.544651	1.03471	0.890902	0.747013	0.805923
1	-0.211437	0.0191541	0.182773	-0.579001	0.321974	0.327401	0.107654	0.170181	-0.316433	-0.297828	-0.416779	-0.948339	-0.256586	-0.67938	-1.17782	-0.826231	-0.213125	-0.267592	-0.221724	-0.00721597	0.416752	0.310778	0.308104	0.450129	0.368516	0.691983	0.691728	0.505632	0.802849	0.821331	1.02166	0.52801	0.374752	0.309781	0.562387	0.351929	0.545405	0.275373	0.471982	0.89766	0.392756	0.865592	0.438608	0.531862	0.568091	0.311633	0.758328	0.829774	0.486421
1	-0.353858	0.360365	0.199943	-0.973513	0.352229	0.13093	0.174097	0.877575	0.245867	0.32635	0.0610406	-0.869195	-0.332024	-0.622627	-1.32529	-0.902457	-0.478902	-0.558208	-0.658408	0.0892571	0.0102373	0.208099	0.254994	0.33541	0.279161	0.378667	0.586005	0.440686	0.404874	0.819703	0.61438	0.176104	0.186264	0.475739	0.465513	0.31258	0.737539	-0.231682	0.623558	0.527468	0.692489	0.559175	0.385069	0.742353	0.865065	0.505212	0.111492	0.639211	0.469917
1	-0.332698	-0.0585172	-0.0553213	-1.10579	-0.251781	-0.688486	-0.623222	-0.265134	-0.192993	-0.101232	-0.871733	0.0646778	0.587281	0.571322	-1.21256	-0.602193	-0.625265	-0.482802	-0.307286	0.183532	0.389827	0.831513	0.348772	0.546509	0.499523	0.667189	0.378755	0.869668	0.713948	0.587652	1.04022	1.31087	0.870371	0.702001	0.822265	0.869335	0.346429	-0.142156	0.589105	0.621941	0.427843	0.67368	0.791052	0.398493	0.604492	0.269905	0.00929866	0.370991	0.46709
1	-0.00550687	0.432483	0.486667	-0.321625	-0.0741145	1.87784	0.110558	0.484069	0.35968	-0.432948	-0.709971	-0.639908	-0.540411	-0.422503	-0.242326	-0.313309	-0.209157	-0.152624	1.08956	0.262951	0.298791	-0.0117741	0.204091	-0.0530861	0.211425	-0.059837	0.283558	0.858928	0.329168	0.505873	0.675329	0.424396	0.772559	0.657864	0.402991	0.980974	1.65583	1.35594	0.0817097	0.0542172	0.12495	0.451585	0.05024	0.209438	0.232467	0.517136	0.998219	0.712087	0.799948
1	-0.00531443	0.405177	0.681847	0.280868	0.0190801	0.118357	-0.143355	-0.0606145	0.160976	-0.225005	-0.238439	0.477699	0.186846	-0.393731	-0.603916	-0.725073	-0.406346	-0.0417147	1.16045	0.406915	1.6525	-0.314564	-0.561804	-0.11866	-0.120896	-0.139931	0.256364	0.243368	0.102619	0.0656626	0.197166	-0.133393	-0.0811937	-0.245093	0.0264444	0.986857	1.95012	1.2779	1.3036	-0.160592	-0.225954	-0.116372	0.294388	0.347842	0.842253	1.02245	0.962612	0.562058	0.627217
1	-0.290254	-0.406579	0.325206	1.2149	0.793372	0.754005	0.173809	0.348511	0.81051	0.10441	-0.0684903	0.0166617	-0.11101	-0.460153	-0.56665	-0.299147	-0.409869	-0.38413	-0.274069	-0.218788	-0.344231	-0.203062	-0.32799	0.124287	-0.140129		0.727968	0.721779	0.129461	-0.277125	0.748197	1.13871	1.29117	1.66323	1.95737	1.94217	1.68932	1.47659	1.29409	0.779261	1.04557	0.711942	0.66116	0.851029	0.534706	0.806187	0.125648	0.310617	0.267244
1	0.0526282	0.25887	0.766011	0.669758	0.284955	0.357062	-0.1058	0.230438	0.0636948	0.273629	0.161059	-0.175507	-0.482434	-0.290636	-0.0493412	-0.0568582	-0.246593	-0.0566747	-0.0706677	-0.0398744	0.0298726	-0.30484	0.0766849	0.0340186	0.108614		0.1988	0.251314	-0.0353193	0.0090095	0.490403	0.849933	1.14657	1.55393	1.13894	1.01895	0.73065	0.784786	0.792006	1.0672	1.37482	1.39098	0.85724	1.1566	1.12413	0.736243	0.225049	0.4683	0.749477
1	-0.0200433	0.15337	0.275858	-0.325247	0.0770424	-0.223874	-0.0943092	-0.112027	-0.0595886	-0.244809	-0.132233	0.12168	-0.109789	0.144057	-0.0850655	-0.0418876	0.272032	0.0859381	-0.140959	0.282935	-0.0166543	-0.56405	-0.0451521	0.296009	0.353116		0.0302671	0.00663199	0.444194	0.142864	0.907394	1.36353	1.2242	1.38123	1.27878	0.958527	1.21837	1.12036	0.785568	0.877956	0.885554	0.602539	0.790143	0.868971	0.573709	0.488098	0.53203	0.408435	0.810656
1	-0.639005	0.125756	0.12311	-0.0198133	-0.421733	-0.174567	-0.179105	-0.165619	0.101369	-0.0488315	0.0133544	0.0864314	0.0306448	-0.192385	-0.027013	-0.218811	0.257805	0.122882	0.115767	-0.0771861	-0.287066	-0.339396	0.0887544	0.12933	0.746167		0.4057	0.477813	0.24901	0.137932	1.25401	1.67167	1.28504	1.81783	1.31189	1.02805	1.07329	1.16297	0.489848	0.851993	0.809452	0.786419	0.471701	0.968977	0.69566	0.571789	0.773903	0.868389	1.09905
1	0.111535	0.157816	0.586988	0.0223598	-0.349223	-0.321405	-0.130985	-0.159514	-0.0956376	0.201534	-0.0706505	-0.117377	0.0699151	-0.0299483	0.188564	0.181166	-0.202665	-0.0937899	0.100751	-0.0353751	0.0979586	0.0350968	0.427975	0.177549	-0.169548		0.282393	0.0850499	0.0910432	0.220781	0.604741	1.15541	1.00077	0.208573	0.995817	0.896832	1.04975	0.492556	0.373671	0.478822	0.455344	0.582414	0.741954	0.864056	0.376424	0.736235	0.720701	0.586519	0.902254
1	0.166659	0.0680197	-0.119339	-0.4185	-0.350716	-0.455027	-0.21667	0.0358221	0.300732	0.287346	-0.417868	-0.328007	-0.341127	-0.241051	0.272182	-0.169368	-0.0120886	0.174579	0.215166	0.0936462	-0.0328474	0.0892958	0.476615	0.24197	-0.0597098		0.200255	0.18449	0.375376	0.284429	0.43061	0.603107	0.207349	0.211057	0.549247	0.465913	1.4579	1.16384	1.26606	0.996707	0.968278	1.28265	1.43968	1.12491	1.31273	1.69618	1.23659	1.36734	1.62998
1	-0.380272	-0.407086	-0.0433796	-0.324305	-0.467991	-0.357303	-0.40438	0.129183	-0.269691	-0.305286	-0.582841	-0.453207	-0.383253	0.117663			1.0955	0.756876	0.370819	0.111665	0.452812	0.602115	0.0705817	-0.273857	0.751223	0.687279	0.403276	0.18579	0.125235	-0.294905	1.1136	1.14285	1.39917	0.893978	0.913776	1.03013	0.763574	0.492952	0.493131	0.827004	0.667999	0.396329	0.773012	0.119155	0.449156	0.0894074	-0.136617	0.182229	0.109094
1	-0.535554	-0.734254	-1.03762	-1.05708	-1.27749	-1.23614	-0.613201	0.988585	0.273005	-0.524473	-0.798957	-1.10965	-1.20957	0.00120246			2.38973	2.11273	1.36772	0.674129	0.547602	0.458581	0.715536	0.0879276	0.285148	2.21195	1.89034	1.40741	0.774156	0.367465	1.28015	1.82802	2.40417	1.50156	1.07063	1.28438	0.684473	-0.0566295	-0.324115	0.177924	0.422549	0.0593709	0.0376714	0.0670817	-0.292428	0.583249	-0.0390423	1.33603	1.91784
1	0.0207485	-0.281932	-0.152629	0.115959	-0.113035	-0.293676	0.144015	0.109348	-0.127429	-0.162786	-0.344982	-0.228978	-0.251935	-0.0233391	0.0346613	0.182324	0.175039	0.249707	-0.0202898	0.217479	-0.0837616	0.520908			0.655446	-0.0472358	-0.000870318	0.139922	-0.284822	0.135037	-0.0201157	0.760744	1.12114	0.279311	1.01581	0.754805	0.757662	1.10844	0.364369	0.851962	1.1054	1.3819	1.06819	0.813034	0.78885	0.691691	0.574196	0.664202	0.769683
1	0.926305	0.698638	0.367505	0.109187	-0.319185	0.098948	-0.358528	-0.263538	-0.203301	-0.223035	-0.48279	-0.444581	-0.109122	-0.0790206	-0.0930021	-0.165686	-0.388313	0.0858714	-0.52936	-0.176949	-0.0402869	0.0756651			0.784635	0.555713	0.130126	0.347704	0.101713	0.766523	1.03872	1.21471	1.92152	1.71668	1.50434	1.24327	1.48701	1.38808	1.05808	0.747541	0.79796	1.33619	0.903592	1.063	0.899366	0.9121	0.701976	1.0018	0.693009
1	1.19437	0.922936	0.844302	0.539287	0.00373439	0.232233	0.107267	0.162238	-0.142675	-0.1708	-0.51237	-0.402698	-0.143075	-0.53679	-0.492702	-0.386824	-0.324921	-0.361882	-0.385389	-0.21872	-0.515139	0.107288			1.0162	0.441888	0.0340885	0.486471	-0.0943955	0.135667	1.34024	1.77515	2.34471	2.70103	1.96927	1.952	1.9814	1.93506	1.40606	0.843714	1.08181	1.36296	1.19963	1.15637	1.93653	0.758388	0.797441	0.618661	0.669165
1	-0.155992	-0.135658	-0.0778962	-0.182664	-0.139422	-0.340233	-0.368669	-0.0178503	0.0400737	0.0741899	-0.133284	-0.0550072	-0.389337	-0.196	-0.475339	-0.130977	-0.0408148	0.144744	0.0989565	-0.257993	-0.110235	0.016949			1.28688	0.955432	0.932627	0.959291	0.455612	0.660431	0.907136	1.0682	1.24019	1.55623	1.43054	1.0203	0.784984	0.940108	0.856603	0.570422	0.466033	1.0845	1.07593	0.561612	1.16397	0.563251	0.90402	0.785287	0.499348
1	-0.0865162	-0.0722221	-0.00129741	-0.183371	-0.370878	0.246286	0.0308814	0.0515022	-0.0183767	0.302163	0.13603	0.135937	0.248866	0.522825			-1.00265	-0.690661	-0.579892	-0.490289	-0.186307	-0.0821228	0.162873	0.34727	0.274564	0.152949		0.0864398	0.532206	0.266641	0.748506	0.398407	0.503788	0.852196	0.783734	0.817162	0.439048	1.03552	0.47572	0.986606	0.817062	1.00958	1.19744	0.790916	0.931184	0.765441	0.698249	0.552108	0.432743
1	-0.107709	-0.1098	-0.0664705	-0.148995	-0.475561	-0.432317	-0.322563	-0.308964	-0.372003	-0.374532	-0.34252	-0.561294	-0.317407	-0.337219			0.599765	0.809496	0.413201	0.346729	0.218674	0.0270885	0.341387	0.336453	0.560438	0.0208597		0.764602	0.608791	0.653843	0.760972	0.613665	0.185348	0.394126	-0.0118679	0.523879	0.0134159	0.143927	0.250234	0.290703	0.591021	0.784091	0.97146	0.875447	0.941833	0.495934	1.80554	1.90506	1.63697
1	-0.0299707	-0.0412059	0.108301	0.181777	0.543325	-0.059895	0.419497	0.370548	0.219575	0.28745	-0.0803696	-0.193828	-0.118824	0.213785			-0.719045	-0.899663	-0.30277	-0.416499	0.10644	0.277584	0.040232	-0.489249	-0.505578	-0.656712		-0.0310825	0.201338	0.0637597	0.306283	0.304383	0.366707	0.409135	0.090213	0.886515	1.26191	1.18207	1.16787	0.993916	0.74093	1.39983	1.30947	0.734646	0.785964	0.080302	0.486022	0.74544	0.224522
1		0.053692	0.415431	0.78381	0.416177	-0.0558293	0.0997725	0.470762	0.358559	0.233202	0.142908	0.0957125	0.0982687	0.0104883	-0.0469659	-0.255176	-0.305382	-0.227435	-0.141181	-0.0549122	-0.188506	-0.243526	-0.188564	-0.085404	-0.375038	-0.0397986	0.0185558	-0.0964745	-0.288096	-0.429442	0.171024	-0.180764	-0.289436	-0.506856	-0.0678614	-0.587218	-0.195193	-0.244271	0.112765	0.878444	1.11982	0.925585	1.04289	1.17419	1.35845	1.59725	1.19034	1.28102	0.817591
1	-1.0903	-0.720029	-0.209601	-0.305593	0.246382	-0.239346	-0.172133	0.779028	0.185448	0.429022	0.437807	0.123081	-0.160298	0.168071	-0.316853	-0.136259	-0.414927	-0.176731	0.114688	-0.274027	0.268786	0.758322	0.701565	0.531868	0.20328	-0.339865	-0.270052	0.00249562	0.128832	-0.171676	1.0088	1.42766		0.26841	0.660748	0.46946	0.471584	0.548225	0.579195	0.990321	0.64069	0.676054	0.499653	0.221181	0.377881	0.0347794	0.0632602	0.689762	0.0225227
1	-1.34881	-1.10364	-1.15849	-1.44404	-0.791031	-1.1019	-0.779717	-0.740938	-0.338418	-0.23458	0.546782	0.282847	0.304857	0.288366	0.182889	-0.0894471	-0.156346	-0.191816	-0.411111	-0.591715	0.0512077	0.668106	0.931386	0.808748	1.33741	0.978079	0.87089	0.984506	0.935046	1.30094	1.73861	2.09047		1.501	1.43074	1.05259	0.945059	0.738904	0.380346	0.801819	1.06358	0.81636	0.814449	0.541836	0.444671	0.0882316	0.144449	-0.0680481	-0.211777
1	0.364158	0.0255206	0.540136	0.293153	0.258365	0.707236	0.163347	-0.0852321	-0.622331	-0.145585	-1.00413	-1.11624	-0.279622	-0.141659	-0.0416748	0.108169	0.51059	0.394933	0.0273875	0.790246	0.182152	-0.138409	-0.19254	0.0389534	-0.0156032	0.173438	0.354487	-0.284954	-0.24578	0.221802	0.309567	-0.136542	0.364883	0.312498	0.335092	0.464294	0.384112	0.186319	0.32387	0.0531495	0.653323	0.443792	0.530468	0.376207	0.529284	0.782088	0.983766	0.895009	0.388387
1	0.15753	-0.0346756	0.258044	0.351533	0.0944611	-0.0076558	0.0371379	-0.479999	-0.0687139	-0.217106	-0.543543	-0.165117	-0.505601	0.193892	0.36933	0.643042	0.541869	0.227724	0.0332362	0.187183	-0.314502	-0.0321935	-0.064674	-0.311387	-0.315991	0.510438	0.195996	0.123993	0.313834	0.623632	0.877876	0.666513	0.690755	1.55226	1.48651	1.20999	1.31059	1.49062	1.21434	1.06104	1.23865	0.863671	0.892047	0.898079	1.05486	0.664744	0.915304	0.950379	0.627107
1	-0.518255	-0.67572	-0.429905	-0.975617	-0.706422	-0.458612	-0.417016	-1.0614	-0.617114	-0.837556	-0.716826	-0.604505	-0.405569	-0.600396	-0.463304	0.869409	0.778233	0.490216	0.678661	0.77385	0.718367	0.79697	1.16919	0.881456	0.577829	0.66217	0.520685	0.270573	0.329979	0.677734	0.928597	0.709521	0.3067	0.881365	0.514346	0.915413	0.513454	0.2507	0.479357	0.407458	0.983369	0.746486	0.796864	0.682759	0.168436	0.277019	0.696874	0.75483	0.512819
1	-0.227926	0.416011	0.32082	-0.0475959	-0.126367	-0.108922	0.157496	0.00802088	0.444428	0.0429882	-0.420752	-0.421566	-0.343255	-0.222529	-0.284656	0.0280761	0.34062	0.364351	0.42701	0.117621	0.734933	0.709279	0.267939	-0.255489	-0.108206	-0.497248	-0.140507	-0.569872	-0.171147	0.148878	0.0761394			1.02067	0.926461	0.956667	0.67057	0.975678	0.0163122	0.275421	0.502681	0.44211	0.513197	0.264234	-0.0118343	0.00914613	0.1582	0.60396	0.00779523
1	0.336436	0.422019	-0.0501809	-0.319416	-0.111472	-0.00561157	-0.242478	0.225538	-0.134251	-0.0428885	-0.210367	-0.368111	-0.133349	-0.294579	-0.370542	-0.406188	0.140095	0.147902	0.133473	0.248425	0.060997	0.483233	0.658743	-0.123523	-0.0959288	0.0692757	-0.189022	-0.20355	-0.486446	0.22568	0.00941263			1.6756	1.82377	1.30432	1.20219	1.04004	0.684902	0.879687	0.69765	1.12145	0.678651	0.607151	0.70552	0.489907	0.309858	0.0153387	0.267351
1	0.142474	0.0549255	0.0272308	0.203555	0.027497	-0.0263017	-0.0820326	-0.177806	0.0407471	-0.0570446	0.0706172	-0.142565	0.104027	-0.404921	-0.0710047	-0.157842	-0.366391	-0.30247	-0.0216713	0.519755	0.484276	-0.0390227	0.0369362	0.329884	0.221284	0.0601709	0.025596	-0.364449	0.00607288	0.228883	0.855172	0.502704		1.09902	1.7815	1.16725	1.08632	1.03722	1.23167	0.600215	1.08795	0.931022	0.691941	0.630442	0.825614	0.915271		1.45317	0.855553
1	1.05687	1.0722	0.865398	0.699708	0.361289	0.0745074	-0.0431605	-0.310129	-0.0350456	0.0323353	-0.488866	-0.394477	-0.0646408	-0.194457	-0.776068	-0.280842	-0.118089	-0.673872	-0.286398	-0.0915029	-0.018569	-0.228407	-0.138445	-0.113939	0.399955	0.168316	0.0381992	-0.188404	-0.203233	-0.170369	0.84616	1.60713		1.70961	2.55893	1.71277	1.21598	1.52945	1.645	-0.0703399	1.18947	1.30733	1.28154	0.91393	1.27588	1.52239		1.07482	1.26607
1	0.250158	0.0621452	-0.0887498	-0.422876	-0.0613146	-0.225488	-0.149583	0.0933199	-0.189983	0.00455665	-0.0951747	0.103072	0.226044	-0.0962875	-0.61346	-0.175544	-0.723207	-0.602498	-0.160948	0.956349	0.545122	-0.0429702	-0.0166031	0.227532	-0.0761315	0.235404	-0.0494474	0.321254	0.268359	0.36519	0.823718	0.71148		0.865186	1.6286	0.656064	1.02653	0.723224	1.14658	1.13416	0.804208	0.963696	0.633629	0.285203	0.506294	0.720205		1.22649	1.13025
1	0.328937	0.237122	0.226515	0.0117884	-0.00111055	-0.121384	-0.263987	0.165239	-0.0483686	-0.384665	-0.0747616	0.0183401	-0.00840558	-0.244097	-0.268551	0.0107212	-0.324547	-0.157809	0.120831	0.312938	0.0686461	0.276261	0.00266696	0.00150733	-0.0431727	-0.00133084	-0.0803757	0.0487441	-0.0629156	-0.0314377	0.216518	0.419239		1.3546	1.39231	1.61139	1.26324	1.3724	1.58347	2.20922	2.1453	1.95069	1.55323	1.50095	1.48114	1.47327		1.65723	1.14039
1	0.0626245	0.0874051	0.0588281	-0.0160914	-0.0979811	-0.274294	-0.111005	-0.299044	0.147294	-0.365002	-0.23146	-0.232226	-0.0130941	-0.12636	-0.217684	-0.188601	-0.285864	-0.0263264	0.0841688	0.230345	0.455964	0.358182	-0.0014078	0.243874	0.0849238	0.0905008	-0.0294904	0.0898964	0.085925	0.289979	0.337619	0.571885		1.78503	1.45736	1.59885	0.774234	0.992321	1.41503	3.2463	1.96659	1.5793	1.07987	1.22838	1.2825	0.968749		1.19313	1.06284
1	0.105651	0.216852	0.00553502	-0.0386472	-0.0826906	-0.17879	0.120175	-0.336881	0.0545005	0.100956	-0.121514	-0.18355	-0.115151	0.179903	-0.35243	-0.218709	-0.121382	-0.123739	-0.126031	0.184518	0.287524	0.139067	0.0676024	-0.0969368	0.25148	0.00827828	0.203413	0.0999572	-0.0638619	0.0637963	0.294459	0.507164		1.15747	1.82061	1.42488	1.48688	1.3666	1.70407	2.18212	2.00953	1.79632	1.62191	1.69675	1.69269	1.80587		2.02054	1.71676
1	0.253042	-0.217508	0.167405	-0.180911	-0.103279	-0.0459897	0.0321198	0.274192	0.00514911	0.292278	-0.191633	0.119616	0.0374048	-0.208973	-0.342054	-0.225677	-0.399066	0.187477	0.14602	0.627512	0.136427	0.0735741	-0.0122388	-0.285659	-0.0450525	0.316689	-0.185221	0.0110061	-0.0678175	0.1323	0.593348	1.07991		1.15739	1.99817	1.36665	1.09428	0.907077	1.65597	2.00646	1.76451	1.09611	0.890787	0.711861	0.591271	0.997802		1.40234	1.16814
1	0.478344	0.346668	0.210772	0.0893454	-0.0384268	-0.00508957	-0.045679	-0.0993014	-0.203434	-0.125045	-0.25174	-0.168564	0.0426002	-0.173932	-0.321483	-0.21743	-0.148017	-0.310848	-0.126969	0.232923	0.321539	0.159	0.0137827	0.232067	0.147706	0.086365	-0.177024	0.0324646	-0.104057	-0.110261	0.968618	1.56826		2.21886	2.6855	2.00293	2.00828	2.16796	2.01181	2.42569	2.35312	1.74987	1.42426	1.23952	1.18413	1.40844		2.28366	1.83175
1	-0.13291	0.132724	0.0982303	-0.000618288	0.255074	-0.176328	-0.111343	0.0441219	0.205536	0.221402	-0.0246033	-0.0161383	-0.00296169	-0.165074	-0.14777	-0.171737	0.0146301	-0.117138	-0.0338008	0.0674481	0.109008	-0.0902963	0.129296	-0.0734096	0.47318	-0.0734815	-0.128422	0.0800883	0.0155233	0.164068	0.921715	0.879061		0.833481	0.968971	1.08223	0.99807	1.48467	1.50087	1.33342	1.22601	0.991441	0.919378	0.6649	0.572197	0.784245		1.54529	1.03346
1	0.215454	0.500575	0.285459	0.19057	0.409604	-0.294611	-0.031329	-0.107894	0.0836879	-0.0586652	-0.0877878	0.0531997	-0.286022	-0.387902	-0.486342	-0.758161	-0.758539	-0.517504	-0.359549	0.52837	0.774504	0.223808	-0.0591365	0.0383399	0.307932	0.142091	0.280437	0.0452873	0.563256	0.871995	1.08928	0.935812		2.21553	2.07745	1.66209	1.25469	1.07753	1.2414	2.12131	1.12531	1.37136	1.1005	1.1703	0.998816	1.02546		1.37756	0.905863
1	0.361948	-0.0485039	0.5611	0.365578	-0.128221	-0.189723	-0.153464	0.0619235	-0.106921	0.0607749	-0.0882043	0.389861	0.25239	-0.237375	-0.209497	-0.19178	0.305815		-0.940441	-0.188206	0.156754	0.0157263	-0.291523	-0.22837	-0.0450704	0.0197117	-0.158582	0.00187106	-0.486495	-0.401963	0.147647	0.175326	0.38749			-0.15904	0.62977	0.595387	0.966808	0.793841	0.450148	0.428676	0.564983	0.416612	0.1466	0.440182	0.172006	0.333533	0.233282
1	0.0916377	0.618142	0.654896	0.811294	-0.0498869	-0.202666	0.0335243	-0.209707	-0.0824893	-0.23851	-0.338469	-0.454656	-0.179143	-0.0870117	-0.355278	-0.443254	-0.573664		1.90504	0.71508	0.274533	0.245048	0.00514344	0.411176	-0.0203168	0.248426	-0.30031	-0.370123	-0.244194	-0.412905	0.594233	0.579741	1.24905			1.06957	1.66745	0.918296	1.45356	0.821646	1.09747	0.738358	0.658217	0.591562	0.707019	0.707807	0.553715	0.673718	0.177442
1	-0.0667408	0.427953	0.0476252	0.315247	0.0571271	0.331247	0.0635345	-0.0607929	0.45312	-0.256147	0.266035	-0.305593	0.311811	0.0264137	-0.0556764	-0.0205839	-0.0433092		0.0384034	0.0848095	-0.053323	-0.448716	-0.0716861	-0.0809973	0.081411	0.0852174	0.0228523	-0.239271	-0.298235	0.171092	-0.130875	0.321068	0.367126			1.13143	0.900159	0.699115	0.77292	0.791152	0.71017	0.487268	0.477565	1.26817	1.2813	1.06495	1.22492	1.01974	0.74166
1	0.0923955	0.0293911	0.285629	0.0202333	0.201908	-0.198593	0.399799	0.377557	0.220746	0.0548901	0.414197	0.0731608	0.058784	-0.388652	0.022379	-0.121935	0.376893		-0.0424924	-0.115904	0.228399	0.277421	-0.233663	-0.172006	-0.0323952	-0.206562	-0.187161	0.026118	-0.140553	-0.158724	0.28244	0.46264	0.594952			0.850347	0.654203	0.518974	0.982503	0.491482	0.433169	0.831421	0.469946	0.291444	0.704783	0.847538	0.506577	0.86975	0.746352
1	-0.626267	-0.851298	-0.653334	-0.679595	-0.737246	-0.678379	0.329079	0.431619	0.0871444	0.0562436	0.0897117	0.257933	0.232026	0.24962	0.0563349	0.112394	0.0950849		-0.361606	0.0149378	0.123848	0.0834397	-0.152685	0.0330062	0.465802	0.444432	0.404232	0.149048	0.176974	0.363852	0.303918	0.85718	1.49027			1.60802	2.23406	1.73136	1.60703	1.18347	1.37574	2.13318	1.75534	1.8016	1.75383	1.64096	1.47988	1.64425	1.35783
1	-0.464203	-0.458237	-0.176998	0.242445	0.0765825	0.181982	0.150534	-0.0797359	-0.0475535	0.218195	0.134547	0.37843	0.281181	0.00185839	0.013431	-0.0842242	-0.438465		0.544988	-0.301166	-0.00695483	0.0470176	0.0176295	-0.0515767	0.0352198	-0.0658789	-0.180226	0.161655	-0.0390307	-0.0978413	0.00488716	0.322306	0.594743			1.84275	2.29277	1.96192	2.23148	1.9576	2.40246	1.985	2.16899	2.26861	1.9795	2.06549	2.10101	2.05054	2.17589
1	0.127819	0.676588	0.159666	-0.0986495	0.0575839	0.158947	-0.201307	-0.238132	0.0173324	-0.17684	0.143353	-0.160773	-0.0186159	-0.160399	-0.290368	0.173578	-0.0520741		0	0.411818	0.0553215	0.223511	0.110177	0.0727952	0.197497	-0.312215	-0.248416	0.128812	-0.262462	-0.000509583	0.187804	0.405582	0.575644			1.65611	1.17052	1.15389	1.06208	0.421794	0.474244	0.686189	0.388366	0.249529	0.37879	0.455895	0.572723	0.648924	0.433446
1	-0.222113	0.184171	0.191803	-0.387262	0.0133731	0.138652	0.111174	-0.192743	-0.340099	-0.294851	-0.673871	0.327728	0.079606	-0.0132138	0.170283	0.258071	0.121431	0.175278	-0.197878	0.215391	0.540369	0.25425	-0.00844053	-0.111183	-0.249835	0.096549	-0.146521	-0.0621013	0.17572	0.257785	0.551352	0.617639	0.658614	0.84636	0.363832	0.45945	0.0844785	0.260628	0.262739	0.528983	0.318567	0.273432	0.171925	0.32104	0.415532	0.801766	1.19225	0.659423	0.534256
1	-0.438548	0.257219	-0.229916	-0.224275	-0.219718	-0.148601	-0.249945	0.188682	-0.238444	-0.350132	-0.146503	0.105475	-0.0570602	-0.386965	-0.38414	-0.106099	-0.184549	-0.636532	-0.168591	0.752162	2.17597	0.62156	0.640877	0.125082	0.0254197	-0.00672444	0.349801	0.224311	0.212069	0.462502	0.136933	0.741697	0.755956	0.108348	0.0321145	0.501889	-0.0756635	-0.124039	-0.150281	0.111961	0.12851	0.170497	0.278005	0.359419	0.73352	0.799651	0.56833	0.713701	0.656293
1	-0.367539	0.151704	-0.278701	-0.240502	0.0717264	0.0311798	-0.120156	-0.48552	-0.402098	-0.167661	-0.355255	-0.214538	-0.110857	-0.0566761	0.00317969	-0.382974	-0.0149805	-0.263421	-0.0604287	1.19981	1.88872	0.672244	0.403427	0.575856	0.295286	-0.157797	-0.0820072	0.153875	0.509376	0.41808	0.449851	0.973897	0.96176	0.461133	0.251515	0.270608	0.0599155	0.072282	0.159921	0.426187	0.144848	0.2607	0.50432	0.220377	0.883335	0.983361	0.767585	1.18374	0.64491
1	0.507119	0.320321	0.170644	0.155778	0.197247	0.23853	0.100637	0.124365	-0.147347	0.0886176	-0.0183036	-0.266715	-0.054736	-0.163839	-0.185764	-0.101991	-0.030768	-0.386966	-0.343062	0.182886	0.0425213	-0.0764722	0.057209	0.0679816	-0.122516	-0.269306	-0.422876	-0.0439532	0.131373	-0.119904	1.13304	2.68305	2.53053	2.13058	1.8901	1.20972	1.15404	0.918485	1.77262	2.2633	1.58576	1.28908	1.08938	0.823326	0.669059	2.525	2.11245	1.5372	0.984504
1	0.118906	0.283288	0.192898	-0.242278	-0.144031	0.081774	-0.0872873	-0.159569	0.133046	0.453407	-0.462159	-0.416853	-0.466511	-0.24646	-0.389271	-0.0671324	0.204631	0.447532	-0.202749	0.0764964	0.49051	-0.136732	0.188186	0.406655	0.0885456	0.0271905	0.486611	0.15702	-0.286766	0.150213	0.653768	0.329803	1.24471	0.677299	1.11077	0.960991	0.472699	0.244805	0.738248	0.60655	0.805111	0.791929	0.685261	0.25989	0.733336	0.611847	0.679079	0.326596	0.759853
1	0.462371	1.05695	1.00342	0.741918	0.193474	0.590749	0.337315	0.0654785	-0.113754	-0.189403	-0.422658	-0.528431	-0.698058	-0.647363	-0.810612	-0.622964	0.205122	0.571737	0.528571	0.0762061	-0.238051	-0.203936	-0.333416	-0.433967	-0.491595	-0.652365	0.0122599	0.958237	0.644654	0.548371	1.52797	2.14703	2.44433	1.97158	1.52569	1.0523	0.677029	0.611494	0.310308	0.775029	0.990651	1.46625	1.21975	0.608956	0.970757	0.989497	0.922532	0.91707	1.6759
1	0.674911	0.0913629	0.341306	-0.0516687	-0.166879	-0.050228	0.0911147	-0.157633	-0.338433	0.175935	-0.124537	-0.137242	-0.355601	0.0209436	0.240643	0.541605	0.633637	0.331757	-0.0163629	-0.225463	-0.107488	-0.0410456	0.0363011	-0.0478692	-0.148209	-0.161907	0.0997467	-0.0103387	-0.249683	-0.119209	0.156325	0.829027	0.794691	0.680144	0.0913524	0.146248	0.41495	-0.0292526	0.0986512	0.156241	0.340836	0.56589	1.67397	1.46336	1.39649	1.29387	1.19977	1.36835	1.20119
1	0.575106	0.302299	0.0378481	-0.0916575	-0.0206747	-0.0643966	-0.0590716	0.197239	-0.144529	-0.0694454	-0.766314	0.465588	-0.125568	-0.022737	0.167741	0.0581452	0.630088	0.646009	0.0926168	0.196121	-0.182917	-0.0649831	-0.502672	-0.177652	0.417391	-0.201941	-0.119128	0.3574	0.0942817	-0.174316	0.0935958	0.427295	0.704742	0.480587	0.0893882	-0.184169	0.229571	0.162346	0.510729	-0.00152266	0.315366	-0.058158	0.340567	0.366217	0.245325	0.503972	0.94569	0.572367	0.779985
1	-0.104712	0.466694	0.3352	-0.024412	-0.17142	0.106447	-0.417616	0.0241418	-0.154619	-0.364561	0.148699	0.197334	0.0691684	0.655467	0.499548	0.22818	0.52728	0.194759	-0.130953	-0.184772	-0.174952	-0.865822	-0.670817	-0.282712	-0.158896	-0.286778	-0.1989	-0.227601	-0.18126	0.145543	0.759509	1.32226	1.43051	1.22738	1.0721	0.471933	-0.544183	0.809294	1.39943	0.484388	1.48994	1.56875	1.13862	0.795893	1.06234	1.40369	1.04471		0.156381
1	0.0982296	0.0621506	-0.152855	-0.372848	-0.0272987	-0.0345956	-0.143197	-0.0561476	-0.026615	-0.0212441	-0.0437001	-0.0728405	0.0799004	0.0379266	-0.184573	-0.0926706	-0.257048	-0.10231	-0.352014	0.088383	0.102228	0.461633	0.656974	0.377156	0.165573	0.143578	0.343226	0.114954	0.232341	0.159744	0.644504	0.715011	1.00369	2.16751	1.69273	1.71003	3.03208	1.466	1.52395	1.62204	1.73694	1.52075	1.40009	1.53558	1.5095	1.99244	1.80211		1.86824
1	-0.0291543	0.384991	0.131151	-0.0623388	-0.186766	0.204175	-0.287648	-0.130454	-0.107298	-0.123388	-0.324954	0.0458514	0.0509028	0.457645	-0.118246	0.0451735	-0.286747	-0.0198116	-0.0796452	-0.031852	-0.102563	-0.289285	0.0556219	0.0979436	0.026336	0.427412	-0.0538532	-0.201873	0.16173	0.238627	-0.000780202	0.136368	1.15023	0.627548	0.362565	0.253078	0.41081	0.0508279	0.32024	0.424553	0.342964	0.746601	0.608601	0.492512	0.637947	0.668894	0.987396		0.470584
1	0.0810328	-0.0616433	0.0154673	-0.0987576	0.0908751	-0.0453067	0.0977612	-0.133086	-0.358363	-0.292679	-0.128805	-0.270879	-0.266647	-0.134081	-0.284109	-0.219521	-0.133844	-0.173808	-0.0119362	0.177854	0.122902	0.333483	0.51667	0.492806	0.36346	0.144956	0.276976	0.281933	0.255401	0.156544	0.277779	0.609315	-0.219453	1.53907	1.59776	1.85753	2.02952	1.74205	1.98917	1.80697	1.9956	1.82329	1.73731	1.74124	1.85891	1.91031	1.80691		2.31905
1	0.0307041	0.0962503	0.143493	0.155934	0.108476	-0.123235	-0.31607	-0.153957	0.0381634	-0.492354	-0.22714	-0.381398	-0.0289979	-0.329281	-0.218183	-0.22351	0.0891744	-0.111638	-0.193577	0.448012	0.444695	0.916334	0.613684	0.436788	0.157562	0.339024	-0.324903	-0.263013	0.203668	0.132093	0.673015	1.22406	0.297437	1.51681	1.32574	1.06758	3.05904	2.30119	1.36572	1.04344	0.461536	0.518432	0.337506	0.50365	0.711058	0.509012	0.686469		1.12886
1	-0.226004	-0.00714353	0.347541	-0.0844834	0.292777	-0.0415227	0.0210374	0.132375	0.212024	-0.248719	-0.0213849	0.280843	0.325738	0.0182631	0.291813	0.0312144	-0.0758395	0.0153395	0.33982	0.279149	-0.176048	0.126154	-0.090753	0.0431068	0.342902	-0.0842606	0.281599	-0.247291	0.205334	-0.00416994	0.446466	-0.252726	0.683607	0.616165	0.632977	0.500702	1.85239	0.449757	0.203686	0.205732	0.578577	0.55362	0.141829	0.416066	0.303052	0.443958	0.616377		1.33806
1	0.0405728	0.0445463	0.176522	-0.047126	-0.0919073	-0.0243779	0.0287826	-0.0881333	-0.141994	-0.169309	-0.119112	-0.150451	-0.172159	-0.192726	-0.303757	-0.193517	-0.39567	0.000857077	-0.0194026	0.029524	0.010911	0.766727	0.615155	0.419087	0.355109	0.266226	0.00899319	0.0531379	0.085646	-0.275731	0.587122	1.11945	1.63656	2.64441	2.40891	2.18314	3.57176	2.92163	2.36501	1.81604	1.54411	1.62231	1.17299	1.03044	0.912235	1.03938	1.33689		2.49981
1	-0.00158303	-0.240044	-0.101376	-0.717199	0.395001	-0.353473	0.0800691	-0.162816	-0.166696	-0.315249	-0.033059	-0.221658	-0.0722221	-0.371641	-0.761957	-0.577661	-0.364222	-0.443869	-0.477559	0.238148	0.23916	1.48702	1.13929	0.9466	0.206189	0.374859	0.200438	0.149171	0.553475	0.170133	1.11415	0.813302	-0.100365	1.73351	1.63412	1.29764	1.59909	1.19524	1.14866	0.676043	0.899429	0.750077	0.444001	0.271261	0.398891	0.692736	0.361471		0.984464
1	0.0466661	-0.294097	-0.316883	-0.258076	-0.124036	-0.0498772	-0.0975695	-0.116608	-0.289497	-0.158127	0.195452	-0.300923	-0.090099	-0.356287	-0.566249	-0.349396	-0.18785	-0.270793	-0.358187	0.379388	0.327253	1.1838	0.931746	0.840677	0.865963	0.317938	0.284227	0.0767567	0.0985336	0.177675	0.453817	0.409163	-1.22025	0.953075	1.05766	1.37027	1.46636	1.66967	1.22757	0.843142	0.732206	0.800283	0.376697	0.471119	0.589269	0.475959	0.702288		1.1255
1	0.0795255	0.411062	0.160811	-0.114667	0.245231	-0.201489	-0.174603	-0.105179	-0.0682485	0.0951443	0.0373837	-0.313101	0.0978194	-0.219692	0.218822	-0.0525371	0.268356	0.226881	0.117137	-0.196287	-0.0595876	-0.098013	0.00404276	0.262727	0.21038	0.0813731	-0.170117	0.111592	0.137408	0.105702	0.318126	0.641712	1.51819	0.650231	0.636354	0.428571	0.954806	2.81624	1.52917	0.590776	0.676964	0.220627	0.303985	0.333641	0.0542234	0.234503	0.206604		1.94748
1	-0.572286	-0.626344	-0.573642	-0.380353	-0.456742	-0.839886	-1.1825	-0.602968	-0.168658	-0.474456	-0.0293677	0.673508	0.303887	0.148817	0.438173	0.488901	0.44021	0.36055	0.273059	0.392854	-0.0377026	0.222495	0.0357264	0.166115	-0.0886929	0.111254	0.233188	0.100618	-0.0612495	0.0389096	-0.0328151	-0.251092	0.489961	1.01369	0.752176	0.772256	0.550836	0.35947	0.50803	0.715908	0.632264	1.14671	0.981559	0.859565	0.684428	0.77326	0.768397	0.505176	0.71607
1	-0.775988	-0.049449	-0.137829	0.0666046	-0.276164	-0.27634	-0.442597	-0.261522	0.0111534	0.468621	0.853428	1.27492	1.32873	0.936527	0.824333	0.882792	0.15915	0.177428	0.0297214	-0.0759907	-0.173851	-0.161435	-0.160408	-0.208764	-0.271471	0.0762578	-0.162967	-0.209705	-0.54275	-0.295	0.0845306	0.606536	1.68544	2.02166	1.07449	0.959833	0.35245	0.521564	0.364203	0.698068	0.722459	0.907436	1.3156	0.982374	2.36076	2.29548	1.93632	1.70603	2.00574
1	-0.876054	-0.310869	-0.0826459	-0.454389	-0.73964	-0.844565	-1.21439	-0.818403	-0.444313	0.456124	0.476499	0.820799	0.735215	0.520838	0.607204	0.118035	0.30981	-0.0201728	-0.345712	-0.141936	-0.252339	0.183976	0.37944	0.102673	0.276032	0.203751	0.195269	0.486016	0.472456	1.45991	0.922875	0.835286	1.13901	0.913135	0.774098	0.800402	0.759641	0.834667	0.843341	1.14903	0.83577	0.584294	1.28446	1.21965	0.976893	0.944169	0.522728	0.551132	1.01073
1	0.522125	-0.0508215	0.130323	-0.0595871	-0.124619	-0.0134093	0.0385871	-0.371359	-0.36939	-0.224596	-0.501172	-0.262492	-0.775765	-0.76954	-0.617452	-0.236392	0.109879	0.488312		0.527799	0.651034	0.270082	0.39548	0.287153	0.469712	0.382413	0.537922	0.377375	0.128907	0.396403	0.736146			1.82839	1.75112	1.41144	1.13235	1.32232	1.23838	1.12035	1.15179	1.33631	0.679349	0.875789	0.406551	1.09648	0.750646	0.643953	0.226016
1	-0.434505	-0.1711	-0.139736	0.0835403	0.00787128	-0.217804	-0.247995	-0.420567	-0.674268	-0.623897	-0.629531	-0.380386	-0.955243	-0.965561	-0.950498	-0.469055	0.00542992	0.333741		1.17982	1.1205	0.858217	0.916303	0.913458	0.989497	0.825313	0.683403	0.609655	0.739484	0.454824	0.491175			2.12031	2.22806	2.31626	2.07999	1.79022	1.93128	1.84112	1.69946	1.50795	1.34517	1.11794	1.05419	1.25484	0.948882	0.910192	0.778133
1	-0.0714793	0.77166	0.748207	0.697742	-0.0640262	-0.0887163	-0.22673	-0.0734599	-0.592817	-0.179246	-0.461191	-0.379833	-0.781885	-0.415771	-0.777897	-0.266836	0.292214	0.799128		0.804078	0.838549	0.789693	0.74378	0.198865	0.781388	0.437475	-0.144548	0.0481122	0.13241	0.689916	0.179496			0.726121	0.927877	0.913043	0.863009	0.590024	0.642302	1.07137	0.582357	0.842266	0.472858	0.685457	0.412671	0.500126	0.781111	0.600356	0.61736
1	-0.182312	0.239839	0.561317		0.0853776	0.14833	0.121324	0.437998	0.226683	0.0333704	0.024345	-0.151468	0.394223	0.0630396	0.244472	0.390897	0.219062		-0.0726751	-0.334356	-0.0885291	-0.285471	-0.486771	-0.53416	-0.520327	0.0505632	-0.0170945	-0.131484	0.197006	-0.159402	0.611327	0.948056	1.82125	2.02168	0.952137	1.04168	1.30373	0.90242	0.879909	0.77199	0.539213	0.533425	0.871172	0.797689	1.30963	0.905326	0.616577	0.676205	0.66666
1	0.497652	0.49375	0.0964461	0.646872	0.191403	0.0931479	-0.238777	-0.465695	-0.204098	-0.140979	-0.292609	-0.0357269	-0.098914	-0.143717	-0.186527	-0.139649	-0.217891	0.043568	-0.237657	-0.00814499	-0.0209391	-0.0855546	0.191328	0.32093	0.340719	-0.409473	-0.0850282	-0.17038	0.0697167	-0.00022593	0.706225	0.926459	1.94489	2.0173	1.72373	1.8086	0.0655659	3.44097	2.46577	2.53629	1.76418	1.50236	1.31082	1.2505	0.976517	0.605285	1.23311	1.24148	1.73998
1	0.0185238	0.305977	-0.0542913	0.0696155	0.231073	0.0654119	0.109034	-0.00666432	0.10272	-0.015344	-0.066185	-0.0523891	0.502279	-0.0762444	0.27794	-0.224759	-0.245194	0.0719674	-0.339621	0.310261	-0.222662	0.654448	0.540244	-0.288389	0.126367	-0.0739003	-0.169306	0.0153612	-0.379232	-0.163875	0.233127	0.727749	0.871112	0.983412	0.564795	0.792896	0.127661	1.07401	0.295965	1.01221	0.0287786	0.176301	0.346097	0.331607	0.441201	-0.277743	0.415061	0.145409	0.332443
1	0.447243	0.442711	0.287438	-0.0499982	0.215469	-0.337507	0.104108	-0.14033	0.00181414	-0.178487	-0.306597	0.151399	0.173721	-0.00776167	0.0514415	-0.435769	-0.237053	-0.367046	-0.284625	-0.14783	0.0608555	-0.329982	-0.0487108	-0.0786757	-0.0401554	-0.171123	0.0146249	-0.193017	0.118933	0.0384953	0.586078	0.814711	1.15767	1.33555	0.999279	1.16707	1.78662	2.05832	1.60459	1.441	0.946196	0.946583	0.912197	1.08544	1.19369	0.739964	1.01273	1.21636	1.19003
1	0.286545	0.409446	0.227924	-0.0158514	0.0680174	0.311324	0.287177	-0.190115	-0.195667	0.0839586	-0.490048	-0.247896	-0.465173	-0.181184	-0.115671	-0.210074	-0.371633	-0.15173	-0.0924895	-0.25054	-0.279218	0.151243	0.208409	0.51738	0.613904	0.642956	0.0350082	0.151458	-0.261092	0.137519	1.07717	0.186681	0.771403	1.74185	2.02879	1.84394	2.39217	0.761251	1.00171	0.986391	0.525771	0.0811318	-0.188418	-0.0475479	-0.213336	-0.824708	-0.344045	-0.815551	-0.263647
1	-0.0102992	-0.059051	-0.533072	-0.445857	-0.0960241	0.519923	0.350339	0.177558	0.248232	-0.278651	-0.000852673	0.128994	0.280754	0.39481	0.44966	0.114569	0.088924	-0.0835165	0.0529956	-0.0415679	-0.112492	0.354515	-0.0785268	-0.214688	0.348368	-0.00587661	-0.20515	-0.0678554	0.0568563	-0.12746	0.727535	0.784735	1.49111	1.63506	1.20123	1.46444	0.658755	0.351804	0.250448	0.475584	0.511311	-0.297124	-0.0661742	-0.204144	-0.0931767	-0.324073	0.367774	0.0581643	0.0908121
1	0.579122	0.372945	0.0701403	0.00740881	0.213977	-0.043854	-0.127645	-0.165562	0.0235965	-0.0548849	-0.391894	0.408058	0.142375	0.396751	0.547881	0.387439	-0.15523	0.152623	0.0649285	-0.155096	0.078071	-0.522118	0.1824	-0.103802	-0.179365	-0.0926045	0.291733	0.389893	0.039589	-0.144864	0.669344	1.57569	1.37778	1.74249	1.52889	1.42791	1.74156	1.0813	1.03509	0.887247	0.734287	0.440056	1.03731	0.5751	0.753914	0.192357	0.593879	0.777367	1.20169
1	0.597415	0.894321	0.382102	0.23152	0.307642	-0.0738466	0.26834	0.188468	-0.0377583	-0.110686	-0.367797	-0.00318518	0.179169	0.107715	0.0953654	-0.0535944	-0.36431	-0.15076	-0.72015	-0.0881967	-0.272627	0.0917853	0.030073	0.079084	-0.114509	-0.189967	0.0662582	-0.0731285	-0.137432	-0.291026	0.787764	2.4112	2.16954	2.587	1.95953	2.35356	0.898746	1.92864	1.2346	1.81405	1.6299	1.24508	1.1896	1.14649	1.15309	0.987118	1.24256	1.19971	1.30155
1	-0.0733221	-0.0554262	-0.409376	0.0993747	0.0600991	-0.11789	-0.0958124	-0.0249283	-0.165832	-0.202846	-0.24972	-0.37959	-0.0618236	-0.274042	-0.0841229	0.0146708	-0.0439793	0.571575	0.503536	0.0710692	0.443535	0.431864	0.354944	-0.132481	-0.0315747	-0.18958	0.145008	-0.0243468	0.151005	-0.266147	0.55136	0.64499	1.19765	1.29017	0.907047	0.793584	1.94245	0.248152	0.296181	0.750702	0.267729	-0.493219	-0.0518661	0.121193	-0.0532762	-0.503961	0.23569	0.118166	0.190825
1	-0.0489935	-0.0399133	0.107548	-0.546846	-0.399173	0.0173699	-0.0161283	0.0644538	-0.135078	-0.0424944	-0.27752	0.00616802	0.293969	-0.125776	0.428218	-0.052121	0.146494	0.27829	0.280882	-0.0226679	0.205949	0.239467	0.146867	-0.117015	-0.206773	-0.51161	0.320385	-0.152098	0.236149	0.051858	0.830446	0.163233	1.07027	1.63492	0.873383	1.3467	0.950231	0.844315	1.05434	0.868302	0.647023	0.251322	0.343413	0.575387	0.0543779	-0.188384	0.254619	0.48767	0.185638
1	0.890846	0.783926	0.27629	0.275224	0.920296	0.408173	0.657369	0.512756	0.462301	0.216094	-0.050082	-0.0729575	0.186131	-0.364166	-0.185841	-0.333615	-0.641793	-0.816048	-0.842666	-0.552722	-0.634988	-0.929757	-0.0943052	-0.296606	0.0482985	-0.84245	-0.323304	0.127091	0.292306	1.05014	1.46225	2.36727	2.258	1.87835	1.93785	1.31729	-0.11003	0.790135	1.39409	0.138344	0.898316	0.731484	0.606098	0.300358	0.0749315	0.777933	1.00309	0.463793	0.526327
1	-0.382994	-0.318713	-0.103957	-0.538667	-0.2017	0.0981226	-0.20003	0.142213	0.50757	0.432307	0.0530892	0.0726031	0.0849766	0.139655	-0.225281	0.0598843	-0.159433	-0.0204581	-0.179016	-0.380579	-0.385558	0.0614979	0.158579	0.281454	0.071229	0.278945	-0.281314	-0.240646	1.07749	0.799245	1.05198	1.32339	0.503274	1.09452			0.879708	1.22999	1.27043	1.21851	0.526137	1.21142	0.839151	0.71466	0.652999	0.558935	0.538361	0.329976	0.708286
1	0.124148	0.0126529	-0.135445	0.0951954	-0.107562	0.148364	-0.254243	-0.00474479	0.0814085	-0.184226	-0.148093	0.0697229	0.178254	-0.0604213	0.056404	-0.0268193	-0.00720563	-0.125238	0.10713	-0.0642538	-0.195139	-0.210521	-0.0311506	-0.19333	0.155888	0.0700088	0.42833	0.647394	0.551422	0.466345	1.22427	2.5562	2.25976	2.02397			1.73791	2.12192	2.01461	1.65263	1.36772	1.01417	1.10288	1.26014	0.826767	0.928205	0.826525	1.04	0.987522
1	0.231789	-0.330104	0.0966179	0.0688526	-0.368525	-0.322647	0.0762499	0.259532	0.329058	-0.131564	-0.0950459	0.148521	0.163292	-0.0808705	0.0778905	0.120153	0.0346779	0.0329785	-0.275386	0.0822887	-0.340404	-0.142366	-0.328722	-0.246689	0.388521	0.153741	0.273786	0.894797	0.037418	-0.10474	0.191423	0.291509	0.436718	0.273742			0.3558	0.074187	0.655591	0.356513	0.469196	0.398312	0.446495	0.868635	0.332697	0.406617	0.43366	0.598407	0.555172
1	1.0918	0.851084	0.737723	0.536567	0.865008	0.556374	-0.0408766	0.091839	-0.115438	-0.21193	-0.113076	-0.476218	-0.210898	-0.504853	-0.491347	-0.408677	-0.0840613	-0.414001	-0.539279	-0.152171	-0.333581	-0.194861	-0.48413	-0.751856	-0.396369	-0.282324	1.09955	0.499187	0.467545	0.371938	0.433956	0.388923	-0.172772	-0.113062			1.29285	0.668483	0.593852	0.65355	0.304799	0.966557	1.52619	1.34562	0.956621	0.71066	0.745379	0.430059	1.34283
1	0.0218344	-0.0574372	-0.127435	-0.0236056	-0.0789151	-0.0935471	-0.0197431	0.191642	-0.0682036	0.583891	0.0225229	-0.00159815	-0.0109178	0.0785748	-0.261284	-0.1205	-0.190568	-0.139911	-0.296075	-0.0470244	-0.459716	0.235222	0.0726112	-0.0500212	0.305339	0.291018	0.29177	0.169696	0.38786	0.497758	0.728486	1.0389	0.682702	1.17244			0.753053	1.36416	0.634278	0.64487	0.476186	0.598365	0.504379	1.07605	0.724756	0.404883	0.2809	0.433464	0.67428
1	0.221636	0.703207	0.491875	0.32351	0.220691	0.071017	0.00461054	-0.368921	-0.303184	-0.595376	-0.552589	-0.28329	-0.125872	-0.195005	-0.640015	-0.448917	-0.434754	-0.0866689	0.0442312	0.194507	-0.202571	-0.224878	-0.247783	0.281531	0.25523	0.967015	1.31896	1.27129	0.926082	0.973508	1.09846	1.19502	1.48113	1.40205			1.73387	2.31744	1.79085	1.93613	2.09922	1.89997	2.01002	2.21765	2.76011	2.10036	1.91939	1.83161	1.67342
1	-0.0166798	-0.0446082	-0.187361	-0.459899	-0.0849522	-0.290436	0.102377	-0.1921	-0.120454	-0.257821	-0.0361979	-0.12116	-0.109824	-0.137098	-0.166631	-0.330071	-0.597645	0.199037	0.194194	-0.00703781	0.0732846	0.301054	0.185935	0.336748	0.746205	0.0840493	0.985536	0.716501	0.382555	0.438304	1.01355	0.677031	0.934197	1.17568			0.974146	0.46919	0.972199	0.534239	0.377175	0.286978	0.952733	0.892306	1.00986	0.903413	0.526135	0.741675	0.828422
1	0.332763	-0.0094777	0.0351986	-0.108171	-0.212191	0.236873	-0.138632	0.120246	0.308874	0.240137	0.289387	-0.0473773	-0.262789	-0.0122576	-0.512718	-0.125101	-0.0549144	0.14187	-0.33203	-0.29278	-0.456287	-0.269628	-0.0494737	0.225826	0.540284	-0.0215548	0.575824	1.45851	0.316145	0.263251	0.712547	0.619055	0.453858	0.619134			0.388261	1.12623	1.03581	0.409708	1.02362	0.923398	0.967591	0.795472	0.88965	0.686716	0.696795	0.660002	0.718073
1	0.373052	-0.11568	0.0538833	0.0222554	-0.0620716	0.0821244	0.231825	0.313535	0.169407	-0.0894739	-0.211698	-0.314122	-0.319409	-0.245626	-0.302855	-0.414078	-0.0966528	-0.214149	-0.150462	-0.427218	-0.0401567	-0.246761	-0.0504172	-0.24979	0.730581	1.75419	2.31151	1.90607	3.0807	2.74912	3.20524	3.16639	2.62486	2.5001			2.60426	1.98891	1.97484	1.79081	1.39218	1.15138	1.00895	0.804661	0.815641	0.605139	0.29241	0.508624	0.723779
1	0.0696509	-0.351936	-0.29786	-0.150962	-0.151324	0.0330264	-0.264189	-0.176464	0.612603	0.240194	0.161171	0.125545	0.0317164	0.0719204	-0.261139	-0.285809	-0.0211528	0.224967	-0.281626	-0.223245	-0.110754	0.0584338	-0.118675	0.0398795	0.259305	0.264638	0.546674	-0.00931547	1.12327	0.453644	1.05312	1.57479	1.27231	0.776826			2.0494	1.77862	1.55801	1.24616	1.11684	0.662766	0.793808	1.14594	0.749505	0.514708	0.314727	0.380535	0.655603
1	-0.236221	-0.226038	0.00641312	-0.00902578	0.0411505	0.295504	0.262108	0.175448	-0.0552187	0.0293751	-0.0989647	-0.0540199	-0.157221	-0.0383386	-0.135424	-0.348105	-0.327678	0.0177374	0.172993	0.0140083	-0.187607	-0.209979	-0.383051	-0.494781	0.263122	0.492718	0.962338	0.7122	0.0380634	0.158774	-0.17251	-0.099653	0.489728	-0.0405152			0.666738	0.240419	0.495698	0.588079	0.290178	0.0624587	0.357915	0.609632	0.878007	0.489095	0.448414	0.256463	0.594783
1	-0.271075	-0.365845	-0.0608619	-0.248681	-0.132042	-0.075061	0.217324	0.262814	0.226073	0.211431	-0.38025	-0.00216698	0.134795	-0.0887176	-0.0765532	-0.0571024	-0.171161	0.189224	0.0900044	-0.203912	-0.272804	0.0884359	-0.00759988	-0.274902	0.394843	0.24305	0.70146	0.507428	0.411884	0.096816	0.153941	0.32799	1.12063	0.384092			1.52854	0.712299	0.808378	0.556196	0.421248	0.758699	0.890555	0.610198	0.692183	0.667707	1.01285	0.666605	0.951257
1	-0.290112	-0.216033	0.0106593	-0.28619	-0.324703	0.0728172	0.380578	0.151866	0.278633	0.29845	-0.0527228	-0.260214	0.36627	0.294243	-0.0444642	0.244152	0.0379829	0.0573864	0.053312	0.108608	-0.193257	-0.152919	-0.0313735	-0.47031	-0.252243	0.0063648	-0.259058	-1.08047	-0.430563	-0.82307	-0.657881	-0.675027	-0.389816	-0.796718			0.119109	-0.291287	0.14009	-0.196931	0.156014	0.251754	0.333157	0.19819	0.424256	0.515417	0.641276	0.773282	0.457976
1	-0.372814	-0.289371	0.248712	-0.0908128	0.0925254	0.0221982	-0.259515	0.109364	0.103776	0.259143	0.41964	0.588982	0.555089	-0.0904578	-0.147646	-0.0833534	0.175701	0.175927	0.13392	-0.000888859	0.0616938	-0.331239	0.0365764	-0.559853	-0.312801	-0.220885	-0.149672	0.239325	0.201095	0.594931	0.635597	0.687129	1.29491	0.882419	0.607625	0.652509	-0.0884665	0.743391	0.634658	0.794968	0.874921	1.28477	0.592157	0.722353	0.420879	0.424004	0.0972253	0.488102	0.808157
1	0.140634	0.748704	0.343285	0.14168	0.000640068	-0.096309	-0.155686	0.424381	0.27809	0.0521498	-0.251826	-0.157615	-0.0775676	0.0148248	-0.176874	-0.136135	-0.0773481	-0.439682	-0.00879461	-0.282736	-0.379833	0.129894	-0.0866239	-0.235569	0.0472056	0.115464	-0.373588		0.273152	0.0836515	0.653984	0.683704		1.46404	1.50429	2.84623	1.04365	0.282067	0.366876	0.260875				2.84016	3.09691	1.5435	2.2716	1.14564	0.713423
1	-0.292305	0.0106483	-0.559491	-0.259882	-0.221698	0.216499	0.170808	-0.135836	-0.0684741	-0.132912	-0.123924	-0.205043	0.052801	-0.388628	0.148907	0.16921	0.284673	0.0571151	0.136496	-0.0047953	-0.147227	0.019763	0.0493779	0.0342943	-0.0464833	0.069805	0.167456		0.544226	-0.268993	0.126299	0.142127		0.0322786	0.891672	0.371531	0.105216	0.313491	0.273137	0.0800747				1.31658	1.32344	1.16886	1.06946	0.94298	0.735401
1	0.226559	0.211314	0.0497757	0.141271	-0.0522574	-0.296641	-0.051466	0.152387	-0.159292	-0.133815	0.0467685	0.117725	-0.212554	-0.146951	0.135453	-0.189876	-0.25573	-0.206511	-0.118355	-0.0263865	0.158969	0.138607	0.015329	-0.0655212	0.0126169	0.323161	0.0514702		0.378439	0.0514903	0.421189	1.26557		0.843872	0.96439	0.438716	1.58057	0.970244	0.877503	0.921071				1.24651	1.5375	1.26559	0.882486	0.45391	0.960308
1	-0.348542	0.105798	0.14079	-0.197477	0.209051	0.369591	0.186018	-0.180099	0.261857	-0.346317	-0.0939146	0.281992	0.294348	-0.265891	0.121886	0.220949	0.154202	0.0973037	0.0720192	0.377789	0.319881	-0.0957422	-0.310373	-0.0607264	0.0672471	0.0200447	0.198872		0.0987494	0.175631	0.37767	0.583796		0.620244	0.376261	0.758285	1.23313	1.03736	0.593721	0.814821				0.86454	1.2196	0.855956	0.814226	0.634711	0.813074
1	-0.60909	-0.0887141	-0.149143	-0.049253	0.270494	-0.111126	0.31528	-0.408641	-0.0863274	-0.119869	0.372728	0.72582	0.475487	0.379323	0.40942	0.895707	0.239607	-0.402958	-0.293464	-0.113781	0.0171903	-0.153025	-0.059184	-0.39264	0.109039	0.00935115	0.309434		-0.018604	0.471241	0.357283	0.640102		0.742821	0.363313	1.42314	1.35008	0.354244	0.181904	-0.131705				0.0776067	0.991914	0.108886	0.573592	0.56189	0.291815
1	0.308604	0.606329	0.18655	0.445052	0.442168	0.414405	0.164654	0.0978726	0.245552	0.0726989	0.347557	-0.105908	-0.0877674	0.0125973	-0.331124	-0.285445	-0.162624	-0.182329	-0.352973	-0.494759	-0.00153613	-0.121679	-0.114023	-0.118946	-0.474201	-0.429642	0.472526		0.494133	0.166528	0.756853	1.01522		0.622033	0.870179	0.377611	1.50882	1.14308	1.02598	0.601856				0.644443	1.63468	1.03916	1.08724	0.952748	0.789887
1	0.516519	1.40956	1.09261	0.905371	0.718594	0.13434	0.466945	-0.202281	-0.287334	-0.501002	-0.634339	-0.213344	-0.286412	-0.300589	-0.201124	-0.400879	-0.781935	-0.416189	-0.4359	-0.423602	-0.00625755	0.186662	-0.162629	-0.0457192	0.139831	0.299563	0.126714		3.05517	2.04015	3.30562	3.39591		2.55512	2.3475	2.68862	2.97835	1.89565	1.47492	1.20508				1.38313	1.69921	1.29534	1.0449	0.785086	0.87432
1	0.158216	-0.255978	-0.162996	0.354502	0.428758	-0.0691856	0.246769	-0.224301	0.0940561	-0.0538113	0.271949	0.00154753	-0.122553	-0.218159	0.204923	0.294104	0.0646522	-0.200326	0.115123	-0.126506	0.163368	-0.00899766	-0.0985731	-0.691039	-0.15568	0.253404	0.648876		0.0507706	0.305855	0.619858	0.47465		0.589655	0.62998	1.00549	0.82085	0.703349	0.35808	0.759603				0.50011	1.14291	0.782453	0.621399	0.708112	0.744036
1	0.205494	0.144943	0.215492	0.0501618	0.0609821	0.236194	0.179706	-0.0710131	-0.11421	-0.0261807	0.148569	0.165142	-0.125411	-0.316961	-0.205451	0.10468	-0.275641	-0.411073	0.0404408	-0.091698	0.0632585	0.385051	-0.172617	-0.423122	-0.308323	0.182929	-0.126187		1.52031	0.602805	1.17295	1.50496		1.32615	1.84235	2.84305	1.79576	1.38536	1.2027	1.41191				1.87691	2.26454	1.62762	1.61859	1.14133	0.770199
1	0.339951	0.18469	-0.0391597	-0.0314927	0.166253	0.0336031	0.172395	0.0880831	0.15469	-0.119826	0.219656	0.316121	0.183066	-0.0780931	-0.0877697	0.0122444	-0.0305586	-0.34713	0.263283	-0.341254	0.232205	-0.119599	0.234934	-0.247265	-0.469116	-0.045462	0.00465502		-0.124977	-0.5888	-0.567028	0.229376		0.157435	0.408007	0.0766852	0.0829039	0.297182	0.372231	0.721148				1.33361	1.49128	0.922371	1.21019	0.915046	0.889083
1	-0.107726	-0.129473	-0.100801	-0.152128	-0.250703	-0.237915	-0.418174	0.216087	-0.0742746	-0.230157	0.0914299	-0.059684	-0.263946	-0.173105	-0.151861	-0.113653	-0.0305973	-0.40262	0.372562	-0.0445699	0.290215	0.536621	0.262141	0.0627608	0.149188	0.535106	1.07657		1.44859	0.481066	0.65123	0.760137		0.575956	0.94758	-0.0213015	1.75834	0.967545	0.672005	0.383212				1.5372	1.56095	0.758289	0.822103	0.40681	0.744925
1	0.113308	0.307319	-0.0385299	-0.0682587	0.488879	0.349857	0.25588	0.218291	-0.00572617	-0.403042	0.0339441	0.0953776	-0.199998	-0.0939936	-0.0870945	-0.0288741	0.0333557	-0.156097	-0.00217273	-0.114707			0.335534	0.434928	0.746271	0.46538	-0.12571	-0.0956742	0.143367	0.366933	0.778695	1.19222	1.78019	1.32565	1.33102	0.878155	1.01712	1.14568	0.610559	0.570332	0.495401	0.43187	0.502676	0.512077	0.488111	0.226283	0.321708	0.421773	0.347604
1	0.467696	0.0470255	-0.316603	-0.495419	-0.458679	0.083109	-0.215551	-0.605859	-0.654819	-0.354998	-0.145454	-0.0296942	-0.227375	-0.156363	-0.0367188	0.157772	-0.261905	-0.228838	-0.0674741	0.337137			0.744206	1.07184	0.936646	0.63246	0.40062	0.563209	0.554723	1.0707	0.774668	0.386615	0.811685	0.889769	0.33848	1.04646	1.07964	0.880927	0.784743	0.838407	1.00586	0.193986	0.799968	0.551779	0.911404	0.722766	1.36988	0.727323	0.377635
1	0.583267	0.239013	0.229353	0.2818	0.612232	-0.0133124	0.0755976	0.0971671	-0.170162	-0.183326	-0.117778	0.220096	0.213954	-0.164068	-0.262185	-0.445805	-0.148014	-0.151214	-0.217597	0.145657	0.541283	0.657864	0.288832	0.39339	0.106722	-0.124276	-0.143016	-0.218486	-0.7568	-0.353934	-0.150088	0.479174	0.334614	0.488101	1.58603	2.95618	2.32998	2.33782	1.97494	1.7489	1.56048	1.35324	1.36834	1.0963	1.20298	1.19477	1.40794	1.39412	2.09734
1	0.164123	0.156212	-0.210338	0.0689021	-0.0351809	0.0549396	0.045811	0.11333	-0.0891312	0.00942539	-0.05391	0.163047	0.570765	0.282856	0.0807459	-0.177206	-0.0721796	0.527196	0.318258	0.149525	-0.0654526	0.0954083	-0.0234266	-0.00851257	-0.0751912	0.200032	0.0403579	-0.377757	-0.350782	-0.163346	0.00260813	0.558593	-0.258758	0.205042	0.911013	2.47198	0.978691	0.986351	0.853865	0.910348	1.01263	0.779689	1.01035	0.787419	0.669951	1.5092	1.40573	1.10086	1.35793
1	-0.324351	-0.0923483	-0.369307	0.133087	0.305875	-0.013087	-0.0525976	-0.0325061	-0.166467	0.115454	-0.14227	0.240799	0.195812	-0.10151	0.21043	-0.318287	-0.248591	0.0842236	0.0870238	0.281622	-0.0771941	0.327325	0.116241	0.190972	-0.0457853	-0.448655	0.0359069	-0.0403793	-0.124547	0.0832003	2.02307	1.45162	1.12379	0.772505	1.91371	1.5442	1.59214	1.4529	1.62044	1.5004	1.29014	0.773497	0.810478	0.77272	0.604809	0.824765	0.803386	0.766441	0.469237
1	0.167521	-0.0840889	0.207045	-0.422966	-0.109684	-0.445076	-0.210142	-0.190654	0.0474919	-0.122309	-0.469707	-0.247924	0.143204	-0.216371	0.2355	0.352816	0.318411	0.421426	-0.230365	0.353319	0.0949834	0.055651	0.0614757	0.101532	0.0138357	0.286659	0.139364	0.257866	-0.241489	0.220096	0.765213	0.471891	0.269012	0.905044	1.87239	2.82656	1.22983	1.63646	1.45881	1.7847	1.81532	1.4561	1.46498	1.08361	1.57141	1.52979	2.21156	1.74269	1.64789
1	-0.0484753	-0.101143	-0.166184	-0.236366	0.16708	-0.0035552	-0.0328422	0.0151897	-0.283802	0.183573	-0.0124288	0.139851	0.265124	-0.130911	-0.28175	-0.451349	0.345448	0.722554	0.352688	0.290506	0.0512258	0.168158	-0.0775059	-0.156043	-0.33142	-0.0288833	-0.166809	-0.0632454	-0.171799	-0.430257	-0.140469	0.549412	0.237151	1.03899	1.40827	2.47887	0.693726	1.08781	1.14298	0.854552	0.680472	0.833328	0.984529	0.990191	1.06789	0.814893	1.08702	0.782389	1.00642
1	-0.0308607	-0.175176	0.0550034	-0.26147	0.375313	0.030425	-0.503839	0.363169	0.170374	0.200065	-0.18008	-0.140814	0.144124	0.0951796	-0.0115148	-0.105987	0.140534	0.523388	0.209016	0.120444	0.0912943	-0.0398036	-0.224675	0.00334412	0.0994208	0.291596	0.249014	0.0836081	-0.352163	0.0364332	-0.0426187	0.204666	0.209491	1.13901	1.98306	2.88243	1.66735	2.15824	1.70816	1.7535	1.82323	1.99393	1.93599	1.6868	1.8221	1.8307	2.12642	1.96149	1.89713
1	-0.0216495	0.098848	-0.217826	-0.0434026	0.315143	-0.287433	-0.344426	-0.35574	-0.4071	-0.528601	0.842919	0.62874	0.441467	0.351817	0.0287892	0.205584	0.0755369	0.055997	0.16165	0.134124	-0.0252131	0.134342	-0.16847	-0.0620782	-0.334347	-0.275146	-0.287417	-0.043976	-0.291474	-0.262477	0.165276	0.0638847	-0.225834	0.404577	1.26485	1.35117	1.30223	1.48252	0.712876	1.29685	1.1254	1.2203	1.23836	1.43303	1.39426	1.69512	1.91194	1.81686	1.89274
1	0.643346	0.455565	0.34877	-0.172973	0.108407	-0.0174974	0.000472714	0.138607	0.0335957	0.120195	0.542482	0.543329	0.376325	-0.0511373	0.243802	-0.167882	0.0755782	-0.212074	-0.353157	-0.300992	-0.0461034	-0.0912678	-0.0891648	-0.194647	-0.0786308	0.00995664	-0.0819146	-0.00876596	-0.121825	-0.155364	0.0947104	0.646682	0.224548	0.689193	0.672391					4.65465	3.65924	3.12249	2.71253	2.46727	2.06377	1.77692	1.37815	1.54659	1.3629
1	-0.569045	-0.518379	0.0771574	-0.0622431	-0.710227	-0.467133	0.0412569	-0.37383	0.680096	1.12455	1.03406	0.521056	0.0670615	0.425084	-0.0997266	0.307058	0.124383	-0.262628	-0.325289	-0.27975	-0.0747093	0.0860134	-0.00531387	0.126397	-0.370521	-0.623533	-0.364692	-0.621978	1.64653	1.34846	1.83093	1.86357	0.769094	0.823023	1.32515					1.3891	1.15802	0.634336	0.619954	0.360175	0.277199	0.0184527	0.0254665	-0.269493	-0.171136
1	1.15689	1.29668	1.09037	0.814275	0.180827	0.26443	0.324745	0.197822	0.1603	0.0188243	0.0982726	-0.078161	0.0989555	0.123933	0.434474	-0.0738275	-0.0356553	-0.0910599	-0.353123	-0.483193	-0.540926	-0.52416	-0.556086	-0.700054	-0.909448	-0.54572	-0.559282	-0.123034	0.0218329	0.369661	1.58272	2.88452	3.319		1.66435	2.3671	3.84853	2.95247	2.48731	2.11621	1.39728	1.22331	1.51261	1.24747	1.0665	1.03857	0.58807	0.619354	0.387411
1	-0.159403	-0.0575003	-0.227481	0.268867	0.0261289	-0.0200951	-0.0194818	0.383069	0.422441	0.292708	0.162138	0.0857149	-0.333856	-0.129602	-0.0715881	-0.100381	0.027441	-0.216974	-0.134789	-0.073231	-0.0658012	-0.127971	-0.0531032	-0.0330063	-0.039537	-0.0658482	-0.120583	-0.0386891	0.0842611	-0.038487	0.107403	2.34347	3.72807		3.59773	3.21845	3.13975	2.89432	2.55991	2.31651	2.07029	1.66799	1.81688	1.71436	1.44293	1.52619	1.24666	1.03669	1.18915
1	-0.568178	-0.117463	0.10216	0.234998	0.306418	0.100995	-0.00648817	0.204527	-0.0235493	0.0250059	0.0140829	-0.556525	-0.223334	-0.185332	-0.208136	-0.345166	0.299558	-0.0532677	0.190457	-0.0570113	-0.0856269	-0.0260859	0.420948	0.533791	0.0224359	-0.202797	0.0736161	0.24699	-0.0324468	0.669627	0.659994	0.506786	1.06762		0.169775	0.374097	1.12368	0.81488	0.517021	1.01778	0.496554	0.40684	0.923973	0.661941	0.914621	0.684042	0.880459	0.813378	1.17127
1	0.125458	0.0313325	0.275247	-0.108224	0.0459181	0.652396	0.663606	0.55577	0.0939282	-0.0188472	0.469002	0.204211	-0.0385436	-0.166973	-0.0357476	-0.0858441	-0.310399	-0.11082	-0.671925	0.287494	0.274957	0.109409	-0.314732	-0.215098	-0.221059	-0.29184	-0.182675	-0.3041	0.0750739	-0.216424	0.406638	2.98809	1.31262		1.00425	2.03218	1.31983	1.02236	0.643796	0.919502	0.554611	0.5297	0.844411	1.25923	0.875976	0.598139	1.00263	0.709214	0.300851
1	-0.631473	-0.468851	-0.0764594	-0.0373043	0.22795	-0.271076	0.764342	0.760968	0.353063	0.606006	0.752703	0.278397	0.541358	0.482193	0.986059	0.675096	0.473679	0.802847	0.897724			-0.690872	-0.694513	-0.934349	-0.956127	-0.938364	-0.896016	-0.59914	-1.01732	-1.00034	-0.726574	-0.619448	-1.10464	-0.403931	-0.557591	-0.681504	-0.290668	0.181731	0.302463	0.6271	1.08765	1.14734	0.97866	1.19748	1.25077	1.20399	1.3035	0.855195	1.26503
1	-0.0673101	-0.229597	-0.0348083	-0.120691	-0.0538796	0.162742	-0.037573	0.286598	-0.153259	0.0932179	0.549453	0.209735	-0.0578358	-0.0481371	0.00239162	0.949695	0.667113	0.683659	0.836783			-0.213938	0.0727255	-0.492616	-0.690114	-0.456121	-0.157975	-0.44051	-0.596991	-0.618054	-0.138743	-0.22485	-0.323146	-0.218841	-0.516095	-0.655424	-0.671237	-0.400531	-0.541861	-0.512241	0.197962	0.583207	0.889231	0.585274	0.510994	0.703545	0.634099	1.62015	1.1749
1	-0.14578	-0.194051	0.254631	-0.0181597	0.0440942	-0.316694	0.381423	-0.0377039	-0.33416			0.221652	-0.435966	-0.083091	0.040083	-0.192254	-0.100503	-0.152246	-0.303115	0.031844	0.51274	0.232222	-0.0739423	-0.0765246	-0.0829299	-0.351884	0.305851	-0.0130159	0.249262	0.198422	0.713267	1.76171	1.05769	0.523799	0.85112	0.565844	0.359164	0.357814	0.842951	0.882356	1.33306	0.829457	0.815764	0.815714	0.69024	0.211829	0.255445	0.296143	0.945328
1	0.139696	0.206306	0.179137	0.0409028	0.233641	0.195586	0.396713	0.43941	0.47765			0.103828	-0.0350699	-0.103799	-0.0391585	-0.231052	-0.281631	-0.033469	-0.154827	-0.0504322	-0.121333	-0.0980699	-0.104874	0.0462963	-0.0650155	-0.224185	-0.101029	-0.163557	-0.140024	-0.127161	0.615757	2.93666	2.6565	2.32735	2.28581	4.08665	4.11516	3.49716	3.07796	2.96392	2.82737	2.17885	2.16165	1.86339	1.66022	1.85234	1.90582	1.77814	1.53584
1	0.346985	0.350969	0.0445442	-0.0462802	0.129361	0.0492631	0.373602	0.294968	0.0363982	0.249614	0.298577	0.448626	0.139849	0.0823241	0.222038	-0.290933	-0.437528	-0.452957	-0.400768	0.0688692	-0.388853	-0.516455	-0.166125	-0.0252819	-0.0264093	0.418943	-0.0304927	0.0765568	0.206479	-0.208678	0.211293	0.581912	0.540133	0.332479	0.953109	1.14948	0.485039	0.770772	0.56271	0.589899	0.244661	0.341799	0.481198	0.482987	1.10638	0.718609	0.746971	1.08744	0.95727
1	-0.165972	-0.312824	-0.425314	-0.150112	-0.28319	-0.112593	-0.411928	-0.210947	-0.0976028	-0.347353	-0.166361	0.180786	0.0396581	-0.0512536	-0.0092722	-0.292789	-0.226933	-0.288037	-0.0140209	0.0533326	0.367571	0.00385155	0.1566	0.191978	-0.082934	0.340023	-0.0592829	1.43583	0.900982	0.629766	0.884986	1.25688	0.751774	0.530447	0.674266	0.580603	0.344576	0.27442	0.717867	0.160508	0.424518	0.0600954	0.428762	0.543426	0.335093	0.46983	0.228903	0.497211	0.696204
1	-0.73449	-0.606455	-0.889725	-0.841627	-0.675217	-0.751359	-0.491004	-0.140723	-0.429137	-0.455685	-0.477443	-0.594222	-0.424393	-0.498544	-0.570755	-0.399993	0.530417	2.28537	1.86645	1.61627	1.37854	1.29273	0.958312	0.901594	0.830832	0.735487	0.504035	0.640578	0.201529	0.23599	0.395928	2.53301	3.20073	2.61469	2.39254	2.37428	1.99804	1.76374	1.63334	1.56073	1.2773	1.07989	1.04265	0.900619	0.865668	0.375519	0.630917	0.450682	0.352691
1	-0.0516175	0.117802	-0.0851724	0.367777	0.306915	0.18026	-0.159284	-0.234883	0.333087	-0.204176	-0.084293	0.339715	-0.0586496	-0.0956752	0.0626098	0.0713376	0.282752	-0.168307	-0.462072	0.0251288	-0.33732	-0.266631	-0.0346021	0.0327387	-0.175088	0.0892103		0.0312174	-0.125995	-0.364526	0.0215857	0.0938458	0.27531	-0.0797721	-0.249979	0.170465	-0.244099	0.546695	-0.216327	0.0353343	0.196525		1.63246	2.09747	1.85479	2.03562	1.49969	1.16641	1.40938
1	-0.17148	-0.102261	-0.193341	-0.0279138	-0.239197	-0.0367708	-0.0458398	-0.071794	-0.0752912	-0.127882	-0.000220028	-0.107178	-0.154417	0.161548	0.385859	0.281768	0.0439145	0.0909365	0.19272	0.24386	-0.0216475	0.0894154	0.127693	0.209493	0.126761	0.12527		-0.172178	0.0462772	-0.291894	0.510075	2.95772	3.80547	3.49633	3.17361	2.90014	2.5483	2.64469	2.10254	1.90342	2.24201		1.5854	1.50043	1.2984	1.46716	1.25951	1.15281	0.931064
1	0.100846	-0.0815226	-0.026544	-0.102371	-0.180923	-0.298062	-0.1298	0.601807	0.382429	0.259004	-0.164774	0.089722	-0.0682883	0.0917121	-0.0438095	-0.285344	-0.364553	0.0823977	0.30463	0.259918	-0.0731222	-0.193298	-0.0932715	-0.00368361	-0.284374	0.161793	-0.082529	-0.121582	0.0991664	-0.0773985	1.24671	2.07803	1.2462	1.23288	0.727753	1.25684	0.770893	1.11936	0.527144	0.53915	0.427252	0.809871	0.932144	0.512572	0.725543	0.790653	0.924505	1.20693	0.979209
1	-0.366472	-0.651218	-0.64067	-0.249386	-0.0913627	-0.0701818	0.169396	-0.013815	-0.175736	0.163932	0.11555	0.0593454	0.073908	0.244925	0.289082	0.33887	0.13007	0.124713	-0.330126	-0.549901	-0.355229	-0.109503	-0.337879	-0.0903951	0.0607671	0.296348	0.0650175	0.401793	0.70516	0.644737	0.491375	0.488049	0.325184	0.0898086	0.0519377	0.00137082	0.831831	0.995236	0.903417	0.81129	0.722612	0.846401	0.62548	0.69481	0.638715	0.701436	0.728778	0.46628	0.586624
1	-0.206544	-0.276189	-0.181115	-0.304683	-0.0714795	-0.133215	-0.140182	-0.236402	-0.320341	0.347569	0.581361	0.100775	0.193508	0.0266944	0.19725	0.334308	0.0771645	-0.00700183	-0.164015	0.0504765	0.0420696	0.0259428	-0.206061	-0.0309758	0.0145928	0.0829559	-0.144179	-0.0865038	0.12638	-0.108945	0.27364	0.244401	0.384041	1.08326	0.834175	0.901524	0.875735	0.704933	0.397162	0.384356	0.20799	0.373607	0.118552	0.225958	0.482728	0.480307	0.42336	0.249037	1.22132
1	-0.157827	-0.316756	-0.441209	-0.510538	-0.166291	-0.420775	-0.0430575	0.265214	0.264304	0.367572	0.423109	0.0975912	0.240976	-0.0304189	0.223732	0.218329	0.11531	0.0546912	-0.11078	-0.213545	-0.527112	-0.407415	-0.355301	-0.168858	0.0056621	0.169288	0.239099	0.316891	0.997127	0.831321	0.775385	0.544383	0.600235	0.397001	0.327199	-0.0259476	0.290332	0.398002	0.326738	0.606328	0.206209	0.0863315	0.621855	0.496083	0.446974	0.593633	0.606631	0.102798	0.290309
1	0.231352	0.159989	0.195766	0.182923	-0.0955949	-0.0887476	-0.255979	-0.605354	-0.0880698	-0.0861295	0.0372632	-0.132016	0.171821	-0.0187055	0.159959	0.124941	-0.0661318	-0.297997	-0.343444	0.457719	0.0725809	-0.0932316	-0.18139	-0.385351	-0.170972	0.0985269	0.507168	0.600835	1.54673	1.20647	1.30996	1.1993	1.31143	0.993968	0.650335	0.786095	0.809812	0.688741	0.919635	0.960649	0.805891	0.921575	1.08703	1.03728	1.03622	0.537294	1.26009	0.992711	1.54004
1	-0.18209	-0.163349	-0.201151	0.00107355	-0.0913598	-0.142494	-0.108815	-0.112439	-0.130298	-0.182976	-0.0730933	-0.0902406	-0.188075	-0.128135	-0.129915	0.0780563	-0.223649	-0.250006	-0.0376813	0.0476346	0.319183	0.260709	0.271172	0.150828	0.248381	0.141186	0.143055	0.131602	0.256482	0.176016	1.06433	2.98158	3.20074	2.86934	2.76349	2.43549	2.43022	2.11826	1.89054	1.75021	1.559	1.39144	1.25025	1.09439	1.11987	1.03855	0.943174	0.836137	0.824477
1	-0.478813	-0.636891	-0.559069	-0.512877	-0.337488	-0.809634	-0.481033	-0.482812	-0.121961	0.100066	-0.210382	-0.143615	0.326392	0.197293	0.180814	0.128948	0.318495	-0.107889	0.743734	0.93383	0.740154	0.254033	-0.16432	0.0354374	-0.0588809	0.149662	0.184001	0.183518	0.837945	0.602368	0.62924	0.585041	0.393626	0.449264	0.409902	-0.0912915	0.514762	0.0823079	0.389893	0.457106	0.277168	0.589373	0.19346	0.40237	0.335004	0.105758	0.213243	0.257121	0.157277
1	-0.584275	-0.730113	-0.737689	-0.722636	-0.656363	-0.842486	-0.628668	-0.656431	-0.620791	0.0658085	-0.0790759	-0.440528	-0.0435539	0.0260895	-0.259979	-0.144691	-0.362721	-0.191132	-0.0797564	0.568917	1.25543	0.990733	0.682082	0.475362	0.498668	0.774284	1.29823	1.16257	1.24031	1.3445	1.29179	1.24763	1.02976	0.903428	0.836789	0.796809	0.727771	0.896828	0.587729	0.487336	0.869577	0.855203	0.8337	0.887635	0.7215	0.662367	0.771498	0.604077	0.934259
1	-0.163825	-0.165385	-0.333421	-0.28833	-0.233603	-0.312758	-0.315854	-0.122206	-0.301274	-0.0845495	-0.0545872	-0.335707	-0.18766	-0.347707	-0.355677	0.932868	0.86488	0.757705	0.683362	0.518071	0.466862	0.185956	0.27907	0.136473	0.00716272	-0.054091	-0.227068	-0.0934668	-0.278094	-0.339738	0.836483	3.11582	2.98743	2.49956	2.00065	2.16609	2.00847	2.47303	2.23319	2.17747	1.62388	1.55849	1.09251	1.05122	0.837907	0.75301	0.938349	1.72674	2.35914
1	0.045412	0.0136959	0.0475669	-0.13385	0.307756	0.0345842	0.179177	0.212458	0.0606816	-0.172952	0.0701594	-0.153283	0.0155583	0.19114	0.143503	0.0222328	-0.116186	-0.318235	0.0317653	-0.125827	-0.572108	-0.404765	0.0942985	0.468227	0.284461	0.0941802	0.0956442	-0.116873	0.0314224	-0.0602553	-0.122348	0.340706	0.0433531	0.557902	0.225376	0.899325	0.746838	0.751687	0.617809	0.97678	0.708806	0.599024	0.890602	0.61814	0.296858	0.571742	0.908754	0.828087	0.927309
1	0.177721	0.00907129	-0.088841	0.0566676	0.18055	0.0910478	0.0517621	0.113804	-0.0341913	0.218906	0.0488588	-0.0606227	-0.00244791	-0.104357	0.0268658	-0.0646727	-0.0735846	-0.190387	0.0484345	0.0426861	0.172793	0.0396696	-0.137866	0.0781049	-0.163603	-0.046329	-0.392642	-0.197063	-0.235296	-0.305466	0.461928	0.895227	1.63478	2.74996	2.62003	1.90171	1.44625	0.875127	0.689756	0.57821	0.210125	0.275233	0.46305	0.260582	0.153037	0.077345	0.152696	0.24706	0.249195
1	-0.183432	-0.105704	-0.0807643	-0.023514	-0.0373373	0.0476256	-0.0576905	-0.0136615	0.136086	0.14824	0.0244469	-0.090666	0.0196592	-0.0316795	-0.0427663	-0.0566591	0.0723334	-0.0146387	0.0665711	0.0948069	0.0554303	0.121248	0.078135	-0.0214907	-0.146478	0.0280527	-0.077771	-0.0418584	0.0650342	-0.0776054	0.343367	2.49141	2.89459	2.62892	2.25136	1.92409	1.93549	1.44773	1.35122	1.37736	1.02391	1.40164	3.19515	3.10078	2.87533	2.58842	2.37943	2.28787	2.10195
1	-0.410166	-0.459012	-0.491505	-0.497636	-0.606454	-0.544159	-0.274612	-0.396342	-0.244378	-0.294287	-0.3859	-0.186436	-0.094375	0.647113	0.513217	0.371598	0.267807	0.174646	0.197963	0.269662	0.0808515	0.113616	0.221033	0.294617	0.273755	0.678152	0.552712	0.284761	0.601408	0.345635	0.318808	0.711855	0.692873	0.539929	0.315608	0.840026	0.574374	0.415746	0.465426	0.509108	0.427441	0.564917	0.749043	0.673566	0.811998	0.980282	1.23062	1.30464	1.29931
1	0.0125766	-0.32101	0.144553	-0.0532596	0.2249	-0.0246774	-0.427029	-0.41311	-0.435305	-0.562302	0.219046	0.071759	-0.0635797	-0.217403	0.257229	-0.0626294	0.171891	0.303445	0.532663	0.403678	0.309788	-0.122138	-0.288942	-0.0946438	-0.0823215	0.00727786	0.139372	0.419859	0.319135	-0.409312	0.462179	0.562473	0.513561	2.33818	2.18182	1.68564	0.938769	2.26824	2.04605	1.47041	0.640442	0.551427	0.757506	0.361003	0.987517	0.681687	0.729452	0.573362	0.217704
1	-0.0712061	-0.104079	-0.0606002	-0.0727985	0.121386	-0.0802768	-0.071917	-0.284716	0.0164711	-0.141072	0.115161	-0.247911	0.204714	0.121809	0.0910375	0.0678924	-0.0950469	0.235834	0.180975	-0.0987438	0.0887678	0.0919859	-0.0306675	-0.0425898	-0.151534	-0.0627848	0.0581039	0.00320476	0.260716	0.095603	0.572483	3.90964	4.47355	3.7205	3.42119	2.98348	2.88372	2.48421	2.18278	1.82285	1.70549	1.72505	1.22636	0.961817	1.32311	0.828075	0.858476	0.819045	0.61762
1	0.488322	0.178808	0.273288	0.129873	-0.289726	-0.00089069	-0.162093	-0.122381	-0.169254	-0.289514	-0.552323	-0.68379	-0.10599	-0.520336	-0.331503	-0.764217	-0.850524	-0.65998	-0.222658	0.154418	0.0570816	-0.315889	0.774188	1.45777	0.813569	0.584449	0.525974	0.263809	0.370367	0.827021	2.36571	2.44924	1.95117	1.52089	1.55565	1.04076	0.939258	0.554823	0.73176	0.263384	0.38268	0.438977	0.153984	0.579819	0.855916	0.137622	0.914115	0.821728	0.665021
1	-0.0249775	0.141821	-0.0533396	-0.206679	-0.116212	0.0736506	-0.0824831	0.0635032	-0.00228572	0.0461373	-0.0525921	-0.0717416	-0.133166	0.114483	0.00128283	-0.104514	-0.103504	-0.0507012	0.0372403	0.19271	0.0546256	-0.0952174	0.0779058	-0.104543	-0.0666191	0.100919	0.0799375	0.034792	0.219729	-0.0677787	0.275368	0.314989	-0.0107197	0.196038	0.150563	0.486711	0.401795	0.409757	0.246546	-0.0115484	-0.0127777	0.288895	-0.0842471	0.118888	0.13816	-0.0747615	-0.0272805	-0.0455169	0.0770012
1	0.0810252	-0.162804	-0.0109806	0.129449	0.12004	0.34476	0.240451	0.138729	0.379576	0.214033	0.22926	0.335982	0.140994	0.0929238	0.500342	-0.464624	0.0203586	-0.283799	-0.0284918	-0.132146	0.248816	0.185085	-0.403508	-0.226469	-0.716555	-0.301393	-0.0985817	0.0287105	0.397042	0.09152	1.0558	0.77124	1.38794	1.07903	1.4947	1.31829	1.23313	0.959007	0.248788	0.969171	0.51035	0.651955	0.320346	0.0173015	0.332784	0.196669	0.457133	0.493077	0.454884
1	-0.129848	-0.200427	-0.110909	-0.130081	0.111065	-0.13093	-0.286798	-0.432449	-0.374249	-0.0418589	-0.318982	-0.174775	-0.27052	-0.431952	0.6706	0.351076	0.237889	0.315269	0.351034	0.336888	1.06449	0.442386	0.135983	-0.0183585	-0.297099	-0.401616	-0.296026	-0.310234	-0.175758	-0.0781341	1.46077	1.59656	2.97761	4.10351	3.70407	2.65756	2.17716	1.78391	1.18878	1.33235	0.811703	0.515904	0.246589	-0.12989	-0.35172	-0.185905	-0.1579	-0.313987	-0.156453
1	-0.206816	-0.216879	0.00579163	-0.117329	0.0306722	0.494251	0.0496695	0.314604	0.267547	0.0491128	0.500277	0.252337	0.355467	0.254258	0.120938	-0.434769	0.024667	-0.112897	-0.321776	-0.0386614	0.201109	-0.274692	-0.435103	-0.323566	-0.393709	0.00495908	0.102144	0.214653	0.476702	0.647914	0.86975	0.754757	0.637658	0.887732	0.663522	0.41574	0.464645	0.268569	-0.0122306	0.31119	0.216351	0.158868	0.051781	0.49972	1.59431	1.84119	1.92174	1.71112	2.11111
1	0.102608	-0.18514	-0.0436236	0.495777	0.0442583	-0.0956678	-0.0666505	-0.588384	-0.118393	0.332727	0.00445693	0.186503	-0.0400628	-0.0587434	0.313449	-0.2001	0.0374852	-0.372633	-0.0553725	-0.108016	0.505554	0.310026	-0.0677611	0.0945762	-0.306948	0.0070933	-0.00547903	-0.320857	-0.534484	-0.2881	0.832069	0.505616				0.8064	0.644191	0.732829	0.74253	-0.0107516	0.535884	0.141801	0.656883	0.41847	0.354753	0.639814	0.414066	0.534277	1.34441
1	0.368011	-0.314315	-0.280671	0.266549	0.0799858	0.150895	-0.102949	0.283573	-0.20009	-0.43531	0.0170354	-0.455648	-0.144134	-0.256848	0.267457	0.0334125	0.0508046	0.0122966	0.138776	0.146713	-0.100298	0.189128	-0.119474	0.289969	-0.208561	-0.122106	0.0732122	-0.175521	0.0473444	0.16973	0.295632	1.75321				2.25493	2.36077	1.67872	1.32856	1.42535	1.37066	1.47438	2.05672	0.983634	1.20423	0.865868	1.1712	1.00394	0.560314
1	0.0450319	0.0990229	-0.0725752	0.181552	-0.0486467	-0.0314855	-0.0967899	-0.0800644	-0.0819565	-0.0675028	-0.00759267	-0.0817446	0.131269	-0.0904335	0.0698383	-0.334803	0.033599	-0.203099	0.333305	0.0952709	0.0862301	0.0547221	-0.0671469	-0.190983	0.243165	-0.404235	-0.10091	-0.260106	0.2019	-0.202819	1.25837	3.37785				3.69047	3.49586	3.40837	3.08032	2.92961	2.60465	2.41724	2.4123	2.34557	1.94145	1.77264	1.69006	1.36838	1.27342
1	0.000765453	0.0344544	-0.260687	-0.213662	0.0754245	0.452161	0.410298	0.191418	0.0348355	-0.292818	-0.221919	-0.318468	0.0367814	-0.0390781	-0.328245	-0.135877	0.234314	-0.0893937	0.160118	0.604581	0.136478	0.0593944	-0.0570176	0.0275367	0.0772899	0.298443	-0.177584	-0.0631702	-0.311518	-0.166983	0.239072	0.621216		0.672872	0.779459	0.610192	0.509899	0.681547	0.23605	0.824448	0.692771	0.671148	0.590827	0.630744	0.908152	0.434747	0.476953	0.890234	0.478112
1	0.197638	0.312164	0.309282	0.246858	-0.231037	0.457072	0.243931	-0.226764	-0.130528	-0.0564015	-0.130623	-0.033264	-0.0910129	-0.00561196	-0.380799	-0.391032	-0.37326	-0.106079	-0.138885	-0.128598	0.0774305	-0.0708229	0.0220795	-0.159156	0.115759	0.146303	-0.105334	1.17566	0.29466	0.640223	2.87676	2.77723		3.13171	3.19063	2.77653	2.59942	2.06493	1.66279	1.34236	1.23447	1.11311	1.43389	1.16773	1.04746	0.728852	0.605441	0.402176	0.609998
1	-0.13382	-0.170579	0.0454712	-0.0126302	-0.0609557	0.247298	0.227882	0.0450689	-0.0176486	0.0137342	-0.41716	0.0571714	0.0401141	-0.191333	0.102272	-0.205118	0.0126429	0.127535	0.00675444	-0.0749836	-0.0306935	-0.075646	0.128623	-0.00698232	0.304134	0.138194	0.115403	-0.0391432	-0.166195	-0.200988	0.99137	3.07572		3.71273	3.68859	3.17971	2.85014	2.56209	2.3196	2.18005	2.10752	1.91415	1.53728	1.90597	1.89769	1.55663	1.2851	1.13543	1.05142
1	-0.123921	-0.26674	0.244077	0.0166256	0.282875	0.739098	-0.0657086	-0.271591	-0.01701	-0.220487	-0.254401	-0.259111	-0.048716	0.120809	-0.310138	-0.198049	0.00168987	-0.0262682	0.136591	-0.0584519	-0.0433491	0.073755	0.0313463	-0.144559	0.120951	0.35673	-0.172469	0.0303835	-0.0603482	-0.230684	-0.0310867	0.456924		2.35371	2.4157	2.29555	1.86009	2.16166	1.86102	1.72565	1.94358	1.5572	1.85661	1.74115	1.79715	1.49762	1.3852	1.6377	1.09217
1	0.291642	-0.321313	0.00475749	-0.430415	-0.585952	0.16539	0.650828	-0.0163039	-0.0822473	-0.282064	-0.281066	-0.448754	-0.31008	0.151613	-0.584156	-0.459387	0.264721	0.189684	0.0222219	0.105327	-0.0591866	0.0795445	0.161357	0.49173	0.464208	0.0395063	-0.00266209	0.521966	0.323101	0.219026	1.17793	1.01282		1.27665	0.746311	0.708306	0.369495	0.589349	0.36592	0.472904	0.0357658	0.662893	0.62533	1.06427	0.794662	0.531221	0.596275	0.503726	0.532778
1	0.0595121	-0.0191205	0.194747	0.0184871	-0.190943	-0.184836	-0.0456176	0.526133	0.0271341	0.141578	0.00943033	0.109072	-0.026301	-0.100567	0.308952	0.104678	-0.211053	0.0471542	-0.29251	-0.033853	0.0453131	0.172478	-0.167685	-0.0757118	-0.139919	-0.163993	-0.0400009	0.0493276	0.925291	0.707902	1.70241	1.33677	1.34339	1.00069	2.14778	1.30831	0.935401	1.15329	0.852324	0.864797	0.867674	0.459127	0.503575	0.328698	0.457976	0.151318	0.315304	0.215564	0.249191
1	-0.530545	-0.296708	-0.11595	-0.0273363	0.233703	-0.268938	-0.0382845	0.450535	-0.177438	0.239042	0.0832349	0.018823	0.207804	-0.00629798	-0.161268	0.0746111	0.0742436	0.0261406	-0.0764082	-0.0351014	0.156817	0.0227152	-0.0268516	0.151716	-0.0893788	0.0198286	0.170266	0.124022	-0.104839	0.056475	0.821251	3.09466	3.97485	3.10183	2.8984	2.53142	2.30223	2.06595	1.81999	1.96173	1.7757	1.61535	1.29175	1.21476	1.1674	0.979537	1.00525	0.999222	1.29022
1	0.00880935	0.10769	0.182804	-0.507223	-0.613074	0.280834	-0.235586	0.596443	0.365168	0.708859	0.453704	0.295056	0.500233	0.0909376	0.146489	0.216225	-0.114973	-0.1263	-0.227768	-0.4355	-0.242023	-0.258229	-0.132055	-0.291931	-0.678697	0.0072366	-0.110421	-0.195406	-0.303396	-0.130957	0.829385	1.2623	1.23963	1.31582	0.452625	0.71073	0.586676	0.858954	0.323838	0.379524	0.37783	0.169755	0.0453697	-0.143584	-0.349387	-0.110702	-0.262313	1.4636	1.14326
1	0.200834	-0.166816	-0.0234114	0.0136221	0.28929	-0.126083	-0.102879	-0.398682	-0.153956	-0.275031	0.418435	-0.18275	0.193655	-0.174572	0.114779	-0.132985	-0.0892544	-0.012345	0.203217	0.352566	0.0199315	0.271213	-0.0276287	-0.00983067	-0.212939	-0.22013	0.0329657	0.109746	0.319754	0.67601	1.64328	0.85951			1.12315	1.16816	1.22568	0.890275	1.15626	1.29576	1.06688	1.05965	0.693248	0.713637	0.483041	0.244344	0.495478	0.595367	0.863364
1	0.118763	0.0193713	-0.180068	-0.381433	-0.410429	-0.228396	-0.0600034	-0.291867	-0.339692	-0.401905	-0.125807	0.306088	-0.227479	-0.229358	0.455524	-0.134467	0.0293216	0.226224	0.170459	0.0422769	0.0538202	0.294733	0.390512	0.478668	0.400407	0.0435518	0.0147488	0.301247	0.199026	0.252876	0.163329	1.7547	2.49755					2.46868	2.55511	1.89685	2.00101	1.89617	1.60878	1.51465	1.00893	1.13477	1.2202	0.976503	1.04415
2	0.115525	-0.365927	0.348116	-0.47539	-0.453989	-0.223005	0.614209	0.20499	-0.455964	-0.706929	-0.319046	0.107049	-0.0140943	0.166015	0.144846	-0.4842	-0.973225	-0.447745	0.124817	-1.18725	-0.184623	0.496404	1.02814	1.71128	0.444698	-0.450439	0.0640952	0.106414	-0.153705	0.285353	-0.825605		-0.64884	-0.316403	-0.479681	0.772795	0.955793	0.961843	0.670362	0.802116	1.53308	1.6937	1.40602	1.67425	1.22135	1.18191	0.34349	0.944621	0.887
2	1.52149		-0.0119872	-0.329199			-0.365705	0.363048	-0.235752	0.0513805	-0.241724	-0.100768	0.0213609	-0.36878	-0.0867199	-0.275186	0.0835872	0.0419328	-0.520772	-0.382752	0.112341	0.0776105	0.701252	0.550149	0.738295	0.153132	0.0125765	-0.183421	0.149963	0.445017	0.478277	0.490625	1.01766	0.370585	0.895069	0.654963	0.179443	0.378867	0.772353	1.05403	1.02172	0.757061	0.689717	0.516616	0.601792	0.575646	0.674137	0.622031	1.1241
2	1.26201	0.759241	0.7342	-0.0550155	-0.295249	-0.012944	-0.0113415	-0.189911	0.301478	0.390886	-0.0774437	0.214334	0.670729	1.19098	0.644527	0.464894	-0.0345747	0.173563	-0.122636	-0.0256908	-0.315749	-0.494749	-0.312921	-0.256226	-0.653156	-0.548845	0.149912	-0.36099	-0.328102	0.284389	1.36769	2.6385	2.18835	1.53565	1.77149	0.491648	0.223613	1.08405	1.06506	0.535144	0.453945	0.00736077	0.884929	1.29791	1.04002	1.12773	1.50704	0.771175	0.508815
2	0.359685	0.175523	0.107459	-0.28377	-0.299317	-0.348429	-0.443007	-0.417296	-0.408089	0.214158	-0.529653	0.0603789	0.294717	-0.483516	-0.522252	0.14147	1.03478	0.6291	0.0830986	0.0337249	-0.23921	-0.275175	-0.0512928	0.401696	0.434515	0.175205	-0.0238863	0.150925	-0.0965316	0.0638537	0.186479	1.07632	0.736823	0.949076	0.626248	0.116312	0.212398	-0.0228649	0.331167	1.40258	0.846634	1.14997	1.32058	1.26857	0.62717	0.865399	0.485921	0.408117	0.185368
2	0.83385	0.236482	-0.0707493	-0.268173	0.0703607	0.544823	0.69052	0.851412	1.08152	0.718162	0.689471	0.962436	0.633259	0.410262	0.226037	0.094742	-0.0482391	-0.304448	-0.177029	-0.62959	-0.737693	-0.663718	-0.64833	-0.790184	-0.634465	-0.639159	-0.348455	-0.51703	-0.900007	-1.06468	-1.52553	-1.11337	-0.782754	-0.208652	-0.366392	-0.714254	0.576765	0.310533	0.468566	0.0947154	0.0285216	-0.152637	0.0178856	-0.104457	-0.483983	0.0324971	0.540524	0.443159	0.518416
2	0.928247	0.792465	-0.200658	-0.173589	-0.263075	0.0323557	-0.120589	0.27474	0.153502	0.0651039	0.0467153	-0.00402939	0.14731	-0.163791	0.354903	0.505992	0.213239	-0.0469057	0.0729314	-0.119282	-0.528767	-0.338533	0.249733	-0.00918449	-0.00183852	-0.161342	-0.590021	-1.23725	-0.0759468	-0.0538423	-0.921264	0.640523	1.34193	1.9131	1.31705	0.771273	0.647252	0.890927	0.53809	0.65845	0.724988	0.448035	0.0107804	0.730547	0.765936	0.59831	0.331066	0.822159	0.707517
2	0.247197	0.267057	-0.0660931	0.12431	-0.171328	-0.0041235	-0.183578	0.085502	-0.0257728	-0.0802534	-0.464209	-0.117223	0.028711	0.298742	0.378383	0.349628	-0.212904	0.121785	0.112937	0.279101	-0.285384	-0.225696	0.157216	0.309089	0.0863526	-0.134044	-0.806872	-1.23705	-0.0828176	-0.173519	-1.31852	0.713774	0.901769	1.07337	0.797835	0.668854	0.889092	0.667401	0.992772	0.943906	1.09364	1.03186	1.25238	1.0293	0.988078	1.01089	0.84613	1.19295	1.09635
2	0.287688	0.311849	-0.168995	-0.333265	-0.276469	-0.00984943	-0.147391	-0.245048	-0.155601	-0.159642	-0.590366	-0.556908	-0.132186	0.119545	0.222196	0.464901	0.276967	0.153458	0.3015	0.493596	-0.156627	0.0964932	0.415173	0.624835	0.246275	0.197455	-0.439065	-1.19745	0.185443	-0.280155	-1.11813	0.715314	1.6576	1.41267	1.1721	0.79547	0.910991	0.913567	1.07639	0.965558	1.42277	1.17318	1.40104	1.60803	1.4927	1.33799	1.48747	1.26702	1.17244
2	0.536345	0.383654	0.00175823	0.14799	-0.100381	-0.0775685	-0.21006	-0.202801	-0.0227719	-0.244153	-0.650964	-0.128008	-0.0135763	-0.100139	0.375893	0.471216	0.120361	0.0637894	-0.035459	0.34812	-0.349911	0.00810972	0.130014	0.254894	0.0932631	-0.100959	-1.01865	-1.76526	-0.543596	-0.550814	-1.73637	0.720835	1.19826	1.25673	0.762904	0.826276	0.803037	0.736939	0.828602	0.960854	1.3866	1.37867	0.935353	1.80939	1.67499	1.14668	1.56263	1.46318	1.32518
2	-0.490434	-0.20868	-0.260612	0.527152	0.65728	0.625483	0.649027	0.643158	0.649154	0.968225	1.14514	1.03672	0.644476	0.0141967	-0.276167	-1.0452					-0.976289	-0.857414	-0.809906	-0.749847	-0.872595	-0.785598	-0.604546	-0.497513	-0.34954	-0.284545		0.401464	0.127176	0.539509	0.280205	0.298318	0.641036	0.284129	0.415585	0.711295	0.773596	0.785699	0.89125	0.962502	0.54271	0.666101	0.867437	0.784533	0.59582
2	0.177988	0.0208598	-0.457531	-0.395414	-0.107489	-0.429176	-0.302088	-0.431343	-0.121254	-0.174477	-0.135135	0.0719088	0.228341	0.295512	0.280251	0.315943	0.109083	0.295656	0.157558	0.113266	-0.0385897	-0.342407	0.275113	0.018333	0.319106	0.331176	0.24428	0.0908901	0.314328	0.108488	0.0536144	0.488556	0.955299	0.901169					2.48934	2.32331	1.15896	0.948281	0.711438	1.22842	1.30838	1.70271	1.25029	1.82404	1.84781
2	0.588913	-0.277412	-0.354402	1.1727	-0.0632598	0.0120673	-0.845548	-0.801628	0.30976	0.506624	0.1968	0.599552	1.13092	0.457947	-0.0059299	0.372401	0.517073	0.15611	-0.0322801	-0.289358	-0.567079	-0.362831	-1.26358	0.288713	-0.0508341	-0.630603	-1.02062	-0.827398	-0.267331	1.17227	1.61621	-0.429467	0.744377	0.169894	0.315381	0.689766	0.710671	1.04378	0.172505	0.696529	1.30975	1.67448	1.62625	1.71901	1.46633	1.73609	1.6302	1.59838	1.56869
2	0.362601	0.605433	0.623363	0.262325	0.638937	0.573371	0.0961512	0.160257	0.0815843	0.166774	0.252769	0.371336	0.337034	0.0398602	-0.380956	-0.434863	-0.236071	-0.482053	-0.502912	-0.584459	-0.444713	0.180143	-0.134442	-1.0051	-0.423213	-0.256805	-0.523498	0.410161	0.513408	0.410193	0.895823	0.637488	0.538716	0.36783	0.223613	-0.122748	0.295885	0.0205208	-0.157726	-0.0716183	0.176839	0.408064	0.500342	0.394428	0.659322	1.55239	0.777569	0.714266	0.752821
2	0.527651	0.292914	0.188698	-0.254847	0.0905057	-0.174518	0.0722017	-0.0575543	-0.377983	-0.0155066	-0.59382	-0.460875	-0.0772251	-0.139977	-0.101805	-0.291767	-0.0703933	-0.223081	-0.103357	-0.0982063	0.524608	0.662764	0.415035	0.324982	0.178801	0.414167	0.42131	0.366447	0.173247	0.276787	0.295841	0.19367	0.581753	0.853718	0.739008	0.372466	0.31075	0.4764	0.879403	0.89978	0.869982	0.872359	1.23358	1.2802	1.18234	1.38687	1.06733	1.0637	0.935992
2	0.174396	-0.821084	-1.2561	-1.11954	-0.0316311	-0.41904	-0.246873	0.402119	-0.012459	-0.341216	-0.582527	-0.0861731	-0.156309	0.425483	-0.387295	-0.497076	-0.134017	0.260473	0.407628	0.268813	0.24345	0.478992	0.646258	0.449923	0.302007	0.919001	0.285862	0.761918	0.304569	0.601497	0.623829	0.797307	0.673148	0.641813	0.782207	1.20432	1.4678	0.959431	0.972068	1.24451	1.23533	1.08223	1.30225	1.04957	0.71524	0.433136	0.930919	1.25855	0.636951
2	0.0660813	0.212637	1.02631	0.691961	0.332759	0.382031	0.565269	0.387222	-0.357333	-0.481848	-0.11825	-0.458259	-0.840692	-0.319256	0.116377	-0.193446	-0.339366	-0.328569	-0.201685	-0.0351387	-0.0133502	-0.331821	0.729957	-0.0543085	0.358419	0.431594	0.309017	0.334856	0.225738	0.249342	0.10724	0.0611803	0.355145	-0.0768832	-0.388749	0.107226	-0.404933	0.262409	-0.0500103	-0.138706	0.0233783	0.0547739	0.189559	-0.187765	0.153354	0.191485	0.357361	0.163239	0.44449
2	-0.0492092	-0.0507718	-0.162639	-0.0781948	0.125684	0.818837	-0.333801	-0.099914	0.0294837		1.16205	-0.232394	0.0171582	0.0142844	-0.0240096	0.498216	0.543127	-0.00928732	-0.23329	-0.351247	-0.132099	-0.279394	0.213573	0.672943	0.0646557	-0.306504	0.210662	0.195281	0.402812	0.483512	0.661731	0.680363	0.50443	0.372469	0.555429	0.602042	0.540473	0.778518	0.192398	0.3411	0.322284	0.30864	0.336761	0.737798	0.456984	0.747748	0.849897	1.16757	1.53268
2	-0.428555	-0.250233	-0.437361	-0.8604	-1.00574	-0.721117	-0.347639	-0.108916	-0.163405		0.76295	-0.664266	-0.243726	-0.0560657	-0.278612	0.338174	0.585969	0.169005	0.0997539	-0.250762	-0.0432776	0.23656	0.20383	0.280115	0.246492	0.496444	0.647631	0.227698	0.506316	0.372331	0.282124	0.26932	0.232757	0.275305	0.253305	0.675337	0.589756	0.652873	0.357336	0.255784	0.136609	0.425751	0.760644	0.673282	0.493626	0.64395	0.255106	0.41414	0.849767
2	-0.0288182	-0.30843	-0.26625	-0.0167558	0.296899	0.435923	0.151139	-0.028269	0.234638		1.29184	0.0093787	0.27329	0.0375888	-0.183223	0.636602	0.530226	-0.0263054	-0.180497	-0.0322446	-0.617033	-0.230477	-0.0526581	0.513887	0.205571	-0.499855	-0.0341865	-0.0562361	0.0575914	0.323929	0.391554	0.389287	0.460334	0.247293	0.480125	0.712939	0.438035	0.661774	0.109263	0.129223	0.179791	0.240199	0.0958916	0.396325	0.149327	0.675054	1.01103	0.977562	1.25332
2	0.352236	0.938597	0.823906	0.50897	0.763136	1.11007	0.0851968	0.00127514	0.223969		1.03239	-0.737798	-0.700011	-0.453697	-0.471899	-0.444218	-0.0339367	-0.00403394	-0.0384975	-0.180085	-0.657815	-0.233711	-0.254437	-0.00289444	-0.0503239	-0.30904	0.0854229	-0.00814497	0.117372	0.0747187	-0.144078	0.098022	-0.285241	0.120587	0.190864	0.289174	0.379625	0.232145	0.189167	0.21497	0.0570824	0.15642	-0.099302	0.237955	0.0378383	0.557465	0.783984	0.265302	0.730324
2	0.195007	-0.0584184	-0.533439	-0.406175	-0.287878	0.0826286	-0.300715	-0.144282	-0.405062		0.462995	-0.0678325	0.000660492	-0.0615343	-0.0924646	0.329151	0.530923	-0.0138645	0.124434	0.18487	-0.202788	0.155981	0.306839	0.414939	0.338815	0.0828007	0.269195	0.0505573	0.448351	0.432384	1.13529	1.00294	0.407233	0.875616	0.742417	0.669369	0.636301	0.845482	0.536656	0.841541	0.629479	0.494324	0.737395	0.758513	0.760197	0.932657	0.940043	0.752046	1.15007
2	-0.202207	-0.0178133	0.0990261	-0.173503	-0.123969	0.108756	-0.294466	-0.0154946	0.0691759		1.19145	0.044968	0.19807	-0.035433	-0.121372	0.217106	0.208098	-0.169524	-0.506321	0.0552262	-0.207186	-0.0589837	-0.323456	-0.128959	0.168184	-0.167303	0.080708	-0.00351367	-0.167362	0.0846286	0.476207	0.290945	0.0796878	0.158916	0.402955	0.339613	0.251869	-0.0602923	0.0130158	0.0488238	0.239233	0.271357	0.214953	0.21598	0.342066	0.597804	0.753807	0.943546	1.22971
2	-0.234723	-0.480296	-0.707544	-0.601969	-0.273988	-0.0127812	-0.179633	-0.267452	0.506106		1.46005	0.843128	-0.0727155	0.135664	0.243431	0.32087	0.247715	0.282803	-0.0110255	-0.121891	-0.34074	0.143179	-0.0254976	0.167242	0.140839	-0.329314	0.351429	0.0706941	0.133047	0.121557	0.117124	-0.0906478	0.016033	-0.0717404	0.327705	0.364445	0.52196	0.585221	0.0944348	0.443743	0.502224	0.276381	0.467129	0.361611	0.434317	0.800795	0.874045	2.13882	1.94909
2	-0.201201	-0.320408	0.0212956	-0.177043	0.0406193	0.278507	0.131957	-0.127242	-0.00484239		1.05428	0.0979931	0.341243	0.166075	0.247654	0.255331	0.58705	0.230806	-0.0902362	-0.224652	-0.364386	-0.10637	-0.0759422	0.198799	0.188939	-0.538713	-0.00597667	-0.00686553	0.0946378	0.157933	0.629872	0.250098	-0.0275331	0.0766548	0.350792	0.523414	0.354493	0.266784	-0.0753289	0.362834	0.375951	0.142776	0.42067	0.324045	0.260712	0.538036	0.722214	0.416146	1.34238
2	-0.486597	-0.0516256	-0.00697414	-0.169129	0.0409044	0.279432	0.556455	-0.469374	1.02231		1.32758	0.510678	-0.023292	0.111254	0.0153397	0.0773326	0.184606	0.211153	-0.37175	-0.0150353	-0.495735	-0.202789	0.0234936	0.0142894	0.0613343	-0.183239	0.327193	0.258721	0.0296046	0.25854	0.108027	0.134549	-0.0982277	0.0292599	0.203717	0.489858	0.487174	0.666089	0.280024	0.354127	0.42245	0.379003	0.484782	0.402102	0.380876	0.733666	1.17832	1.59607	1.90724
2	-0.248423	-0.461766	-0.989746	-0.57519	-0.626762	-0.348604	-0.57089	-0.375393	-0.429917		1.25936	0.145571	0.276772	0.468677	0.164973	0.342283	0.416081	0.11992	0.0685151	0.179454	-0.0102116	0.160036	0.4079	0.646414	0.314093	0.15602	0.457646	0.11572	0.469626	0.484436	0.628972	0.724824	0.297832	0.513978	0.656735	0.705055	0.665474	0.757592	0.420996	0.729492	0.620691	0.442702	0.550083	0.710762	0.615174	1.05025	0.702782	1.30703	1.50092
2	-0.56238	-0.468944	-0.67297	-0.736189	-0.58032	-0.355337	-0.629567	-0.374885	-0.608858		1.06707	0.455169	0.416865	0.564495	0.545395	0.513285	0.514196	0.430041	0.00255337	-0.0726918	0.168	0.0222587	0.0794535	0.169135	0.30723	-0.0272706	0.425249	0.22046	-0.165089	0.0544513	0.391396	0.465011	0.308786	-0.0838914	0.266032	0.419749	0.730465	0.472483	0.218861	0.563237	0.387443	0.265216	0.370746	0.314841	0.546882	0.835604	0.662935	1.35599	1.33822
2	-0.0903344	-0.000649467	-0.251652	-0.239622	0.193508	0.388938	0.328173	-0.190451	0.401823		1.37209	0.49908	-0.19812	0.0840121	0.135669	0.336747	0.326109	0.0438754	-0.0725187	-0.167954	-0.21669	-0.0757134	-0.122987	-0.117234	-0.00233241	-0.388375	0.113024	-0.0457445	0.0868803	0.408888	0.366827	0.273881	0.0230739	-0.0749756	0.23601	0.289936	0.371268	0.158212	0.080661	0.434694	0.310824	0.221703	0.396849	0.338991	-0.00106106	0.365083	1.31874	1.5482	1.4615
2	1.81908	2.34443	1.42421	-0.023632	-0.0275014	-0.731602	-0.667881	0.220536	-0.145113	-0.272553	1.78424	1.56877	0.224933	-0.303637	-0.900112	-0.753789	-0.471045	0.0843045	0.806481	1.11008	0.248665	0.0218102	-0.161507	-0.000878197	0.0332502	-0.125396	-0.191945	-0.491503	-0.508767	-0.787881		-0.361593	0.453335	0.389517	0.329134	-0.411175	-0.648657	1.20037	1.81641	1.70439	1.82567	1.49762	1.94429	1.56201	1.15103	0.761155	1.40653	0.729273	1.18333
2	0.729415	0.356058	0.398397	0.327207	-0.368922	-1.02303	-0.716243	-0.802645	-1.15238	-0.872723	-0.602524	-0.33244	-0.261074	-0.384001	-0.632671	-0.310506	-0.282467	-0.104138	0.363588	0.384572	0.260185	0.301163	0.00592085	0.430316	0.582471	0.601638	0.377567	0.375728	0.326952	1.06569	0.910674	0.895395	0.810578	0.756255	0.153764	-0.0178097	0.235355	-0.377245	-0.367527	0.0145186	0.288794	0.775137	0.33734	0.263513	0.414677	0.835597	0.681997	0.597459	0.265607
2	0.2778	0.676957	0.930024	0.206984	-0.925459	-1.02546	-0.481069	-0.801217	-0.504692	-0.128585	-0.473571	-0.138634	-0.419019	-0.560641	-0.493614	0.13326	0.380741	0.023196	0.0463858	0.0085192	-0.0121817	0.211748	0.207802	0.298713	0.468906	0.373696	0.0644996	0.22325	0.266235	0.52532	0.791721	0.520042	0.75992	0.122448	0.105813	0.996706	0.968807	0.425486	1.07467	0.548619	0.995483	0.399003	0.673478	0.369454	0.697167	1.1938	0.830893	0.903786	1.36463
2	0.81874	0.283008	0.389294	0.588246	-0.0477617	0.424913	0.286273	0.426091	-0.19997	-0.00214401	-0.186104	0.271142	0.0129897	-0.0609463	0.233396	0.239089	-0.173513	-0.350117	-0.283368	-0.460454	-0.0810157	-0.0361242	-0.761066	-0.185244	-0.340276	-0.384575	0.104601	-0.00524183	0.124952	-0.275787	0.138822	0.573945	1.15877		-0.542411	-1.29888	-0.4419	-0.338212	0.225201	0.405559	-0.0906946	-0.0651096	0.34877	0.359453	0.446435	0.118682	0.0818954	0.426641	0.311816
2	0.405388	0.386149	0.118267	0.379736	-0.00820153	-0.070108	0.109052	-0.156841	-0.0626366	0.128429	-0.396265	-0.315896	-0.399019	-0.276741	-0.363791	-0.612942	-0.254229	-0.21823	-0.150665	-0.203973	0.032483	-0.0181803	-0.181198	0.454345	0.75305		0.879517	0.648021	0.279003	0.232575	0.747209	1.08665	1.03051	2.35074	1.5842	1.46054	1.048	0.923938	0.882955	0.813454	0.790957	1.02946	0.639962	0.683598	0.829835	0.485032	0.647894	0.637077	0.957294
2	-0.388461	-0.378661	-0.682137	-0.558925	-0.528917	-0.608434	-0.0896974	0.147648	-0.784808	-0.683845	-0.788597	-0.954689	-0.476053	-0.212858			0.82184	0.581473	0.359331	0.357041	0.504639	1.04044	0.787012	0.50954	1.5219	1.50117	1.11725	0.978222	0.5697	0.638291	1.05006	0.68896	1.04318	0.660121	0.636589	0.620559	0.464049	0.296042	0.320936	0.373103	0.44918	0.405309	0.422562	0.359576	0.5697	0.58394	0.277053	0.738612	0.528853
2	-0.0692464	-0.0787227	0.159652	0.0600136	-0.229437	-0.260154	-0.305067	0.119462	-0.131159	0.0593627	-0.438179	-0.480701	-0.214877	-0.625188			-0.553085	-0.0474778	0.364075	-0.117401	0.336039	-0.28995	0.178363	0.0872023	0.646583	0.12423	0.210019	0.516158	0.404881	0.342474	1.355	1.37508	1.14118	0.960484	0.909662	0.812377	0.932277	1.12084	1.00208	0.979514	0.567758	0.768444	0.647905	0.577395	0.812899	0.408554	1.1607	0.700964	0.723604
2	0.254089	0.166336	-0.0878469	0.16394	0.0947357	0.174655	0.113232	0.00224377	0.216154	-0.318728	-0.16365	-0.120464	0.0494601	-0.0949381			-0.49642	0.00204159	0.00101155	-0.304697	0.0121371	-0.0761527	0.0310339	-0.131296	-0.293052	-0.108098	-0.0207645	0.105257	-0.0779705	-0.157699	0.115011	0.426085	0.341186	0.135809	0.447937	0.462804	0.470992	0.15649	1.15201	1.40708	1.27702	1.19198	1.23354	0.994879	0.951009	1.2945	2.70893	2.78347	2.47973
2	0.065534	0.315961	0.253331	0.286309	0.256215	-0.283937	-0.365038	0.393156	-0.107946	-0.150717	0.151882	-0.104574	-0.0707327	0.0728775			-0.707908	-0.601407	-0.0965154	-0.248425	0.0758602	-0.226265	0.0357544	0.254479	-0.142143	-0.605258	-0.0267576	0.174728	0.325608	-0.256326	0.0371865	0.579288	0.820817	0.871473	0.645412	0.371221	0.41308	0.432557	0.672283	0.329307	0.745588	0.611252	0.62061	0.411996	0.559662	0.737337	0.669335	0.570122	0.696263
2	0.162822	0.0415623	0.177933	-0.168001	-0.0101333	0.092747	0.178259	0.343115	0.0313152	-0.0758339	-0.168431	-0.162978	-0.277974	-0.324768	-0.343304	-0.295596	-0.37865	-0.275584	-0.116463	-0.0952993	0.0120835	-0.0511091			0.506598	0.15619	0.1147	0.0406989	0.323877	0.12203	0.418813	0.594076	0.509231	0.376544	0.675976	0.456194	0.200108	0.586324	0.561788	0.82568	0.3302	0.735127	0.695157	0.761118	0.65561	0.64068	0.874979	0.711945	0.858761
2	0.273852	0.3349	0.170635	-0.120826	-0.113378	-0.154429	0.0623864	0.0354937	-0.311646	-0.114644	-0.176157	-0.30054	0.0875255	-0.452439	-0.289635	-0.459749	-0.366207	0.0709599	-0.00770788	0.0372317	0.175173	0.0940205			1.03793	0.609297	0.309619	0.639107	0.385734	0.284087	0.694948	0.985886	0.440581	1.63687	1.29485	1.58303	1.63853	1.4468	1.21183	1.03737	1.52193	1.26154	1.52475	1.95348	1.97445	1.72414	1.83401	1.76736	1.70422
2	0.400269	0.491254	0.565133	0.498478	0.00165159	0.454698	0.369702	0.015679	0.263712	0.288121	0.0135755	0.20219	0.274253	0.389848			0.00424326	-0.0624785	-0.263217	-0.304516	-0.555242	-0.513914	-0.484656	-0.456364	-0.805725	-1.14182		-0.331784	-0.00521993	-0.0147159	-0.135324	-0.236805	-0.179684	-0.259817	-0.618652	-0.494712	-0.428145	-0.532585	-0.619937	-0.530777	-0.0638801	1.11182	1.03671	1.64985	2.29706	1.56574	1.46982	2.10999	1.45993
2	0.178293	0.0252032	-0.150081	-0.435752	-0.55467	-0.477714	-0.451934	-0.546898	-0.748567	-0.858635	-0.794229	-0.583799	-0.575939	-0.456512			0.524046	0.845397	0.539553	0.686166	0.606049	0.621002	0.368412	0.508356	0.377712	0.792131		0.679495	0.777294	0.410633	0.399406	0.2956	0.570563	0.394264	0.270233	0.254558	0.131088	0.164786	0.137779	0.0654372	0.473245	0.623801	0.303047	0.596032	0.744516	1.00392	2.0586	1.56063	1.72896
2	0.271211	0.247322	0.211214	0.0162408	0.195261	-0.272348	0.163106	-0.173895	0.086511	-0.191649	-0.523966	-0.0397087	-0.456809	0.147481			-0.00678242	0.071641	0.215296	-0.384447	-0.0542824	-0.178901	0.189002	-0.126916	0.0305894	0.369724		0.000656045	-0.179315	0.192424	0.275005	-0.0557916	0.0546134	0.410232	0.166154	0.0382427	0.337168	0.473168	0.654494	0.535564	0.797416	0.879196	0.673967	0.714691	1.1465	0.737171	1.47844	0.970444	0.727295
2		0.0693665	0.214254	-0.25061	-0.556047	-0.801355	-0.833082	-0.740327	-0.668097	-0.699379	-0.410862	-0.384471	-0.36567	-0.0809976	0.122963	0.582416	0.839598	1.00808	0.475841	0.473282	0.639137	0.115067	0.110858	0.272149	0.574337	0.138402	0.275603	0.485336	0.327004	0.419178	0.984753	0.507898	1.18092	0.839299	0.621911	0.744651	0.232939	0.151248	0.709936	0.784326	0.765911	0.211779	0.771392	0.612599	0.785214	0.645941	0.855782	0.598694	0.492061
2		0.0913619	0.0434331	0.0175162	0.189911	0.157692	-0.176343	-0.026588	-0.295022	-0.129501	-0.219916	-0.0806598	-3.74362e-05	-0.0744959	0.189066	0.0497392	0.212254	0.311881	-0.0307097	0.0491242	0.0102332	-0.0943338	-0.191352	-0.238853	0.257405	-0.230468	0.172912	-0.0604538	-0.14292	0.127881	0.0276287	0.146083	0.0141659	0.0258537	0.36425	-0.0426069	-0.225809	-0.220789	0.375196	0.630515	0.624461	0.375933	0.623071	0.453271	0.305414	0.291643	0.613678	0.659534	0.818143
2		0.784596	0.676374	0.657037	0.426281	0.154711	0.113814	-0.263921	-0.0979684	-0.243982	0.155068	-0.067658	-0.236301	0.0527853	-0.327237	0.125736	-0.0582697	-0.19962	-0.0331904	0.223621	0.427025	0.428925	-0.103733	-0.0504035	0.186764	-0.0417288	-0.240569	0.158866	-0.168182	0.304653	1.05413	0.755109	0.4897	0.590636	0.376341	0.0391128	0.416722	0.329313	0.619007	0.0501983	0.238781	-0.030623	-0.0215387	0.279039	0.00635074	-0.151647	-0.0940011	-0.451894	-0.350662
2	-0.110202	0.00857207	-0.175577	-0.0701219	-0.166262	-0.388168	-0.152547	-0.419962	-0.151461	-0.215371	-0.0898105	0.132143	-0.176918	-0.181626	-0.275824	-0.282384	-0.585101	-0.130968	0.238165	0.167642	0.108051	0.401752	0.472825	0.229728	0.922403	0.251034	0.465197	0.32234	0.47567	0.507785	0.569036	0.776422		2.45637	1.66192	1.02527	0.915805	0.761592	0.715846	0.517019	0.559622	1.27398	0.903255	0.732526	0.883784	0.78609	0.92252	1.02864	1.43492
2	-0.205588	0.0520162	0.129984	-0.125682	0.185178	-0.164088	-0.0866515	-0.0159086	-0.0645386	0.0927913	-0.0379282	-0.163781	-0.160126	-0.209525	-0.44662	-0.247603	-0.0539707	0.0184275	-0.0104802	0.154413	0.373594	0.0660718	0.125812	0.0439504	-0.0688052	0.11012	0.131351	0.159658	0.263519	0.0458597	0.33498	-0.027066		1.08487	0.613999	0.0427996	0.389861	0.80962	0.397483	0.424453	0.301097	0.451665	0.524904	0.31172	0.267761	0.460019	0.455888	0.303628	0.336353
2	0.528869	0.175143	0.133748	-0.0525161	-0.0953075	-0.56079	-0.574473	-0.552566	-0.772367	0.148905	0.00226775	-0.170528	-0.330784	-0.944626	0.523852	1.09139	1.6245	1.84535	1.33935	0.868328	0.676919	0.329314	0.115101	-0.0734056	-0.3608	-0.362225	-0.490368	-0.690746	-0.826964	-1.06124	-0.21648	-0.19519	-0.502408	-0.0523544	1.02258	1.5898	1.22043	0.557888	0.549139	0.537492	1.47944	1.33576	1.04533	0.572387	0.149784	0.0645776	0.120673	-0.16437	-0.777301
2	0.41539	0.278471	0.230805	0.358604	0.334077	0.209525	0.580629	0.0980116	0.517537	0.824179	0.579885	0.5818	0.0217804	0.271357	-0.109932	-0.380562	-0.465418	-0.711898	-0.907246	-0.920227	-1.168	-0.553543	-0.375486	0.0133843	-0.344447	-0.445848	-0.487718	-0.12509	0.650326	1.04676	1.56822			1.8914	1.51688	1.59077	1.08636	1.07662	0.271657	0.186559	-0.0687143	-0.312667	-0.408141	-0.472692	-0.604182	-0.985544	-0.0958672	0.261166	-0.220348
2	0.212343	0.331832	0.303805	0.340471	0.470637	0.200276	-0.01859	-0.237182	-0.0662507	-0.0302872	0.000423998	-0.182671	-0.392213	-0.159253	-0.0256468	-0.124875	-0.225824	-0.113072	0.224558	-0.0954107	0.00642264	-0.13501	-0.321839	-0.425398	-0.327164	-0.223653	-0.331739	0.748553	0.573251	0.587775	0.602231			0.580924	0.760893	0.763858	0.453604	0.435733	0.139114	0.118159	0.193495	-0.0537562	0.208766	0.306717	0.382627	0.077342	0.214819	0.40788	0.0107628
2	0.224206	0.209188	0.0557437	-0.477493	-0.531994	-0.388827	0.0704856	0.796576	0.212963	0.0986156	-0.115417	-0.158504	0.0390555	-0.222377	0.010675	0.451161	0.48488	0.112804	-0.0192204	0.126082	0.26422	0.238612	-0.0390226	-0.181692	-0.262243	-0.0593559	-0.453066	-0.447376	-0.510535	0.939898	0.789089			0.458538	0.0537502	-0.179285	-0.405296	-0.290328	-0.534237	-0.913091	-0.204431	0.321275	0.200095	0.379692	0.476093	0.827775	0.743119	1.03063	0.968892
2	0.268637	0.160815	0.0947071	0.280232	0.11351	0.0224107	0.136996	0.205849	0.262648	0.10541	0.0708117	0.0930846	0.0824393	0.03952	0.0202499	0.0258836	0.035259	-0.117667	-0.15548	-0.0616443	0.00784536	-0.134443	-0.325129	-0.0555249	-0.147343	-0.149938	-0.08238	-0.24813	-0.183279	-0.169265	-0.1514	0.0139054		0.151742	0.0512414	0.126458	0.0650844	0.772608	0.635506	0.609163	0.636219	0.534616	0.571015	0.471661	0.392811	0.387343		0.283069	0.19252
2	0.00147872	0.193403	-0.0637624	0.0541409	0.420861	0.17572	0.227322	-0.00204045	0.303933	0.0100404	0.0310338	0.139523	-0.022026	-0.292456	-0.232987	-0.182824	-0.249271		0.381871	-0.0346425	-0.226634	-0.0832577	0.018316	0.0812589	0.395623	-0.118626	-0.067384	-0.00112522	0.292225	-0.0574134	0.0209783	0.124117	0.227249			1.02656	0.999289	0.752085	1.24244	0.642598	0.600413	0.919259	0.608607	0.798943	0.793408	0.683869	0.908305	0.645944	0.416328
2	0.404557	0.113234	0.228817	0.237238	0.534925	0.318299	0.187752	0.311959	-0.157192	-0.621595	-0.172965	0.0542665	-0.30959	-0.436923	-0.175394	-0.0449031	0.069174	0.151532	-0.33979	-0.0889309	-0.192074	-0.0138397	-0.150793	0.217169	0.0179817	-0.310614	-0.141229	0.086898	-0.0850372	-0.365206	0.0285907	0.125575	0.218707	0.878238	0.992335	0.8136	0.783614	0.719783	0.475866	0.45496	0.322941	-0.0303224	0.406333	0.528786	0.368571	1.05355	1.0753	1.1346	1.37422
2	0.82598	0.634744	0.802277		0.481311	0.788264	0.310731	0.247051	-0.0516497	-0.144891	-0.0741129	-0.19156	-0.319331	-0.367659	-0.292796	0.0702293	-0.199051		0.185835	0.328532	0.0854778	0.0162222	-0.232874	-0.322995	-0.214362	-0.272037	-0.402648	-0.120536	-0.149472	-0.466208	0.521941	0.533064	0.451419	1.60169	1.94483	1.92791	1.46296	1.10885	0.857606	0.799728	0.810294	0.480911	0.366915	0.447722	0.64318	0.547432	0.461346	0.217196	0.485419
2	0.891269	1.57847	1.67203	1.10191	1.24805	0.593909	0.397692	0.402512	0.0773243	0.122887	-0.105772	-0.172252	-0.144184	-0.403972	-0.462284	-0.551238	-0.413656	-0.286395	-0.602485	-0.496676	-0.423063	0.132691	0.0598562	-0.123552	-0.0615155	-0.104525	-0.158657	-0.170505	-0.16013	0.00184595	0.479923	1.33162	1.5621	1.51066	1.87806	2.13473	3.37562	3.79256	3.45626	3.28634	2.71037	2.58664	2.07183	2.18728	1.40383	1.11254	1.96914	1.65079	2.44542
2	-0.146602	-0.22743	-0.444945	0.23446	0.130219	-0.0496894	-0.245705	0.309552	0.26942	0.457059	-0.0808897	-0.0357874	0.0817325	0.366803	0.134272	0.221215	0.188709	0.232091	0.150637	-0.159348	-0.112896	0.150253	0.00893908	0.118508	-0.382654	-0.28648	0.00268565	-0.208881	-0.0562954	-0.107191	0.271323	-0.631387	0.186878	0.710673	0.638813	0.688448	0.792648	0.229732	0.456649	1.16033	0.245917	-0.0386777	-0.228393	0.189341	0.203437	-0.829743	-0.364434	-0.337609	0.00235574
2	0.412075	0.405714	0.313788	0.539242	0.207364	-0.07265	-0.344003	-0.162489	-0.361288	0.0703609	-0.0931157	-0.188322	0.0195865	-0.124132	-0.602636	-0.147298	-0.162828	-0.397446	0.100198	-0.12392	-0.444645	-0.37359	-0.0949513	-0.0611454	0.118784	0.381634	0.298776	0.239965	0.354707	0.680343	1.49819	1.23244	0.778101	0.613152			1.56828	0.328504	0.667014	0.571661	1.19454	0.951762	0.979421	1.20423	1.32797	1.13628	1.45274	0.676159	1.40658
2	-0.251421	-0.245931	-0.329464	-0.325648	-0.467416	-0.456909	0.236766	0.621374	0.446552	0.295098	0.277087	0.241148	0.283699	0.275516	0.0641509	0.200154	0.0288537	0.0973176	0.155874	0.149391	-0.0286061	0.0945941	-0.187835	-0.422436	0.0958998	0.106748	0.202946	-0.659963	-0.418594	-0.322336	-0.518425	-0.583994	-0.0865702	-0.0859243			-1.23464	-0.208619	-0.36707	-0.276621	-0.196048	-0.193049	-0.196655	-0.290686	0.0514035	-0.343966	-0.118426	-0.107785	0.0122995
2	0.229778	-0.0876352	-0.157923	-0.341963	0.222541	-0.0549067	-0.264371	-0.234005	0.151947	0.503657	0.0587201	-0.409659	-0.0309392	0.0552448	-0.666219	-0.271984	0.0918619	0.106309	-0.000498368	-0.277539	-0.238205	-0.22359	0.456984	0.536082	0.627503	0.669282	0.601488	0.113196	1.35908	0.814984	1.22703	1.75654	1.07191	0.538665			1.30632	1.16377	1.18667	1.39292	0.959457	0.939062	1.12205	1.07872	0.842652	0.796955	0.762146	0.523677	0.872125
2	0.605386	-0.185503	0.0850143	-0.0417566	0.151308	0.0781552	-0.0964647	-0.00750905	0.179598	-0.040393	0.0909973	-0.0829176	-0.146122	-0.250729	0.164625	-0.48775	-0.399904	-0.172109	0.140572	0.144136	0.477318	0.0680015	-0.267865	0.230593	0.164389	-0.0739339	0.268067	-0.411108	0.566354	0.0629762	0.00858949	0.699894	0.863111	1.0392	1.40209	1.14877	1.20249	0.76666	0.976368	0.891033	1.26099	0.729966	0.888451	0.476965	1.55262	1.10346	1.15091	0.478751	0.672326
2	0.220986	1.17764	0.352692	0.189099	0.492918	0.180595	0.378341	0.0663294	0.00297114	0.0655717	-0.217086	-0.117004	-0.135498	-0.313109	-0.27996	-0.306846	-0.416814	-0.412314	-0.378744	-0.421964	0.0463755	0.133523	0.0993797	0.156866	0.302779	0.112008	0.0561589	-0.851794	0.384421	0.362849	0.349486	0.313209	0.220541	0.0199769	0.171803	0.0433467	-0.132942	-0.403286	-0.361326	-0.357718	-0.361524	0.100889	-0.0239423	-0.138225	0.0818006	0.85889	0.67013	0.656253	0.575988
2	-0.288577	0.896771	0.624278	0.511945	0.251837	-0.134812	0.211593	-0.0288576	-0.135254	-0.18775	-0.240117	-0.0208647	-0.288065	-0.22394	0.12301	-0.211516	-0.0780171	-0.339999	-0.0956809	0.209171	0.328759	-0.0936499	-0.0854457	0.102392	-0.0498374	0.00186779	-0.11706	0.914375	0.37627	0.81885	0.447283	0.306894	0.53014	0.746805	0.927585	0.663577	0.978805	0.81923	0.65721	0.452492	0.280232	0.41041	0.237451	0.273831	0.191376	0.255507	0.332966	0.134866	0.345111
2	-0.489561	1.16183	0.443678	-0.0600383	-0.299053	-0.237134	-0.0239933	-0.168879	0.00201794	-0.0993221	-0.0546795	0.0822962	0.0917464	0.0833763	0.38351	-0.115912	0.0458032	-0.120831	-0.119182	-0.0225062	0.171478	0.0833502	0.277889	0.032879	0.127198	-0.072185	-0.195483	0.305501	-0.19636	0.684349	0.525682	0.25726	0.433416	0.0640285	0.41263	0.142409	0.279048	0.145278	-0.227168	-0.0979825	-0.157592	-0.0566723	-0.0609456	-0.169777	0.227351	-0.222854	-0.154875	-0.868056	-0.0809024
2	-0.637148	-0.89674	-0.155514	-0.479501	-0.399674	-0.543891	-1.1994	-0.626085	-0.869334	-0.803385	-0.673955	-0.611232	-0.494593	-0.754563	0.944192	0.625686	0.172352	0.0496785	-0.0773155	0.374409			1.77639	2.11135	1.74483	1.42244	1.2115	0.974085	0.722294	0.90884	0.730501	0.675276	0.474126	0.313805	0.209775	0.0326643	-0.324182	-0.15265	0.617669	0.65064	1.35342	0.820848	1.26305	0.680324	1.24514	0.417335	0.576469	0.557962	0.308781
2	0.0806398	-0.0241215	0.0238382	-0.0655294	0.0606374	-0.298159	-0.179168	0.174964	0.117253	0.0644179	-0.204609	0.116146	-0.0597414	-0.154019	-0.475624	-0.41785	-0.437138	0.291882	0.206387	0.0482515	0.46646	0.308425	-0.0135297	0.0798549	-0.0685916	-0.0809622	0.120657	0.0170824	-0.0388588	-0.32537	0.0938731	0.817611	0.574829	0.597823	-0.00339248	0.890139	0.648457	-0.06093	0.168962	0.229867	0.280866	0.108482	0.559659	0.157588	0.107061	0.470684	0.322439	0.467818	1.19318
2	0.533018	0.284052	0.355055	0.451234	0.420775	0.245823	0.186627	0.36359	0.0290293	-0.0107126	0.027071	-0.171133	0.00522557	-0.314023	-0.436163	-0.620403	-0.44159	0.25062	0.216069	-0.105534	0.0329673	-0.128472	0.0924856	0.0423905	-0.0555845	-0.157391	-0.380876	-0.204509	0.0731885	-0.462226	0.181061	0.305421	0.387069	0.128029	0.177961	0.51329	0.638589	0.58006	0.449919	0.332407	0.420236	0.0726864	0.500273	1.13968	0.837516	2.17438	2.20692	2.3239	2.53397
2	-0.725402	-0.647036	-0.593235	-0.903508	-0.81599	-0.663853	-0.770104	-0.398593	0.13996	1.95014	1.55281	0.864062	0.637337	0.854424	0.482215	0.409162	0.196771	0.16248	-0.059108	-0.186137	-0.20991	-0.125383	0.313908	0.672318	-0.103043	0.162233	-0.11496	-0.437368	-0.311543	0.235478	1.28951	1.30588	0.961419	1.19288	1.42421					3.1189	2.36577	1.69265	0.978479	1.03537	0.642342	0.800272	0.339759	0.566723	0.611976
2	-0.235671	-0.4007	0.000514695	-0.244501	-0.104585	-0.379143	0.0385496	-0.709816	0.24049	0.255306	-0.319343	-0.0674914	0.44307	0.071981	0.169899	0.101622	-0.0342353	0.0599744	-0.082619	-0.163776	-0.0897399	0.00653914	0.158647	0.263665	0.0809353	0.372839	0.325357	0.136467	-0.339014	0.289907	0.452797	0.496456	0.536953	0.919767	0.777491					1.30623	1.11902	1.12463	0.915644	1.01441	0.614868	0.586223	0.905409	0.944318	0.285033
2	-0.350579	-0.216897	-0.0598268	-0.0969183	-0.0889158	-0.234638	-0.12162	-0.16447	0.235861	0.433895	0.380336	-0.171172	-0.0794412	-0.115955	0.204613	0.289648	0.0267547	-0.0979235	0.381123	-0.141386	0.0810144	-0.0675737	0.021769	0.0158005	0.377949	0.178894	0.263042	0.0915169	-0.25622	0.335285	0.254129	0.470207	0.455697	0.905732	0.726399					1.75806	1.12126	1.28464	0.702704	0.975472	0.472631	0.620774	0.35907	0.459131	0.712373
2	-0.15718	-0.469673	-0.493064	-0.763051	-0.662716	-0.638834	-0.527462	-0.599773	1.47452	0.634087	-0.00888928	0.133822	0.377594	0.0526572	0.449088	0.0413323	-0.0335971	0.842147	0.0801273	0.0584446	0.222529	0.194594	0.171331	-0.138225	0.124187	0.331398	0.435968	0.298653	-0.103981	0.331148	0.478416	0.580843	0.543977	0.552887	0.4845					0.834442	1.25956	0.97447	1.00728	0.452336	0.621062	0.365898	0.433114	0.308005	0.35606
2	0.14865	0.281491	0.590935	0.465111	-0.0297965	-0.109988	0.22068	0.187641	-0.160582	0.116439	-0.459597	-0.25673	-0.0897291	-0.109507	-0.0444334	0.0234752	-0.172348	-0.238684	0.192908	0.0821963	-0.212003	0.109359	-0.0198281	-0.37571	-0.259942	-0.0825848	0.308954	0.160827	0.0381666	0.427956	-0.0566093	0.471056	0.00662893		-0.551238	-0.265197	0.550709	0.622356	0.542601	0.803713	0.164384	0.638614	0.773868	0.717974	0.291627	0.589167	0.188736	0.672242	0.942739
2	-0.588175	-0.0517261	0.149191	0.519152	-0.271209	-0.28856	0.15875	0.106312	-0.0810347	-0.229146	-0.0124236	-0.612224	-0.410004	0.106518	0.29706	0.317415	-0.115799	0.195822	0.054055	0.0569837	0.000452251	0.0683278	-0.118925	0.276304	-0.166166	0.434308	0.181381	0.719446	0.0605236	0.442575	0.861555	0.708739	0.140228		0.781097	0.684832	0.835444	0.952157	0.818185	1.42641	0.766574	0.930938	1.01998	1.0494	1.0478	0.447193	0.840451	0.704734	0.520126
2	-0.646776	0.17425	-0.0687499	0.334346	-0.121461	-0.263492	0.178381	-0.283345	-0.153272	-0.0739735	-0.219248	-0.214161	-0.0507052	-0.308127	0.0881022	-0.0962952	-0.0575299	-0.129315	0.112112	0.158745	-0.162671	0.0555009	-0.0228012	0.364123	0.236786	0.343266	0.121163	0.123388	-0.0360212	0.577716	0.161014	-0.0741017	0.926006		0.0673732	-0.133569	0.485003	0.583071	0.211842	0.704535	0.654452	0.454589	0.413454	0.662703	0.522234	0.456781	0.569267	0.86633	0.462107
2	-0.207392	-0.244258	-0.0620607	0.196929	0.151552	0.0956632	-0.394868	-0.0853805	-0.455599	-0.178701	-0.581239	-0.320559	0.00807781	-0.153948	-0.165518	-0.240154	-0.0571284	-0.069431	0.280465	0.00598128	0.128249	0.0833706	0.470312	1.05543	0.784795	0.768014	0.422096	0.0523322	-0.0149693	0.484468	0.111512	-0.188924	0.499191		-0.279277	-0.637058	-0.0268735	0.0622311	0.120479	0.396742	0.110015	0.0828467	0.406189	0.323007	0.172403	0.11727	0.00717576	0.442957	0.504707
2	-0.177985	-0.0922094	-0.120177	0.036935	-0.235761	-0.0700512	-0.0753758	-0.378772	-0.128469	-0.228321	-0.231064	0.0435047	-0.10827	-0.0637707	0.32163	0.143175	0.174541	0.364451	0.22824	-0.112687	0.390483	-0.15448	-0.141149	-0.0727519	9.27627e-05	-0.238375	0.195631	0.130619	0.0194749	0.487905	0.480871	0.377337	0.337856		0.260571	0.117084	0.350717	0.548343	0.378409	0.449679	0.265773	0.429267	0.459699	0.185321	0.782107	0.712089	0.368462	0.502036	0.576816
2	-0.828758	0.0902718	-0.100273	0.498216	0.377223	0.455085	-0.277061	-0.382425	-0.248196	-0.18106	-0.253094	-0.399266	-0.237112	-0.259454	0.399495	0.487702	0.129554	0.241385	-0.219766	-0.0290091	0.186473	0.0649717	-0.114604	-0.0935319	-0.100451	0.031182	-0.171534	0.404754	0.133917	0.611942	0.416152	0.584352	1.62495		0.21324	0.550415	0.805282	0.677444	0.688372	0.725475	0.862483	0.988521	1.00216	0.676957	0.895099	0.250524	0.364853	0.669705	0.777003
2	-0.16848	-0.224598	-0.304538	-0.194576	-0.335224	0.191219	-0.502995	-0.36142	-0.455073	-0.446525	-0.336485	-0.611122	-0.421144	-0.0677479	-0.15004	-0.181573	-0.0614634	-0.19305	-0.18076	-0.0598676	-0.103557	0.127862	0.476196	0.936062	0.72769	0.759619	0.633296	0.737541	0.603548	0.683182	0.788438	1.02954	2.71502		1.2646	0.874061	1.00767	1.19769	1.11405	0.824749	0.966768	0.966605	0.913128	0.959557	0.73016	0.780649	0.765459	0.67405	0.805633
2	-0.544643	-0.0492969	0.128227	0.0110856	0.289028	0.128844	-0.0655913	-0.267247	-0.0616457	-0.172595	-0.361756	-0.263083	-0.308487	-0.0726665	0.0682667	-0.215235	-0.268622	-0.0672581	-0.0440706	-0.00873368	0.196324	-0.176792	0.391274	0.24293	0.246666	0.212702	0.300398	0.337041	-0.109439	0.273163	0.0019049	-0.114813	-0.107659		-0.251473	-0.23179	0.610243	0.0360097	0.311698	0.659883	0.666457	0.501328	0.542085	0.5028	0.330712	0.342189	0.665687	0.554945	0.636011
2	0.0542751	-0.291647	0.0734133	0.189221	0.0639934	-0.125925	0.0934647	0.145049	-0.203549	-0.0677816	-0.300179	-0.193779	-0.290832	-0.283273	0.69544	0.0257226	-0.0726589	-0.233346	-0.0732474	-0.0955143	0.183179	0.194917	-0.0265851	0.428484	0.0149213	-0.0902576	0.0539293	-0.0204048	-0.0714831	0.35413	0.242191	0.237027	-0.124791		0.127526	0.194452	0.583571	0.593562	0.487788	0.441412	0.437406	0.23209	0.438862	0.415986	0.792423	0.154264	0.633254	0.576581	0.821735
2	0.322447	-0.0993731	-0.177105	0.0986397	0.237689	0.150359	0.528406	0.0294722	-0.143728	-0.163302	-0.103854	-0.35982	-0.362436	-0.313983	-0.0731718	-0.122738	0.158278	-0.145509	-0.0393913	-0.00090208	0.206285	0.0592462	-0.132048	0.0320815	0.156284	-0.0394588	0.178454	0.303185	-0.00155606	-0.0630951	0.102627	0.312789	1.06261		-0.302894	-0.228898	0.187704	0.112244	0.498998	0.243358	0.349798	0.475714	0.544135	0.601834	0.545524	0.913491	0.746202	0.702438	0.545352
2	0.16086	0.443903	0.169723	0.267995	0.247934	-0.111048	-0.204267	-0.0305293	-0.300694	-0.412128	-0.249378	-0.176222	-0.00704034	-0.272534	-0.170613	-0.437576	-0.599203	-0.213421	-0.0133288	0.141476	0.243408	-0.216335	-0.0781631	0.113681	0.51449	0.187083	0.51132	0.501632	0.717552	0.423999	0.315185	0.101177	-0.170944	0.124998	-0.0223094	0.218174	-0.140836	0.252709	0.607577	0.158406	-0.044247	0.198474	-0.495179	-0.10094			0.969512	1.11397	0.765015
2	0.229999	0.188353	0.309214	0.104379	-0.0929079	0.179962	0.0706226	-0.306815	0.0253833	-0.455308	-0.243236	-0.170775	-0.22672	0.139583	-0.270869	0.174387	-0.492294	-0.12388	-0.508407	-0.0669246	0.202903	-0.101562	0.260827	0.153828	0.191457	0.234338	0.243638	0.360874	0.13651	0.211665	0.502119	0.695572	0.658734	0.595078	0.45743	0.470032	0.403602	0.421894	0.494316	0.178205	0.156567	0.000290452	0.163149	0.792131			1.66944	1.25467	1.15133
2	-0.144138	-0.0715175	-0.000802094	0.154606	0.133021	0.307191	0.107873	-0.100987	-0.209248	0.0185047	0.0118699	0.289694	0.0628482	-0.054922	0.0130337	-0.0416536	-0.0762158	-0.115241	-0.142915	0.176016	0.0131357	-0.200172	0.00422511	-0.316127	-0.27368	0.142492	0.143542	0.111138	0.272282	0.0256089	0.140342	0.185048	-0.0822319	0.118966	0.134609	0.126762	-0.121952	0.145465	-0.105629	-0.23185	-0.275605	0.115129	-0.345646	-0.0085484			0.0676399	-0.178448	-0.406008
2	-0.666469	-0.460078	-0.343516	-0.460961	-0.240195	0.226074	-0.000915694	0.119366	0.184471	0.390466	-0.0924979	0.395522	0.192457	0.311025	0.0600878	0.012632	0.0293514	0.0424234	0.0595477	-0.00690967	0.141744	-0.103461	-0.185779	-0.332372	-0.0853487	-0.0583994	-0.168406	0.0144494	0.73937	0.414293	0.811025	0.497438	0.257497	0.46887	0.286699	0.240859	0.315791	0.422763	0.720139	0.519357	0.255505	0.509746	-0.090221	0.332101			0.120771	0.722071	0.278574
2	-0.289794	-0.327508	-0.327285	0.0778127	0.28956	0.235198	-0.166605	-0.340422	-0.245985	0.0563449	-0.390486	0.0503441	0.251682	0.0839429	0.0490317	-0.239618	-0.303152	-0.245466	-0.169642	0.012519	0.183016	0.142037	0.332912	-0.0112433	-0.0768342	-0.225056	0.219535	0.445357	0.492664	0.383331	0.438053	0.0420569	-0.239199	0.294958	0.00868532	-0.184153	-0.0649103	0.231528	0.664885	0.356839	0.0879141	0.435491	0.336585	0.0711054			1.27117	1.13007	1.10368
2	-0.42661	-0.170728	-0.0710905	-0.336865	0.0228843	-0.0854451	0.335951	-0.0228546	-0.0981551	-0.0854471	-0.00830937	0.134273	-0.168611	0.292858	0.166007	0.0287038	-0.0227545	-0.0902563	-0.232515	-0.472449	0.167676	-0.296658	0.180088	-0.152484	0.23701	-0.119476	0.193582	0.255003	0.209697	0.350226	0.0102444	-0.00304495	0.513954	0.453191	0.268104	0.401112	0.23508	0.214332	0.793009	0.386157	0.119187	0.95862	0.315615	1.50937			1.03522	1.54348	1.24442
2	-0.639577	-0.283417	-0.0640001	0.00787222	0.363979	0.142161	0.27786	0.120065	-0.475038	-0.241736	-0.140016	0.245924	-0.0419937	0.284722	0.320422	0.00540878	-0.164602	-0.362458	-0.298162	-0.139209	0.293602	-0.104771	0.411391	-0.0125971	0.0359304	-0.168095	0.167952	0.18047	0.323407	0.693235	-0.0235904	-0.11094	-0.194814	0.233848	-0.161147	0.134212	0.0881335	-0.0649711	0.0783142	0.135311	-0.0021937	0.168501	-0.235309	0.619907			1.12521	0.677076	0.638376
2	0.154213	0.0876075	-0.0970231	0.0973533	0.0242016	-0.0754302	0.331479	0.115807	-0.417094	-0.0819661	0.00759317	-0.22603	0.262499	-0.173247	-0.110413	0.0276297	-0.0996131	0.469876	-0.0396032	-0.444112	-0.26303	0.119607	0.059197	-0.102767	0.134636	-0.0248948	-0.0657491	-0.246952	0.151481	-0.0753983	0.228571	0.67574	0.532046	0.440707	0.660208	0.294122	0.305391	0.656257	0.36494	0.626105	0.51636	0.428775	0.298033	1.07516			0.948366	1.31771	0.921538
2	-0.377506	0.135078	0.127011	0.220787	0.152089	-0.235118	0.342304	0.626822	0.382			0.691938	0.328869	-0.0520541	-0.164575	-0.138834	-0.355747	-0.0804001	-0.136387	0.147323	-0.0429738	-0.0784185	-0.0976958	-0.164855	-0.0229918	-0.241911	-0.237865	-0.112937	-0.0908145	-0.0240328	0.103984	0.128269	-0.133484	-0.213916	0.255884	0.326096	0.321468	0.505785	-0.390724	0.318702	0.36139	0.0155508	0.188531	0.100307	0.287036	-0.288036	-0.0463377	0.178382	0.40692
2	0.0948117	0.116404	0.315905	0.505262	0.332627	0.683556	1.21932	0.952402	0.834089			-0.055931	-0.189506	-0.358243	-0.409005	-0.54744	-0.321047	-0.508436	0.0629699	-0.345463	-0.542571	-0.131317	-0.10244	-0.360386	0.216084	0.14941	0.7039	0.25214	-0.126222	-0.142723	0.291339	0.524381	0.716536	0.697637	0.579285	0.760665	0.804725	0.932671	0.915481	0.787149	0.782098	0.409103	0.852147	0.773169	0.528049	0.815491	1.1087	0.842927	0.992901
2	0.167469	0.022707	-0.0470017	-0.109316	-0.268927	-0.24551	0.564949	0.74581	0.0390328			0.642397	-0.2344	0.345098	-0.171442	-0.225525	-0.354988	-0.156448	0.0180014	-0.187574	-0.0723879	-0.111997	-0.148627	-0.0110124	-0.197126	-0.614039	0.0840398	0.0844099	0.324211	0.359861	0.52666	0.555769	0.567905	0.514317	0.84117	0.530173	0.832529	0.733243	0.406588	0.519945	0.810556	0.611973	0.566741	0.746772	0.613168	0.11882	0.395049	0.274892	0.957536
2	0.356994	-0.235792	-0.111054	-0.0724729	0.0673886	-0.487082	0.492176	0.371199	0.286202			0.412326	-0.368822	0.0276179	-0.024324	-0.288781	-0.351315	-0.211064	-0.0612449	0.166692	0.205018	-0.0961112	0.049511	0.199646	-0.0810402	-0.188964	0.23512	0.436854	0.0588745	0.0983853	0.426201	1.17186	0.815979	0.298242	0.532861	0.53388	0.841953	0.786494	0.839569	0.655128	0.990599	0.109113	0.395282	0.562917	0.451559	0.499322	0.199838	0.484042	0.607597
2	-0.235448	-0.0130972	-0.00291149	-0.0265082	0.188007	0.0878209	0.42497	0.338216	-0.00647285			0.474359	0.107882	0.00921242	-0.387839	-0.423864	-0.40773	-0.105501	-0.193279	-0.0886558	0.33122	0.143311	0.0117364	0.410263	0.168525	0.0201757	0.341726	0.32606	-0.128107	0.0803052	0.206297	1.35063	0.781829	0.550925	0.574808	1.14299	1.62055	1.27794	0.606833	0.59408	0.459052	0.0712553	0.738567	0.773422	0.79407	0.671931	1.10239	0.446	0.94424
2	0.410179	-0.290571	0.139144	-0.00287163	0.445092	-0.00147464	0.644152	0.479913	0.598309			0.486419	-0.145809	-0.507676	-0.635973	-0.731451	-0.619472	-0.778701	-0.763945	-0.668161	-0.29428	0.00303223	0.0344717	0.765549	0.658449	0.314434	1.15696	0.403607	0.142895	0.560738	0.620189	0.562948	0.519856	0.477437	0.43843	0.181639	0.351024	0.489902	0.0770802	0.351594	0.53216	-0.0472141	0.40781	0.343406	0.484008	0.338649	0.0935813	0.134767	0.0557993
2	1.64392	0.829028	0.270175	0.0215967	0.0916242	0.573237	-0.306816	-0.327539	-0.777529	-0.543089	-0.807525	-0.708442	-0.838038	-0.310669	-0.267056	-0.21146	-0.255097	-0.32106	-0.222328	-0.354832	-0.409438	-0.215782	-0.294073	0.463021	1.46437	0.602238	0.577562	1.20265	0.425368	0.396963	0.347682	0.371079	0.557666	0.552796	0.501496	0.573488	0.585056	0.468656	0.492205	0.807243	0.609276	0.387305	0.720297	0.903891	0.706228	0.949805	0.8483	1.11648	2.30486
2	-0.0814765	-0.238842	-0.101413	-0.318299	-0.165932	-0.110976	-0.255611	-0.131648	-0.0510592	-0.155443	-0.048613	0.0184119	-0.197808	-0.0977266	0.250447	0.0215925	0.408094	-0.0516692	-0.0637176	0.3463	-0.202802	-0.114059	-0.201668	0.0861287	-0.125014	0.380194	0.0266071	0.540823	-0.320713	0.260665	0.424043	0.598165	0.63281	0.296863	0.0275587	0.565925	0.468156	0.432196	0.525929	0.186166	0.253467	0.0371241	0.516217	0.553774	0.500276	0.616723	0.516498	0.622654	0.629064
2	-0.400543	-0.397184	-0.210698	-0.303892	-0.183349	-0.426416	-0.160225	-0.00575924	-0.210818	0.0173924	-0.158526	-0.105641	-0.0442845	-0.056096	0.221933	0.308123	0.157384	0.120688	0.345698	0.0908845	0.332654	0.047052	0.344968	0.317461	0.201599	0.0502177	-0.0848022	0.339178	-0.199995	0.311692	0.717503	0.864956	0.913904	0.495053	0.543901	0.487465	0.548481	0.508241	0.442794	0.445456	0.517781	0.41606	0.761546	0.457547	0.542207	0.452566	0.991367	0.982509	1.06348
2	-0.998908	-0.859422	-1.06979	-0.800901	-0.578464	-0.542858	-0.235665	-0.204652	-0.00885259	-0.423056	0.129074	0.220629	0.370205	0.265156	0.160824	0.418186	0.374616	0.719041	0.505878	0.235383	-0.195379	-0.172816	0.0631354	-0.0948442	0.417976	0.184668	0.0299265	0.833961	0.903289	0.778161	1.48481	1.67158	1.25593	1.25202	1.6372	1.51866	1.75211	1.44544	1.23879	1.05489	0.891269	1.01348	1.09681	1.18886	1.5134	1.51698	1.58853	1.44724	1.77767
2	0.11194	-0.000569514	0.139949	-0.441881	0.152632	0.154185	0.0659344	-0.260214	-0.146065	-0.0915514	-0.0415059	-0.0685153	0.232541	-0.145711	0.0313604	0.184223	-0.18357	-0.152777	-0.0843087	0.0250143	-0.327368	-0.258381	-0.0354068	-0.204902	-0.237376	-0.0322857	0.192511	1.21051	0.793022	0.724976	0.838965	0.706723	0.441867	0.17344	0.167497	0.315986	0.361218	0.277796	0.408392	0.196483	0.031421	0.0305478	0.132696	0.415399	0.440847	0.612092	0.419854	0.486039	0.461
2	-0.343825	-0.0401112	-0.0186096	-0.336424	-0.284692	-0.0839806	-0.245452	-0.225301	-0.132925	-0.186972	-0.37657	0.228943	-0.252552	-0.00048249	0.210707	0.271794	0.368977	-0.00193199	-0.0723299	0.206158	-0.201526	0.0376251	0.236153	0.334453	0.145219	-0.030277	0.0522547	0.506532	0.409274	0.397063	1.07018	0.702741	0.981952	0.291725	0.340772	0.467106	0.462881	0.310901	0.465555	0.512574	0.408921	0.654827	0.731025	0.683003	0.615565	0.513729	0.837507	1.16606	0.853527
2	-0.167203	-0.343919	-0.332946	-0.0902363	-0.353679	-0.328207	-0.109154	-0.118846	-0.370006	-0.0339123	-0.319644	-0.350244	-0.00742774	-0.123399	0.0317032	0.450324	0.246834	0.0872859	0.26216	0.216851	0.269119	0.258294	0.484861	0.546682	0.133681	0.476126	0.227219	0.437351	-0.198678	0.213931	0.690126	0.936012	0.454736	0.483715	0.359204	0.294237	0.502892	0.226495	0.330402	0.511576	0.488164	0.509371	0.319675	0.819536	0.619189	0.823035	1.17274	0.830712	1.04477
2	0.187993	0.0466063	-0.419044	-0.000116041	0.295562	-0.255831	-0.214444	-0.300414	-0.188598	-0.209223	-0.254182	-0.371256	-0.0227874	-0.181805	-0.0194564	0.0931929	0.286127	-0.0410818	0.0884868	0.0125487	-0.0477131	0.103001	0.0571657	0.262743	0.391386	0.183906	-0.0108627	0.364987	0.202096	0.160676	0.41485	0.453451	0.712472	0.321258	0.443879	0.076144	0.609309	0.564591	0.473185	0.340501	0.688842	0.146303	0.90305	0.226096	0.976248	0.593711	0.57545	0.990824	0.993173
2	-0.235935	-0.0466138	-0.19922	-0.428846	-0.256607	-0.347653	0.100303	-0.603318	-0.278308	-0.177479	-0.273026	-0.240588	0.0141143	0.0122293	0.203881	0.186112	0.00383417	0.259181	0.285508	0.235407	0.306178	0.397751	-0.198087	0.376457	-0.0408861	0.0126993	0.196923	0.688736	0.118464	-0.0482999	0.936959	1.34847	0.582594	0.417558	0.52944	0.380807	0.704756	0.836051	0.36389	0.634953	0.293726	0.46779	0.318871	0.467435	0.556649	0.544053	0.700183	0.428845	0.451095
2	-0.290092	-0.62586	-0.91826	-0.611161	-0.330022	0.126296	0.667058	0.573919	0.3938	0.0764615	0.120563	0.289658	0.167529	-0.198217	-0.140728	-0.214789	0.348344	-0.107345	-0.170406	-0.296136	-0.306163	-0.35509	-0.10261	0.0185636	0.181438	0.294459	0.374396	0.795186	0.445978	0.16713	0.242464	0.452216	0.591366	0.504274	0.663233	0.668361	0.628968	1.25453	1.78192	1.68341	1.30873	0.935623	1.26613	1.12751	1.43811	0.839305	0.86315	0.958804	0.987373
2	-0.804152	-0.350795	-0.580529	-0.419402	-0.199391	0.0141249	-0.354003	-0.167206	-0.294869	-0.330574	-0.113856	-0.113249	0.125022	-0.0883974	-0.260743	0.150155	0.123918	0.305935	0.387185	0.112527	0.236668	0.153842	0.206631	0.191101	0.498373	0.556286	0.0596327	0.455176	0.333609	0.464646	0.141345	1.13279	1.48161	0.885987	0.726773	0.63301	0.959003	0.628002	0.61845	0.774165	0.716726	0.677149	0.831302	0.755574	0.895795	0.933008	0.913717	1.3323	1.18869
2	-0.633888	-0.944096	-1.0085	-0.721075	-0.67299	-0.210783	0.121974	0.0837131	0.261553	0.167627	0.296089	0.168243	0.151017	0.0692065	-0.17085	0.355713	0.0384347	-0.298895	0.042046	0.0109449	-0.265927	-0.171539	-0.20368	-0.367098	0.551283	0.699276	0.613805	0.543691	0.540089	0.259002	0.356601	0.312745	0.482699	0.723344	0.706944	0.623474	0.88216	1.26568	1.97067	1.81212	1.84944	2.14351	2.07818	2.14452	2.26258	1.9617	2.05365	1.90696	2.12082
2	-0.288912	-0.424847	-0.0238813	-0.441825	-0.295613	-0.318333	-0.0698429	-0.173385	-0.101717	-0.172498	-0.224773	-0.0888722	0.0963869	-0.0429223	0.0832497	0.313713	0.029175	0.141372	0.285952	0.208583	-0.0676542	-0.00541167	0.239683	0.2103	0.207047	0.252005	0.23413	0.234235	0.233068	0.596225	0.327363	0.80128	0.870988	0.584788	0.494426	0.546138	0.691767	0.872328	0.65666	1.13212	1.18345	1.32702	1.06029	1.04744	0.976487	1.05779	1.31065	1.19482	0.997311
2	-0.199202	0.0129738	0.160725	-0.0914968	-0.357914	-0.252589	-0.13651	-0.502365	0.0372731	0.0701203	-0.147927	0.128614	-0.0917597	0.00257633	0.305885	0.421667	0.0418595	-0.522428	0.0147113	0.227563	0.250486	-0.0253267	0.0502725	0.153202	0.06474	-0.0805363	0.416743	0.641245	0.417823	0.432731	0.161379	0.288767	0.321375	0.544232	0.216716	0.454121	0.41409	0.0413468	0.327268	0.526785	0.441151	0.282274	0.462108	0.376782	0.642818	0.600263	0.827491	0.948617	0.69362
2	-0.371523	-0.517455	-0.314905	-0.463116	-0.271088	-0.233254	-0.382989	-0.291471	-0.110655	-0.098975	-0.151716	-0.227805	-0.133748	-0.174373	-0.128042	0.103441	0.472896	0.178158	0.132163	0.250625	0.26047	0.317535	0.354493	0.152812	0.416278	0.350558	0.205279	0.477884	0.20927	0.346123	0.41146	0.565063	0.755157	0.604504	0.582162	0.665102	0.567722	0.647108	0.626956	0.678902	0.641799	1.02529	0.986009	1.04682	1.06122	1.15772	1.14866	1.19854	1.09278
2	0.0322365	-0.109745	-0.090774	0.0183096	-0.173532	0.0362456	0.0780887	0.193857	0.347241	-0.120361	-0.025332	0.181642	0.169974	-0.0477804	-0.0491736	-0.0532567	0.400506	-0.0700583	0.0848976	0.0139522	-0.280836	-0.224275	-0.0967836	-0.301658	-0.0567385	-0.14384	-0.107158	0.45383	0.0214911	0.50206	0.939048	0.936366	1.64236	1.636	1.48243	1.56847	1.19316	1.26521	1.48498	1.64223	1.449	1.23614	1.14075	1.28538	1.326	1.04883	0.893008	0.774826	0.913795
2	-0.228279	-0.228884	-0.355367	-0.590124	-0.741882	-0.116537	-0.199249	-0.188775	0.170149	-0.413207	0.293645	0.40775	0.539213	-0.0989892	0.19809	0.33372	0.571861	0.0853509	0.360196	0.368229	0.250678	0.0012028	-0.168326	0.403988	0.048109	0.408418	-0.0136413	0.161597	-0.117814	0.327411	0.0314437	0.64668	0.862333	0.254163	0.466821	0.526882	0.299635	0.641346	0.44014	0.405086	0.249525	1.01529	0.376874	0.691056	0.240738	0.738815	0.49746	0.415604	0.856118
2	-0.284744	-0.293872	-0.236651	-0.427684	0.253784	0.186378	-0.0998182	-0.190051	-0.194519	-0.389787	-0.164185	-0.0915753	-0.0531476	0.336346	0.101462	0.437095	0.296012	-0.149594	-0.185704	0.238655	0.158847	0.0643234	0.112119	0.0975452	0.36455	0.359537	0.0338005	0.222059	0.100549	0.360995	0.710098	0.842295	0.91883	0.863251	0.888934	0.628755	0.281781	0.287541	0.746251	0.573696	0.6477	0.586738	0.661412	1.25711	0.889258	0.421393	0.879535	0.651969	0.50246
2	-0.826019	-0.503177	-0.393869	-0.714289	-0.420818	-0.599336	0.0141959	-0.23098	-0.311308	-0.127746	-0.254964	-0.263151	0.096454	-0.129559	-0.0745751	0.143723	0.529351	0.20866	0.155679	0.138769	0.279999	0.00269373	0.366118	0.301192	0.499323	0.481402	0.662767	0.639669	0.587657	1.16977	0.576519	0.970381	0.933571	0.739598	0.628497	0.588084	0.7343	0.79004	0.704916	0.871763	0.81068	0.819119	0.716298	0.987404	1.24098	1.04541	0.765621	0.937113	1.08482
2	-0.114433	0.0238365	0.0141474	-0.360449	-0.0109247	-0.363629	0.176073	-0.181188	-0.129688	-0.599392	-0.0448891	-0.202954	-0.00371808	0.210302	0.375822	0.733981	0.552338	-0.026821	0.0750656	0.18021	0.0145894	0.0134234	-0.0429962	0.407208	-0.152913	-0.00411257	0.010539	0.0914543	0.242933	0.0554112	0.125354	0.790524	0.764253	0.478542	0.219221	0.534033	0.469139	-0.0276932	0.465842	0.683132	0.701777	0.336032	0.567955	0.660518	0.259404	0.516193	0.326414	0.713165	0.4126
2	-0.338292	-0.308524	-0.473279	-0.481922	-0.18029	0.197104	-0.0046407	-0.0240056	0.132439	-0.379145	-0.228669	0.143906	0.145708	-0.0110459	0.198481	0.481686	0.858076	0.258103	0.285859	-0.196354	0.139282	-0.214639	-0.271583	0.193455	0.278926	0.380878	-0.00729777	-0.0213172	0.226381	-0.12601	0.065326	0.400494	0.371501	0.691936	0.534018	-0.043311	0.238504	0.379825	0.121161	0.0271369	0.168817	0.326378	-0.0732791	0.753046	0.705202	0.277824	0.327114	0.650289	0.608937
2	-0.16364	0.124176	-0.174063	0.186032	-0.0200915	-0.0321645	0.217678	0.137702	-0.180683	-0.214339	0.00608699	-0.142563	-0.0466737	-0.385568	0.0645926	-0.13486	0.105933	0.245032	0.19795	0.00719204	-0.105402	0.0468505	0.201612	0.174658	-0.0399662	0.0213276	-0.034614	-0.173181	0.00214617	0.783044	0.433133	0.944938	1.03866	0.640642	0.793065	0.913701	0.955	0.755097	0.653672	0.471891	0.468274	0.575458	0.678362	0.965293	0.79361	0.740754	0.863992	0.878788	0.729545
2	1.59937		-0.236852	-0.1609	-0.222882	0.368728	0.902318		0.0350584	0.188743	0.101643	-0.0798608	0.00536243	0.253272	-0.0436319	0.017442	-0.0796892	0.0851814	-0.0784962	0.0188263	-0.147112	-0.232717	-0.381645	-0.317411	-0.104446	-0.443575	-0.307371	-0.188586	-0.00246218	-0.234872	0.346035	0.350453	0.138179	0.290882	0.222627	0.700621	0.298257	0.527527	0.568706	0.653958	0.436357	0.502779	0.55605	0.562566	0.56731	0.544601	0.57936	0.892366	0.7634
2	0.988696		-0.418165	-0.570287	-0.572224	-0.321521	0.256729		0.0728777	0.0969702	0.391426	0.0529986	0.295584	0.349838	0.545688	-0.104407	0.0894573	0.0796879	0.0215458	0.0696447	0.122602	0.0618305	-0.386162	-0.151255	-0.125339	-0.209412	-0.185422	-0.212277	0.540091	0.111651	0.373656	0.364094	0.485452	0.486245	0.594155	0.759866	0.225022	0.493568	0.311565	0.274242	0.238585	0.487189	0.246552	0.427029	0.451376	0.613237	0.609913	0.451571	0.738369
2	1.71785		0.66727	0.502696	0.274937	0.705966	0.89613		0.721047	0.362339	0.353313	0.000560725	0.191098	0.329456	0.687835	-0.632302	-0.133635	-0.319398	-0.325985	-0.388329	-0.0971462	-0.231363	-0.501001	-0.572212	-0.320001	-0.402878	-0.212874	-0.360901	-0.296717	-0.260533	0.114191	-0.189342	-0.135968	-0.141145	0.0974674	0.191695	-0.0285854	0.168438	0.0964697	0.240588	0.0247288	0.167395	0.268745	0.233843	0.376514	0.307803	0.491287	0.30084	0.440795
2	1.12067		0.305331	-0.0525412	0.235528	0.295877	1.07497		0.401086	0.509635	0.384917	0.00581656	-0.190523	0.188381	0.469542	-0.37265	-0.343946	-0.199993	-0.0447067	-0.000951243	-0.261681	-0.0419037	-0.421814	-0.400719	-0.156093	-0.323813	-0.27232	0.169177	-0.20252	-0.424131	-0.192837	-0.030426	-0.387406	-0.293567	-0.0322948	0.341064	0.169392	0.168941	0.602745	0.406222	0.12505	0.539626	0.48423	0.763288	0.658207	0.559027	0.636153	0.979905	0.93138
2	1.28368		1.55929	1.16578	0.696904	1.02505	1.28733		1.757	1.33265	0.570392	0.166309	-0.11686	0.125947	0.0213562	0.548217	0.416865	-0.056644	-0.0910968	0.482776	0.276766	-0.0899548	-0.665228	-0.689184	-0.753975	-0.919405	-0.920113	-0.782814	-0.807826	-0.915665	0.186956	0.507346	0.432052	0.353552	0.915313	0.743535	0.917232	1.19279	0.87195	0.750097	0.339872	0.226005	0.29148	0.1705	0.131139	0.293674	0.241201	0.260756	0.251048
2	1.04956		-0.0640831	0.214732	0.0747373	0.59701	0.47014		0.583537	0.625479	0.760057	0.272123	0.532325	0.457322	0.425747	-0.0933109	-0.339064	-0.165808	-0.0631822	-0.131147	0.117001	-0.0163379	-0.296028	-0.333154	-0.40436	-0.624374	0.0638589	-0.397927	-0.354711	-0.426646	0.00541744	-0.198246	-0.140657	-0.283158	-0.162772	-0.127557	0.317521	0.212838	0.18595	0.117809	0.250955	0.267273	0.324506	0.532022	0.624504	0.696141	0.589546	0.753453	0.780787
2	0.738181		0.896425	0.496573	0.192155	0.552444	0.734316		1.10934	0.482563	0.401875	0.299655	0.0948398	-0.0315675	-0.133131	-0.0122528	-0.0376014	-0.0413371	-0.246891	-0.41073	-0.292233	-0.441814	-0.419933	-0.625894	-0.551126	-0.369563	-0.718995	-0.234393	-0.475423	-0.193904	0.729006	0.240113	0.26439	0.393918	0.20881	0.156361	0.12529	0.106688	0.21969	0.126606	-0.0618113	-0.0103022	0.1727	0.379636	0.800804	1.13746	1.22291	0.811021	0.408279
2	1.50152		-0.144335	0.0293113	-0.0838933	0.258417	1.06049		0.176945	-0.0648726	-0.242749	-0.0259953	-0.0200712	0.10679	-0.00836442	-0.176803	0.0385666	-0.0996309	0.0619056	0.140145	0.309265	-0.129659	-0.0365861	-0.131044	0.080001	0.0550343	0.171203	0.213181	-0.0226158	0.0546274	0.438537	0.37128	0.0277058	0.172082	0.141337	0.640772	0.548689	0.727709	0.367381	0.721255	0.364626	0.434193	0.237905	0.674314	0.592309	0.732315	0.832917	0.870188	1.01218
2	1.82261		0.591726	0.511487	0.452998	0.562113	1.26639		1.03892	0.434103	0.362165	0.226297	0.132803	0.42614	0.445129	-0.594462	-0.209033	-0.215265	-0.433012	-0.259154	-0.239077	-0.217738	-0.456635	-0.586531	-0.265661	-0.0802291	-0.130282	-0.25832	-0.191428	-0.225547	0.0891287	0.211185	0.156873	0.0478637	0.199963	0.386613	0.442537	0.153184	0.194681	0.460781	0.361448	0.422318	0.678597	0.597431	0.705009	0.77525	0.671134	0.838116	0.766582
2	1.39498		0.3572	0.629149	0.273128	0.770976	1.0201		1.19915	0.69434	0.724608	0.384897	0.346984	0.629745	0.636377	-0.0909238	-0.14245	-0.292718	-0.301066	-0.329402	-0.309206	-0.300299	-0.738991	-0.600411	-0.351265	-0.47693	-0.425714	-0.396793	-0.474945	-0.435485	-0.185759	-0.0652898	0.684799	0.416501	0.0442521	0.143453	0.293603	-0.0319349	0.0618336	-0.0222655	-0.0455159	0.203049	-0.0520745	0.259135	0.109371	0.450936	0.303512	0.211741	0.150681
2	0.5693		0.535013	-0.126429	0.0777093	0.274661	0.0909671		0.341097	0.284839	0.275081	0.0711003	0.0327764	0.146287	-0.165087	-0.215391	-0.298973	-0.0479972	0.0728258	-0.285859	0.0563919	-0.174746	-0.358467	-0.262183	-0.161809	-0.293767	-0.165318	-0.194735	-0.0704801	0.127513	0.218238	0.227671	0.299064	0.337656	0.179165	0.390346	0.186779	0.0742198	0.502429	0.0799764	0.253746	0.390898	0.185476	0.564009	0.399489	0.383631	0.29144	0.98315	0.720261
2	1.58768		0.230758	0.151784	-0.296845	0.122346	0.754011		0.580169	0.118499	-0.143852	-0.276438	-0.165156	0.270398	0.198396	-0.0463943	0.0896136	0.0404798	-0.267379	0.155465	0.211387	-0.153491	-0.329896	-0.215451	-0.150849	0.0728149	-0.130183	0.149591	-0.0100911	0.101715	0.37122	0.530903	0.459148	0.450276	0.518115	0.835739	0.483586	0.411686	0.682573	0.648691	0.433367	0.89093	0.945327	0.822394	1.03331	1.2574	1.09156	1.01549	1.07969
2	1.49693		-0.0910739	0.072018	-0.243908	0.16556	0.793991		0.195722	-0.0353648	0.0953354	0.0269532	0.265265	0.274136	0.0904016	0.26466	0.0944631	-0.155581	-0.318671	0.0638914	-0.0960949	-0.408176	-0.513146	-0.202425	-0.200381	-0.156068	-0.196162	0.107967	0.00261647	-0.265259	0.19586	0.10503	-0.0431923	0.225905	0.319559	0.367747	0.3759	0.41732	0.537654	0.531696	0.200064	0.182323	0.59936	0.742837	0.829797	0.738098	0.570438	0.642829	0.645553
2	1.87256		2.31777	1.42344	1.16091	0.949582	0.775463		1.39221	1.36424	0.928552	0.789446	0.549786	0.719381	0.912353	0.561431	0.00453258	-0.452521	-0.621105	-0.664817	-0.654461	-0.690171	-0.799353	-0.694691	-0.534357	-0.611848	-0.386301	-0.755573	-0.660004	-0.631041	-0.4332	-0.490096	-0.533982	-0.350488	-0.569999	-0.103309	-0.199838	-0.296949	-0.171264	-0.417798	-0.380095	-0.0887517	-0.0530038	-0.104742	-0.398421	-0.123689	-0.192848	0.249666	0.134669
2	1.65814		1.3743	0.674324	0.44484	0.662636	0.979501		0.498563	0.679623	0.119265	0.320373	0.484041	0.41675	0.0379734	-0.421902	-0.421396	-0.00961153	-0.204838	-0.298174	-0.0944073	-0.204861	-0.406386	-0.32271	-0.163119	-0.0302856	-0.512131	-0.108247	-0.344503	-0.201573	0.00623938	-0.16682	-0.412734	0.0303446	-0.0422971	0.463136	0.207643	0.32451	-0.0396065	-0.217749	0.0316279	0.038539	0.20751	0.370036	0.521869	0.0666362	0.443486	0.115585	0.332875
2	0.981957		1.427	0.50359	0.564171	0.0866895	0.201352		1.77343	1.59101	1.47963	0.976188	0.624194	1.05653	0.707741	0.570697	0.101032	-0.369453	-0.455915	-0.343068	-0.31314	-0.340284	-0.863431	-1.00189	-0.821396	-0.443657	-0.571955	-0.744008	-0.607426	-0.517501	-0.592672	0.183346	0.585176	0.624348	0.455696	0.681764	0.380651	0.348352	0.620284	0.517814	0.283306	0.141997	0.335649	0.327107	0.349101	0.540642	0.705726	0.480318	0.480387
2	-0.0561644		0.543152	-0.525966	-0.79029	-0.626048	0.061041		1.19373	1.04197	0.513278	0.36461	0.0895708	0.527309	0.841682	0.679896	0.27826	0.0196916	-0.431866	0.00512066	-0.398001	-0.303727	-0.340252	-0.100575	0.193778	-0.142863	0.128784	-0.318671	-0.0175323	-0.366042	-0.200726	-0.245741	-0.150874	0.126689	-0.119805	0.115579	0.0545158	0.105238	-0.0695584	-0.311003	-0.207532	-0.0325449	0.0973925	0.235269	0.74655	0.295373	0.37411	0.256863	0.586109
2	1.88136		1.25259	0.347633	0.360888	0.678918	0.958301		0.60554	0.165824	0.141483	-0.117523	-0.168525	0.399085	-0.138221	0.0783069	0.168401	-0.139364	-0.258745	-0.0497827	-0.156117	-0.4955	-0.688111	-0.0672345	-0.00168357	-0.0457616	0.0295558	-0.374031	-0.0642501	-0.354939	0.547468	0.878248	0.563526	0.0728669	0.184472	0.456142	0.356113	0.0978533	0.155947	0.359762	0.000919595	-0.0461466	0.402421	0.370696	0.362765	0.438928	0.90026	0.446368	0.877312
2	-0.187262		0.585821	-0.0278097	-0.41284	-0.332387	-0.241076		0.272425	0.67905	0.33513	-0.0708177	0.0919385	0.220154	0.455919	0.436464	-0.070801	-0.344766	-0.534794	-0.449037	-0.149679	-0.171074	-0.269469	-0.0397648	0.0876951	0.245189	0.274206	0.193636	0.302138	0.238739	0.148864	0.464261	0.0230124	0.270022	0.421223	0.418299	0.405606	0.337755	0.3684	0.636072	0.251837	0.285278	0.590884	0.668008	0.61541	0.907625	1.00871	0.99732	0.909686
2	0.0349124		0.271998	-0.252021	-0.351676	-0.385064	-0.948261		0.841668	0.112995	0.102584	-0.139835	-0.0112279	0.32031	0.141351	0.0747483	-0.285393	-0.289762	-0.119515	-0.0087911	-0.282819	-0.0117366	-0.0958359	-0.0585909	0.0825919	0.149727	0.0828793	0.2845	0.201453	0.172501	0.298886	0.338068	0.46468	0.378005	0.461705	0.512367	0.773048	0.581854	0.551898	0.596589	0.373595	0.657683	0.904287	0.733177	0.888954	1.11626	1.05808	1.11924	1.39927
2	1.37901	1.16074	0.827563	0.158406	-0.0872712	-0.199512	0.00793368	-0.215621	-0.447133	-0.341072	-0.432407	-0.783581	-0.542894	-0.590642	-0.663319	-0.633609	0.0965492	0.0808693	-0.00984369	0.0880948	0.33543	0.441144	0.375384	0.454342	-0.139304	0.128353	0.205457	0.320466	0.241585	0.232237	0.744367	1.88622	2.55399	2.5498	1.88625	1.45059	1.50152	1.30586	1.44943	1.38507	1.31259	1.0012	0.623065	0.413871	0.793634	0.738395	0.751476	1.56567	2.14793
2	-0.83425	-0.456557	0.274043	-0.109762	-0.308417	-0.118414	-0.0545632	-0.276782	-0.18544	-0.39278	-0.380735	-0.376028	-0.0793963	-0.0488554	0.483484	0.381875	-0.16768	-0.153557	0.0273723	0.131626	-0.365253	-0.261154	-0.448378	0.547175	0.783416	0.455344	1.13173	0.542323	0.421639	0.532473	0.483803	0.704279	0.46057	0.520881	0.508814	0.417314	0.479372	0.272244	0.634913	-0.00499427	0.25908	1.10441	0.529747	0.451672	0.512232	0.0135768	0.54193	0.490455	0.102834
2	-0.171924	-0.100724	0.0121688	-0.240253	-0.309004	-0.343608	0.270852	-0.238593	-0.180501	0.221828	0.145648	-0.0952036	0.196392	0.161277	0.710282	0.709307	-0.0285535	-0.140635	0.18826	0.0534019	-0.184215	-0.364843	-0.28157	-0.194528	-0.35432	0.000540108	0.40999	0.152185	-0.544707	-0.390567	-0.522304	-0.0164149	0.909169	1.22517	1.11511	0.534137	0.747211	0.8652	0.649909	0.0557104	0.41125	0.179462	0.281654	0.413208	0.80558	0.250298	0.252198	0.499398	-0.0279882
2	0.0857689	0.166494	-0.118889	0.276196	-0.0287529	-0.086683	-0.045069	-0.0910103	0.191647	0.0604465	-0.386552	-0.317755	-0.424782	-0.400949	0.179049	-0.282445	-0.0872485	0.443413	0.15701	0.27461	0.416727	-0.113162	0.172765	-0.342055	-0.2096	0.257132	0.0204402	0.36047	-0.00702836	-0.108557	-0.14918	-0.0876979	0.162239	1.33198	1.67808	1.23533	1.80402	2.04779	1.61266	1.56055	1.62272	1.2203	1.025	1.03937	0.861701	0.718182	0.443685	0.580465	0.413564
2	0.311257	0.221872	0.00509657	0.436459	0.0614777	0.0203642	0.149018	0.141971	-0.389533	-0.0941011	-0.041886	0.0615206	-0.16897	-0.0631302	-0.199261	0.0480656	-0.206321	0.0128854	1.19192	0.353775	0.403229	0.23337	-0.0148537	-0.0892048	-0.0945683	-0.304795	-0.461708	-0.614038	-0.407499	-0.376666	-0.531886	-0.286089				-0.351333	-0.990013	0.34694	0.963052	0.487918	0.406484	1.01789	1.54664	1.62504	1.05275	1.0889	0.726577	1.03983	0.641757
2	0.149296	0.0145698	-0.0875761	0.176406	0.480036	0.272672	0.139687	0.0875314	0.0113994	0.0665062	0.0623476	-0.00288172	-0.276782	0.109586	-0.0952014	-0.166637	-0.321493	-0.0443699	0.0655872	0.0371377	0.204454	-0.111564	-0.0720118	0.018431	-0.115797	-0.292998	-0.45379	-0.389623	-0.366722	-0.108661	0.256298	-0.104488				1.61439	2.06781	1.16195	1.14277	0.901967	0.383989	0.59912	0.80482	0.904811	0.355252	0.388066	0.258372	0.383489	0.240202
2	-0.0514501	0.0601144	-0.0540877	-0.0435786	-0.0403052	0.186824	-0.24688	0.500678	-0.111757	0.154215	0.171301	0.353232	0.109135	0.176805	-0.206537	-0.014382	-0.330277	0.157691	-0.0653064	-0.258253	-0.051671	-0.1927	0.0266592	-0.13284	0.279778	0.0422204	0.158537	0.080685	0.0039514	0.407835	-0.0442397	0.573304	0.718126	0.315557	0.36074	0.147142	-0.105052	0.000870521	-0.297668	-0.12277	-0.0734347	0.042882	-0.284073	-0.162085	-0.526553	-0.122484	0.287085	0.298168	0.220803
3	-1.48473	-0.310601	0.0864965	0.144812	-0.313968	-0.704746	-0.56632	-0.240642	-0.37147	-0.00927979	0.678787	0.76331	0.574787	0.175344	-0.341063	0.0466206	-0.416194	-0.107206	-0.413766	0.360378	0.221234	0.603596	0.143862	-0.336344			0.00688751	-0.159325	-0.592973		-0.528305	-0.255164	-0.301378	-0.0629878	-0.0376071	0.246962	-0.283015	0.145264	0.0737637	0.332687	0.164802	0.258602	0.357321	0.590918	0.528967	0.341338	0.637581	-0.138198	0.306901
3	0.00602014	0.536384	0.746389	0.255327	0.357762	-0.202983	0.321643	0.352395	0.188036	0.552119	0.557039	0.667296	0.184358	-0.140522	-0.121861	0.127622	0.135401	-0.728781	-0.846481	-0.557729	-0.284585	-0.235933	-0.174686	-0.274362	-0.317659	-0.0774778	-0.00436164	-0.273863	-0.153651	-0.00430021	-0.168928	-0.0921402	-0.651207	-0.866164	-0.403176	-0.365056	-1.00435	-1.16353	-1.35833	-0.885808	-0.906583	-1.18055	-0.880568	-0.544531	-0.00407995	-0.401947	-0.0662084	-0.102445	-0.494506
3	0.83729	-0.305915	-0.166235	-0.270128	-0.493702	-0.456077	-0.119331	0.179523	0.473926	0.151858	0.178506	0.375871	0.193159	0.00603812	0.117791	0.218637	-0.249925	0.0440976	-0.121791	0.148274	-0.105407	0.0457292	0.784038	-0.0190687	0.52166	0.0236745	-0.226717	-0.593309	-0.296828	0.21082	-0.879565	0.0519997	0.956035	0.695242	0.207407	0.270038	-0.088212	-0.189291	0.0899219	-0.0548285	0.224988	0.392757	0.997177	0.505763	-0.168224	0.634933	0.134351	0.316784	1.339
3	0.0732936	0.588421	0.751392	0.289105	-0.0800284	-0.0990858	0.479007	-0.185977	-0.0611045	-0.164602	-0.0877312	0.115267	0.319667	-0.212325	0.210114	0.560954	0.394772	-0.29124	-0.0996564	-0.0754108	0.18039	0.65425	0.0617419	-0.0987669	-0.255455	-0.443696	-0.793509	-0.545671	-0.660301	-0.462826	0.0256369	0.134295	0.147174	-0.189461	-0.0463616	0.255573	0.640065	0.242663	0.0983567	0.236815	0.766802	0.826967	0.709177	0.303272	0.132514	0.113517	-0.0559023	0.0942131	0.376359
3	0.25008	0.441506	0.784783	0.402896	-0.0882426	0.318077	0.378791	0.120674	-0.0782768	-0.37706	-0.709322	-0.00237154	-0.357358	0.00986985	0.4722	-0.022863	-0.867053	-0.667128	-0.87223	-0.19638	-0.141114	-0.0310478	0.254438	0.450893	-0.0094921	-0.514271	-0.822395	-0.159443	0.899133	0.515743	0.0209702	0.696731	0.32764	0.864159	-0.260314	0.272962	-0.027179	0.0885101	0.0999049	0.332575	0.305063	-0.100104	0.510791	0.332834	0.788516	0.7311	0.376282	0.167014	0.300305
3	0.260436	0.0769978	-0.310129	-0.50006	0.0526098	0.0156603	0.429026	0.388185	0.421597	-0.4272	-0.515707	-0.236593	-0.325367	0.315824	0.550434	0.448555	-0.134924	0.594714	0.456635	0.320165	0.00973567	-0.177006	0.0326487	0.111926	0.132723	-0.327936	-0.553397	-0.320477	-0.211248	-0.776753	-1.07613	-0.783403	-0.332671	-0.00230431	-1.23774	-0.411032	-0.129079	-0.787335	-0.656415	-0.899341	-0.654202	-0.487497	-0.28175	-0.0315615	0.0570341	0.420465	0.32825	-0.0931978	0.0621449
3	0.58301		0.323376	0.00488628	0.112532		0.11444	0.110186	-0.100786	-0.104696		0.139956	-0.209515	6.69547e-05	0.429539	-0.316334	0.742213				0.151688	0.0954178	0.0654076	-0.38559	0.00232073	-0.219466	-0.0601183			0.0354111	0.341774	0.443762	0.3941	1.11188	0.781471	0.875783	0.517886	0.0381575	0.0281659	0.0380196	0.755995	0.47143	0.900923	0.98669	1.04055	0.992998	0.598119	0.754366	0.867638
3	0.343724		0.62847	0.411223			-0.0519693	0.0199054	0.0423215	-0.121308	0.413701	0.22018	-0.0884652	-0.233352	0.193815	-0.278567	-0.00417566	0.124854	-0.128892	0.0693014	-0.333983	0.150363	-0.00912111	-0.125523	0.00854759	-0.0464607	-0.320542	-0.0969583	-0.409563	-0.432503	0.157352	1.02498	0.27994	0.361832	0.24906	-0.418124	-0.231109	-0.513611	-0.782974	0.250343	-0.568654	-0.641273	-0.577607	-0.348633	-0.431806	-0.292559	-0.19606	-0.0683363	0.197562
3	-1.4014	-0.531028	0.0978868	0.123884	0.249701	0.618727	-0.00676543	0.499986	0.725358	-0.173949	-0.0494278	0.209669	-0.140335	0.0696397	-1.50561	-1.48641	-0.52856	-0.600958	0.207962	0.355226	0.270657	0.195677	-0.151286	0.188403	0.390158	-0.0183415	0.337159	-0.768872	-0.536876	0.170043	-0.0865946	-0.590779	-1.41653	-1.54179	-1.87801	-2.08234	-2.09535	-0.762535	-0.0643603	0.134435	0.462239	-0.357098	-1.36168	-0.00153844	-0.0693467	-0.560929	0.291294	0.774045	0.391627
3	-0.0859918	0.669276	-0.144883	-0.150744	-0.144657	-0.364908	-0.0778419	-0.0931547	0.0345198	-0.249859	-0.332087	0.273662	0.582793	0.56055	0.328878	0.48542	0.105541	0.525426	0.0570685	-0.300988	-0.212464	-0.140284	0.100774	-0.301643	-0.489672	-0.544414	0.120614	-0.325783	-0.134517	-0.2514	-0.215451	0.171837	-0.481146	-0.268506	1.89897	-0.708899	-0.192115	-0.309672	0.0180046	-0.0664324	-0.223581	-0.945897	-0.525381	0.476269	0.740785	0.638397	0.634983	0.344051	0.195504
3	0.63202	0.606691	0.267254	0.153855	-0.0688053	-0.402236	0.0894692	-0.0328925	-0.0478245	-0.479544	-0.348016	-0.243409	0.650409	0.848942	0.82139	0.976795	0.632427	0.225886	-0.108245	-0.0891934	-0.210898	0.0579731	0.0659747	-0.381279	-0.168426	-0.493311	-0.155613	-0.28571	0.259276	0.0522755	0.00109556	0.600625	-0.259527	0.362543	0.426965	0.41784	0.0755302	0.104983	0.573268	-0.0243585	0.0756395	-0.506796	-0.0033927	0.140406	0.453945	0.58146	0.617798	0.258129	-0.215367
3	0.0482764	0.462364	0.795033	0.626888	0.0263047	0.235709	-0.1435	-0.18325	0.20904	0.299024	0.310717	-0.184864	0.0853049	0.278436	-0.0107424	-0.793135	-0.832422	0.117657	0.00580484	-0.745121	-0.256075	0.0655781	0.245607	0.101907	-0.307535	-0.242142	-0.401751	-0.359059	-0.589018	-0.322747	-0.602893	-0.313487	-0.0304388	-0.0375844	0.077409	-0.37847	0.315351	0.338655	0.377492	0.197486	0.430437	-0.286679	-0.147475	0.137941	0.161158	-0.00433832	0.459133	0.327698	0.212011
3	1.27466	1.64459	0.725478	0.0452131	-0.765914	-0.0652969	-0.572601	-0.0289854	-0.19878	-0.61504	-0.147016	-0.0325943	0.555207	1.05091	0.368688	0.340812	0.296782	0.333412	-0.0123853	-0.357388	0.55892	0.291715	-0.24279	-0.34124	0.0387943	-0.203062	-0.396647	-0.093607	-0.550822	-0.725917	-1.02819	0.303655	1.21178	0.60776	-0.176545	-0.859528	-0.359394	-0.15265	-0.00944339	-0.229928	0.439379	0.0791304	0.0221188	-0.0403011	0.122629	-0.0579504	0.414689	-0.49627	0.0840626
3	0.456826	0.368539	-0.1432	-0.545163	-0.468079	0.0326279	0.120453	-0.051954	-0.3443	-0.303793	0.565991	0.426748	0.525651	0.870562	0.1568	0.281132	-0.468219	-0.149145	-0.0848916	0.29485	0.32124	0.526123	0.311323	-0.45393	-0.172879	-0.821661	-0.2556	-0.560301	-0.48341	-0.599593	-0.363564	0.227679	0.813004	0.58427	0.403529	-0.392772	-0.256012	-0.174198	0.0146342	-0.193069	0.282823	-0.0220555	-0.00398924	0.0475927	0.0842545	-0.119483	-0.148986	0.0745	-0.330778
3	-0.762041	1.20409	1.10845	0.379363	0.183559	0.741474	0.177485	0.570736	0.495412	0.100991	-0.59778	-0.0818348	0.318419	1.32358	0.50633	0.170227	-0.299234	0.1884	-0.330806	-0.626003	-0.113838	-0.430004	-0.824487	-0.798482	-0.428042	-0.330167	-0.249367	-0.434864	-0.603971	-0.769141	-0.522632	0.0230201	0.856419	0.543054	0.363329	-1.18809	-0.353627	-0.7774	-0.500522	-0.771309	-0.164641	-0.432863	-0.459693	0.023732	0.244399	-0.116176	-0.0204526	-0.0699647	-0.51623
3	1.57527	0.397895	0.57302	0.0767465	0.592753	0.170001	-0.512283	-0.48033	-0.40321	-0.720133	-0.698547	-0.178089	0.286753	0.693855	0.451663	0.706187	0.223856	0.0620681	0.0485259	-0.128799	-0.194885	0.157204	-0.0271963	0.325716	-0.310217	-0.189609	-0.24105	-0.1412	-0.727617	-0.0977819	1.77082	1.83334	0.551268	1.01888	0.74483	0.605051	0.625842	0.202334	0.0467046	-0.151147	0.677389	-0.209063	0.00590458	-0.0485094	0.00679841	0.141759	0.0396891	0.58772	0.271768
3	0.273411	0.389174	-0.596261	-0.550923	-0.396773	-0.192319	-0.449774	-0.740645	-1.01939	-0.953995	-0.938247	-0.823028	-0.920236	0.222853	0.495065	0.157308	0.417628	0.404611	0.908413	0.170469	0.329062	1.18863	0.847869	0.923789	0.740376	0.449573	0.231561	0.204838	0.396162	-0.240471	0.122988	0.52499	0.31285	0.879604	1.15781	0.398437	0.0251031	-0.0482686	-0.291766	-0.317826	-0.322196	-0.301944	-0.00497482	-0.10076	-0.0498748	0.995599	0.66739	0.882604	0.860415
3	0.894248	0.786561	0.707044	0.523733	0.700147	0.236718	0.534491	1.0214	0.446982	-0.267571	-0.0895198	0.224621	-0.450965	-0.0854616	1.03453	1.01823	0.239906	0.0657303	-0.352084	-0.592214	-0.585018	-0.644702	-0.40356	-0.523267	-0.315825	-0.470886	-0.560232	-0.650266	-0.475166	-1.19468	-0.298941	0.198041	1.03978	0.915305	0.960683	0.220012	0.710293	-0.10116	0.224962	-0.094021	-0.326077	0.0932943	-0.186119	-0.0800674	1.00232	1.48259	1.02008	1.32106	0.652145
3	-0.337717	-0.0251776	0.32493	0.0627999	0.273422	0.0685375	0.453894	-0.270262	-0.474247	-0.383819	-0.265648	-0.468547	0.0309337	0.122345	-0.0863988	-0.106929	-0.380139	0.337857	0.010291	0.0676467	0.10604	-0.0795165	-0.22648	0.0770967	0.107895	0.0388831	-0.0338606	0.218893	0.318451	0.0818212	0.460443	0.239379	-0.0688619	0.595751	0.466098	-0.203424	-1.06198	-1.60072	-1.54592	-0.180424	-0.335265	-0.272477	-0.432753	-0.490766	0.131137	0.83421	0.275359	0.590626	0.380234
3	-0.655878	0.619724	0.00890731	0.14747	0.165111	0.523879	0.970326	0.31209	0.73497	0.201169	0.0735755	0.271275	-0.00893868	0.144379	-0.0784281	-0.0594133	0.141324	-0.140313	-0.0839037	-0.155469	-0.411254	-0.578614	-0.246281	-0.391833	0.0190418	-0.530858	0.525079	-0.254615	-0.678435	-0.723461	-1.61397	-1.73248	-0.684272	-0.559141	0.116712	-0.424443	-0.510083	-1.06665	-1.29312	-0.0446777	-0.658582	-0.906699	-1.12186	-0.52458	-0.467974	0.175369	-0.0193346	0.410171	-0.12085
3	0.130095	0.997712	0.832292	0.840877	0.277471	0.734605	0.657645	0.453822	0.156464	-0.014997	-0.35007	0.135404	-0.215423	-0.234446	-0.426292	-0.565706	-0.326944	-0.295714	-0.25163	0.239674	-0.672192	-0.772378	-0.476178	-0.258482	-0.510527	-0.216686	-0.228916	-0.221792	-0.0115496	-0.418923	-0.51676	-0.27516	0.0564745	0.304613	0.295928	-0.0423147	-0.0428155	-0.226301	-0.0230981	0.142188	-0.355141	0.114517	0.102054	-0.153081	-0.264179	0.153824	0.630903	0.364554	0.619854
3	0.179397	0.212118	-0.402232	0.140945	-0.00336388	0.589997	0.46273	0.179777	0.405479	0.438084	0.561829	0.506703	0.549488	0.309749	0.158897	0.385094	0.10422	-0.376604	-0.135977	-0.0660765	-0.568862	-0.452752	-0.613754	-0.456384	-0.572065	-0.74323	-0.589815	-0.527433	-0.903083	-1.28044	-1.92255	-1.38583	-1.3665	-0.77706	-1.09773	-1.667	-0.561833	-0.817475	-0.693173	-0.579995	-0.731993	-0.535944	-0.214633	-0.691212	-0.870203	-0.826228	-0.0188411	-0.256452	0.0446711
3	0.345437	0.445329	-0.497334	-0.446913	-0.100569	0.390505	0.291262	0.712601	0.751297	0.73177	0.70659	0.474508	0.423779	0.0383663	0.220456	0.260883	0.1344	-0.154565	0.216553	-0.0809442	-0.429097	-0.367312	-0.595018	-0.764581	-0.642711	-0.718839	-0.657526	-0.495097	-0.517071	-1.02461	-1.45733	-1.51135	-1.0319	-0.63468	-0.846383	-0.892508	0.29399	0.183068	0.0380601	-0.641235	-0.534277	-0.513029	-0.354006	-0.364458	-0.235266	-0.914981	0.229566	-0.107396	-0.0674631
3	0.421047	0.436435	0.0565641	0.47069	0.638996	0.85927	0.535428	0.709986	0.653764	0.0447493	-0.355273	-0.467022	-0.0630082	0.567236	0.0936163	-0.00557045	-0.0547598	-0.241444	0.0128596	0.0736793	-0.406481	-0.482778	-0.506052	-0.514786	-0.532808	-0.17093	0.180865	-0.455683	0.0637886	-0.635843	-0.698758	-0.659888	-0.165185	-0.297255	-0.165393	-0.256737	-0.134137	-0.642173	-0.414958	-0.885672	-0.497436	-0.457035	-0.722204	-0.954691	-1.0104	-1.22667	-0.461077	-0.684881	-0.255653
3	0.507305	0.415048	0.100312	0.0772498	0.108826	0.0429415	0.207562	0.173002	0.146088	0.197889	0.273807	0.32606	0.435194	0.11075	-0.0268141	-0.131047	-0.054241	-0.332871	-0.357051	-0.163567	-0.214576	-0.167835	-0.27622	-0.343294	-0.679215	-0.062951	-0.139294	-0.312885	-0.265819	-0.659809	-0.747161	-0.697891	-0.1979	-0.258526	-0.00271306	-0.257923	0.5923	0.339869	0.172092	-0.000514454	-0.145156	-0.117733	-0.2453	-0.37954	-0.433174	-0.325103	0.192159	0.274604	0.329249
3	-0.0716751	0.299201	-0.143399	-0.140675	0.322079	0.613767	0.376261	0.124423	0.247505	0.234994	-0.0215029	-0.284735	-0.110382	-0.109205	-0.00554784	0.125647	-0.0299775	0.0644536	-0.149287	-0.193781	-0.0527747	-0.16999	0.0478127	-0.087796	-0.0571672	0.337317	0.00183929	0.0591035	-0.135954	-0.0950324	-0.325043	-0.655722	-0.298178	-0.319394	-0.483765	-0.192266	-0.0086624	-0.487089	0.128097	-0.297782	-0.406473	0.211995	-0.595177	-0.294482	-0.161042	-0.429826	0.344564	0.355528	0.213336
3	0.14658	0.200064	0.289361	-0.189875	0.122181	0.108756	0.146207	0.198202	-0.248288	-0.637742	-0.702009	-0.345178	0.766906	0.681869	0.379428	0.312469	0.169328	-0.944014	-0.713498	-0.778548	0.191675	0.211835	0.322844	0.0848391	-0.568217	-0.224973	-0.068779	0.540429	0.640058	0.54245	-0.172965	-0.329082	0.75528	0.950135	0.282963	0.589012	0.62888	0.386286	1.68588	1.68447	0.466058	0.299951	0.364132	0.419579	0.318263	0.0936374	-0.0929884	-0.321628	-0.43796
3	-0.274813	-0.514681	-0.359696	-0.00964136	-0.0163072	-0.239647	-0.753026	-0.420012	-0.21271	-0.483496	-0.607047	-0.0447554	0.188472	-0.530887	-0.156988	-0.243755	-0.0874945	0.168344	0.518432	0.856069	0.561391	0.3319	0.0426985	0.449227	0.631906	0.0522248	0.776696	1.21117	0.107829	-0.244727	-0.340254	-0.175882	-0.600513	-0.592026	-0.314456	-0.723753	-0.560871	-0.524214	-0.0208306	0.304831	-0.355323	-0.265022	-0.150209	-0.000635212	0.128707	0.0387604	0.290541	0.480792	-0.150317
3	0.144958	0.0440448	0.110914	0.26566	-0.0224997	0.0587828	-0.180982	0.0157742	0.0477735	-0.0134269	-0.242993	-0.504456	-0.0816644	0.0499353	-0.1028	0.171765	0.458127	0.00139066	0.365679	-0.0892871	0.11249	-0.222583	0.0131262	0.11564	-0.183598	0.0311794	0.374111	-0.366714	-0.0691476	-0.204522	-0.737184	-0.295211	-0.0973326	-0.225663	-0.191144	0.116496	-0.111097	0.0895123	-0.103037	-0.147438	0.322617	0.0695851	-0.0235858	0.375906	-0.167932	-0.245924	0.00365682	0.047622	0.0771936
3	0.33209	0.248656	0.241352	-0.0971478	0.0709214	-0.0641649	-0.109897	-0.122824	0.0982112	-0.0924592	-0.709782	-0.0665554	0.185073	0.23868	0.409123	0.397069	-0.169896	-0.161991	-0.0204422	-0.0655494	-0.0450363	-0.278178	-0.127147	0.0861735	-0.106743	0.0606725	-0.46792	-1.35093	-0.0561872	0.0016276	-1.98867	0.192916	0.841207	0.750033	0.384588	0.30715	0.479802	0.023392	0.422539	-0.297256	0.0442186	0.355053	-0.482508	0.429844	0.240261	0.307485	0.483316	0.520858	0.603638
3	0.328313	0.391536	-0.186008	-0.272642	-0.307974	-0.197313	-0.443095	-0.536349	0.0247999	-0.204482	-0.749959	-0.527627	-0.119006	-0.331489	0.460411	0.837323	0.940659	0.350424	-0.245902	0.431496	-0.168454	0.266442	0.190313	0.510398	0.195302	-0.113175	-0.465722	-0.640268	-0.0151397	-0.19596	-0.635095	0.601776	1.08424	1.28431	0.833048	0.648859	0.549667	0.806227	0.788218	0.403682	0.238483	0.300986	0.52571	1.01615	0.581836	0.45629	0.580917	0.777625	0.479444
3	0.610075				0.173827	0.222595			0.0298336	-0.284814	-0.536025	-0.827535	-0.665025	-1.22296	-0.603864	0.317449	0.149037	0.296819	0.0380909	0.62877	0.152674	0.298099	0.220285	0.284152	0.253038	0.178384	0.443371	0.0451625	0.0261107	-0.00866885	-0.607468	-0.376671	-0.316735	-0.31373	-0.217503	-0.58225	-0.618581	-0.197172	0.227517	-0.30588	-0.166616	-0.292825	-0.159063	-0.290608	-0.333805	-0.196996	-0.331061	-0.46422	-0.218629
3	-1.42471	-1.24653						-0.476665	-1.23696	-0.288957	-0.026416	0.00971249	-0.339573	-0.23549	0.00020801	-0.212193	-0.396598	0.428151	0.0307237	-0.0279301	0.158341	0.591916	0.46652	0.238098	0.515039	-0.252398	0.900796	0.635869	0.721055	0.00637663	0.124105	0.630969	1.03588	0.182891	0.136218	-0.449337	0.546782	0.192338	0.369424	0.24296	0.45188	0.216606	0.282893	0.624062	0.989006	0.651807	0.867631	0.340555	0.42473
3	-0.670342	-0.610388						-1.0587	-0.618865	-0.275112	-0.736962	-0.174458	0.028545	-0.37286	-0.0181575	-0.257104	-0.573237	-0.0504337	0.19889	0.430976	0.295502	0.375675	0.179601	0.295566	0.541789	-1.08086	0.441125	0.375852	0.596246	0.369046	-0.110313	0.493275	-0.71394	-1.02211	-1.19234	-1.54571	-1.35537	-0.854696	-0.737887	-0.037128	0.551057	0.386124	0.701614	0.560868	1.00146	0.645626	0.147523	0.568586	0.754648
3	-0.833365	-0.741495						-0.707025	-0.996423	-0.321628	-0.218362	-0.0119583	0.147661	-0.578213	0.24492	0.117049	-0.467355	0.206673	0.4222	0.436297	0.334384	0.615627	0.499588	0.161353	0.433711	-0.531843	0.205504	0.439826	0.334045	0.632177	-0.379357	0.322017	-1.03228	-0.923873	-0.953899	-1.16235	-1.18956	-0.870051	-0.795416	-0.547623	0.493824	0.265293	0.784235	0.601832	0.761815	0.383969	-0.137534	0.590521	0.829244
3	0.0986908	0.163861	0.404613	0.612895	0.806989	0.0809828	0.53813	0.430043	-0.191995	-0.203321	-0.523006	-0.0345123	-0.659546	-0.315229	-0.395936	0.279666	-0.534094	0.0546519	-0.0551681	-0.183572	0.423574	0.420245	-0.467189	0.391779	0.206514	1.21307	0.247884	0.296356	0.40839	0.462382	0.334887	1.06302	0.473287	0.138879	-0.0156832	0.233463	-0.0455731	0.712033	0.491473	0.549396	0.197408	-0.0465968	-0.31959	-0.267009	0.381679	0.0292304	0.384277	0.217053	0.155446
3	0.0431907	0.289905	-0.498036	-0.263252	0.490551	-0.324597	-0.260637	-0.748421	-0.816835	-0.090066	0.13227	-0.0196736	0.275754	0.530525	-0.206823	-0.377238	-0.464471	0.543959	1.00141	-0.136973	-0.416594	0.320049	0.538341	0.259296	1.02952	0.0616681	-0.437835	-0.0372704	0.282474	-0.0993065	0.584117	0.355697	0.30684	-0.943595	-0.23603	-0.0558556	-0.400632	0.0272865	-0.10393	-0.179014	-0.843086	-0.676627	-0.329633	-0.028643	-0.0454193	-0.284105	-0.492603	-0.0347405	-0.0144937
3	0.305513	0.0517411	0.0215574	0.0835866	-0.054909	0.198841	0.168436	-0.148388	-0.41454	0.278026	0.0549476	0.374612	-0.0546774	-0.14372	-0.446102	-0.53889	-0.00824245	-0.115696	-0.127092	-0.395344	0.352209	0.266731	0.119468	-0.0208009	-0.232994	0.00389467	0.277925	-0.171187	0.380805	0.0951687	0.269171	1.31023	0.0709994	-0.0396061	-0.0401459	0.741831	-0.288879	0.0252879	0.223331	0.537448	-0.141162	-0.148104	0.0995146	0.537622	0.00949102	0.316737	0.510439	0.692635	0.859095
3	-0.852004	1.85945	0.589076	0.583437	0.172538	-0.100886	-0.260941	-0.0158795	-0.447959	-0.205963	0.165182	-0.32059	-0.763431	-0.511203	0.0117067	-0.380537	-0.480631	0.583423	0.368358	0.477757	0.1285	0.420412	1.23922	0.771337	0.225257	-0.302263	-0.641807	-0.860837	-0.101879	-0.775258	-0.819339	-0.574747	-0.321445	-0.398413	-0.59899	-0.136034	-0.256155	-0.0583425	0.154707	-0.388135	-0.585057	-0.383488	-0.374904	-0.481337				0.00918658	0.403567
3	0.194212	0.581122	-0.0770926	-0.361393	0.129101	0.0283243	-0.0847132	0.108934	0.425894	0.434557	1.1487	0.173341	-0.0723743	-0.407468	0.0859103	0.114048	-0.657184	0.364202	0.0138008	0.0972227	-0.17908	0.0108536	0.233537	-0.151632	-0.0336614	-0.583107	-0.23392	-0.147388	0.100668	-0.49077	-0.34403	-0.250128	-0.193195	0.0237472	-0.0411876	0.00587259	0.0216278	0.225672	0.667084	0.337072	0.0917266	0.559437	0.554868	-0.188959				0.500364	0.741166
3	-0.498092	0.216666	-0.616649	-0.363477	0.371	0.315906	-0.0421412	0.362101	0.518886	0.261393	0.61199	0.346115	0.550835	-0.394281	-0.231341	-0.16641	-0.588453	-0.0157587	0.0104764	0.0943987	0.143053	-0.0863151	-0.0164596	0.0758049	-0.383429	0.0290893	0.293608	-0.106842	-0.205532	-0.340219	-0.469549	-0.584359	-0.0344087	-0.274364	-0.222066	0.0186783	-0.0524196	-0.150965	0.0488814	-0.603315	-0.750435	-0.601523	-0.184074	-0.798221				0.284458	0.481446
3	0.411749	-0.512017	-0.253852	0.71897	0.11074	-0.0189507	-0.391586	-0.632903	0.0120372	0.22764	-0.0758925	-0.116667	0.336836	0.423244	0.010029	0.404891	0.572182	0.304466	0.0249331	0.176451	-0.301375	0.0595032	-0.659022	0.274414	0.15115	0.063816	-0.637551	-0.653482	0.10365	0.574285	0.183595	-0.84186	0.0121518	0.652707	-0.0766482	-0.100435	0.0996605	0.586014	0.348891	-0.0374168	1.04507	1.15453	1.0893	1.10761	1.31251	0.939979	1.29819	0.550213	0.850056
3	0.370505	0.527042	0.197924	-0.175696	0.249181	0.222917	0.0837616	0.0687343	0.147577	0.101023	0.160942	0.0169736	0.0303753	0.0283841	-0.269389	-0.123847	-0.305578	0.243509	0.386913	-0.353887	0.0752983	0.000844635	-0.0142891	0.0839868	0.108785	0.202907	0.284376	0.284045	0.297872	0.169121	-0.155047	0.103071	0.838794	0.109565	-0.138798	-0.14419	0.401753	0.358471	0.310272	-0.0701917	0.211387	0.516599	0.471524	0.0985627	-0.213166	0.213463	0.334459	-0.0460802	0.0255132
3	0.33386	0.183347	0.209139	0.032311	0.0899296	-0.115992	0.114752	0.370895	0.108078	-0.140848	0.427975	0.0819641	-0.176726	0.238062	-0.19726	0.0904744	-0.215756	-0.119405	-0.232114	-0.166565	-0.0241342	0.123193	-0.37217	-0.155937	0.109917	0.289097	0.23753	-0.120182	0.336331	-0.00707501	0.0882055	-0.365006	0.064319	-0.0541567	0.222296	0.150678	0.530905	0.11201	0.0447075	0.27666	0.114322	0.135202	0.230457	0.607416	0.814486	0.482513	0.51991	0.635939	0.445812
3	0.0624453	0.280999	0.233893	0.143238	-0.0500864	0.0873023	-0.131522	-0.0395953	-0.0491246	0.219314	0.109837	0.0178454	-0.0164977	-0.0200742	0.0201678	0.00143062	0.00448086	0.0726317	0.0131927	0.109199	0.281366	0.212609	0.145796	0.316455	0.0425895	0.196591	0.102255	0.20902	0.12393	0.176063	0.00591125	0.14844	-0.0495495	-0.137205	0.410235	0.267305	0.403374	-0.263798	0.193695	0.183342	0.722083	0.390482	0.225994	0.237108	0.582726	0.526385	0.412753	0.595916	0.566459
3	0.269692	0.166065	-0.00422498	0.201182	0.310024	0.0337905	0.0160092	-0.397501	0.0143007	0.174459	0.0344586	-0.172047	-0.0826752	0.156779	0.329666	-0.167851	0.104054	0.14846	-0.00127904	0.144979	-0.0177559	0.316682	-0.209995	-0.0737803	0.538536	0.292087	-0.147739	0.298555	0.0197204	-0.0107116	0.0333099	0.323699	0.166729	-0.30599	0.241419	0.25236	0.431244	0.3912	-0.00716685	0.319504	-0.119474	0.0941132	0.331666	0.499063	0.410427	0.567144	0.256013	0.45355	0.603089
3	0.364073	0.2476	-0.0453472	0.100134	-0.421596	-0.136869	0.166321	0.220651	-0.078736	0.252372	0.120104	-0.182667	-0.021229	-0.192773	-0.106964	0.215641	-0.1597	-0.00693266	0.0621749	-0.0552006	0.224843	0.358605	0.344059	0.150569	0.349945	-0.125888	0.148252	0.0727015	0.680943	0.0455415	0.408119	0.125009	-0.0339714	-0.170098	0.348222	0.215156	-0.0626127	0.601852	0.0466932	0.100405	0.504758	-0.196718	0.169564	0.147654	-0.205442	0.194369	-0.127613	0.290114	0.228012
3	0.497924	0.114755	0.28771	-0.15767	-0.108684	0.0514377	0.0178411	0.0715948	-0.0628846	-0.660024	-0.336095	-0.260584	-0.0162193	-0.543032	-0.235443	-0.551841	-0.825049	-0.205726	-0.366196	-0.38452	0.523228	0.357386	0.512404	0.299467	0.420603	0.206174	0.456876	0.148755	0.011572	0.0990985	0.293056	-0.126652	-0.130278	-0.307181	-0.0111486	-0.167094	0.182864	0.26975	-0.177999	-0.331708	-0.275614	-0.348253	-0.207873	-0.20302	-0.30053	-0.00136612	-0.374499	0.236997	0.235356
3	0.58946	0.238879	0.607956	0.522602	0.161683	-0.599604	-0.151948	-0.632497	-0.405756	-0.06759	-0.119086	-0.332375	-0.26742	-0.116635	-0.45435	-0.64094	-0.381153	0.416196	0.153885	0.0157927	-0.068477	-0.112335	-0.175593	-0.253696	-0.0663075	-0.00718739	0.174276	0.340346	0.865242	0.277303	0.495247	-1.48218	-0.114699	0.0127881	-0.194731	0.0307903	-0.496975	-0.219183	-0.477836	-0.141959	-0.39239	-0.199544	-0.756202	-0.274761	-0.49332	-0.22504	-0.0482228	-0.283298	0.128362
3	0.0300127	0.502639	0.397483	0.854298	0.453589	0.209118	0.214462	-0.800283	-0.473497	-0.602175	-0.455303	-0.101181	0.0289998	0.118091	0.164579	-0.379948	-0.623743	0.067567	-0.411521	0.271034	0.0899802	-0.13151	-0.363867	0.216534	0.135856	0.118195	0.216893	0.49953	-0.0756585	-0.0473059	-0.785864	-1.857	-1.21392	-0.542069	-0.610182	-0.558943	-0.399221	-0.493771	-0.480607	-0.838633	-0.0364711	0.0245348	-1.30143	-0.648934	-0.706947	-0.218838	0.189482	0.309301	0.240162
3	0.0503358	0.0381029	0.297353	0.491937	-0.0148469	0.241788	0.32612	0.124235	-0.033458	-0.237982	-0.0134389	-0.228996	-0.159003	-0.124697	-0.126219	-0.396228	-0.312616	0.216128	0.0140623	-0.0990551	0.086764	-0.10196	-0.25196	0.0729043	0.0911889	0.36636	0.365302	0.111771	-0.0121638	-0.0266	0.258377	0.522093	0.243226	0.267626	0.517301	0.216663	-0.238842	0.398939	0.320027	0.0630914	0.126312	0.387146	0.186836	0.233802	0.421489	0.736082	-0.0755211	0.865919	0.537382
3	-0.0169386	0.459577	0.292892	0.00602965	0.557671	0.173742	0.173889	-0.017552	0.0235947	-0.249095	-0.253575	-0.349431	-0.0839556	-0.0302624	-0.0952599	-0.719394	-0.587627	0.226021	0.0599874	0.411176	0.441812	0.0483539	-0.319931	0.300564	0.0200203	0.0531744	-0.0556725	0.401864	-0.175088	0.008536	0.331021	-0.0418758	0.0643826	0.36191	0.1057	0.137204	-0.0985133	0.409269	-0.260018	-0.0707514	-0.00698977	-0.0331296	-0.690486	0.44011	0.845525	0.759308	-0.0141291	0.26389	0.351573
3	-0.0316749	0.119929	0.287297	0.250067	0.256001	0.345539	-0.0403447	-0.141858	-0.0404061	-0.636781	-0.28343	-0.139181	-0.192674	-1.03157	-0.582902	-0.0353538	0.389981	0.17503	-0.348792	-0.108509	0.214639	-0.343788	0.18459	-0.0803883	0.212361	0.338426	0.241714	-0.135339	0.400398	-0.169599	-0.589781	-0.00520216	0.380047	0.252331	0.2377	-0.248339	0.15781	0.141645	0.405526	0.308437	0.464292	0.511519	-0.0458272	-0.416225	0.0842769	0.300473	-0.139841	0.0396728	0.194054
3	-0.246771	0.000191349	0.346493	-0.1299	0.477183	-0.209737	1.278	-0.202441	-0.240131	0.20524	-0.19987	0.441178	0.635339	0.0651643	-0.201322	-0.130632	0.0241892	0.346807	0.00938388	-0.160862	-0.0990521	-0.0704835	-0.108126	-0.146152	0.295115	-0.191906	-0.480816	-0.157143	-0.17763	-0.248827	-0.263344	-0.504578	0.0452047	0.95821	-0.317552	0.170749	-0.133772	-0.540974	-0.378382	-0.744197	-0.176915	-0.164296	-0.173189	-0.226444	-0.303227	-0.232891	-0.189568		0.0736473
3	0.212912	0.166237	0.226753	-0.173835	0.0349767	-0.434581	-0.822818	0.0204422	0.555816	-0.411601	-0.0896626	0.0182219	0.0723564	0.118414	0.512171	0.683592	0.0353883	0.304208	-0.0419033	0.318421	0.249182	0.10558	0.143714	0.585556	0.0285958	-0.102569	-0.473767	-0.483162	-0.52045	-0.332953	-0.104529	-0.407116	-0.566809	-0.454976	0.0120503	-0.0879222	-0.280749	-0.367899	-0.278352	-0.115041	-0.652828	-0.222903	-0.0843411	-0.0759038	-0.321152	-0.0829754	-0.246006	-0.490937	-0.380646
3	-0.07836	0.499353	0.121355	0.198132	-0.0661429	0.0317836	0.190321	0.346366	0.384304	0.250399	-0.120115	0.139377	0.13944	-0.169473	-0.123773	-0.091332	-0.446648	-0.319612	-0.244305	-0.0439346	-0.160525	0.428271	0.521275	-0.160556	-0.364676	-0.306563	-0.01703	-0.411601	0.197503	0.311035	0.485527	0.153634	-0.221961	-0.262717	-0.0571025	-0.377196	0.00800049	-0.536504	-0.367811	-0.382555	-0.251486	-0.0632488	-0.165291	-0.163327	-0.194676	0.271837	0.312675	0.198833	0.384891
3	0.477925	0.412496	0.479397	0.256138	0.112316	-0.204997	0.0872238	-0.311985	0.131177	-0.222902	-0.0462045	-0.296927	-0.15682	-0.282257	-0.824581	-0.590847	-0.60736	-0.603857	-0.617004	-0.462922	-0.128974	0.344871	0.883986	0.666781	0.577716	0.529041	-0.119838	0.33876	0.238763	-0.0675688	0.465237	0.504131	0.0161875	0.0674898	-0.032484	0.111754	0.0093951	0.0890608	-0.0563844	0.151363	0.456484	0.237669	0.0077489	0.231156	0.184302	0.173731	0.0467969	0.137947	0.33144
3	0.568563	0.753522	0.0680075	0.682731	0.397735	0.314423	0.830282	0.0302604	0.697529	-0.0168877	0.241958	-0.172837	-0.29715	-0.829869	-0.748111	-1.03662	-0.933659	-0.819562	-0.720752	-0.292021	-0.243898	0.0498834	0.395113	0.435779	0.488378	0.0958118	-0.0337571	-0.196839	-0.33459	-0.152609	-0.105589	0.0175131	0.164471	0.049008	-0.381137	-0.463464	-0.671556	-0.168922	-0.231991	-0.441479	-0.315662	-0.648147	-0.517516	-0.531753	-0.180519	-0.281439	-0.061801	0.152328	0.342598
3	0.627756	0.281104	0.423128	-0.057718	0.298027	0.120756	0.406032	0.0710271	0.429327	-0.0410557	0.0845247	-0.115037	-0.142392	-0.528312	-0.599255	-0.579414	-0.682939	-0.507313	-0.329473	-0.119293	-0.00916382	0.326107	-0.023031	0.224372	-0.386835	-0.22757	-0.046183	0.119774	0.183695	-0.099861	0.0323293	0.152933	-0.125521	-0.292228	-0.50648	-0.487701	0.0631942	-0.296579	0.17297	-0.0859474	-0.0444497	-0.0368269	0.0024591	0.226566	-0.18628	0.0597649	0.0796128	-0.155271	-0.127348
3	0.405039	0.391731	0.629889	0.16792	0.473769	0.420491	0.698819	0.220229	0.116148	-0.370223	0.0909715	0.13238	-0.249998	-0.424218	-0.455944	-0.690254	-0.336151	-0.634075	-0.365611	0.0458032	0.14209	-0.0130528	0.352072	0.00347525	0.19448	-0.0641812	0.124648	0.254823	0.0039566	-0.228426	0.361461	0.191138	0.150435	0.0473975	0.205458	0.00268299	-0.13742	-0.257309	0.113447	-0.249673	0.174582	-0.165918	-0.252286	0.114322	-0.171663	-0.136484	0.172283	0.425866	0.20702
3	-0.151478	-0.0187914	0.290487	0.302258	0.394752	0.160506	0.202565	-0.00657809	0.0716977	-0.173995	0.227902	-0.273135	0.595629	0.198434	-0.109057	0.287469	-0.190165	0.114945	-0.0881554	-0.116738	0.281006	0.0127046	-0.0973271	-0.687584	0.0212933	0.215595	0.262487	-0.108358	-0.430591	-0.0283736	-0.00225378	0.0284117	-0.0180927	-0.511603	-0.193997	-0.102135	-0.514841	0.137196	-0.462316	0.174821	0.0659231	-0.164958	-0.0188542	0.119341	-0.464771	1.00881	-0.205765	-0.0402729	0.322934
3	-0.113203	0.290815	0.697737	-0.254639	0.396434	0.0943213	-0.0442176	-0.0399411	-0.181643	0.110896	-0.188158	-0.322552	-0.266264	-0.456704	-0.135725	0.0342348	-0.43531	-0.0174187	-0.140052	0.223037	0.275028	0.0442837	-0.496929	-0.217586	0.0621828	0.487825	0.0499377	0.099684	0.0811524	-0.0272106	0.31825	-0.0180859	-0.311674	-0.318979	-0.146954	-0.20759	-0.0165213	-0.169733	-0.235641	-0.0638073	0.198854	0.148426	0.191935	0.345196	0.685393	1.08047	0.0376089	0.492243	0.0821574
3	0.923318	-0.0276492	0.140159	-0.365151	-0.430718	-0.910272	-0.875961	-1.10714	0.383024	0.258792	-0.0439474	0.0269967	0.263092	0.144298	0.0467849	0.309398	0.538413	0.282548	0.489838	-0.120907	-0.0645662	0.213916	0.439408	-0.029913	-0.00514497	-0.371206	-1.05203	-0.57446	-0.785249	-0.451517	0.683995	0.101259	0.220464	0.0143989	0.19353	0.102819	0.216297	0.174803	-0.166084	-0.0338656	-0.164408	0.0993611	0.0866001	0.219691	0.0637739	0.242066	0.479918	0.407701	0.478074
3	0.144847	0.159105	0.520208	0.409446	-0.349143	-0.238097	-0.175418	-0.245569	0.0729768	-0.434204	-0.132743	-0.0440154	0.296177	-0.116756	-0.820377	-0.679896	-0.427381	-0.147092	0.00454057	-0.467207	-0.106106	0.228287	0.105554	0.0697423	-0.133186	0.033377	0.1377	0.478779	0.751564	-0.0130978	0.758986	0.439663	0.39691	0.458419	-0.228945	0.280437	0.239686	0.359092	-0.316052	0.096079	0.498795	0.48583	0.728764	-0.158835	0.318736	0.38789	0.256425	0.192966	0.158947
3	0.320158	-0.0555554	0.359353	0.400521	0.299092	-0.235624	0.653858	0.039459	0.320915	0.0814517	-0.0988032	-0.177106	0.153073	0.00578068	-1.07854	-0.871987	-0.264367	-0.490075	0.219013	-0.0771538	-0.174389	-0.0195401	0.152837	0.274265	-0.137652	0.214577	-0.0119362	-0.226714	0.275318	0.500683	0.160435	0.046647	0.313511	0.255705	0.0380635	0.545515	0.212502	-0.336525	-0.22714	0.545141	0.385173	0.130461	-0.385163	0.0694423	0.127372	0.281227	0.551331	0.433585	0.186767
3	0.312311	0.167285	0.054672	0.130229	0.312606	0.27031	0.132704	0.177799	0.0994671	0.0738129	-0.353133	-0.177953	-0.0884181	0.0744502	-1.21176	-1.34053	-0.612938	-0.504173	-0.421446	0.106956	-0.0459019	0.0829387	0.14083	0.340227	0.322702	0.0613428	0.450951	0.161837	0.368	0.195082	-0.0322071	0.295651	-0.46221	-0.0991587	-0.0865969	-0.143007	-0.0828988	-0.212593	-0.294419	-0.0918216	-0.293392	-0.0848197	-0.160692	-0.723279	-0.395435	-0.315535	-0.122609	0.0699198	-0.0498124
3	0.254822	0.272389	-0.016403	0.389278	0.0615726	-0.109794	-0.0951359	-0.348479	-0.0676668	0.128592	-0.0521171	0.156848	0.375204	0.308429	-0.347879	-0.113935	-0.106684	-0.127282	0.213642	0.139928	-0.0610939	-0.204606	0.281369	0.246652	-0.0655345	-0.0989515	0.137338	-0.232243	0.523323	0.0130264	0.290697	-0.50579	0.121733	0.36301	-0.242079	0.0723625	0.434873	0.128841	-0.38336	0.407224	0.339578	0.468497	0.584538	-0.00849331	0.413022	0.365567	0.399757	-0.452023	0.23627
3		0.0990107	-0.320033	0.161875	0.0127685	-0.164576	0.659789	0.666902	0.829445	0.297423	0.309611	0.0684949	0.381363	-0.330453	-0.31414	-0.574381	-0.148939	-0.0207734	-0.00811495	-0.143424	0.177854	-0.316944	-0.196908	-0.342803	-0.552086	0.733201	-0.118308	0.449422	0.273512	0.222968	0.329503	0.389314	0.478166	0.273085	0.229536	0.0828063	0.299937	0.166222	0.766965	0.421541	0.432485	0.460507	0.764302	0.395957	0.619984	0.103504	0.0991913	0.43172	0.303746
3		0.0888088	0.215927	0.852587	0.293401	-0.0417298	-0.256834	0.577353	0.374839	-0.0288911	-0.587663	-0.385346	0.0638305	0.0376028	0.0556365	0.357934	0.236834	-0.425646	0.263972	-0.299239	0.0785554	0.0157077	0.0621211	-0.231906	-0.075519	-0.210981	-0.662566	-0.0682031	-0.357388	-0.455577	0.0646658	0.258741	0.33932	0.346345	-0.185554	0.190121	0.12029	0.101238	0.266996	0.481078	0.48792	0.172581	-0.112175	-0.195437	0.288272	0.0869587	0.403509	0.248833	0.0398575
3		-0.26623	0.124188	0.00610634	0.448207	-0.0677695	0.228469	-0.0726475	0.164459	-0.137749	0.276413	-0.377943	-0.377283	-0.165682	0.0591284	0.194902	0.107312	0.0518747	-0.0850727	0.295866	-0.0466078	-0.0561427	-0.164587	0.345663	0.13531	0.339905	0.581553	0.526678	0.303579	-0.0513332	0.668788	0.602992	0.106367	0.24558	0.166477	-0.00280393	0.486562	0.243281	0.353383	0.648948	0.326924	0.0150179	0.451558	0.537366	-0.0889848	0.592574	0.263726	0.297957	0.280371
3		0.439192	-0.426615	0.180399	0.00382891	-0.268359	0.274651	0.47173	0.147074	0.525	0.39634	0.0447736	0.587276	0.73619	0.147361	0.13138	-0.315082	-0.0995041	0.00776723	-0.0493495	-0.351881	-0.338318	-0.202288	0.047022	-0.645048	0.032258	-0.356252	0.0360689	-0.454585	-0.0982434	-0.25208	-0.118709	-0.262323	-0.159575	-0.0413559	-0.35465	0.0419362	-0.0517062	-0.04342	-0.0209162	-0.272527	-0.353786	-0.0553221	-0.371716	-0.464648	-0.604776	-0.258991	0.114701	0.121921
3		0.0744053	-0.372182	-0.0215093	-0.160505	-0.508205	0.673829	1.02514	0.53009	0.25759	0.265838	0.0897305	0.398005	-0.0163875	0.211312	0.315505	-0.127055	0.0486792	-0.130511	-0.336023	-0.447772	-0.349212	-0.443118	-0.0511646	-0.429655	0.045819	0.296221	0.204026	-0.160226	0.198387	-0.0667762	0.0505951	-0.380572	-0.244211	-0.0908507	-0.113578	0.268624	-0.297892	0.00325641	-0.0419416	-0.250443	-0.273797	-0.0523427	0.0749129	-0.368522	-0.363912	-0.0219096	0.0594057	0.18188
3	-0.065362	-0.127747	0.0563043	0.0985373	0.0241039	0.14734	-0.0269412	-0.0115196	0.534119	0.0656654	0.0114727	-0.631257	-0.623541	-0.460356	-0.000241216	0.0499044	-0.456607	-0.345779	0.256589	0.26201	0.315125	-0.129603	0.161414	0.2812	0.330054	0.188541	0.0769188	0.298774	-0.0321583	0.140532	0.506527	0.163626	0.0971642	0.317926	-0.102915	0.255053	0.432992	0.629619	0.639951	0.343561	0.0880772	0.755402	0.610363	0.630457	0.761411	0.543127	0.36618	0.185109	0.70826
[truncated: 2,443 more rows]
[truncated: 66 more columns]

## Sheet: Figure 3d
Group	Neuron index	ZT	Cluster	Seconds after light onset
				-29	-28	-27	-26	-25	-24	-23	-22	-21	-20	-19	-18	-17	-16	-15	-14	-13	-12	-11	-10	-9	-8	-7	-6	-5	-4	-3	-2	-1	0	1	2	3	4	5	6	7	8	9	10	11	12	13	14	15	16
[truncated: 2,875 more rows]
[truncated: 69 more columns]

## Sheet: Figure 3e
Number of clusters from all trials	1	2	3	4	5	6	7
Nuber	0	0	3	15	38	29	28
